# Supplementary material for: Prevalent chromosome fusion in Vibrio cholerae O1
Source: Nat Commun. 2025 Jul 1;16:5830. doi: 10.1038/s41467-025-60699-0 (PMC12219848; doi:10.1038/s41467-025-60699-0)
Supplement: Supplementary file 4 — Supplementary Dataset 2 [file 41467_2025_60699_MOESM4_ESM.xlsx]

## Sheet: Sheet1
Supplementary Date 2: Stability of fused and unfused chromosomes over 200 generations
Sample	Day	Est. # of Generations	Isolate	Assembly completed	# chromosomes assembled	# chromosomes expected	Total read length [bp]	Estimated coverage	Exclude
114Vc01D00	0	0	114Vc01	y	2	2	130633691	31.8619
114Vc03D00	0	0	114Vc03	y	1	1	1563024917	381.226
117Vc01D00	0	0	117Vc01			1	28029242	6.8364	Low read count, exclude
117Vc10D00	0	0	117Vc10	y	2	2	252250341	61.5245
114Vc01D03	3	108	114Vc01	y	2	2	901326484	219.836
114Vc03D03	3	108	114Vc03			1	1021953	0.249257	Low read count, exclude
117Vc01D03	3	108	117Vc01	y	1	1	1248904240	304.611
117Vc10D03	3	108	117Vc10	y	2	2	95918296	23.3947
114Vc01D08	8	252	114Vc01			2	14457648	3.52626	Low read count, exclude
114Vc03D08	8	252	114Vc03			1	1933899	0.471683	Low read count, exclude
117Vc01D08	8	252	117Vc01			1	1552718	0.378712	Low read count, exclude
117Vc10D08	8	252	117Vc10	y	2	2	187129815	45.6414
114Vc01D11	11	324	114Vc01	y	2	2	1015983845	247.801
114Vc03D11	11	324	114Vc03	y	1	1	449251511	109.574
117Vc01D11	11	324	117Vc01	y	1	1	466742144	113.84
117Vc10D11	11	324	117Vc10	n	2	2	98493812	24.0229
114Vc01D16	16	468	114Vc01	y	2	2	185604683	45.2694
114Vc03D16	16	468	114Vc03			1	2252611	0.549417	Low read count, exclude
117Vc01D16	16	468	117Vc01	y	1	1	106313733	25.9302
117Vc10D16	16	468	117Vc10	y	2	2	911833085	222.398
114Vc01D20	20	558	114Vc01	y	2	2	141832149	34.5932
114Vc03D20	20	558	114Vc03	y	1	1	469335206	114.472
117Vc01D20	20	558	117Vc01	y	1	1	319198235	77.8532
117Vc10D20	20	558	117Vc10	y	2	2	351288729	85.6802
N16961	--	--	N16961	y	2	2	67171104	16.3832
BS01	--	--	BS01	y	2		749884859	182.899
TE Buffer	--	--	TE Buffer				6012342	1.46642
