# Supplementary material for: Prevalent chromosome fusion in Vibrio cholerae O1
Source: Nat Commun. 2025 Jul 1;16:5830. doi: 10.1038/s41467-025-60699-0 (PMC12219848; doi:10.1038/s41467-025-60699-0)
Supplement: Supplementary file 8 — Source Data [file 41467_2025_60699_MOESM8_ESM.zip]

Archive with 103 entries (81 files):
- source_data/
- source_data/.DS_Store
- __MACOSX/source_data/._.DS_Store
- source_data/Figure_1/
- source_data/Supplement/
- source_data/Figure_2/
- source_data/Figure_1/.DS_Store
- __MACOSX/source_data/Figure_1/._.DS_Store
- source_data/Figure_1/1b/
- source_data/Supplement/S5/
- source_data/Supplement/S2/
- source_data/Supplement/S3/
- source_data/Supplement/S4/
- source_data/Supplement/.DS_Store
- __MACOSX/source_data/Supplement/._.DS_Store
- source_data/Supplement/S8/
- source_data/Supplement/S1/
- source_data/Supplement/S6/
- source_data/Supplement/S7/
- source_data/Figure_2/.DS_Store
- __MACOSX/source_data/Figure_2/._.DS_Store
- source_data/Figure_2/2a/
- source_data/Figure_2/2c/
- source_data/Figure_2/2d/
- source_data/Figure_2/2b/
- source_data/Figure_1/1b/rhyppa_040824_04-[Cy2].gel
- __MACOSX/source_data/Figure_1/1b/._rhyppa_040824_04-[Cy2].gel
- source_data/Supplement/S5/count_reads_HS1_passaging.txt
- source_data/Supplement/S5/total_read_length_info_sample.txt
- __MACOSX/source_data/Supplement/S5/._total_read_length_info_sample.txt
- source_data/Supplement/S2/Vc-chr-fussion-FigureS2-data.xlsx
- __MACOSX/source_data/Supplement/S2/._Vc-chr-fussion-FigureS2-data.xlsx
- source_data/Supplement/S3/read_count_spanning_HR_junction_adapter_excl.txt
- source_data/Supplement/S3/.DS_Store
- __MACOSX/source_data/Supplement/S3/._.DS_Store
- source_data/Supplement/S3/read_count_spanning_HR_non-fused_adapter_excl.txt
- source_data/Supplement/S3/QC_extended.csv
- __MACOSX/source_data/Supplement/S3/._QC_extended.csv
- source_data/Supplement/S4/.DS_Store
- __MACOSX/source_data/Supplement/S4/._.DS_Store
- source_data/Supplement/S4/clair3_fusion_households_merge_output_sum_fusion_households_non_vc_assemblies_removed.tab
- source_data/Supplement/S8/.DS_Store
- __MACOSX/source_data/Supplement/S8/._.DS_Store
- source_data/Supplement/S8/S8a/
- source_data/Supplement/S8/S8b/
- source_data/Supplement/S1/.DS_Store
- __MACOSX/source_data/Supplement/S1/._.DS_Store
- source_data/Supplement/S1/all_fly_assembly_info.txt
- __MACOSX/source_data/Supplement/S1/._all_fly_assembly_info.txt
- source_data/Supplement/S1/all_ReCycled_logs.tab
- __MACOSX/source_data/Supplement/S1/._all_ReCycled_logs.tab
- source_data/Supplement/S1/all_sprayNpray_out.csv
- __MACOSX/source_data/Supplement/S1/._all_sprayNpray_out.csv
- source_data/Supplement/S1/quality_after_non-Vc_contig_removed.csv
- source_data/Supplement/S6/.DS_Store
- __MACOSX/source_data/Supplement/S6/._.DS_Store
- source_data/Supplement/S6/clair3_25_sum.tab
- source_data/Supplement/S7/.DS_Store
- __MACOSX/source_data/Supplement/S7/._.DS_Store
- source_data/Supplement/S7/S7b/
- source_data/Supplement/S7/S7c/
- source_data/Supplement/S7/S7a/
- source_data/Figure_2/2a/blastout_crtS_site_household_genomes.tab
- __MACOSX/source_data/Figure_2/2a/._blastout_crtS_site_household_genomes.tab
- source_data/Figure_2/2a/oriC.tsv
- __MACOSX/source_data/Figure_2/2a/._oriC.tsv
- source_data/Figure_2/2a/island_positions_all.csv
- source_data/Figure_2/2a/blastout_HR_all.tab
- __MACOSX/source_data/Figure_2/2a/._blastout_HR_all.tab
- source_data/Figure_2/2c/.DS_Store
- __MACOSX/source_data/Figure_2/2c/._.DS_Store
- source_data/Figure_2/2c/lineage_assignemnet_from_medaka.txt
- source_data/Figure_2/2c/very_basic_meta_2.csv
- __MACOSX/source_data/Figure_2/2c/._very_basic_meta_2.csv
- source_data/Figure_2/2c/QC_extended.csv
- __MACOSX/source_data/Figure_2/2c/._QC_extended.csv
- source_data/Figure_2/2c/all_concat_highQ_variants_no_indels_concat_snp-sites.fasta.contree
- source_data/Figure_2/2d/QC_extended.csv
- __MACOSX/source_data/Figure_2/2d/._QC_extended.csv
- source_data/Figure_2/2b/annotation_overlap_134Vc041_134Vc042.tsv
- __MACOSX/source_data/Figure_2/2b/._annotation_overlap_134Vc041_134Vc042.tsv
- source_data/Supplement/S8/S8a/all_chr_blastout.tab
- __MACOSX/source_data/Supplement/S8/S8a/._all_chr_blastout.tab
- source_data/Supplement/S8/S8b/fastANI_out_incl_ref.txt
- source_data/Supplement/S7/S7b/assembly_info_all_b.txt
- source_data/Supplement/S7/S7b/assembly_info_repeat_b.txt
- source_data/Supplement/S7/S7c/all_snps_1.txt
- __MACOSX/source_data/Supplement/S7/S7c/._all_snps_1.txt
- source_data/Supplement/S7/S7c/Is_it_7PET.txt
- source_data/Supplement/S7/S7c/metadata_public_short_read_incl.csv
- source_data/Supplement/S7/S7c/short_read_public_fasttree.tree
- source_data/Supplement/S7/S7c/all_public_short_read_both_HR_average_coverage_1.tab
- __MACOSX/source_data/Supplement/S7/S7c/._all_public_short_read_both_HR_average_coverage_1.tab
- source_data/Supplement/S7/S7a/bracken_public_long_reads_added_b.tab
- __MACOSX/source_data/Supplement/S7/S7a/._bracken_public_long_reads_added_b.tab
- source_data/Supplement/S7/S7a/bracken_public_long_reads_b.tab
- __MACOSX/source_data/Supplement/S7/S7a/._bracken_public_long_reads_b.tab
- source_data/Supplement/S7/S7a/quality_4b.csv
- __MACOSX/source_data/Supplement/S7/S7a/._quality_4b.csv
- source_data/Supplement/S7/S7a/gtdbtk.bac120.summary_b.tsv
- __MACOSX/source_data/Supplement/S7/S7a/._gtdbtk.bac120.summary_b.tsv
- source_data/Supplement/S7/S7a/gtdbtk.bac120.summary_added_b.tsv
- __MACOSX/source_data/Supplement/S7/S7a/._gtdbtk.bac120.summary_added_b.tsv
