# Supplementary material for: Prevalent chromosome fusion in Vibrio cholerae O1
Source: Nat Commun. 2025 Jul 1;16:5830. doi: 10.1038/s41467-025-60699-0 (PMC12219848; doi:10.1038/s41467-025-60699-0)
Supplement: Supplementary file 8 — Source Data [file 41467_2025_60699_MOESM8_ESM.zip › source_data/Supplement/S5/count_reads_HS1_passaging.txt]

    0 readmapping_fused_HR/read_ids/114Vc01D00_reads_spanning_HR1.txt
    0 readmapping_fused_HR/read_ids/114Vc01D00_reads_spanning_HR2.txt
    0 readmapping_fused_HR/read_ids/114Vc01D03_reads_spanning_HR1.txt
    0 readmapping_fused_HR/read_ids/114Vc01D03_reads_spanning_HR2.txt
    0 readmapping_fused_HR/read_ids/114Vc01D08_reads_spanning_HR1.txt
    0 readmapping_fused_HR/read_ids/114Vc01D08_reads_spanning_HR2.txt
    0 readmapping_fused_HR/read_ids/114Vc01D11_reads_spanning_HR1.txt
    0 readmapping_fused_HR/read_ids/114Vc01D11_reads_spanning_HR2.txt
    0 readmapping_fused_HR/read_ids/114Vc01D16_reads_spanning_HR1.txt
    0 readmapping_fused_HR/read_ids/114Vc01D16_reads_spanning_HR2.txt
    0 readmapping_fused_HR/read_ids/114Vc01D20_reads_spanning_HR1.txt
    0 readmapping_fused_HR/read_ids/114Vc01D20_reads_spanning_HR2.txt
   61 readmapping_fused_HR/read_ids/114Vc03D00_reads_spanning_HR1.txt
   45 readmapping_fused_HR/read_ids/114Vc03D00_reads_spanning_HR2.txt
    0 readmapping_fused_HR/read_ids/114Vc03D03_reads_spanning_HR1.txt
    0 readmapping_fused_HR/read_ids/114Vc03D03_reads_spanning_HR2.txt
    0 readmapping_fused_HR/read_ids/114Vc03D08_reads_spanning_HR1.txt
    0 readmapping_fused_HR/read_ids/114Vc03D08_reads_spanning_HR2.txt
    4 readmapping_fused_HR/read_ids/114Vc03D11_reads_spanning_HR1.txt
    3 readmapping_fused_HR/read_ids/114Vc03D11_reads_spanning_HR2.txt
    0 readmapping_fused_HR/read_ids/114Vc03D16_reads_spanning_HR1.txt
    0 readmapping_fused_HR/read_ids/114Vc03D16_reads_spanning_HR2.txt
   18 readmapping_fused_HR/read_ids/114Vc03D20_reads_spanning_HR1.txt
   21 readmapping_fused_HR/read_ids/114Vc03D20_reads_spanning_HR2.txt
    0 readmapping_fused_HR/read_ids/117Vc01D00_reads_spanning_HR1.txt
    1 readmapping_fused_HR/read_ids/117Vc01D00_reads_spanning_HR2.txt
   38 readmapping_fused_HR/read_ids/117Vc01D03_reads_spanning_HR1.txt
   40 readmapping_fused_HR/read_ids/117Vc01D03_reads_spanning_HR2.txt
    0 readmapping_fused_HR/read_ids/117Vc01D08_reads_spanning_HR1.txt
    0 readmapping_fused_HR/read_ids/117Vc01D08_reads_spanning_HR2.txt
   30 readmapping_fused_HR/read_ids/117Vc01D11_reads_spanning_HR1.txt
   15 readmapping_fused_HR/read_ids/117Vc01D11_reads_spanning_HR2.txt
    1 readmapping_fused_HR/read_ids/117Vc01D16_reads_spanning_HR1.txt
    1 readmapping_fused_HR/read_ids/117Vc01D16_reads_spanning_HR2.txt
   10 readmapping_fused_HR/read_ids/117Vc01D20_reads_spanning_HR1.txt
    5 readmapping_fused_HR/read_ids/117Vc01D20_reads_spanning_HR2.txt
    0 readmapping_fused_HR/read_ids/117Vc10D00_reads_spanning_HR1.txt
    0 readmapping_fused_HR/read_ids/117Vc10D00_reads_spanning_HR2.txt
    0 readmapping_fused_HR/read_ids/117Vc10D03_reads_spanning_HR1.txt
    0 readmapping_fused_HR/read_ids/117Vc10D03_reads_spanning_HR2.txt
    0 readmapping_fused_HR/read_ids/117Vc10D08_reads_spanning_HR1.txt
    0 readmapping_fused_HR/read_ids/117Vc10D08_reads_spanning_HR2.txt
    0 readmapping_fused_HR/read_ids/117Vc10D11_reads_spanning_HR1.txt
    0 readmapping_fused_HR/read_ids/117Vc10D11_reads_spanning_HR2.txt
    0 readmapping_fused_HR/read_ids/117Vc10D16_reads_spanning_HR1.txt
    0 readmapping_fused_HR/read_ids/117Vc10D16_reads_spanning_HR2.txt
    0 readmapping_fused_HR/read_ids/117Vc10D20_reads_spanning_HR1.txt
    0 readmapping_fused_HR/read_ids/117Vc10D20_reads_spanning_HR2.txt
    0 readmapping_fused_HR/read_ids/BS01_reads_spanning_HR1.txt
    0 readmapping_fused_HR/read_ids/BS01_reads_spanning_HR2.txt
    0 readmapping_fused_HR/read_ids/N16961_reads_spanning_HR1.txt
    0 readmapping_fused_HR/read_ids/N16961_reads_spanning_HR2.txt
    0 readmapping_fused_HR/read_ids/TE_Buffer_reads_spanning_HR1.txt
    0 readmapping_fused_HR/read_ids/TE_Buffer_reads_spanning_HR2.txt
    6 readmapping_non-fused_HR/read_ids/114Vc01D00_reads_spanning_HR1.txt
    7 readmapping_non-fused_HR/read_ids/114Vc01D00_reads_spanning_HR2.txt
   15 readmapping_non-fused_HR/read_ids/114Vc01D03_reads_spanning_HR1.txt
   15 readmapping_non-fused_HR/read_ids/114Vc01D03_reads_spanning_HR2.txt
    0 readmapping_non-fused_HR/read_ids/114Vc01D08_reads_spanning_HR1.txt
    1 readmapping_non-fused_HR/read_ids/114Vc01D08_reads_spanning_HR2.txt
   19 readmapping_non-fused_HR/read_ids/114Vc01D11_reads_spanning_HR1.txt
   30 readmapping_non-fused_HR/read_ids/114Vc01D11_reads_spanning_HR2.txt
    1 readmapping_non-fused_HR/read_ids/114Vc01D16_reads_spanning_HR1.txt
    0 readmapping_non-fused_HR/read_ids/114Vc01D16_reads_spanning_HR2.txt
    2 readmapping_non-fused_HR/read_ids/114Vc01D20_reads_spanning_HR1.txt
    1 readmapping_non-fused_HR/read_ids/114Vc01D20_reads_spanning_HR2.txt
    0 readmapping_non-fused_HR/read_ids/114Vc03D00_reads_spanning_HR1.txt
    0 readmapping_non-fused_HR/read_ids/114Vc03D00_reads_spanning_HR2.txt
    0 readmapping_non-fused_HR/read_ids/114Vc03D03_reads_spanning_HR1.txt
    0 readmapping_non-fused_HR/read_ids/114Vc03D03_reads_spanning_HR2.txt
    0 readmapping_non-fused_HR/read_ids/114Vc03D08_reads_spanning_HR1.txt
    0 readmapping_non-fused_HR/read_ids/114Vc03D08_reads_spanning_HR2.txt
    0 readmapping_non-fused_HR/read_ids/114Vc03D11_reads_spanning_HR1.txt
    0 readmapping_non-fused_HR/read_ids/114Vc03D11_reads_spanning_HR2.txt
    0 readmapping_non-fused_HR/read_ids/114Vc03D16_reads_spanning_HR1.txt
    0 readmapping_non-fused_HR/read_ids/114Vc03D16_reads_spanning_HR2.txt
    0 readmapping_non-fused_HR/read_ids/114Vc03D20_reads_spanning_HR1.txt
    0 readmapping_non-fused_HR/read_ids/114Vc03D20_reads_spanning_HR2.txt
    0 readmapping_non-fused_HR/read_ids/117Vc01D00_reads_spanning_HR1.txt
    0 readmapping_non-fused_HR/read_ids/117Vc01D00_reads_spanning_HR2.txt
    0 readmapping_non-fused_HR/read_ids/117Vc01D03_reads_spanning_HR1.txt
    0 readmapping_non-fused_HR/read_ids/117Vc01D03_reads_spanning_HR2.txt
    0 readmapping_non-fused_HR/read_ids/117Vc01D08_reads_spanning_HR1.txt
    0 readmapping_non-fused_HR/read_ids/117Vc01D08_reads_spanning_HR2.txt
    0 readmapping_non-fused_HR/read_ids/117Vc01D11_reads_spanning_HR1.txt
    0 readmapping_non-fused_HR/read_ids/117Vc01D11_reads_spanning_HR2.txt
    0 readmapping_non-fused_HR/read_ids/117Vc01D16_reads_spanning_HR1.txt
    0 readmapping_non-fused_HR/read_ids/117Vc01D16_reads_spanning_HR2.txt
    0 readmapping_non-fused_HR/read_ids/117Vc01D20_reads_spanning_HR1.txt
    0 readmapping_non-fused_HR/read_ids/117Vc01D20_reads_spanning_HR2.txt
   10 readmapping_non-fused_HR/read_ids/117Vc10D00_reads_spanning_HR1.txt
    6 readmapping_non-fused_HR/read_ids/117Vc10D00_reads_spanning_HR2.txt
    2 readmapping_non-fused_HR/read_ids/117Vc10D03_reads_spanning_HR1.txt
    0 readmapping_non-fused_HR/read_ids/117Vc10D03_reads_spanning_HR2.txt
    7 readmapping_non-fused_HR/read_ids/117Vc10D08_reads_spanning_HR1.txt
    9 readmapping_non-fused_HR/read_ids/117Vc10D08_reads_spanning_HR2.txt
    1 readmapping_non-fused_HR/read_ids/117Vc10D11_reads_spanning_HR1.txt
    2 readmapping_non-fused_HR/read_ids/117Vc10D11_reads_spanning_HR2.txt
   24 readmapping_non-fused_HR/read_ids/117Vc10D16_reads_spanning_HR1.txt
   29 readmapping_non-fused_HR/read_ids/117Vc10D16_reads_spanning_HR2.txt
   10 readmapping_non-fused_HR/read_ids/117Vc10D20_reads_spanning_HR1.txt
    6 readmapping_non-fused_HR/read_ids/117Vc10D20_reads_spanning_HR2.txt
    6 readmapping_non-fused_HR/read_ids/BS01_reads_spanning_HR1.txt
    0 readmapping_non-fused_HR/read_ids/BS01_reads_spanning_HR2.txt
    4 readmapping_non-fused_HR/read_ids/N16961_reads_spanning_HR1.txt
    0 readmapping_non-fused_HR/read_ids/N16961_reads_spanning_HR2.txt
    0 readmapping_non-fused_HR/read_ids/TE_Buffer_reads_spanning_HR1.txt
    0 readmapping_non-fused_HR/read_ids/TE_Buffer_reads_spanning_HR2.txt
  506 total
