# Supplementary material for: Prevalent chromosome fusion in Vibrio cholerae O1
Source: Nat Commun. 2025 Jul 1;16:5830. doi: 10.1038/s41467-025-60699-0 (PMC12219848; doi:10.1038/s41467-025-60699-0)
Supplement: Supplementary file 8 — Source Data [file 41467_2025_60699_MOESM8_ESM.zip › source_data/Supplement/S5/total_read_length_info_sample.txt]

barcode01 130633691	114Vc01D00
barcode02 1563024917	114Vc03D00
barcode03 28029242	117Vc01D00
barcode04 252250341	117Vc10D00
barcode05 901326484	114Vc01D03
barcode06 1021953	114Vc03D03
barcode07 1248904240	117Vc01D03
barcode08 95918296	117Vc10D03
barcode09 14457648	114Vc01D08
barcode10 1933899	114Vc03D08
barcode11 1552718	117Vc01D08
barcode12 187129815	117Vc10D08
barcode13 1015983845	114Vc01D11
barcode14 449251511	114Vc03D11
barcode15 466742144	117Vc01D11
barcode16 98493812	117Vc10D11
barcode17 185604683	114Vc01D16
barcode18 2252611	114Vc03D16
barcode19 106313733	117Vc01D16
barcode20 911833085	117Vc10D16
barcode21 141832149	114Vc01D20
barcode22 469335206	114Vc03D20
barcode23 319198235	117Vc01D20
barcode24 351288729	117Vc10D20
barcode25 67171104	N16961
barcode26 749884859	BS01
barcode27 6012342	TE_Buffer
