# Supplementary material for: Prevalent chromosome fusion in Vibrio cholerae O1
Source: Nat Commun. 2025 Jul 1;16:5830. doi: 10.1038/s41467-025-60699-0 (PMC12219848; doi:10.1038/s41467-025-60699-0)
Supplement: Supplementary file 8 — Source Data [file 41467_2025_60699_MOESM8_ESM.zip › source_data/Supplement/S2/Vc-chr-fussion-FigureS2-data.xlsx]

## Sheet: qPCR results
CtxA
	114			117
Non-fused	0.0970863	0.113004	0.0825903	0.0895229	0.0954887	0.146497
Fused	0.109294	0.103872	0.121836	0.0913574	0.0606977	0.109252
	114Vc01	114Vc03	117Vc01	117Vc10
	non-fused	fused	fused	non-fused
	0.0970863	0.109294	0.0913574	0.0895229
	0.113004	0.103872	0.0606977	0.0954887
	0.0825903	0.121836	0.109252	0.146497
TcpA
	114			117
Non-fused	0.0033196	0.0034941	0.0033648	0.0033709	0.0031768	0.0047416
Fused	0.0034482	0.0029846	0.0046789	0.0038813	0.0035166	0.0052512
	114Vc01	114Vc03	117Vc01	117Vc10
	non-fused	fused	fused	non-fused
	0.0033196	0.0034482	0.0038813	0.0033709
	0.0034941	0.0029846	0.0035166	0.0031768
	0.0033648	0.0046789	0.0052512	0.0047416

## Sheet: biofilm results
	114Vc01 Non-fused	114Vc03 Fused	117Vc01 Fused	117Vc10 Non-fused
	0.041	0.097	0.196	0.345
	0.086	0.17	0.166	0.3
	0.105	0.142	0.088	0.178
	0.118	0.234	0.086	0.111
	0.17	0.303	0.071	0.115
	0.104	0.093	0.285	0.149
	0.124	0.109	0.19	0.139
	0.16	0.105	0.098	0.09
	0.166	0.159	0.085	0.086
	0.267	0.15	0.09	0.071

## Sheet: OD600-cuvette
hrs	114Vc01	114Vc03	117Vc01	117Vc10
0	0.01	0.01	0.01	0.01
2	0.56	0.58	0.56	0.58
4	0.8	0.82	0.72	0.78
6	1.14	1.2	0.92	0.98
8	1.58	1.74	1.26	1.34
10	2.18	2.5	1.66	1.72
24	3.7	3.48	2.96	3.38

## Sheet: OD600-96w
Time (hrs)	114Vc01					114Vc03					117Vc01					117Vc10
0.06	-0.007	-0.0086	-0.0035	-0.0069	-0.0044	-0.009	-0.0066	-0.0043	-0.0034	-0.004	-0.0062	-0.004	-0.0057	-0.005	-0.0031	-0.0055	-0.0043	-0.0038	-0.0054	-0.0071
0.39	-0.0108	-0.0151	-0.0064	-0.0109	-0.0112	-0.0104	-0.0078	-0.001	-0.0011	-0.0046	-0.0078	-0.005	-0.0054	-0.0042	-0.0036	-0.0063	-0.0057	-0.003	-0.0079	-0.0062
0.72	0.0035	-0.003	0.006	0.0072	0.0026	0.0065	0.0113	0.0217	0.0194	0.0114	0.0052	0.0104	0.0123	0.0092	0.0111	0.006	0.008	0.0116	0.0066	0.007
1.06	0.0312	0.0212	0.0319	0.0343	0.0292	0.039	0.0306	0.0489	0.0487	0.0366	0.0301	0.0362	0.0404	0.0332	0.0396	0.0304	0.0302	0.0363	0.0348	0.0281
1.39	0.0761	0.0596	0.0643	0.0779	0.0718	0.0595	0.0557	0.085	0.0918	0.0783	0.0698	0.0787	0.0892	0.0758	0.1055	0.0731	0.0656	0.0742	0.0787	0.067
1.72	0.097	0.0818	0.0929	0.1127	0.0921	0.1138	0.1004	0.1164	0.1288	0.1084	0.115	0.1245	0.1328	0.1491	0.1734	0.1284	0.1228	0.1312	0.1471	0.111
2.06	0.1821	0.153	0.169	0.2008	0.1716	0.1823	0.1607	0.1836	0.2348	0.1878	0.2091	0.2167	0.2094	0.2243	0.2572	0.2063	0.2052	0.2055	0.215	0.1749
2.39	0.234	0.1937	0.2067	0.2483	0.2048	0.2517	0.2095	0.2531	0.2687	0.2448	0.2638	0.2486	0.2456	0.2765	0.2962	0.252	0.2444	0.2612	0.2618	0.2311
2.72	0.2349	0.2072	0.2225	0.2595	0.2219	0.2531	0.2228	0.2585	0.2955	0.2486	0.2651	0.268	0.2572	0.2827	0.3189	0.2719	0.2608	0.2831	0.2959	0.2348
3.06	0.255	0.2174	0.2332	0.2808	0.2404	0.2805	0.237	0.2648	0.3094	0.2644	0.2966	0.2805	0.2749	0.2895	0.3312	0.2806	0.2663	0.2883	0.2949	0.2439
3.39	0.2713	0.2373	0.2498	0.3016	0.2606	0.3069	0.2556	0.2801	0.3218	0.2866	0.2873	0.2874	0.2784	0.301	0.3504	0.2913	0.2719	0.2952	0.3079	0.2541
3.72	0.2978	0.2485	0.2657	0.3178	0.2814	0.3313	0.2734	0.2921	0.3406	0.3055	0.3003	0.2874	0.2832	0.3104	0.3565	0.2957	0.2875	0.304	0.3151	0.2641
4.06	0.3124	0.2592	0.2792	0.337	0.2997	0.3638	0.2921	0.312	0.3644	0.3239	0.3076	0.2916	0.2948	0.3288	0.3714	0.3116	0.2898	0.3115	0.3266	0.2755
4.39	0.3303	0.2892	0.2907	0.3569	0.3146	0.3758	0.3063	0.3291	0.3815	0.3413	0.3268	0.3005	0.3009	0.351	0.3892	0.3247	0.2994	0.322	0.3309	0.2862
4.72	0.3472	0.3006	0.3038	0.3681	0.3194	0.3961	0.3226	0.3447	0.4003	0.3605	0.3356	0.3039	0.3103	0.3647	0.416	0.3419	0.3061	0.3291	0.3395	0.2982
5.06	0.3673	0.3184	0.3171	0.3804	0.3418	0.4184	0.3415	0.3587	0.412	0.3729	0.3474	0.3128	0.3191	0.3796	0.4314	0.3507	0.3122	0.3362	0.3518	0.311
5.39	0.3858	0.3347	0.3314	0.3933	0.3451	0.4444	0.3583	0.3713	0.434	0.3839	0.3666	0.3248	0.3303	0.3867	0.4459	0.3679	0.3198	0.3488	0.3607	0.3155
5.72	0.3995	0.3474	0.3446	0.4092	0.3591	0.4656	0.3724	0.3809	0.4378	0.4003	0.3826	0.3354	0.3397	0.3982	0.4617	0.374	0.3289	0.3589	0.3706	0.3248
6.06	0.4132	0.358	0.356	0.427	0.3642	0.4828	0.3859	0.3924	0.4533	0.4096	0.3941	0.3424	0.3474	0.4098	0.476	0.3883	0.3378	0.3629	0.3779	0.3351
6.39	0.4271	0.3676	0.3666	0.4471	0.3729	0.5011	0.3995	0.4101	0.4702	0.4214	0.4051	0.3402	0.3597	0.4176	0.4899	0.3966	0.3432	0.3714	0.3875	0.34
6.72	0.4433	0.3771	0.3776	0.4653	0.3831	0.5201	0.4111	0.4132	0.4942	0.4353	0.4139	0.3484	0.3635	0.4279	0.505	0.4093	0.3497	0.3823	0.3993	0.347
7.06	0.4589	0.3874	0.3904	0.4812	0.3969	0.5355	0.4216	0.4216	0.4978	0.4476	0.4229	0.3582	0.3744	0.4334	0.5145	0.4205	0.3583	0.3857	0.4012	0.3527
7.39	0.4725	0.3973	0.4044	0.4911	0.4114	0.5488	0.4305	0.4315	0.5178	0.4604	0.4325	0.367	0.3824	0.4411	0.5299	0.4302	0.3634	0.3936	0.4079	0.3609
7.72	0.4857	0.4084	0.4127	0.5024	0.4222	0.5552	0.4392	0.4405	0.5325	0.4714	0.4412	0.3721	0.3877	0.4514	0.5442	0.4384	0.37	0.3961	0.4183	0.3674
8.06	0.5006	0.4185	0.4249	0.5119	0.4327	0.5685	0.4452	0.4512	0.5404	0.4791	0.4536	0.3811	0.395	0.4591	0.5512	0.4461	0.3751	0.4018	0.4247	0.3743
8.39	0.5156	0.4277	0.4433	0.5254	0.4395	0.5832	0.4535	0.4599	0.554	0.4807	0.4601	0.3856	0.4027	0.4681	0.5634	0.454	0.3786	0.4102	0.4345	0.3806
8.72	0.5313	0.4379	0.4547	0.5358	0.4504	0.5951	0.4611	0.4697	0.567	0.4937	0.471	0.3953	0.4094	0.478	0.5724	0.4619	0.3852	0.4197	0.4455	0.3885
9.06	0.5455	0.4477	0.4562	0.5513	0.4638	0.6078	0.4702	0.4808	0.5759	0.5092	0.4796	0.403	0.4187	0.4872	0.5856	0.4682	0.3903	0.4233	0.4544	0.3968
9.39	0.5586	0.4596	0.4721	0.5655	0.4748	0.6189	0.4809	0.4911	0.5816	0.5129	0.49	0.4111	0.4268	0.4964	0.5935	0.4767	0.392	0.436	0.4624	0.4072
9.72	0.5707	0.4717	0.482	0.5775	0.4848	0.6316	0.4918	0.5025	0.5889	0.5269	0.5047	0.4195	0.4359	0.5054	0.6021	0.4863	0.3975	0.4397	0.4715	0.4162
10.06	0.5829	0.483	0.4963	0.5888	0.4964	0.6432	0.5042	0.5138	0.5988	0.5385	0.518	0.4277	0.4464	0.5149	0.6116	0.4974	0.4037	0.447	0.4741	0.4273
10.39	0.5955	0.4946	0.5044	0.6028	0.5143	0.6547	0.5148	0.5249	0.6074	0.5485	0.5355	0.4367	0.4588	0.5249	0.6212	0.5103	0.4096	0.4525	0.4867	0.4368
10.72	0.6064	0.5056	0.5134	0.6116	0.5205	0.667	0.5255	0.5353	0.6234	0.5575	0.5507	0.4457	0.4721	0.5361	0.6307	0.5233	0.4154	0.46	0.4926	0.4488
11.06	0.6196	0.516	0.5213	0.6266	0.5321	0.6775	0.535	0.5468	0.6365	0.5683	0.5644	0.4562	0.4844	0.5462	0.6419	0.5371	0.4242	0.4647	0.5004	0.4616
11.39	0.6291	0.5254	0.536	0.6397	0.543	0.6886	0.5443	0.558	0.6456	0.5803	0.5802	0.4659	0.4964	0.5582	0.6535	0.5509	0.4311	0.4732	0.5112	0.4759
11.72	0.6374	0.5352	0.5435	0.6521	0.556	0.6969	0.5554	0.5688	0.6574	0.5909	0.5959	0.4802	0.5096	0.571	0.666	0.5659	0.4384	0.4804	0.5163	0.4888
12.06	0.6477	0.5441	0.5552	0.6629	0.5642	0.7061	0.566	0.578	0.6699	0.6019	0.6124	0.4932	0.5253	0.5853	0.6791	0.5823	0.4536	0.4873	0.529	0.5011
12.39	0.657	0.5525	0.5599	0.6748	0.5767	0.713	0.5754	0.5894	0.6805	0.6138	0.6283	0.5054	0.5353	0.5985	0.6915	0.5996	0.4678	0.4984	0.5437	0.5153
12.72	0.6657	0.5604	0.5722	0.6852	0.5863	0.7208	0.5825	0.5988	0.6934	0.6262	0.6421	0.5205	0.547	0.6094	0.7057	0.6149	0.4811	0.5118	0.5659	0.5249
13.06	0.674	0.5672	0.5827	0.6944	0.5957	0.7268	0.591	0.6086	0.7056	0.6379	0.6542	0.5385	0.5638	0.6194	0.7173	0.6304	0.4933	0.5244	0.5906	0.5358
13.39	0.6814	0.5765	0.5897	0.704	0.6076	0.7338	0.6025	0.6171	0.7168	0.6468	0.6631	0.5579	0.5798	0.63	0.7295	0.6454	0.5056	0.5377	0.6084	0.5463
13.72	0.6876	0.5834	0.6013	0.713	0.6169	0.7408	0.6095	0.6238	0.7281	0.659	0.6714	0.5733	0.5937	0.6394	0.7407	0.6601	0.5137	0.5513	0.6219	0.5595
14.06	0.6955	0.5913	0.6077	0.7224	0.6301	0.746	0.6177	0.6346	0.7365	0.6708	0.6862	0.5822	0.604	0.6494	0.7499	0.6754	0.5221	0.563	0.6327	0.5707
14.39	0.701	0.6001	0.6174	0.7308	0.6393	0.7518	0.624	0.6408	0.7435	0.6811	0.6988	0.586	0.6141	0.6591	0.7644	0.6913	0.5325	0.5714	0.6451	0.5811
14.72	0.707	0.6075	0.6273	0.739	0.6493	0.7573	0.6305	0.6471	0.7578	0.6909	0.7096	0.5921	0.6275	0.6668	0.7703	0.7059	0.5414	0.5833	0.6584	0.5898
15.06	0.7128	0.6132	0.6317	0.7474	0.6563	0.7623	0.6377	0.6519	0.7658	0.6999	0.7198	0.6034	0.6383	0.6747	0.7764	0.7184	0.5453	0.592	0.6715	0.6002
15.39	0.7176	0.6195	0.6423	0.7545	0.6702	0.767	0.6443	0.6635	0.7705	0.7118	0.7288	0.6167	0.6449	0.6822	0.7878	0.7278	0.5557	0.5918	0.6827	0.6095
15.72	0.7223	0.6265	0.6515	0.763	0.6774	0.7714	0.65	0.6654	0.7791	0.7215	0.7384	0.6318	0.6547	0.6891	0.7964	0.7386	0.5638	0.5981	0.6963	0.6178
16.06	0.7275	0.6332	0.659	0.7682	0.686	0.7763	0.6557	0.6715	0.7869	0.73	0.7465	0.643	0.6624	0.6958	0.8049	0.7469	0.5749	0.6059	0.7005	0.6244
16.39	0.7341	0.641	0.6652	0.774	0.6972	0.7804	0.6656	0.6778	0.7931	0.738	0.7549	0.6609	0.669	0.7012	0.8099	0.7555	0.5852	0.6151	0.7122	0.6326
16.73	0.7385	0.6467	0.676	0.7828	0.7052	0.7825	0.6695	0.6842	0.7977	0.7447	0.7621	0.6744	0.6756	0.708	0.8232	0.7626	0.6097	0.6291	0.7196	0.638
17.06	0.7437	0.6509	0.6816	0.7895	0.7168	0.786	0.6743	0.6904	0.8029	0.75	0.7693	0.6855	0.6833	0.7143	0.8301	0.7705	0.6267	0.6649	0.7291	0.6435
17.39	0.7484	0.6561	0.6905	0.7952	0.7239	0.7881	0.6811	0.6947	0.8072	0.7553	0.7756	0.7002	0.6905	0.7191	0.837	0.7768	0.6307	0.6848	0.7386	0.6487
17.73	0.7518	0.6603	0.6962	0.8007	0.729	0.7898	0.684	0.698	0.8101	0.7589	0.7808	0.7097	0.6988	0.7241	0.8437	0.7839	0.6511	0.6917	0.7461	0.6558
18.06	0.7551	0.6643	0.6983	0.8074	0.7353	0.7914	0.6891	0.7038	0.8129	0.7607	0.7866	0.7192	0.705	0.7287	0.8522	0.79	0.6566	0.6979	0.7558	0.6602
18.39	0.7592	0.6694	0.7064	0.8132	0.7416	0.7929	0.6921	0.7076	0.8172	0.7638	0.7909	0.7279	0.7108	0.7338	0.8583	0.7959	0.6643	0.7005	0.7667	0.6648
18.73	0.7641	0.6736	0.7125	0.8178	0.7465	0.794	0.6954	0.7101	0.8225	0.7679	0.7944	0.736	0.7158	0.7371	0.8638	0.8014	0.6695	0.7073	0.7774	0.6689
19.06	0.7682	0.6766	0.7148	0.8227	0.7492	0.7932	0.699	0.7124	0.828	0.7703	0.7988	0.7425	0.7205	0.7401	0.8704	0.8056	0.6727	0.7153	0.7822	0.6725
19.39	0.7689	0.6817	0.7198	0.8273	0.7473	0.7923	0.7047	0.717	0.8318	0.774	0.8011	0.749	0.7241	0.743	0.8748	0.8108	0.6817	0.7172	0.7919	0.6761
19.73	0.7717	0.6838	0.7262	0.8302	0.7465	0.792	0.7063	0.7196	0.8368	0.7774	0.8058	0.7562	0.7278	0.745	0.8792	0.8136	0.6904	0.728	0.7964	0.6783
20.06	0.7721	0.6868	0.732	0.8351	0.7477	0.7905	0.7088	0.7219	0.8402	0.7797	0.8091	0.7617	0.7299	0.7471	0.8835	0.8159	0.6945	0.7305	0.8029	0.6812
20.39	0.7709	0.6889	0.7371	0.8366	0.7502	0.7913	0.7123	0.724	0.8429	0.7801	0.8115	0.7653	0.7341	0.7491	0.8873	0.8199	0.7016	0.7389	0.8095	0.6851
