# Supplementary material for: Prevalent chromosome fusion in Vibrio cholerae O1
Source: Nat Commun. 2025 Jul 1;16:5830. doi: 10.1038/s41467-025-60699-0 (PMC12219848; doi:10.1038/s41467-025-60699-0)
Supplement: Supplementary file 8 — Source Data [file 41467_2025_60699_MOESM8_ESM.zip › source_data/Supplement/S3/read_count_spanning_HR_junction_adapter_excl.txt]

    0 101Vc01_reads_spanning_junction1.txt
    0 101Vc01_reads_spanning_junction2.txt
    0 101Vc02_reads_spanning_junction1.txt
    0 101Vc02_reads_spanning_junction2.txt
    0 101Vc03_reads_spanning_junction1.txt
    0 101Vc03_reads_spanning_junction2.txt
    0 101Vc04_reads_spanning_junction1.txt
    0 101Vc04_reads_spanning_junction2.txt
    0 101Vc05_reads_spanning_junction1.txt
    1 101Vc05_reads_spanning_junction2.txt
    0 101Vc06_reads_spanning_junction1.txt
    0 101Vc06_reads_spanning_junction2.txt
    0 101Vc07_reads_spanning_junction1.txt
    0 101Vc07_reads_spanning_junction2.txt
    0 101Vc08_reads_spanning_junction1.txt
    0 101Vc08_reads_spanning_junction2.txt
    0 101Vc09_reads_spanning_junction1.txt
    0 101Vc09_reads_spanning_junction2.txt
    0 101Vc10_reads_spanning_junction1.txt
    0 101Vc10_reads_spanning_junction2.txt
    0 102Vc01_reads_spanning_junction1.txt
    1 102Vc01_reads_spanning_junction2.txt
    0 102Vc02_reads_spanning_junction1.txt
    0 102Vc02_reads_spanning_junction2.txt
    0 102Vc03_reads_spanning_junction1.txt
    0 102Vc03_reads_spanning_junction2.txt
    0 102Vc04_reads_spanning_junction1.txt
    0 102Vc04_reads_spanning_junction2.txt
    0 102Vc05_reads_spanning_junction1.txt
    0 102Vc05_reads_spanning_junction2.txt
    0 102Vc06_reads_spanning_junction1.txt
    0 102Vc06_reads_spanning_junction2.txt
    0 102Vc07_reads_spanning_junction1.txt
    0 102Vc07_reads_spanning_junction2.txt
    0 102Vc08_reads_spanning_junction1.txt
    0 102Vc08_reads_spanning_junction2.txt
    0 102Vc09_reads_spanning_junction1.txt
    0 102Vc09_reads_spanning_junction2.txt
    0 102Vc10_reads_spanning_junction1.txt
    0 102Vc10_reads_spanning_junction2.txt
    0 103Vc01_reads_spanning_junction1.txt
    0 103Vc01_reads_spanning_junction2.txt
    0 103Vc02_reads_spanning_junction1.txt
    0 103Vc02_reads_spanning_junction2.txt
    0 103Vc03_reads_spanning_junction1.txt
    0 103Vc03_reads_spanning_junction2.txt
    0 103Vc04_reads_spanning_junction1.txt
    0 103Vc04_reads_spanning_junction2.txt
    0 103Vc05_reads_spanning_junction1.txt
    0 103Vc05_reads_spanning_junction2.txt
    0 103Vc06_reads_spanning_junction1.txt
    0 103Vc06_reads_spanning_junction2.txt
    1 103Vc07_reads_spanning_junction1.txt
    0 103Vc07_reads_spanning_junction2.txt
    0 103Vc08_reads_spanning_junction1.txt
    0 103Vc08_reads_spanning_junction2.txt
    0 103Vc09_reads_spanning_junction1.txt
    0 103Vc09_reads_spanning_junction2.txt
    0 103Vc10_reads_spanning_junction1.txt
    0 103Vc10_reads_spanning_junction2.txt
    0 104Vc01_reads_spanning_junction1.txt
    0 104Vc01_reads_spanning_junction2.txt
    0 104Vc02_reads_spanning_junction1.txt
    0 104Vc02_reads_spanning_junction2.txt
    0 104Vc03_reads_spanning_junction1.txt
    0 104Vc03_reads_spanning_junction2.txt
    0 104Vc04_reads_spanning_junction1.txt
    0 104Vc04_reads_spanning_junction2.txt
    0 104Vc05_reads_spanning_junction1.txt
    0 104Vc05_reads_spanning_junction2.txt
    0 104Vc06_reads_spanning_junction1.txt
    0 104Vc06_reads_spanning_junction2.txt
    0 104Vc07_reads_spanning_junction1.txt
    1 104Vc07_reads_spanning_junction2.txt
    0 104Vc08_reads_spanning_junction1.txt
    0 104Vc08_reads_spanning_junction2.txt
    0 104Vc09_reads_spanning_junction1.txt
    0 104Vc09_reads_spanning_junction2.txt
    0 104Vc10_reads_spanning_junction1.txt
    0 104Vc10_reads_spanning_junction2.txt
    0 105Vc01_reads_spanning_junction1.txt
    0 105Vc01_reads_spanning_junction2.txt
    0 105Vc02_reads_spanning_junction1.txt
    0 105Vc02_reads_spanning_junction2.txt
    0 105Vc03_reads_spanning_junction1.txt
    0 105Vc03_reads_spanning_junction2.txt
    0 105Vc04_reads_spanning_junction1.txt
    0 105Vc04_reads_spanning_junction2.txt
    0 105Vc05_reads_spanning_junction1.txt
    0 105Vc05_reads_spanning_junction2.txt
    1 105Vc06_reads_spanning_junction1.txt
    0 105Vc06_reads_spanning_junction2.txt
    0 105Vc07_reads_spanning_junction1.txt
    0 105Vc07_reads_spanning_junction2.txt
    0 105Vc08_reads_spanning_junction1.txt
    0 105Vc08_reads_spanning_junction2.txt
    0 105Vc09_reads_spanning_junction1.txt
    0 105Vc09_reads_spanning_junction2.txt
    0 105Vc10_reads_spanning_junction1.txt
    0 105Vc10_reads_spanning_junction2.txt
    0 106Vc01_reads_spanning_junction1.txt
    0 106Vc01_reads_spanning_junction2.txt
    0 106Vc02_reads_spanning_junction1.txt
    0 106Vc02_reads_spanning_junction2.txt
    0 106Vc03_reads_spanning_junction1.txt
    0 106Vc03_reads_spanning_junction2.txt
    0 106Vc04_reads_spanning_junction1.txt
    0 106Vc04_reads_spanning_junction2.txt
    0 106Vc05_reads_spanning_junction1.txt
    0 106Vc05_reads_spanning_junction2.txt
    0 106Vc06_reads_spanning_junction1.txt
    0 106Vc06_reads_spanning_junction2.txt
    1 106Vc07_reads_spanning_junction1.txt
    1 106Vc07_reads_spanning_junction2.txt
    0 106Vc08_reads_spanning_junction1.txt
    0 106Vc08_reads_spanning_junction2.txt
    0 106Vc09_reads_spanning_junction1.txt
    0 106Vc09_reads_spanning_junction2.txt
    0 106Vc10_reads_spanning_junction1.txt
    0 106Vc10_reads_spanning_junction2.txt
    0 107Vc01_reads_spanning_junction1.txt
    0 107Vc01_reads_spanning_junction2.txt
    0 107Vc02_reads_spanning_junction1.txt
    0 107Vc02_reads_spanning_junction2.txt
    0 107Vc03_reads_spanning_junction1.txt
    0 107Vc03_reads_spanning_junction2.txt
    0 107Vc04_reads_spanning_junction1.txt
    0 107Vc04_reads_spanning_junction2.txt
    0 107Vc05_reads_spanning_junction1.txt
    0 107Vc05_reads_spanning_junction2.txt
    0 107Vc06_reads_spanning_junction1.txt
    0 107Vc06_reads_spanning_junction2.txt
    0 107Vc07_reads_spanning_junction1.txt
    0 107Vc07_reads_spanning_junction2.txt
    0 107Vc08_reads_spanning_junction1.txt
    0 107Vc08_reads_spanning_junction2.txt
    0 107Vc09_reads_spanning_junction1.txt
    0 107Vc09_reads_spanning_junction2.txt
    0 107Vc10_reads_spanning_junction1.txt
    0 107Vc10_reads_spanning_junction2.txt
    0 108Vc01_reads_spanning_junction1.txt
    0 108Vc01_reads_spanning_junction2.txt
    0 108Vc02_reads_spanning_junction1.txt
    0 108Vc02_reads_spanning_junction2.txt
    0 108Vc03_reads_spanning_junction1.txt
    0 108Vc03_reads_spanning_junction2.txt
    0 108Vc04_reads_spanning_junction1.txt
    0 108Vc04_reads_spanning_junction2.txt
    0 108Vc05_reads_spanning_junction1.txt
    0 108Vc05_reads_spanning_junction2.txt
    0 108Vc06_reads_spanning_junction1.txt
    0 108Vc06_reads_spanning_junction2.txt
    0 108Vc07_reads_spanning_junction1.txt
    0 108Vc07_reads_spanning_junction2.txt
    0 108Vc08_reads_spanning_junction1.txt
    1 108Vc08_reads_spanning_junction2.txt
    0 108Vc09_reads_spanning_junction1.txt
    0 108Vc09_reads_spanning_junction2.txt
    0 108Vc10_reads_spanning_junction1.txt
    0 108Vc10_reads_spanning_junction2.txt
    0 109Vc01_reads_spanning_junction1.txt
    0 109Vc01_reads_spanning_junction2.txt
    0 109Vc02_reads_spanning_junction1.txt
    0 109Vc02_reads_spanning_junction2.txt
    0 109Vc03_reads_spanning_junction1.txt
    0 109Vc03_reads_spanning_junction2.txt
    0 109Vc04_reads_spanning_junction1.txt
    0 109Vc04_reads_spanning_junction2.txt
    0 109Vc05_reads_spanning_junction1.txt
    0 109Vc05_reads_spanning_junction2.txt
    0 109Vc06_reads_spanning_junction1.txt
    0 109Vc06_reads_spanning_junction2.txt
    0 109Vc07_reads_spanning_junction1.txt
    0 109Vc07_reads_spanning_junction2.txt
    1 109Vc08_reads_spanning_junction1.txt
    0 109Vc08_reads_spanning_junction2.txt
    0 109Vc09_reads_spanning_junction1.txt
    0 109Vc09_reads_spanning_junction2.txt
    0 109Vc10_reads_spanning_junction1.txt
    0 109Vc10_reads_spanning_junction2.txt
    0 110Vc01_reads_spanning_junction1.txt
    0 110Vc01_reads_spanning_junction2.txt
    0 110Vc02_reads_spanning_junction1.txt
    0 110Vc02_reads_spanning_junction2.txt
    0 110Vc03_reads_spanning_junction1.txt
    0 110Vc03_reads_spanning_junction2.txt
    0 110Vc04_reads_spanning_junction1.txt
    0 110Vc04_reads_spanning_junction2.txt
    0 110Vc05_reads_spanning_junction1.txt
    0 110Vc05_reads_spanning_junction2.txt
    0 110Vc06_reads_spanning_junction1.txt
    0 110Vc06_reads_spanning_junction2.txt
    0 110Vc07_reads_spanning_junction1.txt
    0 110Vc07_reads_spanning_junction2.txt
    0 110Vc08_reads_spanning_junction1.txt
    0 110Vc08_reads_spanning_junction2.txt
    0 110Vc09_reads_spanning_junction1.txt
    0 110Vc09_reads_spanning_junction2.txt
    0 110Vc10_reads_spanning_junction1.txt
    0 110Vc10_reads_spanning_junction2.txt
    0 111Vc01_reads_spanning_junction1.txt
    0 111Vc01_reads_spanning_junction2.txt
    0 111Vc02_reads_spanning_junction1.txt
    0 111Vc02_reads_spanning_junction2.txt
    0 111Vc03_reads_spanning_junction1.txt
    0 111Vc03_reads_spanning_junction2.txt
    1 111Vc04_reads_spanning_junction1.txt
    0 111Vc04_reads_spanning_junction2.txt
    3 111Vc05_reads_spanning_junction1.txt
    8 111Vc05_reads_spanning_junction2.txt
    0 111Vc06_reads_spanning_junction1.txt
    0 111Vc06_reads_spanning_junction2.txt
    0 111Vc07_reads_spanning_junction1.txt
    0 111Vc07_reads_spanning_junction2.txt
    0 111Vc08_reads_spanning_junction1.txt
    0 111Vc08_reads_spanning_junction2.txt
    0 111Vc09_reads_spanning_junction1.txt
    0 111Vc09_reads_spanning_junction2.txt
    0 111Vc10_reads_spanning_junction1.txt
    0 111Vc10_reads_spanning_junction2.txt
    6 112Vc01_reads_spanning_junction1.txt
    6 112Vc01_reads_spanning_junction2.txt
    3 112Vc02_reads_spanning_junction1.txt
    6 112Vc02_reads_spanning_junction2.txt
    4 112Vc03_reads_spanning_junction1.txt
    4 112Vc03_reads_spanning_junction2.txt
   11 112Vc04_reads_spanning_junction1.txt
    8 112Vc04_reads_spanning_junction2.txt
    5 112Vc05_reads_spanning_junction1.txt
    4 112Vc05_reads_spanning_junction2.txt
   11 112Vc06_reads_spanning_junction1.txt
    9 112Vc06_reads_spanning_junction2.txt
    7 112Vc07_reads_spanning_junction1.txt
   11 112Vc07_reads_spanning_junction2.txt
    6 112Vc08_reads_spanning_junction1.txt
    1 112Vc08_reads_spanning_junction2.txt
    0 112Vc09_reads_spanning_junction1.txt
    4 112Vc09_reads_spanning_junction2.txt
    2 112Vc10_reads_spanning_junction1.txt
    2 112Vc10_reads_spanning_junction2.txt
    4 113Vc01_reads_spanning_junction1.txt
    9 113Vc01_reads_spanning_junction2.txt
    8 113Vc02_reads_spanning_junction1.txt
    7 113Vc02_reads_spanning_junction2.txt
    7 113Vc03_reads_spanning_junction1.txt
   15 113Vc03_reads_spanning_junction2.txt
    4 113Vc04_reads_spanning_junction1.txt
    8 113Vc04_reads_spanning_junction2.txt
    7 113Vc05_reads_spanning_junction1.txt
    4 113Vc05_reads_spanning_junction2.txt
    2 113Vc06_reads_spanning_junction1.txt
    5 113Vc06_reads_spanning_junction2.txt
   11 113Vc07_reads_spanning_junction1.txt
    6 113Vc07_reads_spanning_junction2.txt
    5 113Vc08_reads_spanning_junction1.txt
    8 113Vc08_reads_spanning_junction2.txt
    4 113Vc09_reads_spanning_junction1.txt
   13 113Vc09_reads_spanning_junction2.txt
    8 113Vc10_reads_spanning_junction1.txt
   12 113Vc10_reads_spanning_junction2.txt
    0 114Vc01_reads_spanning_junction1.txt
    0 114Vc01_reads_spanning_junction2.txt
    0 114Vc02_reads_spanning_junction1.txt
    0 114Vc02_reads_spanning_junction2.txt
    9 114Vc03_reads_spanning_junction1.txt
    7 114Vc03_reads_spanning_junction2.txt
    0 114Vc04_reads_spanning_junction1.txt
    0 114Vc04_reads_spanning_junction2.txt
    0 114Vc05_reads_spanning_junction1.txt
    0 114Vc05_reads_spanning_junction2.txt
    5 114Vc06_reads_spanning_junction1.txt
    8 114Vc06_reads_spanning_junction2.txt
    7 114Vc07_reads_spanning_junction1.txt
    8 114Vc07_reads_spanning_junction2.txt
    7 114Vc08_reads_spanning_junction1.txt
   12 114Vc08_reads_spanning_junction2.txt
    0 114Vc09_reads_spanning_junction1.txt
    0 114Vc09_reads_spanning_junction2.txt
    0 114Vc10_reads_spanning_junction1.txt
    0 114Vc10_reads_spanning_junction2.txt
    0 115Vc01_reads_spanning_junction1.txt
    0 115Vc01_reads_spanning_junction2.txt
    0 115Vc02_reads_spanning_junction1.txt
    0 115Vc02_reads_spanning_junction2.txt
    0 115Vc03_reads_spanning_junction1.txt
    0 115Vc03_reads_spanning_junction2.txt
    0 115Vc04_reads_spanning_junction1.txt
    0 115Vc04_reads_spanning_junction2.txt
    0 115Vc05_reads_spanning_junction1.txt
    0 115Vc05_reads_spanning_junction2.txt
    0 115Vc06_reads_spanning_junction1.txt
    0 115Vc06_reads_spanning_junction2.txt
    0 115Vc07_reads_spanning_junction1.txt
    0 115Vc07_reads_spanning_junction2.txt
    0 115Vc08_reads_spanning_junction1.txt
    0 115Vc08_reads_spanning_junction2.txt
    0 115Vc09_reads_spanning_junction1.txt
    0 115Vc09_reads_spanning_junction2.txt
    0 115Vc10_reads_spanning_junction1.txt
    0 115Vc10_reads_spanning_junction2.txt
    0 116Vc01_reads_spanning_junction1.txt
    0 116Vc01_reads_spanning_junction2.txt
    0 116Vc02_reads_spanning_junction1.txt
    0 116Vc02_reads_spanning_junction2.txt
    0 116Vc03_reads_spanning_junction1.txt
    0 116Vc03_reads_spanning_junction2.txt
    0 116Vc04_reads_spanning_junction1.txt
    0 116Vc04_reads_spanning_junction2.txt
    0 116Vc05_reads_spanning_junction1.txt
    0 116Vc05_reads_spanning_junction2.txt
    0 116Vc06_reads_spanning_junction1.txt
    0 116Vc06_reads_spanning_junction2.txt
    0 116Vc07_reads_spanning_junction1.txt
    0 116Vc07_reads_spanning_junction2.txt
    0 116Vc08_reads_spanning_junction1.txt
    0 116Vc08_reads_spanning_junction2.txt
    0 116Vc09_reads_spanning_junction1.txt
    0 116Vc09_reads_spanning_junction2.txt
    0 116Vc10_reads_spanning_junction1.txt
    0 116Vc10_reads_spanning_junction2.txt
    8 117Vc01_reads_spanning_junction1.txt
    5 117Vc01_reads_spanning_junction2.txt
    6 117Vc02_reads_spanning_junction1.txt
    6 117Vc02_reads_spanning_junction2.txt
    1 117Vc03_reads_spanning_junction1.txt
    6 117Vc03_reads_spanning_junction2.txt
    5 117Vc04_reads_spanning_junction1.txt
    8 117Vc04_reads_spanning_junction2.txt
    3 117Vc05_reads_spanning_junction1.txt
    5 117Vc05_reads_spanning_junction2.txt
    7 117Vc06_reads_spanning_junction1.txt
    2 117Vc06_reads_spanning_junction2.txt
    0 117Vc07_reads_spanning_junction1.txt
    0 117Vc07_reads_spanning_junction2.txt
    9 117Vc08_reads_spanning_junction1.txt
    7 117Vc08_reads_spanning_junction2.txt
    0 117Vc09_reads_spanning_junction1.txt
    0 117Vc09_reads_spanning_junction2.txt
    0 117Vc10_reads_spanning_junction1.txt
    0 117Vc10_reads_spanning_junction2.txt
    0 118Vc01_reads_spanning_junction1.txt
    0 118Vc01_reads_spanning_junction2.txt
    0 118Vc02_reads_spanning_junction1.txt
    0 118Vc02_reads_spanning_junction2.txt
    0 118Vc03_reads_spanning_junction1.txt
    0 118Vc03_reads_spanning_junction2.txt
    0 118Vc04_reads_spanning_junction1.txt
    0 118Vc04_reads_spanning_junction2.txt
    0 118Vc05_reads_spanning_junction1.txt
    0 118Vc05_reads_spanning_junction2.txt
    0 118Vc06_reads_spanning_junction1.txt
    0 118Vc06_reads_spanning_junction2.txt
    0 118Vc07_reads_spanning_junction1.txt
    0 118Vc07_reads_spanning_junction2.txt
    0 118Vc08_reads_spanning_junction1.txt
    0 118Vc08_reads_spanning_junction2.txt
    0 118Vc09_reads_spanning_junction1.txt
    0 118Vc09_reads_spanning_junction2.txt
    0 118Vc10_reads_spanning_junction1.txt
    0 118Vc10_reads_spanning_junction2.txt
   11 119Vc01_reads_spanning_junction1.txt
    6 119Vc01_reads_spanning_junction2.txt
    0 119Vc02_reads_spanning_junction1.txt
    0 119Vc02_reads_spanning_junction2.txt
    0 119Vc03_reads_spanning_junction1.txt
    0 119Vc03_reads_spanning_junction2.txt
    0 119Vc04_reads_spanning_junction1.txt
    0 119Vc04_reads_spanning_junction2.txt
    8 119Vc05_reads_spanning_junction1.txt
    2 119Vc05_reads_spanning_junction2.txt
    4 119Vc06_reads_spanning_junction1.txt
    3 119Vc06_reads_spanning_junction2.txt
    5 119Vc07_reads_spanning_junction1.txt
    6 119Vc07_reads_spanning_junction2.txt
    6 119Vc08_reads_spanning_junction1.txt
   10 119Vc08_reads_spanning_junction2.txt
    0 119Vc09_reads_spanning_junction1.txt
    0 119Vc09_reads_spanning_junction2.txt
    8 119Vc10_reads_spanning_junction1.txt
    8 119Vc10_reads_spanning_junction2.txt
    2 120Vc01_reads_spanning_junction1.txt
    1 120Vc01_reads_spanning_junction2.txt
    4 120Vc02_reads_spanning_junction1.txt
    2 120Vc02_reads_spanning_junction2.txt
   11 120Vc03_reads_spanning_junction1.txt
   15 120Vc03_reads_spanning_junction2.txt
   26 120Vc04_reads_spanning_junction1.txt
   32 120Vc04_reads_spanning_junction2.txt
    8 120Vc05_reads_spanning_junction1.txt
    7 120Vc05_reads_spanning_junction2.txt
   58 120Vc06_reads_spanning_junction1.txt
   51 120Vc06_reads_spanning_junction2.txt
   28 120Vc07_reads_spanning_junction1.txt
   24 120Vc07_reads_spanning_junction2.txt
   25 120Vc08_reads_spanning_junction1.txt
   38 120Vc08_reads_spanning_junction2.txt
   17 120Vc09_reads_spanning_junction1.txt
   13 120Vc09_reads_spanning_junction2.txt
    6 120Vc10_reads_spanning_junction1.txt
    7 120Vc10_reads_spanning_junction2.txt
   15 121Vc01_reads_spanning_junction1.txt
   12 121Vc01_reads_spanning_junction2.txt
    0 121Vc02_reads_spanning_junction1.txt
    0 121Vc02_reads_spanning_junction2.txt
    0 121Vc03_reads_spanning_junction1.txt
    0 121Vc03_reads_spanning_junction2.txt
    0 121Vc04_reads_spanning_junction1.txt
    0 121Vc04_reads_spanning_junction2.txt
   10 121Vc05_reads_spanning_junction1.txt
   12 121Vc05_reads_spanning_junction2.txt
   28 121Vc06_reads_spanning_junction1.txt
   26 121Vc06_reads_spanning_junction2.txt
    7 121Vc07_reads_spanning_junction1.txt
    4 121Vc07_reads_spanning_junction2.txt
    5 121Vc08_reads_spanning_junction1.txt
    7 121Vc08_reads_spanning_junction2.txt
    0 121Vc09_reads_spanning_junction1.txt
    0 121Vc09_reads_spanning_junction2.txt
    0 121Vc10_reads_spanning_junction1.txt
    0 121Vc10_reads_spanning_junction2.txt
    0 122Vc01_reads_spanning_junction1.txt
    0 122Vc01_reads_spanning_junction2.txt
    0 122Vc02_reads_spanning_junction1.txt
    0 122Vc02_reads_spanning_junction2.txt
    0 122Vc03_reads_spanning_junction1.txt
    0 122Vc03_reads_spanning_junction2.txt
    0 122Vc04_reads_spanning_junction1.txt
    0 122Vc04_reads_spanning_junction2.txt
    0 122Vc05_reads_spanning_junction1.txt
    0 122Vc05_reads_spanning_junction2.txt
    0 122Vc06_reads_spanning_junction1.txt
    0 122Vc06_reads_spanning_junction2.txt
    0 122Vc07_reads_spanning_junction1.txt
    0 122Vc07_reads_spanning_junction2.txt
    0 122Vc08_reads_spanning_junction1.txt
    0 122Vc08_reads_spanning_junction2.txt
    0 122Vc09_reads_spanning_junction1.txt
    0 122Vc09_reads_spanning_junction2.txt
    0 122Vc10_reads_spanning_junction1.txt
    0 122Vc10_reads_spanning_junction2.txt
    0 123Vc01_reads_spanning_junction1.txt
    0 123Vc01_reads_spanning_junction2.txt
    0 123Vc02_reads_spanning_junction1.txt
    0 123Vc02_reads_spanning_junction2.txt
    0 123Vc03_reads_spanning_junction1.txt
    0 123Vc03_reads_spanning_junction2.txt
    0 123Vc04_reads_spanning_junction1.txt
    0 123Vc04_reads_spanning_junction2.txt
    0 123Vc05_reads_spanning_junction1.txt
    0 123Vc05_reads_spanning_junction2.txt
    0 123Vc06_reads_spanning_junction1.txt
    0 123Vc06_reads_spanning_junction2.txt
    0 123Vc07_reads_spanning_junction1.txt
    0 123Vc07_reads_spanning_junction2.txt
    0 123Vc08_reads_spanning_junction1.txt
    0 123Vc08_reads_spanning_junction2.txt
    0 123Vc09_reads_spanning_junction1.txt
    0 123Vc09_reads_spanning_junction2.txt
    0 123Vc10_reads_spanning_junction1.txt
    0 123Vc10_reads_spanning_junction2.txt
    0 124Vc01_reads_spanning_junction1.txt
    0 124Vc01_reads_spanning_junction2.txt
    0 124Vc02_reads_spanning_junction1.txt
    0 124Vc02_reads_spanning_junction2.txt
    0 124Vc03_reads_spanning_junction1.txt
    0 124Vc03_reads_spanning_junction2.txt
    2 124Vc04_reads_spanning_junction1.txt
    0 124Vc04_reads_spanning_junction2.txt
    0 124Vc05_reads_spanning_junction1.txt
    0 124Vc05_reads_spanning_junction2.txt
    0 124Vc06_reads_spanning_junction1.txt
    0 124Vc06_reads_spanning_junction2.txt
    0 124Vc07_reads_spanning_junction1.txt
    0 124Vc07_reads_spanning_junction2.txt
    0 124Vc08_reads_spanning_junction1.txt
    0 124Vc08_reads_spanning_junction2.txt
    0 124Vc09_reads_spanning_junction1.txt
    0 124Vc09_reads_spanning_junction2.txt
    0 124Vc10_reads_spanning_junction1.txt
    0 124Vc10_reads_spanning_junction2.txt
    0 125Vc01_reads_spanning_junction1.txt
    0 125Vc01_reads_spanning_junction2.txt
    0 125Vc02_reads_spanning_junction1.txt
    1 125Vc02_reads_spanning_junction2.txt
    0 125Vc03_reads_spanning_junction1.txt
    0 125Vc03_reads_spanning_junction2.txt
    0 125Vc04_reads_spanning_junction1.txt
    0 125Vc04_reads_spanning_junction2.txt
    0 125Vc05_reads_spanning_junction1.txt
    0 125Vc05_reads_spanning_junction2.txt
    0 125Vc06_reads_spanning_junction1.txt
    0 125Vc06_reads_spanning_junction2.txt
    0 125Vc07_reads_spanning_junction1.txt
    0 125Vc07_reads_spanning_junction2.txt
    0 125Vc08_reads_spanning_junction1.txt
    0 125Vc08_reads_spanning_junction2.txt
    0 125Vc09_reads_spanning_junction1.txt
    0 125Vc09_reads_spanning_junction2.txt
    0 125Vc10_reads_spanning_junction1.txt
    0 125Vc10_reads_spanning_junction2.txt
    0 126Vc01_reads_spanning_junction1.txt
    0 126Vc01_reads_spanning_junction2.txt
    0 126Vc02_reads_spanning_junction1.txt
    0 126Vc02_reads_spanning_junction2.txt
    0 126Vc03_reads_spanning_junction1.txt
    1 126Vc03_reads_spanning_junction2.txt
    0 126Vc04_reads_spanning_junction1.txt
    0 126Vc04_reads_spanning_junction2.txt
    0 126Vc05_reads_spanning_junction1.txt
    1 126Vc05_reads_spanning_junction2.txt
    0 126Vc06_reads_spanning_junction1.txt
    0 126Vc06_reads_spanning_junction2.txt
    0 126Vc07_reads_spanning_junction1.txt
    0 126Vc07_reads_spanning_junction2.txt
    0 126Vc08_reads_spanning_junction1.txt
    0 126Vc08_reads_spanning_junction2.txt
    0 126Vc09_reads_spanning_junction1.txt
    0 126Vc09_reads_spanning_junction2.txt
    0 126Vc10_reads_spanning_junction1.txt
    0 126Vc10_reads_spanning_junction2.txt
    0 127Vc01_reads_spanning_junction1.txt
    0 127Vc01_reads_spanning_junction2.txt
    0 127Vc02_reads_spanning_junction1.txt
    0 127Vc02_reads_spanning_junction2.txt
    0 127Vc03_reads_spanning_junction1.txt
    1 127Vc03_reads_spanning_junction2.txt
    0 127Vc04_reads_spanning_junction1.txt
    0 127Vc04_reads_spanning_junction2.txt
    0 127Vc05_reads_spanning_junction1.txt
    0 127Vc05_reads_spanning_junction2.txt
    0 127Vc06_reads_spanning_junction1.txt
    0 127Vc06_reads_spanning_junction2.txt
    0 127Vc07_reads_spanning_junction1.txt
    0 127Vc07_reads_spanning_junction2.txt
    0 127Vc08_reads_spanning_junction1.txt
    0 127Vc08_reads_spanning_junction2.txt
    0 127Vc09_reads_spanning_junction1.txt
    0 127Vc09_reads_spanning_junction2.txt
    0 127Vc10_reads_spanning_junction1.txt
    0 127Vc10_reads_spanning_junction2.txt
    0 128Vc01_reads_spanning_junction1.txt
    0 128Vc01_reads_spanning_junction2.txt
    0 128Vc02_reads_spanning_junction1.txt
    0 128Vc02_reads_spanning_junction2.txt
    0 128Vc03_reads_spanning_junction1.txt
    0 128Vc03_reads_spanning_junction2.txt
    0 128Vc04_reads_spanning_junction1.txt
    0 128Vc04_reads_spanning_junction2.txt
    0 128Vc05_reads_spanning_junction1.txt
    0 128Vc05_reads_spanning_junction2.txt
    0 128Vc06_reads_spanning_junction1.txt
    0 128Vc06_reads_spanning_junction2.txt
    0 128Vc07_reads_spanning_junction1.txt
    0 128Vc07_reads_spanning_junction2.txt
    0 128Vc08_reads_spanning_junction1.txt
    0 128Vc08_reads_spanning_junction2.txt
    0 128Vc09_reads_spanning_junction1.txt
    0 128Vc09_reads_spanning_junction2.txt
    0 128Vc10_reads_spanning_junction1.txt
    1 128Vc10_reads_spanning_junction2.txt
    0 129Vc01_reads_spanning_junction1.txt
    0 129Vc01_reads_spanning_junction2.txt
    0 129Vc02_reads_spanning_junction1.txt
    0 129Vc02_reads_spanning_junction2.txt
    0 129Vc03_reads_spanning_junction1.txt
    0 129Vc03_reads_spanning_junction2.txt
    0 129Vc04_reads_spanning_junction1.txt
    0 129Vc04_reads_spanning_junction2.txt
    0 129Vc05_reads_spanning_junction1.txt
    0 129Vc05_reads_spanning_junction2.txt
    0 129Vc06_reads_spanning_junction1.txt
    0 129Vc06_reads_spanning_junction2.txt
    0 129Vc07_reads_spanning_junction1.txt
    0 129Vc07_reads_spanning_junction2.txt
    0 129Vc08_reads_spanning_junction1.txt
    0 129Vc08_reads_spanning_junction2.txt
    0 129Vc09_reads_spanning_junction1.txt
    0 129Vc09_reads_spanning_junction2.txt
    0 129Vc10_reads_spanning_junction1.txt
    0 129Vc10_reads_spanning_junction2.txt
    0 130Vc01_reads_spanning_junction1.txt
    0 130Vc01_reads_spanning_junction2.txt
    0 130Vc02_reads_spanning_junction1.txt
    0 130Vc02_reads_spanning_junction2.txt
    1 130Vc03_reads_spanning_junction1.txt
    0 130Vc03_reads_spanning_junction2.txt
    0 130Vc04_reads_spanning_junction1.txt
    0 130Vc04_reads_spanning_junction2.txt
    0 130Vc05_reads_spanning_junction1.txt
    0 130Vc05_reads_spanning_junction2.txt
    0 130Vc06_reads_spanning_junction1.txt
    0 130Vc06_reads_spanning_junction2.txt
    0 130Vc07_reads_spanning_junction1.txt
    0 130Vc07_reads_spanning_junction2.txt
    0 130Vc08_reads_spanning_junction1.txt
    0 130Vc08_reads_spanning_junction2.txt
    0 130Vc09_reads_spanning_junction1.txt
    0 130Vc09_reads_spanning_junction2.txt
    0 130Vc10_reads_spanning_junction1.txt
    0 130Vc10_reads_spanning_junction2.txt
    0 131Vc01_reads_spanning_junction1.txt
    0 131Vc01_reads_spanning_junction2.txt
    1 131Vc02_reads_spanning_junction1.txt
    0 131Vc02_reads_spanning_junction2.txt
    0 131Vc03_reads_spanning_junction1.txt
    0 131Vc03_reads_spanning_junction2.txt
    0 131Vc04_reads_spanning_junction1.txt
    0 131Vc04_reads_spanning_junction2.txt
    0 131Vc05_reads_spanning_junction1.txt
    0 131Vc05_reads_spanning_junction2.txt
    0 131Vc06_reads_spanning_junction1.txt
    0 131Vc06_reads_spanning_junction2.txt
    0 131Vc07_reads_spanning_junction1.txt
    0 131Vc07_reads_spanning_junction2.txt
    0 131Vc08_reads_spanning_junction1.txt
    0 131Vc08_reads_spanning_junction2.txt
    0 131Vc09_reads_spanning_junction1.txt
    0 131Vc09_reads_spanning_junction2.txt
    0 131Vc10_reads_spanning_junction1.txt
    0 131Vc10_reads_spanning_junction2.txt
    0 132Vc01_reads_spanning_junction1.txt
    0 132Vc01_reads_spanning_junction2.txt
    0 132Vc02_reads_spanning_junction1.txt
    0 132Vc02_reads_spanning_junction2.txt
    0 132Vc03_reads_spanning_junction1.txt
    0 132Vc03_reads_spanning_junction2.txt
    0 132Vc04_reads_spanning_junction1.txt
    0 132Vc04_reads_spanning_junction2.txt
    1 132Vc05_reads_spanning_junction1.txt
    0 132Vc05_reads_spanning_junction2.txt
    0 132Vc06_reads_spanning_junction1.txt
    1 132Vc06_reads_spanning_junction2.txt
    0 132Vc07_reads_spanning_junction1.txt
    0 132Vc07_reads_spanning_junction2.txt
    0 132Vc08_reads_spanning_junction1.txt
    0 132Vc08_reads_spanning_junction2.txt
    0 132Vc09_reads_spanning_junction1.txt
    0 132Vc09_reads_spanning_junction2.txt
    0 132Vc10_reads_spanning_junction1.txt
    0 132Vc10_reads_spanning_junction2.txt
    0 133Vc01_reads_spanning_junction1.txt
    0 133Vc01_reads_spanning_junction2.txt
    0 133Vc02_reads_spanning_junction1.txt
    0 133Vc02_reads_spanning_junction2.txt
    0 133Vc03_reads_spanning_junction1.txt
    0 133Vc03_reads_spanning_junction2.txt
    0 133Vc04_reads_spanning_junction1.txt
    0 133Vc04_reads_spanning_junction2.txt
    0 133Vc06_reads_spanning_junction1.txt
    0 133Vc06_reads_spanning_junction2.txt
    0 133Vc07_reads_spanning_junction1.txt
    0 133Vc07_reads_spanning_junction2.txt
    0 133Vc08_reads_spanning_junction1.txt
    0 133Vc08_reads_spanning_junction2.txt
    0 133Vc09_reads_spanning_junction1.txt
    0 133Vc09_reads_spanning_junction2.txt
    0 133Vc10_reads_spanning_junction1.txt
    0 133Vc10_reads_spanning_junction2.txt
    0 134Vc01_reads_spanning_junction1.txt
    0 134Vc01_reads_spanning_junction2.txt
    0 134Vc02_reads_spanning_junction1.txt
    0 134Vc02_reads_spanning_junction2.txt
    0 134Vc03_reads_spanning_junction1.txt
    0 134Vc03_reads_spanning_junction2.txt
    0 134Vc04_reads_spanning_junction1.txt
    0 134Vc04_reads_spanning_junction2.txt
   27 134Vc05_reads_spanning_junction1.txt
   30 134Vc05_reads_spanning_junction2.txt
    0 134Vc06_reads_spanning_junction1.txt
    0 134Vc06_reads_spanning_junction2.txt
    0 134Vc08_reads_spanning_junction1.txt
    0 134Vc08_reads_spanning_junction2.txt
    0 134Vc09_reads_spanning_junction1.txt
    0 134Vc09_reads_spanning_junction2.txt
    0 134Vc10_reads_spanning_junction1.txt
    0 134Vc10_reads_spanning_junction2.txt
    0 135Vc01_reads_spanning_junction1.txt
    0 135Vc01_reads_spanning_junction2.txt
   24 135Vc02_reads_spanning_junction1.txt
   29 135Vc02_reads_spanning_junction2.txt
    0 135Vc03_reads_spanning_junction1.txt
    0 135Vc03_reads_spanning_junction2.txt
   11 135Vc04_reads_spanning_junction1.txt
   12 135Vc04_reads_spanning_junction2.txt
    0 135Vc05_reads_spanning_junction1.txt
    0 135Vc05_reads_spanning_junction2.txt
   40 135Vc06_reads_spanning_junction1.txt
   49 135Vc06_reads_spanning_junction2.txt
   15 135Vc07_reads_spanning_junction1.txt
   13 135Vc07_reads_spanning_junction2.txt
   12 135Vc08_reads_spanning_junction1.txt
    5 135Vc08_reads_spanning_junction2.txt
    0 135Vc09_reads_spanning_junction1.txt
    0 135Vc09_reads_spanning_junction2.txt
    0 135Vc10_reads_spanning_junction1.txt
    0 135Vc10_reads_spanning_junction2.txt
    0 136Vc01_reads_spanning_junction1.txt
    0 136Vc01_reads_spanning_junction2.txt
    0 136Vc02_reads_spanning_junction1.txt
    0 136Vc02_reads_spanning_junction2.txt
    0 136Vc03_reads_spanning_junction1.txt
    0 136Vc03_reads_spanning_junction2.txt
    0 136Vc04_reads_spanning_junction1.txt
    0 136Vc04_reads_spanning_junction2.txt
    0 136Vc06_reads_spanning_junction1.txt
    0 136Vc06_reads_spanning_junction2.txt
    0 136Vc07_reads_spanning_junction1.txt
    1 136Vc07_reads_spanning_junction2.txt
    0 136Vc08_reads_spanning_junction1.txt
    0 136Vc08_reads_spanning_junction2.txt
    0 136Vc09_reads_spanning_junction1.txt
    0 136Vc09_reads_spanning_junction2.txt
    0 136Vc10_reads_spanning_junction1.txt
    0 136Vc10_reads_spanning_junction2.txt
    0 137Vc01_reads_spanning_junction1.txt
    0 137Vc01_reads_spanning_junction2.txt
    0 137Vc02_reads_spanning_junction1.txt
    0 137Vc02_reads_spanning_junction2.txt
    0 137Vc03_reads_spanning_junction1.txt
    0 137Vc03_reads_spanning_junction2.txt
    0 137Vc04_reads_spanning_junction1.txt
    0 137Vc04_reads_spanning_junction2.txt
    0 137Vc05_reads_spanning_junction1.txt
    0 137Vc05_reads_spanning_junction2.txt
    0 137Vc06_reads_spanning_junction1.txt
    0 137Vc06_reads_spanning_junction2.txt
    0 137Vc07_reads_spanning_junction1.txt
    0 137Vc07_reads_spanning_junction2.txt
    0 137Vc08_reads_spanning_junction1.txt
    0 137Vc08_reads_spanning_junction2.txt
    0 137Vc09_reads_spanning_junction1.txt
    0 137Vc09_reads_spanning_junction2.txt
    0 137Vc10_reads_spanning_junction1.txt
    0 137Vc10_reads_spanning_junction2.txt
    0 138Vc01_reads_spanning_junction1.txt
    0 138Vc01_reads_spanning_junction2.txt
    0 138Vc02_reads_spanning_junction1.txt
    0 138Vc02_reads_spanning_junction2.txt
    0 138Vc03_reads_spanning_junction1.txt
    0 138Vc03_reads_spanning_junction2.txt
    0 138Vc04_reads_spanning_junction1.txt
    0 138Vc04_reads_spanning_junction2.txt
    1 138Vc05_reads_spanning_junction1.txt
    0 138Vc05_reads_spanning_junction2.txt
    0 138Vc06_reads_spanning_junction1.txt
    0 138Vc06_reads_spanning_junction2.txt
    0 138Vc07_reads_spanning_junction1.txt
    0 138Vc07_reads_spanning_junction2.txt
    0 138Vc08_reads_spanning_junction1.txt
    0 138Vc08_reads_spanning_junction2.txt
    0 138Vc09_reads_spanning_junction1.txt
    0 138Vc09_reads_spanning_junction2.txt
    0 138Vc10_reads_spanning_junction1.txt
    0 138Vc10_reads_spanning_junction2.txt
    0 139Vc01_reads_spanning_junction1.txt
    0 139Vc01_reads_spanning_junction2.txt
    0 139Vc02_reads_spanning_junction1.txt
    0 139Vc02_reads_spanning_junction2.txt
    0 139Vc03_reads_spanning_junction1.txt
    0 139Vc03_reads_spanning_junction2.txt
    0 139Vc04_reads_spanning_junction1.txt
    0 139Vc04_reads_spanning_junction2.txt
    0 139Vc05_reads_spanning_junction1.txt
    0 139Vc05_reads_spanning_junction2.txt
    0 139Vc06_reads_spanning_junction1.txt
    1 139Vc06_reads_spanning_junction2.txt
    0 139Vc07_reads_spanning_junction1.txt
    0 139Vc07_reads_spanning_junction2.txt
    0 139Vc08_reads_spanning_junction1.txt
    0 139Vc08_reads_spanning_junction2.txt
    0 139Vc09_reads_spanning_junction1.txt
    0 139Vc09_reads_spanning_junction2.txt
    0 139Vc10_reads_spanning_junction1.txt
    0 139Vc10_reads_spanning_junction2.txt
    0 140Vc01_reads_spanning_junction1.txt
    0 140Vc01_reads_spanning_junction2.txt
    0 140Vc02_reads_spanning_junction1.txt
    0 140Vc02_reads_spanning_junction2.txt
    0 140Vc03_reads_spanning_junction1.txt
    0 140Vc03_reads_spanning_junction2.txt
    0 140Vc04_reads_spanning_junction1.txt
    0 140Vc04_reads_spanning_junction2.txt
    0 140Vc05_reads_spanning_junction1.txt
    0 140Vc05_reads_spanning_junction2.txt
    0 140Vc06_reads_spanning_junction1.txt
    0 140Vc06_reads_spanning_junction2.txt
    0 140Vc07_reads_spanning_junction1.txt
    0 140Vc07_reads_spanning_junction2.txt
    0 140Vc08_reads_spanning_junction1.txt
    0 140Vc08_reads_spanning_junction2.txt
    0 140Vc09_reads_spanning_junction1.txt
    0 140Vc09_reads_spanning_junction2.txt
    0 140Vc10_reads_spanning_junction1.txt
    0 140Vc10_reads_spanning_junction2.txt
    0 141Vc01_reads_spanning_junction1.txt
    0 141Vc01_reads_spanning_junction2.txt
    0 141Vc02_reads_spanning_junction1.txt
    0 141Vc02_reads_spanning_junction2.txt
    0 141Vc03_reads_spanning_junction1.txt
    0 141Vc03_reads_spanning_junction2.txt
    0 141Vc04_reads_spanning_junction1.txt
    0 141Vc04_reads_spanning_junction2.txt
    0 141Vc05_reads_spanning_junction1.txt
    0 141Vc05_reads_spanning_junction2.txt
    0 141Vc06_reads_spanning_junction1.txt
    0 141Vc06_reads_spanning_junction2.txt
    0 141Vc07_reads_spanning_junction1.txt
    0 141Vc07_reads_spanning_junction2.txt
    0 141Vc08_reads_spanning_junction1.txt
    0 141Vc08_reads_spanning_junction2.txt
    1 141Vc09_reads_spanning_junction1.txt
    0 141Vc09_reads_spanning_junction2.txt
    0 141Vc10_reads_spanning_junction1.txt
    0 141Vc10_reads_spanning_junction2.txt
    0 142Vc01_reads_spanning_junction1.txt
    0 142Vc01_reads_spanning_junction2.txt
    0 142Vc02_reads_spanning_junction1.txt
    0 142Vc02_reads_spanning_junction2.txt
    0 142Vc03_reads_spanning_junction1.txt
    0 142Vc03_reads_spanning_junction2.txt
    0 142Vc04_reads_spanning_junction1.txt
    0 142Vc04_reads_spanning_junction2.txt
    0 142Vc05_reads_spanning_junction1.txt
    0 142Vc05_reads_spanning_junction2.txt
    0 142Vc06_reads_spanning_junction1.txt
    0 142Vc06_reads_spanning_junction2.txt
    0 142Vc07_reads_spanning_junction1.txt
    0 142Vc07_reads_spanning_junction2.txt
    0 142Vc08_reads_spanning_junction1.txt
    0 142Vc08_reads_spanning_junction2.txt
    0 142Vc09_reads_spanning_junction1.txt
    0 142Vc09_reads_spanning_junction2.txt
    0 142Vc10_reads_spanning_junction1.txt
    0 142Vc10_reads_spanning_junction2.txt
    0 143Vc01_reads_spanning_junction1.txt
    0 143Vc01_reads_spanning_junction2.txt
    0 143Vc02_reads_spanning_junction1.txt
    0 143Vc02_reads_spanning_junction2.txt
    0 143Vc03_reads_spanning_junction1.txt
    0 143Vc03_reads_spanning_junction2.txt
    0 143Vc04_reads_spanning_junction1.txt
    0 143Vc04_reads_spanning_junction2.txt
    0 143Vc05_reads_spanning_junction1.txt
    0 143Vc05_reads_spanning_junction2.txt
    0 143Vc06_reads_spanning_junction1.txt
    0 143Vc06_reads_spanning_junction2.txt
    0 143Vc07_reads_spanning_junction1.txt
    0 143Vc07_reads_spanning_junction2.txt
    0 143Vc08_reads_spanning_junction1.txt
    0 143Vc08_reads_spanning_junction2.txt
    0 143Vc09_reads_spanning_junction1.txt
    0 143Vc09_reads_spanning_junction2.txt
    0 143Vc10_reads_spanning_junction1.txt
    0 143Vc10_reads_spanning_junction2.txt
    0 144Vc01_reads_spanning_junction1.txt
    0 144Vc01_reads_spanning_junction2.txt
    0 144Vc02_reads_spanning_junction1.txt
    0 144Vc02_reads_spanning_junction2.txt
    0 144Vc03_reads_spanning_junction1.txt
    0 144Vc03_reads_spanning_junction2.txt
    0 144Vc04_reads_spanning_junction1.txt
    0 144Vc04_reads_spanning_junction2.txt
    0 144Vc05_reads_spanning_junction1.txt
    0 144Vc05_reads_spanning_junction2.txt
    0 144Vc06_reads_spanning_junction1.txt
    0 144Vc06_reads_spanning_junction2.txt
    0 144Vc07_reads_spanning_junction1.txt
    0 144Vc07_reads_spanning_junction2.txt
    0 144Vc08_reads_spanning_junction1.txt
    0 144Vc08_reads_spanning_junction2.txt
    0 144Vc09_reads_spanning_junction1.txt
    0 144Vc09_reads_spanning_junction2.txt
    0 144Vc10_reads_spanning_junction1.txt
    0 144Vc10_reads_spanning_junction2.txt
    0 145Vc01_reads_spanning_junction1.txt
    0 145Vc01_reads_spanning_junction2.txt
    0 145Vc02_reads_spanning_junction1.txt
    0 145Vc02_reads_spanning_junction2.txt
    0 145Vc03_reads_spanning_junction1.txt
    0 145Vc03_reads_spanning_junction2.txt
    0 145Vc04_reads_spanning_junction1.txt
    0 145Vc04_reads_spanning_junction2.txt
    0 145Vc05_reads_spanning_junction1.txt
    0 145Vc05_reads_spanning_junction2.txt
    0 145Vc06_reads_spanning_junction1.txt
    0 145Vc06_reads_spanning_junction2.txt
    0 145Vc07_reads_spanning_junction1.txt
    0 145Vc07_reads_spanning_junction2.txt
    0 145Vc08_reads_spanning_junction1.txt
    0 145Vc08_reads_spanning_junction2.txt
    0 145Vc09_reads_spanning_junction1.txt
    0 145Vc09_reads_spanning_junction2.txt
    0 145Vc10_reads_spanning_junction1.txt
    0 145Vc10_reads_spanning_junction2.txt
    0 146Vc01_reads_spanning_junction1.txt
    0 146Vc01_reads_spanning_junction2.txt
    0 146Vc02_reads_spanning_junction1.txt
    0 146Vc02_reads_spanning_junction2.txt
    0 146Vc03_reads_spanning_junction1.txt
    0 146Vc03_reads_spanning_junction2.txt
    0 146Vc04_reads_spanning_junction1.txt
    0 146Vc04_reads_spanning_junction2.txt
    0 146Vc05_reads_spanning_junction1.txt
    0 146Vc05_reads_spanning_junction2.txt
    0 146Vc06_reads_spanning_junction1.txt
    0 146Vc06_reads_spanning_junction2.txt
    0 146Vc07_reads_spanning_junction1.txt
    0 146Vc07_reads_spanning_junction2.txt
    0 146Vc08_reads_spanning_junction1.txt
    0 146Vc08_reads_spanning_junction2.txt
    0 146Vc09_reads_spanning_junction1.txt
    0 146Vc09_reads_spanning_junction2.txt
    0 146Vc10_reads_spanning_junction1.txt
    0 146Vc10_reads_spanning_junction2.txt
    0 147Vc01_reads_spanning_junction1.txt
    0 147Vc01_reads_spanning_junction2.txt
    0 147Vc02_reads_spanning_junction1.txt
    0 147Vc02_reads_spanning_junction2.txt
    0 147Vc03_reads_spanning_junction1.txt
    0 147Vc03_reads_spanning_junction2.txt
    0 147Vc04_reads_spanning_junction1.txt
    0 147Vc04_reads_spanning_junction2.txt
    0 147Vc05_reads_spanning_junction1.txt
    0 147Vc05_reads_spanning_junction2.txt
    0 147Vc06_reads_spanning_junction1.txt
    0 147Vc06_reads_spanning_junction2.txt
    0 147Vc07_reads_spanning_junction1.txt
    0 147Vc07_reads_spanning_junction2.txt
    0 147Vc08_reads_spanning_junction1.txt
    0 147Vc08_reads_spanning_junction2.txt
    0 147Vc09_reads_spanning_junction1.txt
    0 147Vc09_reads_spanning_junction2.txt
    0 147Vc10_reads_spanning_junction1.txt
    0 147Vc10_reads_spanning_junction2.txt
 1279 total
