# Supplementary material for: Prevalent chromosome fusion in Vibrio cholerae O1
Source: Nat Commun. 2025 Jul 1;16:5830. doi: 10.1038/s41467-025-60699-0 (PMC12219848; doi:10.1038/s41467-025-60699-0)
Supplement: Supplementary file 8 — Source Data [file 41467_2025_60699_MOESM8_ESM.zip › source_data/Supplement/S3/read_count_spanning_HR_non-fused_adapter_excl.txt]

    13 101Vc01_reads_spanning_HR1.txt
    14 101Vc01_reads_spanning_HR2.txt
     8 101Vc02_reads_spanning_HR1.txt
    14 101Vc02_reads_spanning_HR2.txt
    23 101Vc03_reads_spanning_HR1.txt
    22 101Vc03_reads_spanning_HR2.txt
    54 101Vc04_reads_spanning_HR1.txt
    65 101Vc04_reads_spanning_HR2.txt
    24 101Vc05_reads_spanning_HR1.txt
    25 101Vc05_reads_spanning_HR2.txt
    16 101Vc06_reads_spanning_HR1.txt
     7 101Vc06_reads_spanning_HR2.txt
     8 101Vc07_reads_spanning_HR1.txt
    13 101Vc07_reads_spanning_HR2.txt
    11 101Vc08_reads_spanning_HR1.txt
    14 101Vc08_reads_spanning_HR2.txt
    16 101Vc09_reads_spanning_HR1.txt
    20 101Vc09_reads_spanning_HR2.txt
    31 101Vc10_reads_spanning_HR1.txt
    30 101Vc10_reads_spanning_HR2.txt
    32 102Vc01_reads_spanning_HR1.txt
    54 102Vc01_reads_spanning_HR2.txt
    14 102Vc02_reads_spanning_HR1.txt
    13 102Vc02_reads_spanning_HR2.txt
    10 102Vc03_reads_spanning_HR1.txt
     9 102Vc03_reads_spanning_HR2.txt
    26 102Vc04_reads_spanning_HR1.txt
    39 102Vc04_reads_spanning_HR2.txt
    30 102Vc05_reads_spanning_HR1.txt
    26 102Vc05_reads_spanning_HR2.txt
    12 102Vc06_reads_spanning_HR1.txt
    12 102Vc06_reads_spanning_HR2.txt
    26 102Vc07_reads_spanning_HR1.txt
    28 102Vc07_reads_spanning_HR2.txt
    11 102Vc08_reads_spanning_HR1.txt
     6 102Vc08_reads_spanning_HR2.txt
    16 102Vc09_reads_spanning_HR1.txt
    27 102Vc09_reads_spanning_HR2.txt
    15 102Vc10_reads_spanning_HR1.txt
     7 102Vc10_reads_spanning_HR2.txt
    11 103Vc01_reads_spanning_HR1.txt
    10 103Vc01_reads_spanning_HR2.txt
    19 103Vc02_reads_spanning_HR1.txt
    24 103Vc02_reads_spanning_HR2.txt
    12 103Vc03_reads_spanning_HR1.txt
    19 103Vc03_reads_spanning_HR2.txt
     9 103Vc04_reads_spanning_HR1.txt
    10 103Vc04_reads_spanning_HR2.txt
     7 103Vc05_reads_spanning_HR1.txt
     8 103Vc05_reads_spanning_HR2.txt
    35 103Vc06_reads_spanning_HR1.txt
    39 103Vc06_reads_spanning_HR2.txt
    23 103Vc07_reads_spanning_HR1.txt
    15 103Vc07_reads_spanning_HR2.txt
    17 103Vc08_reads_spanning_HR1.txt
    22 103Vc08_reads_spanning_HR2.txt
     8 103Vc09_reads_spanning_HR1.txt
    12 103Vc09_reads_spanning_HR2.txt
    10 103Vc10_reads_spanning_HR1.txt
    13 103Vc10_reads_spanning_HR2.txt
    19 104Vc01_reads_spanning_HR1.txt
    11 104Vc01_reads_spanning_HR2.txt
    28 104Vc02_reads_spanning_HR1.txt
    16 104Vc02_reads_spanning_HR2.txt
    10 104Vc03_reads_spanning_HR1.txt
    13 104Vc03_reads_spanning_HR2.txt
    15 104Vc04_reads_spanning_HR1.txt
    22 104Vc04_reads_spanning_HR2.txt
    22 104Vc05_reads_spanning_HR1.txt
    22 104Vc05_reads_spanning_HR2.txt
    12 104Vc06_reads_spanning_HR1.txt
    12 104Vc06_reads_spanning_HR2.txt
    48 104Vc07_reads_spanning_HR1.txt
    40 104Vc07_reads_spanning_HR2.txt
    48 104Vc08_reads_spanning_HR1.txt
    68 104Vc08_reads_spanning_HR2.txt
     9 104Vc09_reads_spanning_HR1.txt
     8 104Vc09_reads_spanning_HR2.txt
    27 104Vc10_reads_spanning_HR1.txt
    22 104Vc10_reads_spanning_HR2.txt
    55 105Vc01_reads_spanning_HR1.txt
    47 105Vc01_reads_spanning_HR2.txt
    45 105Vc02_reads_spanning_HR1.txt
    46 105Vc02_reads_spanning_HR2.txt
    66 105Vc03_reads_spanning_HR1.txt
    87 105Vc03_reads_spanning_HR2.txt
    38 105Vc04_reads_spanning_HR1.txt
    44 105Vc04_reads_spanning_HR2.txt
    36 105Vc05_reads_spanning_HR1.txt
    31 105Vc05_reads_spanning_HR2.txt
    57 105Vc06_reads_spanning_HR1.txt
    45 105Vc06_reads_spanning_HR2.txt
    24 105Vc07_reads_spanning_HR1.txt
    23 105Vc07_reads_spanning_HR2.txt
     9 105Vc08_reads_spanning_HR1.txt
    13 105Vc08_reads_spanning_HR2.txt
    52 105Vc09_reads_spanning_HR1.txt
    62 105Vc09_reads_spanning_HR2.txt
    29 105Vc10_reads_spanning_HR1.txt
    23 105Vc10_reads_spanning_HR2.txt
    31 106Vc01_reads_spanning_HR1.txt
    29 106Vc01_reads_spanning_HR2.txt
    25 106Vc02_reads_spanning_HR1.txt
    35 106Vc02_reads_spanning_HR2.txt
    19 106Vc03_reads_spanning_HR1.txt
    25 106Vc03_reads_spanning_HR2.txt
    19 106Vc04_reads_spanning_HR1.txt
    33 106Vc04_reads_spanning_HR2.txt
    38 106Vc05_reads_spanning_HR1.txt
    26 106Vc05_reads_spanning_HR2.txt
    10 106Vc06_reads_spanning_HR1.txt
    20 106Vc06_reads_spanning_HR2.txt
    23 106Vc07_reads_spanning_HR1.txt
    22 106Vc07_reads_spanning_HR2.txt
     4 106Vc08_reads_spanning_HR1.txt
     8 106Vc08_reads_spanning_HR2.txt
    13 106Vc09_reads_spanning_HR1.txt
    16 106Vc09_reads_spanning_HR2.txt
     7 106Vc10_reads_spanning_HR1.txt
     5 106Vc10_reads_spanning_HR2.txt
    10 107Vc01_reads_spanning_HR1.txt
    17 107Vc01_reads_spanning_HR2.txt
     9 107Vc02_reads_spanning_HR1.txt
     7 107Vc02_reads_spanning_HR2.txt
     7 107Vc03_reads_spanning_HR1.txt
    10 107Vc03_reads_spanning_HR2.txt
     8 107Vc04_reads_spanning_HR1.txt
    11 107Vc04_reads_spanning_HR2.txt
    23 107Vc05_reads_spanning_HR1.txt
    25 107Vc05_reads_spanning_HR2.txt
    11 107Vc06_reads_spanning_HR1.txt
     6 107Vc06_reads_spanning_HR2.txt
     7 107Vc07_reads_spanning_HR1.txt
     5 107Vc07_reads_spanning_HR2.txt
    16 107Vc08_reads_spanning_HR1.txt
    18 107Vc08_reads_spanning_HR2.txt
    14 107Vc09_reads_spanning_HR1.txt
    21 107Vc09_reads_spanning_HR2.txt
    18 107Vc10_reads_spanning_HR1.txt
    18 107Vc10_reads_spanning_HR2.txt
    13 108Vc01_reads_spanning_HR1.txt
    16 108Vc01_reads_spanning_HR2.txt
    26 108Vc02_reads_spanning_HR1.txt
    40 108Vc02_reads_spanning_HR2.txt
    22 108Vc03_reads_spanning_HR1.txt
    26 108Vc03_reads_spanning_HR2.txt
    15 108Vc04_reads_spanning_HR1.txt
    27 108Vc04_reads_spanning_HR2.txt
    16 108Vc05_reads_spanning_HR1.txt
    25 108Vc05_reads_spanning_HR2.txt
    22 108Vc06_reads_spanning_HR1.txt
    21 108Vc06_reads_spanning_HR2.txt
    10 108Vc07_reads_spanning_HR1.txt
    15 108Vc07_reads_spanning_HR2.txt
    23 108Vc08_reads_spanning_HR1.txt
    17 108Vc08_reads_spanning_HR2.txt
    39 108Vc09_reads_spanning_HR1.txt
    42 108Vc09_reads_spanning_HR2.txt
    25 108Vc10_reads_spanning_HR1.txt
    19 108Vc10_reads_spanning_HR2.txt
    22 109Vc01_reads_spanning_HR1.txt
    26 109Vc01_reads_spanning_HR2.txt
    44 109Vc02_reads_spanning_HR1.txt
    37 109Vc02_reads_spanning_HR2.txt
    24 109Vc03_reads_spanning_HR1.txt
    23 109Vc03_reads_spanning_HR2.txt
    37 109Vc04_reads_spanning_HR1.txt
    46 109Vc04_reads_spanning_HR2.txt
    29 109Vc05_reads_spanning_HR1.txt
    16 109Vc05_reads_spanning_HR2.txt
     9 109Vc06_reads_spanning_HR1.txt
    12 109Vc06_reads_spanning_HR2.txt
    43 109Vc07_reads_spanning_HR1.txt
    47 109Vc07_reads_spanning_HR2.txt
    35 109Vc08_reads_spanning_HR1.txt
    45 109Vc08_reads_spanning_HR2.txt
    28 109Vc09_reads_spanning_HR1.txt
    30 109Vc09_reads_spanning_HR2.txt
    15 109Vc10_reads_spanning_HR1.txt
    16 109Vc10_reads_spanning_HR2.txt
    35 110Vc01_reads_spanning_HR1.txt
    22 110Vc01_reads_spanning_HR2.txt
    68 110Vc02_reads_spanning_HR1.txt
    55 110Vc02_reads_spanning_HR2.txt
    35 110Vc03_reads_spanning_HR1.txt
    43 110Vc03_reads_spanning_HR2.txt
    30 110Vc04_reads_spanning_HR1.txt
    50 110Vc04_reads_spanning_HR2.txt
    27 110Vc05_reads_spanning_HR1.txt
    38 110Vc05_reads_spanning_HR2.txt
    12 110Vc06_reads_spanning_HR1.txt
     8 110Vc06_reads_spanning_HR2.txt
    10 110Vc07_reads_spanning_HR1.txt
     3 110Vc07_reads_spanning_HR2.txt
    17 110Vc08_reads_spanning_HR1.txt
    13 110Vc08_reads_spanning_HR2.txt
     9 110Vc09_reads_spanning_HR1.txt
     4 110Vc09_reads_spanning_HR2.txt
     3 110Vc10_reads_spanning_HR1.txt
     5 110Vc10_reads_spanning_HR2.txt
     9 111Vc01_reads_spanning_HR1.txt
     6 111Vc01_reads_spanning_HR2.txt
     2 111Vc02_reads_spanning_HR1.txt
     3 111Vc02_reads_spanning_HR2.txt
     3 111Vc03_reads_spanning_HR1.txt
     4 111Vc03_reads_spanning_HR2.txt
    10 111Vc04_reads_spanning_HR1.txt
     5 111Vc04_reads_spanning_HR2.txt
     0 111Vc05_reads_spanning_HR1.txt
     0 111Vc05_reads_spanning_HR2.txt
     8 111Vc06_reads_spanning_HR1.txt
     4 111Vc06_reads_spanning_HR2.txt
     9 111Vc07_reads_spanning_HR1.txt
     4 111Vc07_reads_spanning_HR2.txt
     8 111Vc08_reads_spanning_HR1.txt
     7 111Vc08_reads_spanning_HR2.txt
     5 111Vc09_reads_spanning_HR1.txt
     7 111Vc09_reads_spanning_HR2.txt
     3 111Vc10_reads_spanning_HR1.txt
     2 111Vc10_reads_spanning_HR2.txt
     0 112Vc01_reads_spanning_HR1.txt
     0 112Vc01_reads_spanning_HR2.txt
     0 112Vc02_reads_spanning_HR1.txt
     0 112Vc02_reads_spanning_HR2.txt
     0 112Vc03_reads_spanning_HR1.txt
     0 112Vc03_reads_spanning_HR2.txt
     0 112Vc04_reads_spanning_HR1.txt
     0 112Vc04_reads_spanning_HR2.txt
     0 112Vc05_reads_spanning_HR1.txt
     1 112Vc05_reads_spanning_HR2.txt
     0 112Vc06_reads_spanning_HR1.txt
     0 112Vc06_reads_spanning_HR2.txt
     0 112Vc07_reads_spanning_HR1.txt
     0 112Vc07_reads_spanning_HR2.txt
     0 112Vc08_reads_spanning_HR1.txt
     0 112Vc08_reads_spanning_HR2.txt
     0 112Vc09_reads_spanning_HR1.txt
     0 112Vc09_reads_spanning_HR2.txt
     0 112Vc10_reads_spanning_HR1.txt
     0 112Vc10_reads_spanning_HR2.txt
     0 113Vc01_reads_spanning_HR1.txt
     0 113Vc01_reads_spanning_HR2.txt
     0 113Vc02_reads_spanning_HR1.txt
     0 113Vc02_reads_spanning_HR2.txt
     0 113Vc03_reads_spanning_HR1.txt
     0 113Vc03_reads_spanning_HR2.txt
     0 113Vc04_reads_spanning_HR1.txt
     0 113Vc04_reads_spanning_HR2.txt
     0 113Vc05_reads_spanning_HR1.txt
     0 113Vc05_reads_spanning_HR2.txt
     0 113Vc06_reads_spanning_HR1.txt
     0 113Vc06_reads_spanning_HR2.txt
     0 113Vc07_reads_spanning_HR1.txt
     0 113Vc07_reads_spanning_HR2.txt
     0 113Vc08_reads_spanning_HR1.txt
     0 113Vc08_reads_spanning_HR2.txt
     0 113Vc09_reads_spanning_HR1.txt
     0 113Vc09_reads_spanning_HR2.txt
     0 113Vc10_reads_spanning_HR1.txt
     0 113Vc10_reads_spanning_HR2.txt
     3 114Vc01_reads_spanning_HR1.txt
     7 114Vc01_reads_spanning_HR2.txt
     8 114Vc02_reads_spanning_HR1.txt
     8 114Vc02_reads_spanning_HR2.txt
     0 114Vc03_reads_spanning_HR1.txt
     0 114Vc03_reads_spanning_HR2.txt
     6 114Vc04_reads_spanning_HR1.txt
     6 114Vc04_reads_spanning_HR2.txt
     4 114Vc05_reads_spanning_HR1.txt
     6 114Vc05_reads_spanning_HR2.txt
     0 114Vc06_reads_spanning_HR1.txt
     0 114Vc06_reads_spanning_HR2.txt
     0 114Vc07_reads_spanning_HR1.txt
     0 114Vc07_reads_spanning_HR2.txt
     0 114Vc08_reads_spanning_HR1.txt
     0 114Vc08_reads_spanning_HR2.txt
     1 114Vc09_reads_spanning_HR1.txt
     2 114Vc09_reads_spanning_HR2.txt
    12 114Vc10_reads_spanning_HR1.txt
    15 114Vc10_reads_spanning_HR2.txt
     3 115Vc01_reads_spanning_HR1.txt
     6 115Vc01_reads_spanning_HR2.txt
     8 115Vc02_reads_spanning_HR1.txt
     9 115Vc02_reads_spanning_HR2.txt
    11 115Vc03_reads_spanning_HR1.txt
    10 115Vc03_reads_spanning_HR2.txt
     2 115Vc04_reads_spanning_HR1.txt
    10 115Vc04_reads_spanning_HR2.txt
     4 115Vc05_reads_spanning_HR1.txt
     2 115Vc05_reads_spanning_HR2.txt
     5 115Vc06_reads_spanning_HR1.txt
     7 115Vc06_reads_spanning_HR2.txt
     1 115Vc07_reads_spanning_HR1.txt
     1 115Vc07_reads_spanning_HR2.txt
     0 115Vc08_reads_spanning_HR1.txt
     3 115Vc08_reads_spanning_HR2.txt
     4 115Vc09_reads_spanning_HR1.txt
     1 115Vc09_reads_spanning_HR2.txt
     3 115Vc10_reads_spanning_HR1.txt
     4 115Vc10_reads_spanning_HR2.txt
     7 116Vc01_reads_spanning_HR1.txt
     6 116Vc01_reads_spanning_HR2.txt
    10 116Vc02_reads_spanning_HR1.txt
     6 116Vc02_reads_spanning_HR2.txt
     5 116Vc03_reads_spanning_HR1.txt
     1 116Vc03_reads_spanning_HR2.txt
     3 116Vc04_reads_spanning_HR1.txt
     2 116Vc04_reads_spanning_HR2.txt
     4 116Vc05_reads_spanning_HR1.txt
     1 116Vc05_reads_spanning_HR2.txt
     1 116Vc06_reads_spanning_HR1.txt
     2 116Vc06_reads_spanning_HR2.txt
     3 116Vc07_reads_spanning_HR1.txt
     6 116Vc07_reads_spanning_HR2.txt
     1 116Vc08_reads_spanning_HR1.txt
     6 116Vc08_reads_spanning_HR2.txt
     3 116Vc09_reads_spanning_HR1.txt
     8 116Vc09_reads_spanning_HR2.txt
     5 116Vc10_reads_spanning_HR1.txt
     4 116Vc10_reads_spanning_HR2.txt
     0 117Vc01_reads_spanning_HR1.txt
     0 117Vc01_reads_spanning_HR2.txt
     0 117Vc02_reads_spanning_HR1.txt
     0 117Vc02_reads_spanning_HR2.txt
     0 117Vc03_reads_spanning_HR1.txt
     0 117Vc03_reads_spanning_HR2.txt
     0 117Vc04_reads_spanning_HR1.txt
     0 117Vc04_reads_spanning_HR2.txt
     0 117Vc05_reads_spanning_HR1.txt
     0 117Vc05_reads_spanning_HR2.txt
     0 117Vc06_reads_spanning_HR1.txt
     0 117Vc06_reads_spanning_HR2.txt
     6 117Vc07_reads_spanning_HR1.txt
     5 117Vc07_reads_spanning_HR2.txt
     0 117Vc08_reads_spanning_HR1.txt
     0 117Vc08_reads_spanning_HR2.txt
    12 117Vc09_reads_spanning_HR1.txt
     6 117Vc09_reads_spanning_HR2.txt
     0 117Vc10_reads_spanning_HR1.txt
     3 117Vc10_reads_spanning_HR2.txt
     3 118Vc01_reads_spanning_HR1.txt
     2 118Vc01_reads_spanning_HR2.txt
     3 118Vc02_reads_spanning_HR1.txt
     3 118Vc02_reads_spanning_HR2.txt
     1 118Vc03_reads_spanning_HR1.txt
     5 118Vc03_reads_spanning_HR2.txt
     4 118Vc04_reads_spanning_HR1.txt
    19 118Vc04_reads_spanning_HR2.txt
     6 118Vc05_reads_spanning_HR1.txt
     6 118Vc05_reads_spanning_HR2.txt
     8 118Vc06_reads_spanning_HR1.txt
     8 118Vc06_reads_spanning_HR2.txt
     3 118Vc07_reads_spanning_HR1.txt
     7 118Vc07_reads_spanning_HR2.txt
    11 118Vc08_reads_spanning_HR1.txt
     8 118Vc08_reads_spanning_HR2.txt
     6 118Vc09_reads_spanning_HR1.txt
     2 118Vc09_reads_spanning_HR2.txt
     7 118Vc10_reads_spanning_HR1.txt
     5 118Vc10_reads_spanning_HR2.txt
     0 119Vc01_reads_spanning_HR1.txt
     0 119Vc01_reads_spanning_HR2.txt
    14 119Vc02_reads_spanning_HR1.txt
     9 119Vc02_reads_spanning_HR2.txt
     3 119Vc03_reads_spanning_HR1.txt
     7 119Vc03_reads_spanning_HR2.txt
     3 119Vc04_reads_spanning_HR1.txt
     2 119Vc04_reads_spanning_HR2.txt
     0 119Vc05_reads_spanning_HR1.txt
     1 119Vc05_reads_spanning_HR2.txt
     0 119Vc06_reads_spanning_HR1.txt
     0 119Vc06_reads_spanning_HR2.txt
     0 119Vc07_reads_spanning_HR1.txt
     0 119Vc07_reads_spanning_HR2.txt
     0 119Vc08_reads_spanning_HR1.txt
     0 119Vc08_reads_spanning_HR2.txt
     7 119Vc09_reads_spanning_HR1.txt
     7 119Vc09_reads_spanning_HR2.txt
     0 119Vc10_reads_spanning_HR1.txt
     0 119Vc10_reads_spanning_HR2.txt
     0 120Vc01_reads_spanning_HR1.txt
     0 120Vc01_reads_spanning_HR2.txt
     0 120Vc02_reads_spanning_HR1.txt
     0 120Vc02_reads_spanning_HR2.txt
     0 120Vc03_reads_spanning_HR1.txt
     0 120Vc03_reads_spanning_HR2.txt
     0 120Vc04_reads_spanning_HR1.txt
     0 120Vc04_reads_spanning_HR2.txt
     0 120Vc05_reads_spanning_HR1.txt
     0 120Vc05_reads_spanning_HR2.txt
     0 120Vc06_reads_spanning_HR1.txt
     0 120Vc06_reads_spanning_HR2.txt
     0 120Vc07_reads_spanning_HR1.txt
     0 120Vc07_reads_spanning_HR2.txt
     1 120Vc08_reads_spanning_HR1.txt
     1 120Vc08_reads_spanning_HR2.txt
     0 120Vc09_reads_spanning_HR1.txt
     0 120Vc09_reads_spanning_HR2.txt
     0 120Vc10_reads_spanning_HR1.txt
     0 120Vc10_reads_spanning_HR2.txt
     0 121Vc01_reads_spanning_HR1.txt
     0 121Vc01_reads_spanning_HR2.txt
     7 121Vc02_reads_spanning_HR1.txt
     7 121Vc02_reads_spanning_HR2.txt
    13 121Vc03_reads_spanning_HR1.txt
    17 121Vc03_reads_spanning_HR2.txt
     8 121Vc04_reads_spanning_HR1.txt
     9 121Vc04_reads_spanning_HR2.txt
     0 121Vc05_reads_spanning_HR1.txt
     0 121Vc05_reads_spanning_HR2.txt
     0 121Vc06_reads_spanning_HR1.txt
     0 121Vc06_reads_spanning_HR2.txt
     0 121Vc07_reads_spanning_HR1.txt
     0 121Vc07_reads_spanning_HR2.txt
     0 121Vc08_reads_spanning_HR1.txt
     0 121Vc08_reads_spanning_HR2.txt
    10 121Vc09_reads_spanning_HR1.txt
     9 121Vc09_reads_spanning_HR2.txt
     9 121Vc10_reads_spanning_HR1.txt
     9 121Vc10_reads_spanning_HR2.txt
    21 122Vc01_reads_spanning_HR1.txt
     9 122Vc01_reads_spanning_HR2.txt
    14 122Vc02_reads_spanning_HR1.txt
     7 122Vc02_reads_spanning_HR2.txt
     8 122Vc03_reads_spanning_HR1.txt
    11 122Vc03_reads_spanning_HR2.txt
    28 122Vc04_reads_spanning_HR1.txt
    21 122Vc04_reads_spanning_HR2.txt
    18 122Vc05_reads_spanning_HR1.txt
    12 122Vc05_reads_spanning_HR2.txt
    33 122Vc06_reads_spanning_HR1.txt
    13 122Vc06_reads_spanning_HR2.txt
    27 122Vc07_reads_spanning_HR1.txt
    10 122Vc07_reads_spanning_HR2.txt
    21 122Vc08_reads_spanning_HR1.txt
    14 122Vc08_reads_spanning_HR2.txt
    45 122Vc09_reads_spanning_HR1.txt
    29 122Vc09_reads_spanning_HR2.txt
    23 122Vc10_reads_spanning_HR1.txt
    14 122Vc10_reads_spanning_HR2.txt
     8 123Vc01_reads_spanning_HR1.txt
     5 123Vc01_reads_spanning_HR2.txt
    18 123Vc02_reads_spanning_HR1.txt
     9 123Vc02_reads_spanning_HR2.txt
    22 123Vc03_reads_spanning_HR1.txt
    17 123Vc03_reads_spanning_HR2.txt
    16 123Vc04_reads_spanning_HR1.txt
    10 123Vc04_reads_spanning_HR2.txt
    10 123Vc05_reads_spanning_HR1.txt
     6 123Vc05_reads_spanning_HR2.txt
     9 123Vc06_reads_spanning_HR1.txt
     9 123Vc06_reads_spanning_HR2.txt
    21 123Vc07_reads_spanning_HR1.txt
     9 123Vc07_reads_spanning_HR2.txt
    16 123Vc08_reads_spanning_HR1.txt
     5 123Vc08_reads_spanning_HR2.txt
    22 123Vc09_reads_spanning_HR1.txt
    21 123Vc09_reads_spanning_HR2.txt
    22 123Vc10_reads_spanning_HR1.txt
    15 123Vc10_reads_spanning_HR2.txt
    15 124Vc01_reads_spanning_HR1.txt
    17 124Vc01_reads_spanning_HR2.txt
    28 124Vc02_reads_spanning_HR1.txt
    26 124Vc02_reads_spanning_HR2.txt
    17 124Vc03_reads_spanning_HR1.txt
    24 124Vc03_reads_spanning_HR2.txt
    16 124Vc04_reads_spanning_HR1.txt
    12 124Vc04_reads_spanning_HR2.txt
    10 124Vc05_reads_spanning_HR1.txt
    13 124Vc05_reads_spanning_HR2.txt
    17 124Vc06_reads_spanning_HR1.txt
    24 124Vc06_reads_spanning_HR2.txt
    22 124Vc07_reads_spanning_HR1.txt
    17 124Vc07_reads_spanning_HR2.txt
    24 124Vc08_reads_spanning_HR1.txt
    31 124Vc08_reads_spanning_HR2.txt
    16 124Vc09_reads_spanning_HR1.txt
    11 124Vc09_reads_spanning_HR2.txt
    11 124Vc10_reads_spanning_HR1.txt
     6 124Vc10_reads_spanning_HR2.txt
    39 125Vc01_reads_spanning_HR1.txt
    64 125Vc01_reads_spanning_HR2.txt
    20 125Vc02_reads_spanning_HR1.txt
    13 125Vc02_reads_spanning_HR2.txt
    56 125Vc03_reads_spanning_HR1.txt
    21 125Vc03_reads_spanning_HR2.txt
    25 125Vc04_reads_spanning_HR1.txt
    22 125Vc04_reads_spanning_HR2.txt
    56 125Vc05_reads_spanning_HR1.txt
    38 125Vc05_reads_spanning_HR2.txt
    12 125Vc06_reads_spanning_HR1.txt
    13 125Vc06_reads_spanning_HR2.txt
    24 125Vc07_reads_spanning_HR1.txt
    20 125Vc07_reads_spanning_HR2.txt
    31 125Vc08_reads_spanning_HR1.txt
    15 125Vc08_reads_spanning_HR2.txt
    39 125Vc09_reads_spanning_HR1.txt
    41 125Vc09_reads_spanning_HR2.txt
    13 125Vc10_reads_spanning_HR1.txt
     9 125Vc10_reads_spanning_HR2.txt
    33 126Vc01_reads_spanning_HR1.txt
    30 126Vc01_reads_spanning_HR2.txt
    29 126Vc02_reads_spanning_HR1.txt
    20 126Vc02_reads_spanning_HR2.txt
    13 126Vc03_reads_spanning_HR1.txt
    15 126Vc03_reads_spanning_HR2.txt
     9 126Vc04_reads_spanning_HR1.txt
     9 126Vc04_reads_spanning_HR2.txt
    28 126Vc05_reads_spanning_HR1.txt
    15 126Vc05_reads_spanning_HR2.txt
    13 126Vc06_reads_spanning_HR1.txt
     7 126Vc06_reads_spanning_HR2.txt
    13 126Vc07_reads_spanning_HR1.txt
     8 126Vc07_reads_spanning_HR2.txt
    13 126Vc08_reads_spanning_HR1.txt
    22 126Vc08_reads_spanning_HR2.txt
    11 126Vc09_reads_spanning_HR1.txt
    19 126Vc09_reads_spanning_HR2.txt
     7 126Vc10_reads_spanning_HR1.txt
    13 126Vc10_reads_spanning_HR2.txt
     9 127Vc01_reads_spanning_HR1.txt
     5 127Vc01_reads_spanning_HR2.txt
    11 127Vc02_reads_spanning_HR1.txt
    12 127Vc02_reads_spanning_HR2.txt
    14 127Vc03_reads_spanning_HR1.txt
     4 127Vc03_reads_spanning_HR2.txt
     9 127Vc04_reads_spanning_HR1.txt
     7 127Vc04_reads_spanning_HR2.txt
     9 127Vc05_reads_spanning_HR1.txt
    11 127Vc05_reads_spanning_HR2.txt
    13 127Vc06_reads_spanning_HR1.txt
     8 127Vc06_reads_spanning_HR2.txt
     8 127Vc07_reads_spanning_HR1.txt
     6 127Vc07_reads_spanning_HR2.txt
     7 127Vc08_reads_spanning_HR1.txt
     9 127Vc08_reads_spanning_HR2.txt
    10 127Vc09_reads_spanning_HR1.txt
     7 127Vc09_reads_spanning_HR2.txt
     7 127Vc10_reads_spanning_HR1.txt
     3 127Vc10_reads_spanning_HR2.txt
    12 128Vc01_reads_spanning_HR1.txt
    14 128Vc01_reads_spanning_HR2.txt
     3 128Vc02_reads_spanning_HR1.txt
     3 128Vc02_reads_spanning_HR2.txt
    14 128Vc03_reads_spanning_HR1.txt
    11 128Vc03_reads_spanning_HR2.txt
    14 128Vc04_reads_spanning_HR1.txt
    11 128Vc04_reads_spanning_HR2.txt
    11 128Vc05_reads_spanning_HR1.txt
     6 128Vc05_reads_spanning_HR2.txt
     7 128Vc06_reads_spanning_HR1.txt
    13 128Vc06_reads_spanning_HR2.txt
     9 128Vc07_reads_spanning_HR1.txt
     7 128Vc07_reads_spanning_HR2.txt
     2 128Vc08_reads_spanning_HR1.txt
    11 128Vc08_reads_spanning_HR2.txt
    15 128Vc09_reads_spanning_HR1.txt
     5 128Vc09_reads_spanning_HR2.txt
    12 128Vc10_reads_spanning_HR1.txt
    14 128Vc10_reads_spanning_HR2.txt
    30 129Vc01_reads_spanning_HR1.txt
    21 129Vc01_reads_spanning_HR2.txt
    31 129Vc02_reads_spanning_HR1.txt
    34 129Vc02_reads_spanning_HR2.txt
    12 129Vc03_reads_spanning_HR1.txt
    19 129Vc03_reads_spanning_HR2.txt
    16 129Vc04_reads_spanning_HR1.txt
    11 129Vc04_reads_spanning_HR2.txt
    38 129Vc05_reads_spanning_HR1.txt
    49 129Vc05_reads_spanning_HR2.txt
    17 129Vc06_reads_spanning_HR1.txt
    30 129Vc06_reads_spanning_HR2.txt
    48 129Vc07_reads_spanning_HR1.txt
    64 129Vc07_reads_spanning_HR2.txt
    32 129Vc08_reads_spanning_HR1.txt
    37 129Vc08_reads_spanning_HR2.txt
     6 129Vc09_reads_spanning_HR1.txt
    13 129Vc09_reads_spanning_HR2.txt
    11 129Vc10_reads_spanning_HR1.txt
    10 129Vc10_reads_spanning_HR2.txt
     4 130Vc01_reads_spanning_HR1.txt
     9 130Vc01_reads_spanning_HR2.txt
    13 130Vc02_reads_spanning_HR1.txt
    17 130Vc02_reads_spanning_HR2.txt
     6 130Vc03_reads_spanning_HR1.txt
     7 130Vc03_reads_spanning_HR2.txt
    12 130Vc04_reads_spanning_HR1.txt
    25 130Vc04_reads_spanning_HR2.txt
    10 130Vc05_reads_spanning_HR1.txt
    17 130Vc05_reads_spanning_HR2.txt
     8 130Vc06_reads_spanning_HR1.txt
     7 130Vc06_reads_spanning_HR2.txt
    23 130Vc07_reads_spanning_HR1.txt
    27 130Vc07_reads_spanning_HR2.txt
    17 130Vc08_reads_spanning_HR1.txt
    31 130Vc08_reads_spanning_HR2.txt
    11 130Vc09_reads_spanning_HR1.txt
    13 130Vc09_reads_spanning_HR2.txt
    10 130Vc10_reads_spanning_HR1.txt
    13 130Vc10_reads_spanning_HR2.txt
    18 131Vc01_reads_spanning_HR1.txt
    21 131Vc01_reads_spanning_HR2.txt
    14 131Vc02_reads_spanning_HR1.txt
    21 131Vc02_reads_spanning_HR2.txt
     9 131Vc03_reads_spanning_HR1.txt
     5 131Vc03_reads_spanning_HR2.txt
    19 131Vc04_reads_spanning_HR1.txt
    14 131Vc04_reads_spanning_HR2.txt
    14 131Vc05_reads_spanning_HR1.txt
    23 131Vc05_reads_spanning_HR2.txt
    19 131Vc06_reads_spanning_HR1.txt
    30 131Vc06_reads_spanning_HR2.txt
    18 131Vc07_reads_spanning_HR1.txt
    33 131Vc07_reads_spanning_HR2.txt
    30 131Vc08_reads_spanning_HR1.txt
    22 131Vc08_reads_spanning_HR2.txt
    12 131Vc09_reads_spanning_HR1.txt
    28 131Vc09_reads_spanning_HR2.txt
    12 131Vc10_reads_spanning_HR1.txt
    12 131Vc10_reads_spanning_HR2.txt
    23 132Vc01_reads_spanning_HR1.txt
    29 132Vc01_reads_spanning_HR2.txt
    11 132Vc02_reads_spanning_HR1.txt
    14 132Vc02_reads_spanning_HR2.txt
    44 132Vc03_reads_spanning_HR1.txt
    69 132Vc03_reads_spanning_HR2.txt
    21 132Vc04_reads_spanning_HR1.txt
    23 132Vc04_reads_spanning_HR2.txt
    37 132Vc05_reads_spanning_HR1.txt
    38 132Vc05_reads_spanning_HR2.txt
    16 132Vc06_reads_spanning_HR1.txt
    20 132Vc06_reads_spanning_HR2.txt
    80 132Vc07_reads_spanning_HR1.txt
    66 132Vc07_reads_spanning_HR2.txt
   112 132Vc08_reads_spanning_HR1.txt
   129 132Vc08_reads_spanning_HR2.txt
    72 132Vc09_reads_spanning_HR1.txt
   100 132Vc09_reads_spanning_HR2.txt
    13 132Vc10_reads_spanning_HR1.txt
    14 132Vc10_reads_spanning_HR2.txt
    13 133Vc01_reads_spanning_HR1.txt
     7 133Vc01_reads_spanning_HR2.txt
    13 133Vc02_reads_spanning_HR1.txt
    20 133Vc02_reads_spanning_HR2.txt
    11 133Vc03_reads_spanning_HR1.txt
    12 133Vc03_reads_spanning_HR2.txt
    12 133Vc04_reads_spanning_HR1.txt
    14 133Vc04_reads_spanning_HR2.txt
    20 133Vc06_reads_spanning_HR1.txt
    23 133Vc06_reads_spanning_HR2.txt
    16 133Vc07_reads_spanning_HR1.txt
    16 133Vc07_reads_spanning_HR2.txt
    14 133Vc08_reads_spanning_HR1.txt
    11 133Vc08_reads_spanning_HR2.txt
    10 133Vc09_reads_spanning_HR1.txt
     6 133Vc09_reads_spanning_HR2.txt
    23 133Vc10_reads_spanning_HR1.txt
    25 133Vc10_reads_spanning_HR2.txt
    24 134Vc01_reads_spanning_HR1.txt
    23 134Vc01_reads_spanning_HR2.txt
    12 134Vc02_reads_spanning_HR1.txt
    16 134Vc02_reads_spanning_HR2.txt
    17 134Vc03_reads_spanning_HR1.txt
    23 134Vc03_reads_spanning_HR2.txt
    13 134Vc04_reads_spanning_HR1.txt
    15 134Vc04_reads_spanning_HR2.txt
     0 134Vc05_reads_spanning_HR1.txt
     0 134Vc05_reads_spanning_HR2.txt
     8 134Vc06_reads_spanning_HR1.txt
    10 134Vc06_reads_spanning_HR2.txt
     7 134Vc08_reads_spanning_HR1.txt
     6 134Vc08_reads_spanning_HR2.txt
    13 134Vc09_reads_spanning_HR1.txt
    17 134Vc09_reads_spanning_HR2.txt
    24 134Vc10_reads_spanning_HR1.txt
    25 134Vc10_reads_spanning_HR2.txt
    28 135Vc01_reads_spanning_HR1.txt
    38 135Vc01_reads_spanning_HR2.txt
     0 135Vc02_reads_spanning_HR1.txt
     0 135Vc02_reads_spanning_HR2.txt
    29 135Vc03_reads_spanning_HR1.txt
    40 135Vc03_reads_spanning_HR2.txt
     0 135Vc04_reads_spanning_HR1.txt
     0 135Vc04_reads_spanning_HR2.txt
    54 135Vc05_reads_spanning_HR1.txt
    63 135Vc05_reads_spanning_HR2.txt
     0 135Vc06_reads_spanning_HR1.txt
     0 135Vc06_reads_spanning_HR2.txt
     0 135Vc07_reads_spanning_HR1.txt
     0 135Vc07_reads_spanning_HR2.txt
     0 135Vc08_reads_spanning_HR1.txt
     0 135Vc08_reads_spanning_HR2.txt
     4 135Vc09_reads_spanning_HR1.txt
    12 135Vc09_reads_spanning_HR2.txt
    10 135Vc10_reads_spanning_HR1.txt
    19 135Vc10_reads_spanning_HR2.txt
     6 136Vc01_reads_spanning_HR1.txt
    14 136Vc01_reads_spanning_HR2.txt
    17 136Vc02_reads_spanning_HR1.txt
    17 136Vc02_reads_spanning_HR2.txt
    19 136Vc03_reads_spanning_HR1.txt
    13 136Vc03_reads_spanning_HR2.txt
    14 136Vc04_reads_spanning_HR1.txt
     6 136Vc04_reads_spanning_HR2.txt
    13 136Vc06_reads_spanning_HR1.txt
    23 136Vc06_reads_spanning_HR2.txt
    20 136Vc07_reads_spanning_HR1.txt
    19 136Vc07_reads_spanning_HR2.txt
    22 136Vc08_reads_spanning_HR1.txt
    31 136Vc08_reads_spanning_HR2.txt
    12 136Vc09_reads_spanning_HR1.txt
    18 136Vc09_reads_spanning_HR2.txt
     7 136Vc10_reads_spanning_HR1.txt
     4 136Vc10_reads_spanning_HR2.txt
    20 137Vc01_reads_spanning_HR1.txt
    33 137Vc01_reads_spanning_HR2.txt
    30 137Vc02_reads_spanning_HR1.txt
    38 137Vc02_reads_spanning_HR2.txt
    14 137Vc03_reads_spanning_HR1.txt
    15 137Vc03_reads_spanning_HR2.txt
    15 137Vc04_reads_spanning_HR1.txt
    14 137Vc04_reads_spanning_HR2.txt
    16 137Vc05_reads_spanning_HR1.txt
    16 137Vc05_reads_spanning_HR2.txt
    30 137Vc06_reads_spanning_HR1.txt
    39 137Vc06_reads_spanning_HR2.txt
    13 137Vc07_reads_spanning_HR1.txt
    17 137Vc07_reads_spanning_HR2.txt
    28 137Vc08_reads_spanning_HR1.txt
    24 137Vc08_reads_spanning_HR2.txt
    11 137Vc09_reads_spanning_HR1.txt
    22 137Vc09_reads_spanning_HR2.txt
    23 137Vc10_reads_spanning_HR1.txt
    22 137Vc10_reads_spanning_HR2.txt
     7 138Vc01_reads_spanning_HR1.txt
    11 138Vc01_reads_spanning_HR2.txt
    10 138Vc02_reads_spanning_HR1.txt
    25 138Vc02_reads_spanning_HR2.txt
    26 138Vc03_reads_spanning_HR1.txt
    34 138Vc03_reads_spanning_HR2.txt
    24 138Vc04_reads_spanning_HR1.txt
    26 138Vc04_reads_spanning_HR2.txt
    23 138Vc05_reads_spanning_HR1.txt
    19 138Vc05_reads_spanning_HR2.txt
    35 138Vc06_reads_spanning_HR1.txt
    41 138Vc06_reads_spanning_HR2.txt
    25 138Vc07_reads_spanning_HR1.txt
    38 138Vc07_reads_spanning_HR2.txt
    21 138Vc08_reads_spanning_HR1.txt
    18 138Vc08_reads_spanning_HR2.txt
    26 138Vc09_reads_spanning_HR1.txt
    32 138Vc09_reads_spanning_HR2.txt
    19 138Vc10_reads_spanning_HR1.txt
    14 138Vc10_reads_spanning_HR2.txt
    28 139Vc01_reads_spanning_HR1.txt
    31 139Vc01_reads_spanning_HR2.txt
     2 139Vc02_reads_spanning_HR1.txt
     7 139Vc02_reads_spanning_HR2.txt
    45 139Vc03_reads_spanning_HR1.txt
    90 139Vc03_reads_spanning_HR2.txt
    33 139Vc04_reads_spanning_HR1.txt
    39 139Vc04_reads_spanning_HR2.txt
    23 139Vc05_reads_spanning_HR1.txt
    34 139Vc05_reads_spanning_HR2.txt
    11 139Vc06_reads_spanning_HR1.txt
    13 139Vc06_reads_spanning_HR2.txt
    12 139Vc07_reads_spanning_HR1.txt
    18 139Vc07_reads_spanning_HR2.txt
     7 139Vc08_reads_spanning_HR1.txt
     2 139Vc08_reads_spanning_HR2.txt
    14 139Vc09_reads_spanning_HR1.txt
    28 139Vc09_reads_spanning_HR2.txt
     4 139Vc10_reads_spanning_HR1.txt
     3 139Vc10_reads_spanning_HR2.txt
     6 140Vc01_reads_spanning_HR1.txt
     4 140Vc01_reads_spanning_HR2.txt
     6 140Vc02_reads_spanning_HR1.txt
     4 140Vc02_reads_spanning_HR2.txt
    12 140Vc03_reads_spanning_HR1.txt
     4 140Vc03_reads_spanning_HR2.txt
     5 140Vc04_reads_spanning_HR1.txt
     2 140Vc04_reads_spanning_HR2.txt
     6 140Vc05_reads_spanning_HR1.txt
     1 140Vc05_reads_spanning_HR2.txt
     0 140Vc06_reads_spanning_HR1.txt
     0 140Vc06_reads_spanning_HR2.txt
     4 140Vc07_reads_spanning_HR1.txt
     1 140Vc07_reads_spanning_HR2.txt
    10 140Vc08_reads_spanning_HR1.txt
     1 140Vc08_reads_spanning_HR2.txt
     3 140Vc09_reads_spanning_HR1.txt
     3 140Vc09_reads_spanning_HR2.txt
     7 140Vc10_reads_spanning_HR1.txt
     1 140Vc10_reads_spanning_HR2.txt
     5 141Vc01_reads_spanning_HR1.txt
     1 141Vc01_reads_spanning_HR2.txt
     9 141Vc02_reads_spanning_HR1.txt
     5 141Vc02_reads_spanning_HR2.txt
     7 141Vc03_reads_spanning_HR1.txt
     3 141Vc03_reads_spanning_HR2.txt
    20 141Vc04_reads_spanning_HR1.txt
     7 141Vc04_reads_spanning_HR2.txt
     5 141Vc05_reads_spanning_HR1.txt
     2 141Vc05_reads_spanning_HR2.txt
     1 141Vc06_reads_spanning_HR1.txt
     2 141Vc06_reads_spanning_HR2.txt
     3 141Vc07_reads_spanning_HR1.txt
     4 141Vc07_reads_spanning_HR2.txt
     5 141Vc08_reads_spanning_HR1.txt
     3 141Vc08_reads_spanning_HR2.txt
    16 141Vc09_reads_spanning_HR1.txt
     7 141Vc09_reads_spanning_HR2.txt
     5 141Vc10_reads_spanning_HR1.txt
     5 141Vc10_reads_spanning_HR2.txt
     7 142Vc01_reads_spanning_HR1.txt
     0 142Vc01_reads_spanning_HR2.txt
     4 142Vc02_reads_spanning_HR1.txt
     0 142Vc02_reads_spanning_HR2.txt
     6 142Vc03_reads_spanning_HR1.txt
     0 142Vc03_reads_spanning_HR2.txt
     8 142Vc04_reads_spanning_HR1.txt
     0 142Vc04_reads_spanning_HR2.txt
    18 142Vc05_reads_spanning_HR1.txt
     0 142Vc05_reads_spanning_HR2.txt
    23 142Vc06_reads_spanning_HR1.txt
     0 142Vc06_reads_spanning_HR2.txt
    16 142Vc07_reads_spanning_HR1.txt
     0 142Vc07_reads_spanning_HR2.txt
    21 142Vc08_reads_spanning_HR1.txt
     0 142Vc08_reads_spanning_HR2.txt
    19 142Vc09_reads_spanning_HR1.txt
     0 142Vc09_reads_spanning_HR2.txt
    15 142Vc10_reads_spanning_HR1.txt
     0 142Vc10_reads_spanning_HR2.txt
    21 143Vc01_reads_spanning_HR1.txt
     0 143Vc01_reads_spanning_HR2.txt
    10 143Vc02_reads_spanning_HR1.txt
     0 143Vc02_reads_spanning_HR2.txt
    11 143Vc03_reads_spanning_HR1.txt
     0 143Vc03_reads_spanning_HR2.txt
     7 143Vc04_reads_spanning_HR1.txt
     0 143Vc04_reads_spanning_HR2.txt
    16 143Vc05_reads_spanning_HR1.txt
     0 143Vc05_reads_spanning_HR2.txt
    12 143Vc06_reads_spanning_HR1.txt
     0 143Vc06_reads_spanning_HR2.txt
    10 143Vc07_reads_spanning_HR1.txt
     0 143Vc07_reads_spanning_HR2.txt
    23 143Vc08_reads_spanning_HR1.txt
     0 143Vc08_reads_spanning_HR2.txt
    20 143Vc09_reads_spanning_HR1.txt
     0 143Vc09_reads_spanning_HR2.txt
    14 143Vc10_reads_spanning_HR1.txt
     0 143Vc10_reads_spanning_HR2.txt
    11 144Vc01_reads_spanning_HR1.txt
     0 144Vc01_reads_spanning_HR2.txt
    11 144Vc02_reads_spanning_HR1.txt
     0 144Vc02_reads_spanning_HR2.txt
    31 144Vc03_reads_spanning_HR1.txt
     0 144Vc03_reads_spanning_HR2.txt
     7 144Vc04_reads_spanning_HR1.txt
     0 144Vc04_reads_spanning_HR2.txt
     6 144Vc05_reads_spanning_HR1.txt
     0 144Vc05_reads_spanning_HR2.txt
     1 144Vc06_reads_spanning_HR1.txt
     0 144Vc06_reads_spanning_HR2.txt
     6 144Vc07_reads_spanning_HR1.txt
     0 144Vc07_reads_spanning_HR2.txt
    13 144Vc08_reads_spanning_HR1.txt
     0 144Vc08_reads_spanning_HR2.txt
     0 144Vc09_reads_spanning_HR1.txt
     0 144Vc09_reads_spanning_HR2.txt
     7 144Vc10_reads_spanning_HR1.txt
     0 144Vc10_reads_spanning_HR2.txt
     7 145Vc01_reads_spanning_HR1.txt
     0 145Vc01_reads_spanning_HR2.txt
    14 145Vc02_reads_spanning_HR1.txt
     0 145Vc02_reads_spanning_HR2.txt
    11 145Vc03_reads_spanning_HR1.txt
     0 145Vc03_reads_spanning_HR2.txt
    12 145Vc04_reads_spanning_HR1.txt
     0 145Vc04_reads_spanning_HR2.txt
     9 145Vc05_reads_spanning_HR1.txt
     0 145Vc05_reads_spanning_HR2.txt
     6 145Vc06_reads_spanning_HR1.txt
     0 145Vc06_reads_spanning_HR2.txt
    11 145Vc07_reads_spanning_HR1.txt
     0 145Vc07_reads_spanning_HR2.txt
    22 145Vc08_reads_spanning_HR1.txt
     0 145Vc08_reads_spanning_HR2.txt
     7 145Vc09_reads_spanning_HR1.txt
     0 145Vc09_reads_spanning_HR2.txt
    16 145Vc10_reads_spanning_HR1.txt
     0 145Vc10_reads_spanning_HR2.txt
    32 146Vc01_reads_spanning_HR1.txt
     0 146Vc01_reads_spanning_HR2.txt
    28 146Vc02_reads_spanning_HR1.txt
     0 146Vc02_reads_spanning_HR2.txt
     4 146Vc03_reads_spanning_HR1.txt
     0 146Vc03_reads_spanning_HR2.txt
    17 146Vc04_reads_spanning_HR1.txt
     0 146Vc04_reads_spanning_HR2.txt
    15 146Vc05_reads_spanning_HR1.txt
     0 146Vc05_reads_spanning_HR2.txt
    13 146Vc06_reads_spanning_HR1.txt
     0 146Vc06_reads_spanning_HR2.txt
     4 146Vc07_reads_spanning_HR1.txt
     0 146Vc07_reads_spanning_HR2.txt
     8 146Vc08_reads_spanning_HR1.txt
     0 146Vc08_reads_spanning_HR2.txt
     4 146Vc09_reads_spanning_HR1.txt
     0 146Vc09_reads_spanning_HR2.txt
     6 146Vc10_reads_spanning_HR1.txt
     0 146Vc10_reads_spanning_HR2.txt
     7 147Vc01_reads_spanning_HR1.txt
     0 147Vc01_reads_spanning_HR2.txt
    19 147Vc02_reads_spanning_HR1.txt
     0 147Vc02_reads_spanning_HR2.txt
     6 147Vc03_reads_spanning_HR1.txt
     0 147Vc03_reads_spanning_HR2.txt
     6 147Vc04_reads_spanning_HR1.txt
     0 147Vc04_reads_spanning_HR2.txt
     9 147Vc05_reads_spanning_HR1.txt
     0 147Vc05_reads_spanning_HR2.txt
    11 147Vc06_reads_spanning_HR1.txt
     0 147Vc06_reads_spanning_HR2.txt
     8 147Vc07_reads_spanning_HR1.txt
     0 147Vc07_reads_spanning_HR2.txt
    11 147Vc08_reads_spanning_HR1.txt
     0 147Vc08_reads_spanning_HR2.txt
     4 147Vc09_reads_spanning_HR1.txt
     0 147Vc09_reads_spanning_HR2.txt
     6 147Vc10_reads_spanning_HR1.txt
     0 147Vc10_reads_spanning_HR2.txt
 13056 total
