# Supplementary material for: Prevalent chromosome fusion in Vibrio cholerae O1
Source: Nat Commun. 2025 Jul 1;16:5830. doi: 10.1038/s41467-025-60699-0 (PMC12219848; doi:10.1038/s41467-025-60699-0)
Supplement: Supplementary file 8 — Source Data [file 41467_2025_60699_MOESM8_ESM.zip › source_data/Supplement/S4/clair3_fusion_households_merge_output_sum_fusion_households_non_vc_assemblies_removed.tab]

110Vc012	230812	.	T	TG	14.48	PASS	P	GT:GQ:DP:AD:AF	1/1:14:184:2,177:0.9620	110Vc01110Vc01	household_E
110Vc012	1004358	.	C	T	12.19	PASS	F	GT:GQ:DP:AD:AF	0/1:12:156:59,75:0.4808	110Vc01110Vc01	household_E
110Vc011	1491138	.	C	CT	9.27	PASS	F	GT:GQ:DP:AD:AF	0/1:9:160:65,37:0.2313	110Vc01110Vc01	household_E
110Vc011	1827343	.	T	TC	9.57	PASS	P	GT:GQ:DP:AD:AF	1/1:9:186:35,41:0.2204	110Vc01110Vc01	household_E
110Vc011	2233372	.	C	CT	6.16	PASS	F	GT:GQ:DP:AD:AF	1/1:6:174:58,69:0.3966	110Vc01110Vc01	household_E
110Vc011	2816105	.	C	CT	9.21	PASS	P	GT:GQ:DP:AD:AF	0/1:9:165:68,62:0.3758	110Vc01110Vc01	household_E
110Vc011	2904601	.	T	C	15.67	PASS	F	GT:GQ:DP:AD:AF	0/1:15:198:67,129:0.6515	110Vc01110Vc01	household_E
110Vc021	1013670	.	C	CCT,CT	2.48	PASS	F	GT:GQ:DP:AD:AF	1/2:2:210:81,1,109:0.0048,0.5190	110Vc01110Vc02	household_E
110Vc021	1164671	.	T	C	7.26	PASS	F	GT:GQ:DP:AD:AF	1/1:7:149:49,90:0.6040	110Vc01110Vc02	household_E
110Vc021	1181921	.	T	C	13.22	PASS	F	GT:GQ:DP:AD:AF	0/1:13:132:46,73:0.5530	110Vc01110Vc02	household_E
110Vc021	1491137	.	C	CT	8.36	PASS	F	GT:GQ:DP:AD:AF	0/1:8:160:65,37:0.2313	110Vc01110Vc02	household_E
110Vc021	1544030	.	G	GT	3.03	PASS	F	GT:GQ:DP:AD:AF	0/1:3:163:70,70:0.4294	110Vc01110Vc02	household_E
110Vc021	1564589	.	A	AT	10.20	PASS	P	GT:GQ:DP:AD:AF	1/1:10:175:40,82:0.4686	110Vc01110Vc02	household_E
110Vc021	1827340	.	T	TC	9.57	PASS	P	GT:GQ:DP:AD:AF	1/1:9:186:35,41:0.2204	110Vc01110Vc02	household_E
110Vc021	2182603	.	A	G	10.00	PASS	P	GT:GQ:DP:AD:AF	1/1:10:125:44,79:0.6320	110Vc01110Vc02	household_E
110Vc021	2187875	.	G	A	21.17	PASS	F	GT:GQ:DP:AD:AF	0/1:21:109:50,59:0.5413	110Vc01110Vc02	household_E
110Vc021	2189623	.	A	G	24.16	PASS	F	GT:GQ:DP:AD:AF	0/1:24:105:47,54:0.5143	110Vc01110Vc02	household_E
110Vc021	2233370	.	C	CT	2.92	PASS	F	GT:GQ:DP:AD:AF	0/1:2:174:58,69:0.3966	110Vc01110Vc02	household_E
110Vc021	2816104	.	C	CT	7.19	PASS	F	GT:GQ:DP:AD:AF	0/1:7:165:68,62:0.3758	110Vc01110Vc02	household_E
110Vc022	201456	.	C	A	20.65	PASS	P	GT:GQ:DP:AD:AF	1/1:20:174:0,172:0.9885	110Vc01110Vc02	household_E
110Vc022	212373	.	T	C	14.92	PASS	F	GT:GQ:DP:AD:AF	0/1:14:184:56,102:0.5543	110Vc01110Vc02	household_E
110Vc022	230043	.	T	C	6.62	PASS	F	GT:GQ:DP:AD:AF	0/1:6:190:68,115:0.6053	110Vc01110Vc02	household_E
110Vc022	678352	.	C	T	21.88	PASS	F	GT:GQ:DP:AD:AF	0/1:21:194:69,124:0.6392	110Vc01110Vc02	household_E
110Vc022	1004359	.	C	T	5.81	PASS	F	GT:GQ:DP:AD:AF	0/1:5:156:59,75:0.4808	110Vc01110Vc02	household_E
110Vc031	50908	.	C	T	19.23	PASS	F	GT:GQ:DP:AD:AF	0/1:19:143:46,95:0.6643	110Vc01110Vc03	household_E
110Vc031	399048	.	T	C	12.71	PASS	F	GT:GQ:DP:AD:AF	0/1:12:170:44,117:0.6882	110Vc01110Vc03	household_E
110Vc031	720978	.	A	ACT	14.57	PASS	F	GT:GQ:DP:AD:AF	1/1:14:165:64,95:0.5758	110Vc01110Vc03	household_E
110Vc031	1155389	.	G	GA	15.11	PASS	F	GT:GQ:DP:AD:AF	1/1:15:142:38,76:0.5352	110Vc01110Vc03	household_E
110Vc031	1164669	.	T	C	15.23	PASS	F	GT:GQ:DP:AD:AF	1/1:15:149:49,90:0.6040	110Vc01110Vc03	household_E
110Vc031	1491135	.	C	CT	8.34	PASS	F	GT:GQ:DP:AD:AF	0/1:8:160:65,37:0.2313	110Vc01110Vc03	household_E
110Vc031	1502078	.	A	G	6.18	PASS	F	GT:GQ:DP:AD:AF	0/1:6:172:60,110:0.6395	110Vc01110Vc03	household_E
110Vc031	1544028	.	G	GT	9.58	PASS	F	GT:GQ:DP:AD:AF	0/1:9:163:70,70:0.4294	110Vc01110Vc03	household_E
110Vc031	1564587	.	A	AT	10.20	PASS	P	GT:GQ:DP:AD:AF	1/1:10:175:40,82:0.4686	110Vc01110Vc03	household_E
110Vc031	1827338	.	T	TCC,TC	2.58	PASS	F	GT:GQ:DP:AD:AF	1/2:2:186:35,24,41:0.1290,0.2204	110Vc01110Vc03	household_E
110Vc031	2105160	.	T	TC	13.48	PASS	P	GT:GQ:DP:AD:AF	1/1:13:157:43,78:0.4968	110Vc01110Vc03	household_E
110Vc031	2182600	.	A	G	10.00	PASS	P	GT:GQ:DP:AD:AF	1/1:10:125:44,79:0.6320	110Vc01110Vc03	household_E
110Vc031	2233366	.	C	CT	5.23	PASS	F	GT:GQ:DP:AD:AF	0/1:5:174:58,69:0.3966	110Vc01110Vc03	household_E
110Vc031	2430960	.	G	GTGTTT	25.16	PASS	F	GT:GQ:DP:AD:AF	1/1:25:191:14,168:0.8796	110Vc01110Vc03	household_E
110Vc031	2634157	.	A	G	6.58	PASS	F	GT:GQ:DP:AD:AF	1/1:6:146:36,81:0.5548	110Vc01110Vc03	household_E
110Vc031	2765822	.	G	A	8.36	PASS	F	GT:GQ:DP:AD:AF	0/1:8:174:52,121:0.6954	110Vc01110Vc03	household_E
110Vc031	2816095	.	C	CT	8.68	PASS	F	GT:GQ:DP:AD:AF	0/1:8:165:68,62:0.3758	110Vc01110Vc03	household_E
110Vc031	2849146	.	G	A	16.76	PASS	F	GT:GQ:DP:AD:AF	0/1:16:158:46,112:0.7089	110Vc01110Vc03	household_E
110Vc031	2969427	.	A	G	21.14	PASS	F	GT:GQ:DP:AD:AF	0/1:21:178:69,107:0.6011	110Vc01110Vc03	household_E
110Vc031	2991713	.	A	G	8.56	PASS	F	GT:GQ:DP:AD:AF	0/1:8:159:63,89:0.5597	110Vc01110Vc03	household_E
110Vc031	2991785	.	A	G	8.61	PASS	F	GT:GQ:DP:AD:AF	0/1:8:162:50,98:0.6049	110Vc01110Vc03	household_E
110Vc031	2994685	.	A	G	11.15	PASS	P	GT:GQ:DP:AD:AF	1/1:11:159:32,106:0.6667	110Vc01110Vc03	household_E
110Vc032	191372	.	T	C	16.49	PASS	F	GT:GQ:DP:AD:AF	0/1:16:185:65,113:0.6108	110Vc01110Vc03	household_E
110Vc032	196493	.	T	C	22.47	PASS	F	GT:GQ:DP:AD:AF	0/1:22:180:67,102:0.5667	110Vc01110Vc03	household_E
110Vc032	201456	.	C	A	20.65	PASS	P	GT:GQ:DP:AD:AF	1/1:20:174:0,172:0.9885	110Vc01110Vc03	household_E
110Vc032	212373	.	T	C	12.55	PASS	F	GT:GQ:DP:AD:AF	0/1:12:184:55,103:0.5598	110Vc01110Vc03	household_E
110Vc032	213429	.	T	C	7.24	PASS	F	GT:GQ:DP:AD:AF	0/1:7:197:57,117:0.5939	110Vc01110Vc03	household_E
110Vc032	228638	.	AT	A	16.31	PASS	F	GT:GQ:DP:AD:AF	1/1:16:185:67,113:0.6108	110Vc01110Vc03	household_E
110Vc032	230044	.	T	C	10.78	PASS	F	GT:GQ:DP:AD:AF	0/1:10:190:68,115:0.6053	110Vc01110Vc03	household_E
110Vc032	233538	.	T	G	16.70	PASS	F	GT:GQ:DP:AD:AF	0/1:16:160:55,100:0.6250	110Vc01110Vc03	household_E
110Vc032	244510	.	T	C	13.15	PASS	F	GT:GQ:DP:AD:AF	1/1:13:161:37,106:0.6584	110Vc01110Vc03	household_E
110Vc032	244814	.	T	C	18.78	PASS	F	GT:GQ:DP:AD:AF	1/1:18:154:37,102:0.6623	110Vc01110Vc03	household_E
110Vc032	745746	.	C	CT	10.96	PASS	F	GT:GQ:DP:AD:AF	1/1:10:174:58,82:0.4713	110Vc01110Vc03	household_E
110Vc032	748952	.	C	CT	17.09	PASS	P	GT:GQ:DP:AD:AF	1/1:17:164:47,106:0.6463	110Vc01110Vc03	household_E
110Vc032	759143	.	A	G	8.16	PASS	F	GT:GQ:DP:AD:AF	1/1:8:170:63,103:0.6059	110Vc01110Vc03	household_E
110Vc032	763110	.	A	G	18.50	PASS	F	GT:GQ:DP:AD:AF	1/1:18:171:42,125:0.7310	110Vc01110Vc03	household_E
110Vc032	1001018	.	A	G	15.69	PASS	P	GT:GQ:DP:AD:AF	1/1:15:183:38,115:0.6284	110Vc01110Vc03	household_E
110Vc042	191372	.	T	C	20.51	PASS	F	GT:GQ:DP:AD:AF	0/1:20:185:65,113:0.6108	110Vc01110Vc04	household_E
110Vc042	196493	.	T	C	22.15	PASS	F	GT:GQ:DP:AD:AF	0/1:22:180:67,102:0.5667	110Vc01110Vc04	household_E
110Vc042	201456	.	C	A	20.65	PASS	P	GT:GQ:DP:AD:AF	1/1:20:174:0,172:0.9885	110Vc01110Vc04	household_E
110Vc042	212373	.	T	C	5.79	PASS	F	GT:GQ:DP:AD:AF	1/1:5:184:56,102:0.5543	110Vc01110Vc04	household_E
110Vc042	228640	.	T	C	16.06	PASS	F	GT:GQ:DP:AD:AF	1/1:16:186:71,112:0.6022	110Vc01110Vc04	household_E
110Vc042	230043	.	T	C	11.34	PASS	F	GT:GQ:DP:AD:AF	0/1:11:190:68,115:0.6053	110Vc01110Vc04	household_E
110Vc042	233537	.	T	G	17.96	PASS	F	GT:GQ:DP:AD:AF	0/1:17:160:55,100:0.6250	110Vc01110Vc04	household_E
110Vc042	236621	.	T	C	17.79	PASS	F	GT:GQ:DP:AD:AF	1/1:17:132:34,95:0.7197	110Vc01110Vc04	household_E
110Vc042	257257	.	T	C	15.65	PASS	F	GT:GQ:DP:AD:AF	1/1:15:182:53,118:0.6484	110Vc01110Vc04	household_E
110Vc042	347762	.	A	G	10.18	PASS	F	GT:GQ:DP:AD:AF	0/1:10:153:60,85:0.5556	110Vc01110Vc04	household_E
110Vc042	365025	.	G	A	9.80	PASS	F	GT:GQ:DP:AD:AF	1/1:9:182:49,78:0.4286	110Vc01110Vc04	household_E
110Vc042	650722	.	TC	T	16.91	PASS	F	GT:GQ:DP:AD:AF	1/1:16:156:61,90:0.5769	110Vc01110Vc04	household_E
110Vc042	745746	.	C	CT	10.98	PASS	F	GT:GQ:DP:AD:AF	1/1:10:174:58,82:0.4713	110Vc01110Vc04	household_E
110Vc042	759144	.	A	G	11.83	PASS	F	GT:GQ:DP:AD:AF	0/1:11:170:63,103:0.6059	110Vc01110Vc04	household_E
110Vc042	1004359	.	C	T	10.74	PASS	F	GT:GQ:DP:AD:AF	0/1:10:156:59,75:0.4808	110Vc01110Vc04	household_E
110Vc041	148150	.	C	T	10.49	PASS	F	GT:GQ:DP:AD:AF	0/1:10:160:43,114:0.7125	110Vc01110Vc04	household_E
110Vc041	153896	.	C	T	16.22	PASS	F	GT:GQ:DP:AD:AF	0/1:16:171:48,119:0.6959	110Vc01110Vc04	household_E
110Vc041	301205	.	T	C	13.44	PASS	F	GT:GQ:DP:AD:AF	1/1:13:179:47,107:0.5978	110Vc01110Vc04	household_E
110Vc041	308339	.	C	T	20.34	PASS	F	GT:GQ:DP:AD:AF	0/1:20:178:55,117:0.6573	110Vc01110Vc04	household_E
110Vc041	323296	.	T	C	20.70	PASS	F	GT:GQ:DP:AD:AF	0/1:20:172:74,88:0.5116	110Vc01110Vc04	household_E
110Vc041	529041	.	T	TG	16.19	PASS	P	GT:GQ:DP:AD:AF	1/1:16:160:30,63:0.3937	110Vc01110Vc04	household_E
110Vc041	1092455	.	T	C	18.00	PASS	F	GT:GQ:DP:AD:AF	0/1:18:156:54,95:0.6090	110Vc01110Vc04	household_E
110Vc041	1142474	.	T	C	16.04	PASS	F	GT:GQ:DP:AD:AF	1/1:16:116:35,76:0.6552	110Vc01110Vc04	household_E
110Vc041	1164671	.	T	C	13.38	PASS	F	GT:GQ:DP:AD:AF	1/1:13:149:49,90:0.6040	110Vc01110Vc04	household_E
110Vc041	1181921	.	T	C	16.17	PASS	F	GT:GQ:DP:AD:AF	0/1:16:132:46,73:0.5530	110Vc01110Vc04	household_E
110Vc041	1185890	.	T	C	15.12	PASS	P	GT:GQ:DP:AD:AF	1/1:15:137:29,98:0.7153	110Vc01110Vc04	household_E
110Vc041	1391733	.	G	A	12.56	PASS	F	GT:GQ:DP:AD:AF	0/1:12:169:55,112:0.6627	110Vc01110Vc04	household_E
110Vc041	1491137	.	C	CT	7.05	PASS	F	GT:GQ:DP:AD:AF	0/1:7:160:65,37:0.2313	110Vc01110Vc04	household_E
110Vc041	1496661	.	A	G	10.71	PASS	F	GT:GQ:DP:AD:AF	1/1:10:190:62,109:0.5737	110Vc01110Vc04	household_E
110Vc041	1548884	.	G	GT	11.70	PASS	F	GT:GQ:DP:AD:AF	1/1:11:163:70,70:0.4294	110Vc01110Vc04	household_E
110Vc041	1569443	.	A	AT	10.20	PASS	P	GT:GQ:DP:AD:AF	1/1:10:175:40,82:0.4686	110Vc01110Vc04	household_E
110Vc041	1832194	.	T	TCC	6.09	PASS	F	GT:GQ:DP:AD:AF	1/1:6:186:8,41:0.2204	110Vc01110Vc04	household_E
110Vc041	1975229	.	A	G	9.35	PASS	F	GT:GQ:DP:AD:AF	0/1:9:179:65,112:0.6257	110Vc01110Vc04	household_E
110Vc041	2110015	.	T	TC	13.48	PASS	P	GT:GQ:DP:AD:AF	1/1:13:157:43,78:0.4968	110Vc01110Vc04	household_E
110Vc041	2116507	.	A	G	15.13	PASS	F	GT:GQ:DP:AD:AF	1/1:15:195:54,138:0.7077	110Vc01110Vc04	household_E
110Vc041	2184726	.	T	C	11.75	PASS	F	GT:GQ:DP:AD:AF	0/1:11:145:52,89:0.6138	110Vc01110Vc04	household_E
110Vc041	2361435	.	A	G	7.41	PASS	F	GT:GQ:DP:AD:AF	1/1:7:182:58,120:0.6593	110Vc01110Vc04	household_E
110Vc041	2770072	.	AG	A	14.88	PASS	P	GT:GQ:DP:AD:AF	1/1:14:180:5,171:0.9500	110Vc01110Vc04	household_E
110Vc041	2776404	.	G	A	5.82	PASS	F	GT:GQ:DP:AD:AF	0/1:5:188:62,123:0.6543	110Vc01110Vc04	household_E
110Vc041	2820957	.	C	CT	6.04	PASS	F	GT:GQ:DP:AD:AF	0/1:6:165:68,62:0.3758	110Vc01110Vc04	household_E
110Vc041	2996575	.	A	G	11.92	PASS	F	GT:GQ:DP:AD:AF	0/1:11:159:63,89:0.5597	110Vc01110Vc04	household_E
110Vc041	2999547	.	A	G	11.15	PASS	P	GT:GQ:DP:AD:AF	1/1:11:159:32,106:0.6667	110Vc01110Vc04	household_E
110Vc041	3004318	.	A	G	12.69	PASS	F	GT:GQ:DP:AD:AF	0/1:12:139:49,88:0.6331	110Vc01110Vc04	household_E
110Vc051	61498	.	T	TG	9.36	PASS	P	GT:GQ:DP:AD:AF	1/1:9:162:43,83:0.5123	110Vc01110Vc05	household_E
110Vc051	148149	.	C	T	11.27	PASS	F	GT:GQ:DP:AD:AF	0/1:11:160:47,110:0.6875	110Vc01110Vc05	household_E
110Vc051	153895	.	C	T	12.11	PASS	F	GT:GQ:DP:AD:AF	0/1:12:172:48,120:0.6977	110Vc01110Vc05	household_E
110Vc051	173370	.	T	G	9.60	PASS	F	GT:GQ:DP:AD:AF	0/1:9:180:69,96:0.5333	110Vc01110Vc05	household_E
110Vc051	301204	.	T	C	7.67	PASS	F	GT:GQ:DP:AD:AF	1/1:7:179:47,107:0.5978	110Vc01110Vc05	household_E
110Vc051	323295	.	T	C	12.10	PASS	F	GT:GQ:DP:AD:AF	0/1:12:172:74,88:0.5116	110Vc01110Vc05	household_E
110Vc051	405553	.	C	T	16.28	PASS	F	GT:GQ:DP:AD:AF	0/1:16:135:43,91:0.6741	110Vc01110Vc05	household_E
110Vc051	578986	.	C	CT	22.45	PASS	F	GT:GQ:DP:AD:AF	1/1:22:180:11,112:0.6222	110Vc01110Vc05	household_E
110Vc051	585909	.	T	C	13.67	PASS	F	GT:GQ:DP:AD:AF	0/1:13:180:55,115:0.6389	110Vc01110Vc05	household_E
110Vc051	585910	.	C	T	8.30	PASS	F	GT:GQ:DP:AD:AF	1/1:8:180:33,128:0.7111	110Vc01110Vc05	household_E
110Vc051	1016727	.	T	C	18.35	PASS	F	GT:GQ:DP:AD:AF	1/1:18:189:65,120:0.6349	110Vc01110Vc05	household_E
110Vc051	1091297	.	AT	A	21.40	PASS	F	GT:GQ:DP:AD:AF	1/1:21:165:49,110:0.6667	110Vc01110Vc05	household_E
110Vc051	1092455	.	T	C	12.01	PASS	F	GT:GQ:DP:AD:AF	0/1:12:156:54,95:0.6090	110Vc01110Vc05	household_E
110Vc051	1139390	.	T	G	11.20	PASS	P	GT:GQ:DP:AD:AF	1/1:11:119:36,77:0.6471	110Vc01110Vc05	household_E
110Vc051	1155390	.	G	GA	14.75	PASS	F	GT:GQ:DP:AD:AF	1/1:14:142:38,76:0.5352	110Vc01110Vc05	household_E
110Vc051	1164670	.	T	C	7.14	PASS	F	GT:GQ:DP:AD:AF	1/1:7:149:49,90:0.6040	110Vc01110Vc05	household_E
110Vc051	1181920	.	T	C	19.27	PASS	F	GT:GQ:DP:AD:AF	0/1:19:132:46,73:0.5530	110Vc01110Vc05	household_E
110Vc051	1183303	.	T	C	12.73	PASS	F	GT:GQ:DP:AD:AF	0/1:12:138:41,80:0.5797	110Vc01110Vc05	household_E
110Vc051	1398942	.	TC	T	3.09	PASS	F	GT:GQ:DP:AD:AF	1/1:3:168:72,90:0.5357	110Vc01110Vc05	household_E
110Vc051	1491137	.	C	CT	6.68	PASS	F	GT:GQ:DP:AD:AF	0/1:6:160:65,37:0.2313	110Vc01110Vc05	household_E
110Vc051	1496661	.	A	G	3.82	PASS	F	GT:GQ:DP:AD:AF	0/1:3:190:62,109:0.5737	110Vc01110Vc05	household_E
110Vc051	1502080	.	A	G	5.62	PASS	F	GT:GQ:DP:AD:AF	0/1:5:172:60,110:0.6395	110Vc01110Vc05	household_E
110Vc051	1504458	.	GT	G	29.21	PASS	F	GT:GQ:DP:AD:AF	1/1:29:181:4,171:0.9448	110Vc01110Vc05	household_E
110Vc051	1564591	.	A	AT	10.20	PASS	P	GT:GQ:DP:AD:AF	1/1:10:175:40,82:0.4686	110Vc01110Vc05	household_E
110Vc051	1777445	.	C	CT	11.34	PASS	F	GT:GQ:DP:AD:AF	1/1:11:173:51,87:0.5029	110Vc01110Vc05	household_E
110Vc051	1793540	.	T	C	10.50	PASS	P	GT:GQ:DP:AD:AF	1/1:10:189:3,182:0.9630	110Vc01110Vc05	household_E
110Vc051	1827341	.	T	TTCC,TCCC	1.43	LowQual	F	GT:GQ:DP:AD:AF	1/2:1:186:53,1,41:0.0054,0.2204	110Vc01110Vc05	household_E
110Vc051	1887187	.	A	AG	10.90	PASS	P	GT:GQ:DP:AD:AF	1/1:10:171:27,117:0.6842	110Vc01110Vc05	household_E
110Vc051	1970374	.	A	G	8.89	PASS	F	GT:GQ:DP:AD:AF	0/1:8:179:65,112:0.6257	110Vc01110Vc05	household_E
110Vc051	2105160	.	T	TC	13.48	PASS	P	GT:GQ:DP:AD:AF	1/1:13:157:43,78:0.4968	110Vc01110Vc05	household_E
110Vc051	2264410	.	G	A	14.86	PASS	F	GT:GQ:DP:AD:AF	0/1:14:205:62,137:0.6683	110Vc01110Vc05	household_E
110Vc051	2356580	.	A	G	6.49	PASS	F	GT:GQ:DP:AD:AF	1/1:6:182:58,120:0.6593	110Vc01110Vc05	household_E
110Vc051	2634162	.	A	G	5.16	PASS	F	GT:GQ:DP:AD:AF	0/1:5:146:36,81:0.5548	110Vc01110Vc05	household_E
110Vc051	2726084	.	A	AC	14.98	PASS	P	GT:GQ:DP:AD:AF	1/1:14:164:30,104:0.6341	110Vc01110Vc05	household_E
110Vc051	2765826	.	G	A	6.88	PASS	F	GT:GQ:DP:AD:AF	1/1:6:174:52,121:0.6954	110Vc01110Vc05	household_E
110Vc051	2816099	.	C	CT	9.21	PASS	P	GT:GQ:DP:AD:AF	0/1:9:165:68,62:0.3758	110Vc01110Vc05	household_E
110Vc051	2849150	.	G	A	14.88	PASS	F	GT:GQ:DP:AD:AF	0/1:14:158:46,112:0.7089	110Vc01110Vc05	household_E
110Vc051	2988912	.	G	A	8.37	PASS	F	GT:GQ:DP:AD:AF	1/1:8:176:36,134:0.7614	110Vc01110Vc05	household_E
110Vc051	2988913	.	A	G	12.33	PASS	F	GT:GQ:DP:AD:AF	0/1:12:176:65,109:0.6193	110Vc01110Vc05	household_E
110Vc051	2991717	.	A	G	10.67	PASS	F	GT:GQ:DP:AD:AF	0/1:10:159:63,89:0.5597	110Vc01110Vc05	household_E
110Vc051	2999460	.	A	G	9.50	PASS	F	GT:GQ:DP:AD:AF	0/1:9:139:49,88:0.6331	110Vc01110Vc05	household_E
110Vc052	191372	.	T	C	20.51	PASS	F	GT:GQ:DP:AD:AF	0/1:20:185:65,113:0.6108	110Vc01110Vc05	household_E
110Vc052	192389	.	AT	A	14.03	PASS	F	GT:GQ:DP:AD:AF	1/1:14:177:68,105:0.5932	110Vc01110Vc05	household_E
110Vc052	196494	.	T	C	19.97	PASS	F	GT:GQ:DP:AD:AF	0/1:19:180:67,102:0.5667	110Vc01110Vc05	household_E
110Vc052	201457	.	C	A	20.65	PASS	P	GT:GQ:DP:AD:AF	1/1:20:174:0,172:0.9885	110Vc01110Vc05	household_E
110Vc052	212374	.	T	C	14.62	PASS	F	GT:GQ:DP:AD:AF	0/1:14:184:55,103:0.5598	110Vc01110Vc05	household_E
110Vc052	213430	.	T	C	7.07	PASS	F	GT:GQ:DP:AD:AF	0/1:7:197:57,117:0.5939	110Vc01110Vc05	household_E
110Vc052	214282	.	T	C	19.00	PASS	F	GT:GQ:DP:AD:AF	1/1:19:199:48,149:0.7487	110Vc01110Vc05	household_E
110Vc052	230044	.	T	C	6.08	PASS	F	GT:GQ:DP:AD:AF	1/1:6:190:68,115:0.6053	110Vc01110Vc05	household_E
110Vc052	233538	.	T	G	10.08	PASS	F	GT:GQ:DP:AD:AF	0/1:10:148:43,100:0.6757	110Vc01110Vc05	household_E
110Vc052	347763	.	A	G	13.78	PASS	F	GT:GQ:DP:AD:AF	0/1:13:153:60,85:0.5556	110Vc01110Vc05	household_E
110Vc052	365026	.	G	A	3.06	PASS	F	GT:GQ:DP:AD:AF	0/1:3:182:46,81:0.4451	110Vc01110Vc05	household_E
110Vc052	441151	.	A	G	7.74	PASS	F	GT:GQ:DP:AD:AF	0/1:7:162:51,109:0.6728	110Vc01110Vc05	household_E
110Vc052	610526	.	A	G	6.24	PASS	F	GT:GQ:DP:AD:AF	1/1:6:194:67,119:0.6134	110Vc01110Vc05	household_E
110Vc052	745745	.	C	CT	5.24	PASS	F	GT:GQ:DP:AD:AF	1/1:5:174:58,82:0.4713	110Vc01110Vc05	household_E
110Vc052	759143	.	A	G	8.62	PASS	F	GT:GQ:DP:AD:AF	0/1:8:170:63,103:0.6059	110Vc01110Vc05	household_E
110Vc052	762509	.	A	G	16.51	PASS	F	GT:GQ:DP:AD:AF	1/1:16:172:34,120:0.6977	110Vc01110Vc05	household_E
110Vc052	1004358	.	C	T	8.50	PASS	F	GT:GQ:DP:AD:AF	0/1:8:156:59,75:0.4808	110Vc01110Vc05	household_E
110Vc061	1142475	.	T	C	10.03	PASS	P	GT:GQ:DP:AD:AF	0/1:10:116:35,76:0.6552	110Vc01110Vc06	household_E
110Vc061	1155391	.	G	GA	13.94	PASS	F	GT:GQ:DP:AD:AF	1/1:13:142:38,76:0.5352	110Vc01110Vc06	household_E
110Vc061	1157892	.	C	T	9.01	PASS	F	GT:GQ:DP:AD:AF	0/1:9:129:26,99:0.7674	110Vc01110Vc06	household_E
110Vc061	1159279	.	T	C	13.03	PASS	P	GT:GQ:DP:AD:AF	1/1:13:126:36,85:0.6746	110Vc01110Vc06	household_E
110Vc061	1181921	.	T	C	11.66	PASS	F	GT:GQ:DP:AD:AF	0/1:11:132:46,73:0.5530	110Vc01110Vc06	household_E
110Vc061	1491137	.	C	CT	8.04	PASS	F	GT:GQ:DP:AD:AF	0/1:8:160:65,37:0.2313	110Vc01110Vc06	household_E
110Vc061	1504459	.	GT	G	28.11	PASS	F	GT:GQ:DP:AD:AF	1/1:28:181:4,171:0.9448	110Vc01110Vc06	household_E
110Vc061	1827345	.	T	TCC,TC	1.77	LowQual	F	GT:GQ:DP:AD:AF	1/2:1:186:35,24,41:0.1290,0.2204	110Vc01110Vc06	household_E
110Vc061	1862196	.	T	C	9.97	PASS	P	GT:GQ:DP:AD:AF	1/1:9:191:53,138:0.7225	110Vc01110Vc06	household_E
110Vc061	2180035	.	T	C	16.16	PASS	F	GT:GQ:DP:AD:AF	0/1:16:143:51,89:0.6224	110Vc01110Vc06	household_E
110Vc061	2716837	.	C	T	21.14	PASS	F	GT:GQ:DP:AD:AF	0/1:21:163:65,94:0.5767	110Vc01110Vc06	household_E
110Vc061	2816109	.	C	CT	5.46	PASS	F	GT:GQ:DP:AD:AF	0/1:5:165:68,62:0.3758	110Vc01110Vc06	household_E
110Vc061	2933319	.	AG	A	11.51	PASS	P	GT:GQ:DP:AD:AF	1/1:11:178:3,166:0.9326	110Vc01110Vc06	household_E
110Vc061	2934723	.	T	C	19.43	PASS	P	GT:GQ:DP:AD:AF	1/1:19:169:2,164:0.9704	110Vc01110Vc06	household_E
110Vc062	196493	.	T	C	21.25	PASS	F	GT:GQ:DP:AD:AF	0/1:21:180:67,102:0.5667	110Vc01110Vc06	household_E
110Vc062	201456	.	C	A	20.65	PASS	P	GT:GQ:DP:AD:AF	1/1:20:174:0,172:0.9885	110Vc01110Vc06	household_E
110Vc062	212373	.	T	C	6.09	PASS	F	GT:GQ:DP:AD:AF	1/1:6:184:56,102:0.5543	110Vc01110Vc06	household_E
110Vc062	228640	.	T	C	15.36	PASS	F	GT:GQ:DP:AD:AF	1/1:15:186:71,112:0.6022	110Vc01110Vc06	household_E
110Vc062	233537	.	T	G	17.63	PASS	F	GT:GQ:DP:AD:AF	0/1:17:160:55,100:0.6250	110Vc01110Vc06	household_E
110Vc062	236621	.	T	C	18.74	PASS	F	GT:GQ:DP:AD:AF	1/1:18:132:34,95:0.7197	110Vc01110Vc06	household_E
110Vc062	347762	.	A	G	12.19	PASS	F	GT:GQ:DP:AD:AF	0/1:12:153:60,85:0.5556	110Vc01110Vc06	household_E
110Vc062	650723	.	TC	T	18.91	PASS	F	GT:GQ:DP:AD:AF	1/1:18:156:61,90:0.5769	110Vc01110Vc06	household_E
110Vc062	745747	.	C	CT	1.79	LowQual	F	GT:GQ:DP:AD:AF	0/1:1:174:58,82:0.4713	110Vc01110Vc06	household_E
110Vc062	1004360	.	C	T	7.75	PASS	F	GT:GQ:DP:AD:AF	0/1:7:156:59,75:0.4808	110Vc01110Vc06	household_E
110Vc072	195243	.	A	G	7.56	PASS	F	GT:GQ:DP:AD:AF	1/1:7:179:65,89:0.4972	110Vc01110Vc07	household_E
110Vc072	201456	.	C	A	20.65	PASS	P	GT:GQ:DP:AD:AF	1/1:20:174:0,172:0.9885	110Vc01110Vc07	household_E
110Vc072	232299	.	A	G	10.72	PASS	F	GT:GQ:DP:AD:AF	0/1:10:166:53,96:0.5783	110Vc01110Vc07	household_E
110Vc072	391585	.	C	CA	5.40	PASS	F	GT:GQ:DP:AD:AF	1/1:5:163:43,33:0.2025	110Vc01110Vc07	household_E
110Vc072	396605	.	T	TC	21.22	PASS	P	GT:GQ:DP:AD:AF	1/1:21:175:3,171:0.9771	110Vc01110Vc07	household_E
110Vc072	551434	.	A	G	20.30	PASS	F	GT:GQ:DP:AD:AF	0/1:20:164:68,96:0.5854	110Vc01110Vc07	household_E
110Vc072	678350	.	C	T	21.41	PASS	F	GT:GQ:DP:AD:AF	0/1:21:194:69,124:0.6392	110Vc01110Vc07	household_E
110Vc072	1004357	.	C	T	9.63	PASS	F	GT:GQ:DP:AD:AF	0/1:9:156:59,75:0.4808	110Vc01110Vc07	household_E
110Vc071	1133679	.	A	G	9.37	PASS	F	GT:GQ:DP:AD:AF	0/1:9:145:40,91:0.6276	110Vc01110Vc07	household_E
110Vc071	1491138	.	C	CT	7.35	PASS	F	GT:GQ:DP:AD:AF	0/1:7:160:65,37:0.2313	110Vc01110Vc07	household_E
110Vc071	1518915	.	T	TA	14.33	PASS	P	GT:GQ:DP:AD:AF	1/1:14:174:5,167:0.9598	110Vc01110Vc07	household_E
110Vc071	1545268	.	T	C	18.07	PASS	F	GT:GQ:DP:AD:AF	0/1:18:158:54,93:0.5886	110Vc01110Vc07	household_E
110Vc071	2189625	.	C	A	8.04	PASS	F	GT:GQ:DP:AD:AF	1/1:8:105:27,65:0.6190	110Vc01110Vc07	household_E
110Vc071	2189626	.	A	G	17.77	PASS	F	GT:GQ:DP:AD:AF	0/1:17:105:47,53:0.5048	110Vc01110Vc07	household_E
110Vc071	2200478	.	A	G	17.51	PASS	F	GT:GQ:DP:AD:AF	0/1:17:120:48,59:0.4917	110Vc01110Vc07	household_E
110Vc071	2200566	.	A	G	17.49	PASS	P	GT:GQ:DP:AD:AF	1/1:17:121:22,95:0.7851	110Vc01110Vc07	household_E
110Vc071	2233373	.	C	CTT,CT	3.38	PASS	F	GT:GQ:DP:AD:AF	1/2:3:174:58,2,69:0.0115,0.3966	110Vc01110Vc07	household_E
110Vc071	2469428	.	T	C	13.69	PASS	F	GT:GQ:DP:AD:AF	1/1:13:153:49,81:0.5294	110Vc01110Vc07	household_E
110Vc071	2902764	.	C	CT	10.62	PASS	F	GT:GQ:DP:AD:AF	1/1:10:188:54,111:0.5904	110Vc01110Vc07	household_E
110Vc071	2933317	.	AG	A	26.82	PASS	F	GT:GQ:DP:AD:AF	1/1:26:178:3,166:0.9326	110Vc01110Vc07	household_E
110Vc071	2934721	.	T	C	19.43	PASS	P	GT:GQ:DP:AD:AF	1/1:19:169:2,164:0.9704	110Vc01110Vc07	household_E
110Vc081	51511	.	AT	A	13.58	PASS	P	GT:GQ:DP:AD:AF	1/1:13:153:3,148:0.9673	110Vc01110Vc08	household_E
110Vc081	323297	.	T	C	20.42	PASS	F	GT:GQ:DP:AD:AF	0/1:20:172:74,88:0.5116	110Vc01110Vc08	household_E
110Vc081	1013671	.	C	CT	10.54	PASS	F	GT:GQ:DP:AD:AF	1/1:10:210:81,109:0.5190	110Vc01110Vc08	household_E
110Vc081	1092456	.	T	C	16.36	PASS	F	GT:GQ:DP:AD:AF	0/1:16:156:54,95:0.6090	110Vc01110Vc08	household_E
110Vc081	1155391	.	G	GA	12.64	PASS	F	GT:GQ:DP:AD:AF	1/1:12:142:38,76:0.5352	110Vc01110Vc08	household_E
110Vc081	1398943	.	TC	T	2.29	PASS	F	GT:GQ:DP:AD:AF	1/1:2:168:72,90:0.5357	110Vc01110Vc08	household_E
110Vc081	1491138	.	C	CT	8.01	PASS	F	GT:GQ:DP:AD:AF	0/1:8:160:65,37:0.2313	110Vc01110Vc08	household_E
110Vc081	1496662	.	A	G	11.86	PASS	F	GT:GQ:DP:AD:AF	0/1:11:190:62,109:0.5737	110Vc01110Vc08	household_E
110Vc081	1564591	.	A	AT	10.20	PASS	P	GT:GQ:DP:AD:AF	1/1:10:175:40,82:0.4686	110Vc01110Vc08	household_E
110Vc081	1827343	.	T	TC	9.57	PASS	P	GT:GQ:DP:AD:AF	1/1:9:186:35,41:0.2204	110Vc01110Vc08	household_E
110Vc081	1847653	.	T	TA	5.06	PASS	F	GT:GQ:DP:AD:AF	1/1:5:191:53,88:0.4607	110Vc01110Vc08	household_E
110Vc081	2187877	.	G	A	21.55	PASS	F	GT:GQ:DP:AD:AF	0/1:21:109:50,59:0.5413	110Vc01110Vc08	household_E
110Vc081	2189625	.	A	G	20.65	PASS	F	GT:GQ:DP:AD:AF	0/1:20:105:47,54:0.5143	110Vc01110Vc08	household_E
110Vc081	2233371	.	C	CT	3.56	PASS	F	GT:GQ:DP:AD:AF	1/1:3:174:58,69:0.3966	110Vc01110Vc08	household_E
110Vc081	2634167	.	A	G	8.04	PASS	F	GT:GQ:DP:AD:AF	0/1:8:146:36,81:0.5548	110Vc01110Vc08	household_E
110Vc081	2816105	.	C	CT	7.00	PASS	F	GT:GQ:DP:AD:AF	0/1:7:165:68,62:0.3758	110Vc01110Vc08	household_E
110Vc081	2902761	.	C	CT	11.90	PASS	F	GT:GQ:DP:AD:AF	1/1:11:188:54,111:0.5904	110Vc01110Vc08	household_E
110Vc082	201456	.	C	A	20.65	PASS	P	GT:GQ:DP:AD:AF	1/1:20:174:0,172:0.9885	110Vc01110Vc08	household_E
110Vc082	212373	.	T	C	16.82	PASS	F	GT:GQ:DP:AD:AF	0/1:16:184:56,102:0.5543	110Vc01110Vc08	household_E
110Vc082	230812	.	T	TG	14.48	PASS	P	GT:GQ:DP:AD:AF	1/1:14:184:2,177:0.9620	110Vc01110Vc08	household_E
110Vc082	262669	.	A	G	12.02	PASS	F	GT:GQ:DP:AD:AF	1/1:12:177:57,95:0.5367	110Vc01110Vc08	household_E
110Vc082	365024	.	G	A	7.00	PASS	F	GT:GQ:DP:AD:AF	1/1:7:182:57,82:0.4505	110Vc01110Vc08	household_E
110Vc082	365026	.	C	CG	4.61	PASS	F	GT:GQ:DP:AD:AF	1/1:4:182:26,47:0.2582	110Vc01110Vc08	household_E
110Vc082	551434	.	A	G	19.70	PASS	F	GT:GQ:DP:AD:AF	0/1:19:164:68,96:0.5854	110Vc01110Vc08	household_E
110Vc082	610524	.	A	G	9.68	PASS	F	GT:GQ:DP:AD:AF	1/1:9:194:67,119:0.6134	110Vc01110Vc08	household_E
110Vc082	673238	.	T	C	11.89	PASS	F	GT:GQ:DP:AD:AF	0/1:11:190:73,115:0.6053	110Vc01110Vc08	household_E
110Vc082	678350	.	C	T	21.48	PASS	F	GT:GQ:DP:AD:AF	0/1:21:194:69,124:0.6392	110Vc01110Vc08	household_E
110Vc082	885760	.	G	A	18.99	PASS	F	GT:GQ:DP:AD:AF	0/1:18:162:50,111:0.6852	110Vc01110Vc08	household_E
110Vc082	914567	.	C	CA	21.36	PASS	F	GT:GQ:DP:AD:AF	1/1:21:188:56,119:0.6330	110Vc01110Vc08	household_E
110Vc082	1004356	.	C	T	14.66	PASS	F	GT:GQ:DP:AD:AF	0/1:14:156:59,75:0.4808	110Vc01110Vc08	household_E
110Vc091	1007924	.	C	CT	3.59	PASS	F	GT:GQ:DP:AD:AF	0/1:3:210:81,109:0.5190	110Vc01110Vc09	household_E
110Vc091	1148632	.	A	G	17.31	PASS	F	GT:GQ:DP:AD:AF	0/1:17:136:51,83:0.6103	110Vc01110Vc09	household_E
110Vc091	1180840	.	A	G	12.50	PASS	F	GT:GQ:DP:AD:AF	0/1:12:141:47,84:0.5957	110Vc01110Vc09	household_E
110Vc091	1181851	.	A	G	15.85	PASS	F	GT:GQ:DP:AD:AF	1/1:15:133:45,81:0.6090	110Vc01110Vc09	household_E
110Vc091	1408312	.	T	C	9.89	PASS	P	GT:GQ:DP:AD:AF	1/1:9:148:49,96:0.6486	110Vc01110Vc09	household_E
110Vc091	1485392	.	C	CT	6.93	PASS	F	GT:GQ:DP:AD:AF	0/1:6:160:65,37:0.2313	110Vc01110Vc09	household_E
110Vc091	1753053	.	A	G	23.11	PASS	F	GT:GQ:DP:AD:AF	1/1:23:161:41,110:0.6832	110Vc01110Vc09	household_E
110Vc091	1771700	.	C	CT	13.54	PASS	F	GT:GQ:DP:AD:AF	1/1:13:173:51,87:0.5029	110Vc01110Vc09	household_E
110Vc091	1800248	.	CT	C	18.42	PASS	F	GT:GQ:DP:AD:AF	1/1:18:201:76,117:0.5821	110Vc01110Vc09	household_E
110Vc091	1802595	.	T	TG	13.23	PASS	F	GT:GQ:DP:AD:AF	1/1:13:189:71,93:0.4921	110Vc01110Vc09	household_E
110Vc091	2013325	.	T	C	18.23	PASS	F	GT:GQ:DP:AD:AF	0/1:18:177:76,95:0.5367	110Vc01110Vc09	household_E
110Vc091	2174288	.	T	C	13.01	PASS	F	GT:GQ:DP:AD:AF	0/1:13:143:51,89:0.6224	110Vc01110Vc09	household_E
110Vc091	2174765	.	T	C	19.92	PASS	P	GT:GQ:DP:AD:AF	1/1:19:138:48,86:0.6232	110Vc01110Vc09	household_E
110Vc091	2179134	.	TC	T	9.01	PASS	P	GT:GQ:DP:AD:AF	1/1:9:117:28,88:0.7521	110Vc01110Vc09	household_E
110Vc091	2188028	.	T	C	9.64	PASS	F	GT:GQ:DP:AD:AF	0/1:9:125:44,77:0.6160	110Vc01110Vc09	household_E
110Vc091	2188368	.	T	C	10.81	PASS	F	GT:GQ:DP:AD:AF	0/1:10:129:40,83:0.6434	110Vc01110Vc09	household_E
110Vc091	2195405	.	AC	A	23.18	PASS	P	GT:GQ:DP:AD:AF	1/1:23:124:5,112:0.9032	110Vc01110Vc09	household_E
110Vc091	2631216	.	T	C	6.60	PASS	F	GT:GQ:DP:AD:AF	0/1:6:145:48,89:0.6138	110Vc01110Vc09	household_E
110Vc091	2810363	.	CT	C	2.47	PASS	F	GT:GQ:DP:AD:AF	0/1:2:165:63,67:0.4061	110Vc01110Vc09	household_E
110Vc092	75171	.	GA	G	19.01	PASS	F	GT:GQ:DP:AD:AF	1/1:19:163:24,110:0.6748	110Vc01110Vc09	household_E
110Vc092	201457	.	C	A	20.65	PASS	P	GT:GQ:DP:AD:AF	1/1:20:174:0,172:0.9885	110Vc01110Vc09	household_E
110Vc092	244811	.	GA	G	0.00	LowQual	F	GT:GQ:DP:AD:AF	1/1:0:154:34,77:0.5000	110Vc01110Vc09	household_E
110Vc092	271720	.	A	G	15.70	PASS	F	GT:GQ:DP:AD:AF	0/1:15:176:50,92:0.5227	110Vc01110Vc09	household_E
110Vc092	365027	.	G	A	9.06	PASS	F	GT:GQ:DP:AD:AF	1/1:9:182:49,78:0.4286	110Vc01110Vc09	household_E
110Vc092	402691	.	A	G	7.16	PASS	F	GT:GQ:DP:AD:AF	0/1:7:180:52,118:0.6556	110Vc01110Vc09	household_E
110Vc092	412061	.	A	G	15.85	PASS	F	GT:GQ:DP:AD:AF	0/1:15:181:46,133:0.7348	110Vc01110Vc09	household_E
110Vc092	1001858	.	T	TC	21.53	PASS	P	GT:GQ:DP:AD:AF	1/1:21:184:3,177:0.9620	110Vc01110Vc09	household_E
110Vc092	1003617	.	T	C	10.93	PASS	F	GT:GQ:DP:AD:AF	1/1:10:159:61,80:0.5031	110Vc01110Vc09	household_E
110Vc092	1061422	.	AT	A	14.04	PASS	F	GT:GQ:DP:AD:AF	1/1:14:154:58,93:0.6039	110Vc01110Vc09	household_E
110Vc102	64508	.	TG	T	19.28	PASS	F	GT:GQ:DP:AD:AF	1/1:19:183:61,116:0.6339	110Vc01110Vc10	household_E
110Vc102	201457	.	C	A	20.65	PASS	P	GT:GQ:DP:AD:AF	1/1:20:174:0,172:0.9885	110Vc01110Vc10	household_E
110Vc102	230044	.	T	C	7.38	PASS	F	GT:GQ:DP:AD:AF	0/1:7:190:68,115:0.6053	110Vc01110Vc10	household_E
110Vc102	230891	.	AT	A	12.63	PASS	F	GT:GQ:DP:AD:AF	1/1:12:184:64,107:0.5815	110Vc01110Vc10	household_E
110Vc102	347251	.	A	G	15.41	PASS	F	GT:GQ:DP:AD:AF	1/1:15:154:43,109:0.7078	110Vc01110Vc10	household_E
110Vc102	347764	.	A	G	15.93	PASS	F	GT:GQ:DP:AD:AF	0/1:15:153:60,85:0.5556	110Vc01110Vc10	household_E
110Vc102	551438	.	A	G	19.94	PASS	F	GT:GQ:DP:AD:AF	0/1:19:164:68,96:0.5854	110Vc01110Vc10	household_E
110Vc102	581864	.	AT	A	16.68	PASS	F	GT:GQ:DP:AD:AF	1/1:16:159:48,96:0.6038	110Vc01110Vc10	household_E
110Vc102	662281	.	T	C	8.36	PASS	F	GT:GQ:DP:AD:AF	0/1:8:188:48,131:0.6968	110Vc01110Vc10	household_E
110Vc102	775732	.	TG	T	14.45	PASS	P	GT:GQ:DP:AD:AF	1/1:14:161:14,136:0.8447	110Vc01110Vc10	household_E
110Vc102	885766	.	G	A	19.16	PASS	F	GT:GQ:DP:AD:AF	0/1:19:162:50,111:0.6852	110Vc01110Vc10	household_E
110Vc102	955219	.	T	C	10.86	PASS	F	GT:GQ:DP:AD:AF	0/1:10:186:62,123:0.6613	110Vc01110Vc10	household_E
110Vc101	173371	.	T	G	9.56	PASS	F	GT:GQ:DP:AD:AF	1/1:9:180:69,96:0.5333	110Vc01110Vc10	household_E
110Vc101	906751	.	T	C	15.34	PASS	F	GT:GQ:DP:AD:AF	0/1:15:170:58,104:0.6118	110Vc01110Vc10	household_E
110Vc101	1092456	.	T	C	17.28	PASS	F	GT:GQ:DP:AD:AF	0/1:17:156:54,95:0.6090	110Vc01110Vc10	household_E
110Vc101	1414058	.	T	C	9.89	PASS	P	GT:GQ:DP:AD:AF	1/1:9:148:49,96:0.6486	110Vc01110Vc10	household_E
110Vc101	1491138	.	C	CT	5.01	PASS	F	GT:GQ:DP:AD:AF	0/1:5:160:65,37:0.2313	110Vc01110Vc10	household_E
110Vc101	1544031	.	G	GT	8.78	PASS	F	GT:GQ:DP:AD:AF	1/1:8:163:70,70:0.4294	110Vc01110Vc10	household_E
110Vc101	1592246	.	T	C	15.49	PASS	F	GT:GQ:DP:AD:AF	0/1:15:168:66,96:0.5714	110Vc01110Vc10	household_E
110Vc101	1827342	.	T	TCC,TC	1.07	LowQual	F	GT:GQ:DP:AD:AF	1/2:1:186:35,24,41:0.1290,0.2204	110Vc01110Vc10	household_E
110Vc101	2178997	.	T	C	16.67	PASS	P	GT:GQ:DP:AD:AF	1/1:16:138:34,93:0.6739	110Vc01110Vc10	household_E
110Vc101	2200476	.	A	G	18.48	PASS	F	GT:GQ:DP:AD:AF	0/1:18:120:48,59:0.4917	110Vc01110Vc10	household_E
110Vc101	2446516	.	A	G	9.20	PASS	F	GT:GQ:DP:AD:AF	1/1:9:122:34,81:0.6639	110Vc01110Vc10	household_E
110Vc101	2492062	.	C	CT	5.54	PASS	F	GT:GQ:DP:AD:AF	0/1:5:173:110,53:0.3064	110Vc01110Vc10	household_E
110Vc101	2636958	.	T	C	6.60	PASS	F	GT:GQ:DP:AD:AF	0/1:6:145:48,89:0.6138	110Vc01110Vc10	household_E
110Vc101	2756534	.	TG	T	19.83	PASS	F	GT:GQ:DP:AD:AF	1/1:19:161:39,103:0.6398	110Vc01110Vc10	household_E
110Vc101	2816106	.	CT	C	3.10	PASS	F	GT:GQ:DP:AD:AF	0/1:3:165:63,67:0.4061	110Vc01110Vc10	household_E
110Vc101	2933317	.	AG	A	11.51	PASS	P	GT:GQ:DP:AD:AF	1/1:11:178:3,166:0.9326	110Vc01110Vc10	household_E
110Vc101	2934721	.	T	C	19.43	PASS	P	GT:GQ:DP:AD:AF	1/1:19:169:2,164:0.9704	110Vc01110Vc10	household_E
110Vc101	2969440	.	A	G	20.41	PASS	F	GT:GQ:DP:AD:AF	0/1:20:178:69,107:0.6011	110Vc01110Vc10	household_E
111Vc011	173371	.	T	G	9.56	PASS	F	GT:GQ:DP:AD:AF	1/1:9:180:69,96:0.5333	110Vc01111Vc01	household_E
111Vc011	372504	.	TC	T	21.90	PASS	F	GT:GQ:DP:AD:AF	1/1:21:180:40,133:0.7389	110Vc01111Vc01	household_E
111Vc011	534791	.	A	C	12.80	PASS	F	GT:GQ:DP:AD:AF	1/1:12:173:49,92:0.5318	110Vc01111Vc01	household_E
111Vc011	746577	.	AT	A	4.33	PASS	F	GT:GQ:DP:AD:AF	1/1:4:165:91,67:0.4061	110Vc01111Vc01	household_E
111Vc011	1134273	.	AT	A	16.75	PASS	F	GT:GQ:DP:AD:AF	1/1:16:135:70,63:0.4667	110Vc01111Vc01	household_E
111Vc011	1164675	.	T	C	6.49	PASS	F	GT:GQ:DP:AD:AF	0/1:6:149:49,90:0.6040	110Vc01111Vc01	household_E
111Vc011	1183308	.	T	C	6.58	PASS	F	GT:GQ:DP:AD:AF	1/1:6:138:41,80:0.5797	110Vc01111Vc01	household_E
111Vc011	1491141	.	C	CT	6.60	PASS	F	GT:GQ:DP:AD:AF	0/1:6:160:65,37:0.2313	110Vc01111Vc01	household_E
111Vc011	1502084	.	A	G	8.76	PASS	F	GT:GQ:DP:AD:AF	0/1:8:172:60,110:0.6395	110Vc01111Vc01	household_E
111Vc011	1508439	.	G	GA	19.24	PASS	F	GT:GQ:DP:AD:AF	1/1:19:187:17,159:0.8503	110Vc01111Vc01	household_E
111Vc011	1545271	.	T	C	14.61	PASS	F	GT:GQ:DP:AD:AF	0/1:14:158:54,93:0.5886	110Vc01111Vc01	household_E
111Vc011	1564593	.	A	AT	10.20	PASS	P	GT:GQ:DP:AD:AF	1/1:10:175:40,82:0.4686	110Vc01111Vc01	household_E
111Vc011	1586091	.	G	GA	15.21	PASS	F	GT:GQ:DP:AD:AF	0/1:15:168:65,94:0.5595	110Vc01111Vc01	household_E
111Vc011	1674246	.	T	C	24.62	PASS	P	GT:GQ:DP:AD:AF	1/1:24:146:37,104:0.7123	110Vc01111Vc01	household_E
111Vc011	1827344	.	T	TCC,TC	0.00	LowQual	F	GT:GQ:DP:AD:AF	1/2:0:186:35,24,41:0.1290,0.2204	110Vc01111Vc01	household_E
111Vc011	2105166	.	T	TC	13.48	PASS	P	GT:GQ:DP:AD:AF	1/1:13:157:43,78:0.4968	110Vc01111Vc01	household_E
111Vc011	2179490	.	A	G	14.04	PASS	F	GT:GQ:DP:AD:AF	1/1:14:140:28,100:0.7143	110Vc01111Vc01	household_E
111Vc011	2182606	.	A	G	10.00	PASS	P	GT:GQ:DP:AD:AF	1/1:10:125:44,79:0.6320	110Vc01111Vc01	household_E
111Vc011	2189626	.	A	G	23.62	PASS	F	GT:GQ:DP:AD:AF	0/1:23:105:47,54:0.5143	110Vc01111Vc01	household_E
111Vc011	2194904	.	A	G	10.96	PASS	F	GT:GQ:DP:AD:AF	1/1:10:121:33,85:0.7025	110Vc01111Vc01	household_E
111Vc011	2196636	.	GA	G	17.68	PASS	F	GT:GQ:DP:AD:AF	1/1:17:111:22,67:0.6036	110Vc01111Vc01	household_E
111Vc011	2233373	.	C	CT	3.52	PASS	F	GT:GQ:DP:AD:AF	1/1:3:174:58,69:0.3966	110Vc01111Vc01	household_E
111Vc011	2631504	.	T	C	11.63	PASS	F	GT:GQ:DP:AD:AF	0/1:11:146:49,71:0.4863	110Vc01111Vc01	household_E
111Vc011	2636957	.	GA	G	13.66	PASS	F	GT:GQ:DP:AD:AF	1/1:13:145:35,92:0.6345	110Vc01111Vc01	household_E
111Vc011	2644117	.	A	G	5.28	PASS	F	GT:GQ:DP:AD:AF	0/1:5:174:64,103:0.5920	110Vc01111Vc01	household_E
111Vc011	2816108	.	C	CT	5.83	PASS	F	GT:GQ:DP:AD:AF	0/1:5:165:68,62:0.3758	110Vc01111Vc01	household_E
111Vc011	2902764	.	C	CT	8.79	PASS	F	GT:GQ:DP:AD:AF	0/1:8:188:54,111:0.5904	110Vc01111Vc01	household_E
111Vc011	2912350	.	G	A	22.79	PASS	P	GT:GQ:DP:AD:AF	1/1:22:141:5,136:0.9645	110Vc01111Vc01	household_E
111Vc011	2934720	.	T	C	19.43	PASS	P	GT:GQ:DP:AD:AF	1/1:19:169:2,164:0.9704	110Vc01111Vc01	household_E
111Vc011	3001483	.	A	G	19.04	PASS	F	GT:GQ:DP:AD:AF	1/1:19:164:41,107:0.6524	110Vc01111Vc01	household_E
111Vc011	3050060	.	C	CA	16.73	PASS	F	GT:GQ:DP:AD:AF	1/1:16:189:44,121:0.6402	110Vc01111Vc01	household_E
111Vc012	64510	.	A	G	14.90	PASS	F	GT:GQ:DP:AD:AF	0/1:14:183:80,96:0.5246	110Vc01111Vc01	household_E
111Vc012	160751	.	A	C	22.02	PASS	F	GT:GQ:DP:AD:AF	1/1:22:181:17,107:0.5912	110Vc01111Vc01	household_E
111Vc012	196493	.	T	C	21.31	PASS	F	GT:GQ:DP:AD:AF	0/1:21:180:67,102:0.5667	110Vc01111Vc01	household_E
111Vc012	197382	.	T	C	22.39	PASS	F	GT:GQ:DP:AD:AF	1/1:22:186:42,138:0.7419	110Vc01111Vc01	household_E
111Vc012	201456	.	C	A	20.65	PASS	P	GT:GQ:DP:AD:AF	1/1:20:174:0,172:0.9885	110Vc01111Vc01	household_E
111Vc012	391586	.	C	CA	5.62	PASS	F	GT:GQ:DP:AD:AF	1/1:5:163:43,33:0.2025	110Vc01111Vc01	household_E
111Vc012	678352	.	C	T	19.65	PASS	F	GT:GQ:DP:AD:AF	0/1:19:194:69,124:0.6392	110Vc01111Vc01	household_E
111Vc012	1004534	.	AT	A	13.72	PASS	F	GT:GQ:DP:AD:AF	0/1:13:157:69,80:0.5096	110Vc01111Vc01	household_E
111Vc021	288446	.	G	A	20.42	PASS	F	GT:GQ:DP:AD:AF	0/1:20:179:76,99:0.5531	110Vc01111Vc02	household_E
111Vc021	323296	.	T	C	19.38	PASS	F	GT:GQ:DP:AD:AF	0/1:19:172:74,88:0.5116	110Vc01111Vc02	household_E
111Vc021	1049384	.	GA	G	0.00	LowQual	F	GT:GQ:DP:AD:AF	0/1:0:181:50,99:0.5470	110Vc01111Vc02	household_E
111Vc021	1157894	.	C	T	8.31	PASS	F	GT:GQ:DP:AD:AF	0/1:8:129:26,99:0.7674	110Vc01111Vc02	household_E
111Vc021	1159281	.	T	C	13.03	PASS	P	GT:GQ:DP:AD:AF	1/1:13:126:36,85:0.6746	110Vc01111Vc02	household_E
111Vc021	1168187	.	T	C	25.27	PASS	F	GT:GQ:DP:AD:AF	1/1:25:163:27,128:0.7853	110Vc01111Vc02	household_E
111Vc021	1181923	.	T	C	18.63	PASS	F	GT:GQ:DP:AD:AF	0/1:18:132:46,73:0.5530	110Vc01111Vc02	household_E
111Vc021	1183306	.	T	C	6.96	PASS	F	GT:GQ:DP:AD:AF	1/1:6:138:41,80:0.5797	110Vc01111Vc02	household_E
111Vc021	1491139	.	C	CT	7.76	PASS	F	GT:GQ:DP:AD:AF	0/1:7:160:65,37:0.2313	110Vc01111Vc02	household_E
111Vc021	1745333	.	G	A	14.26	PASS	F	GT:GQ:DP:AD:AF	1/1:14:181:55,94:0.5193	110Vc01111Vc02	household_E
111Vc021	1827345	.	T	TCC,TC	2.51	PASS	F	GT:GQ:DP:AD:AF	1/2:2:186:35,24,41:0.1290,0.2204	110Vc01111Vc02	household_E
111Vc021	2019072	.	T	C	19.09	PASS	F	GT:GQ:DP:AD:AF	0/1:19:177:76,95:0.5367	110Vc01111Vc02	household_E
111Vc021	2179879	.	T	C	9.09	PASS	F	GT:GQ:DP:AD:AF	0/1:9:145:52,89:0.6138	110Vc01111Vc02	household_E
111Vc021	2180035	.	T	C	11.70	PASS	F	GT:GQ:DP:AD:AF	0/1:11:143:51,89:0.6224	110Vc01111Vc02	household_E
111Vc021	2634171	.	A	G	6.41	PASS	F	GT:GQ:DP:AD:AF	1/1:6:146:36,81:0.5548	110Vc01111Vc02	household_E
111Vc021	2716837	.	C	T	21.06	PASS	F	GT:GQ:DP:AD:AF	0/1:21:163:65,94:0.5767	110Vc01111Vc02	household_E
111Vc021	2816109	.	C	CT	1.76	LowQual	F	GT:GQ:DP:AD:AF	0/1:1:165:68,62:0.3758	110Vc01111Vc02	household_E
111Vc021	2912352	.	G	A	22.79	PASS	P	GT:GQ:DP:AD:AF	1/1:22:141:5,136:0.9645	110Vc01111Vc02	household_E
111Vc021	2919421	.	T	C	15.80	PASS	P	GT:GQ:DP:AD:AF	1/1:15:109:17,83:0.7615	110Vc01111Vc02	household_E
111Vc021	2934722	.	T	C	19.43	PASS	P	GT:GQ:DP:AD:AF	1/1:19:169:2,164:0.9704	110Vc01111Vc02	household_E
111Vc021	3022834	.	G	A	10.74	PASS	F	GT:GQ:DP:AD:AF	0/1:10:195:61,134:0.6872	110Vc01111Vc02	household_E
111Vc022	64510	.	A	G	14.90	PASS	F	GT:GQ:DP:AD:AF	0/1:14:183:80,96:0.5246	110Vc01111Vc02	household_E
111Vc022	73491	.	GT	G	19.47	PASS	P	GT:GQ:DP:AD:AF	1/1:19:140:4,135:0.9643	110Vc01111Vc02	household_E
111Vc022	188123	.	A	G	16.64	PASS	F	GT:GQ:DP:AD:AF	1/1:16:180:47,130:0.7222	110Vc01111Vc02	household_E
111Vc022	196494	.	T	C	22.76	PASS	F	GT:GQ:DP:AD:AF	0/1:22:180:67,102:0.5667	110Vc01111Vc02	household_E
111Vc022	201457	.	C	A	20.65	PASS	P	GT:GQ:DP:AD:AF	1/1:20:174:0,172:0.9885	110Vc01111Vc02	household_E
111Vc022	228641	.	T	C	12.39	PASS	F	GT:GQ:DP:AD:AF	1/1:12:186:71,112:0.6022	110Vc01111Vc02	household_E
111Vc022	230894	.	A	G	16.88	PASS	F	GT:GQ:DP:AD:AF	1/1:16:185:52,103:0.5568	110Vc01111Vc02	household_E
111Vc022	234625	.	T	C	10.46	PASS	P	GT:GQ:DP:AD:AF	1/1:10:147:29,112:0.7619	110Vc01111Vc02	household_E
111Vc022	236622	.	T	C	18.68	PASS	F	GT:GQ:DP:AD:AF	1/1:18:134:37,94:0.7015	110Vc01111Vc02	household_E
111Vc022	236670	.	T	C	22.24	PASS	F	GT:GQ:DP:AD:AF	1/1:22:135:26,107:0.7926	110Vc01111Vc02	household_E
111Vc022	237671	.	T	C	19.79	PASS	F	GT:GQ:DP:AD:AF	1/1:19:130:24,97:0.7462	110Vc01111Vc02	household_E
111Vc022	237672	.	C	T	22.69	PASS	F	GT:GQ:DP:AD:AF	1/1:22:130:16,108:0.8308	110Vc01111Vc02	household_E
111Vc022	238357	.	TA	T	23.59	PASS	P	GT:GQ:DP:AD:AF	1/1:23:128:22,92:0.7188	110Vc01111Vc02	household_E
111Vc022	238713	.	T	C	17.48	PASS	F	GT:GQ:DP:AD:AF	1/1:17:128:21,85:0.6641	110Vc01111Vc02	household_E
111Vc022	240248	.	TG	T	25.80	PASS	P	GT:GQ:DP:AD:AF	1/1:25:127:4,120:0.9449	110Vc01111Vc02	household_E
111Vc022	365028	.	G	A	8.16	PASS	F	GT:GQ:DP:AD:AF	1/1:8:182:49,78:0.4286	110Vc01111Vc02	household_E
111Vc022	429213	.	T	C	17.91	PASS	F	GT:GQ:DP:AD:AF	0/1:17:184:75,98:0.5326	110Vc01111Vc02	household_E
111Vc022	474337	.	GA	G	14.57	PASS	F	GT:GQ:DP:AD:AF	1/1:14:168:36,111:0.6607	110Vc01111Vc02	household_E
111Vc022	650726	.	TC	T	16.76	PASS	F	GT:GQ:DP:AD:AF	1/1:16:156:61,90:0.5769	110Vc01111Vc02	household_E
111Vc022	977238	.	G	GA	16.71	PASS	F	GT:GQ:DP:AD:AF	1/1:16:201:43,118:0.5871	110Vc01111Vc02	household_E
111Vc022	1003620	.	T	C	13.37	PASS	F	GT:GQ:DP:AD:AF	1/1:13:159:61,80:0.5031	110Vc01111Vc02	household_E
111Vc022	1004538	.	AT	A	14.68	PASS	F	GT:GQ:DP:AD:AF	0/1:14:157:69,80:0.5096	110Vc01111Vc02	household_E
111Vc031	173371	.	T	G	6.68	PASS	F	GT:GQ:DP:AD:AF	0/1:6:180:69,96:0.5333	110Vc01111Vc03	household_E
111Vc031	173375	.	G	C	2.99	PASS	F	GT:GQ:DP:AD:AF	1/1:2:180:40,104:0.5778	110Vc01111Vc03	household_E
111Vc031	311095	.	G	T	13.24	PASS	F	GT:GQ:DP:AD:AF	0/1:13:178:49,113:0.6348	110Vc01111Vc03	household_E
111Vc031	311097	.	A	C	20.86	PASS	F	GT:GQ:DP:AD:AF	1/1:20:178:8,112:0.6292	110Vc01111Vc03	household_E
111Vc031	848442	.	T	C	9.69	PASS	F	GT:GQ:DP:AD:AF	0/1:9:159:58,94:0.5912	110Vc01111Vc03	household_E
111Vc031	1092456	.	T	C	13.51	PASS	F	GT:GQ:DP:AD:AF	0/1:13:156:54,95:0.6090	110Vc01111Vc03	household_E
111Vc031	1134737	.	T	TA	10.14	PASS	F	GT:GQ:DP:AD:AF	1/1:10:145:22,86:0.5931	110Vc01111Vc03	household_E
111Vc031	1167526	.	A	G	12.90	PASS	F	GT:GQ:DP:AD:AF	1/1:12:160:45,109:0.6813	110Vc01111Vc03	household_E
111Vc031	1168841	.	A	G	8.98	PASS	F	GT:GQ:DP:AD:AF	1/1:8:160:41,96:0.6000	110Vc01111Vc03	household_E
111Vc031	1185216	.	A	G	16.07	PASS	F	GT:GQ:DP:AD:AF	1/1:16:141:26,107:0.7589	110Vc01111Vc03	household_E
111Vc031	1187597	.	A	G	15.03	PASS	F	GT:GQ:DP:AD:AF	1/1:15:133:45,81:0.6090	110Vc01111Vc03	household_E
111Vc031	1236349	.	C	CT	12.31	PASS	P	GT:GQ:DP:AD:AF	1/1:12:189:35,107:0.5661	110Vc01111Vc03	household_E
111Vc031	1353569	.	A	G	21.85	PASS	F	GT:GQ:DP:AD:AF	1/1:21:152:30,122:0.8026	110Vc01111Vc03	household_E
111Vc031	1491136	.	C	CT	7.60	PASS	F	GT:GQ:DP:AD:AF	0/1:7:160:65,37:0.2313	110Vc01111Vc03	household_E
111Vc031	1522828	.	A	G	20.88	PASS	F	GT:GQ:DP:AD:AF	1/1:20:167:36,111:0.6647	110Vc01111Vc03	household_E
111Vc031	1592245	.	T	C	17.98	PASS	F	GT:GQ:DP:AD:AF	0/1:17:168:66,96:0.5714	110Vc01111Vc03	household_E
111Vc031	1827341	.	T	TCC,TC	1.57	LowQual	F	GT:GQ:DP:AD:AF	1/2:1:186:35,24,41:0.1290,0.2204	110Vc01111Vc03	household_E
111Vc031	1961584	.	C	T	10.15	PASS	F	GT:GQ:DP:AD:AF	0/1:10:183:72,83:0.4536	110Vc01111Vc03	household_E
111Vc031	2049938	.	GA	G	22.88	PASS	F	GT:GQ:DP:AD:AF	1/1:22:197:38,139:0.7056	110Vc01111Vc03	household_E
111Vc031	2179876	.	T	C	6.40	PASS	F	GT:GQ:DP:AD:AF	0/1:6:145:52,89:0.6138	110Vc01111Vc03	household_E
111Vc031	2180032	.	T	C	16.99	PASS	F	GT:GQ:DP:AD:AF	0/1:16:143:51,89:0.6224	110Vc01111Vc03	household_E
111Vc031	2180509	.	T	C	19.92	PASS	P	GT:GQ:DP:AD:AF	1/1:19:138:48,86:0.6232	110Vc01111Vc03	household_E
111Vc031	2193215	.	TC	T	15.03	PASS	P	GT:GQ:DP:AD:AF	1/1:15:124:17,92:0.7419	110Vc01111Vc03	household_E
111Vc031	2375488	.	TG	T	23.13	PASS	F	GT:GQ:DP:AD:AF	1/1:23:177:32,132:0.7458	110Vc01111Vc03	household_E
111Vc031	2376845	.	T	C	14.93	PASS	F	GT:GQ:DP:AD:AF	0/1:14:175:67,102:0.5829	110Vc01111Vc03	household_E
111Vc031	2507906	.	A	AT	15.19	PASS	F	GT:GQ:DP:AD:AF	1/1:15:162:63,91:0.5617	110Vc01111Vc03	household_E
111Vc031	2626105	.	A	G	15.84	PASS	F	GT:GQ:DP:AD:AF	1/1:15:147:49,93:0.6327	110Vc01111Vc03	household_E
111Vc031	2626108	.	T	C	8.17	PASS	F	GT:GQ:DP:AD:AF	1/1:8:146:49,71:0.4863	110Vc01111Vc03	household_E
111Vc031	2628773	.	A	G	8.98	PASS	F	GT:GQ:DP:AD:AF	0/1:8:146:36,81:0.5548	110Vc01111Vc03	household_E
111Vc031	2631564	.	T	C	10.80	PASS	F	GT:GQ:DP:AD:AF	1/1:10:145:48,89:0.6138	110Vc01111Vc03	household_E
111Vc031	2905759	.	C	A	23.45	PASS	P	GT:GQ:DP:AD:AF	1/1:23:159:6,151:0.9497	110Vc01111Vc03	household_E
111Vc031	2929325	.	T	C	19.43	PASS	P	GT:GQ:DP:AD:AF	1/1:19:169:2,164:0.9704	110Vc01111Vc03	household_E
111Vc031	2986330	.	A	G	21.29	PASS	F	GT:GQ:DP:AD:AF	0/1:21:159:63,89:0.5597	110Vc01111Vc03	household_E
111Vc031	2986402	.	A	G	9.25	PASS	F	GT:GQ:DP:AD:AF	0/1:9:162:50,98:0.6049	110Vc01111Vc03	household_E
111Vc032	201456	.	C	A	20.65	PASS	P	GT:GQ:DP:AD:AF	1/1:20:174:0,172:0.9885	110Vc01111Vc03	household_E
111Vc032	212373	.	T	C	7.45	PASS	F	GT:GQ:DP:AD:AF	0/1:7:184:56,102:0.5543	110Vc01111Vc03	household_E
111Vc032	222810	.	GA	G	15.73	PASS	F	GT:GQ:DP:AD:AF	1/1:15:156:38,113:0.7244	110Vc01111Vc03	household_E
111Vc032	233538	.	T	G	15.24	PASS	F	GT:GQ:DP:AD:AF	0/1:15:157:53,99:0.6306	110Vc01111Vc03	household_E
111Vc032	236622	.	T	C	20.66	PASS	F	GT:GQ:DP:AD:AF	1/1:20:130:33,94:0.7231	110Vc01111Vc03	household_E
111Vc032	236670	.	T	C	23.49	PASS	F	GT:GQ:DP:AD:AF	1/1:23:131:23,106:0.8092	110Vc01111Vc03	household_E
111Vc032	237075	.	TG	T	24.14	PASS	P	GT:GQ:DP:AD:AF	1/1:24:130:4,125:0.9615	110Vc01111Vc03	household_E
111Vc032	240760	.	TC	T	20.81	PASS	P	GT:GQ:DP:AD:AF	1/1:20:130:15,111:0.8538	110Vc01111Vc03	household_E
111Vc032	273310	.	AT	A	17.62	PASS	F	GT:GQ:DP:AD:AF	1/1:17:168:49,119:0.7083	110Vc01111Vc03	household_E
111Vc032	410575	.	GT	G	8.74	PASS	F	GT:GQ:DP:AD:AF	1/1:8:182:38,137:0.7527	110Vc01111Vc03	household_E
111Vc032	703064	.	T	TG	14.16	PASS	P	GT:GQ:DP:AD:AF	1/1:14:160:33,95:0.5938	110Vc01111Vc03	household_E
111Vc032	814102	.	A	G	19.55	PASS	F	GT:GQ:DP:AD:AF	1/1:19:170:41,124:0.7294	110Vc01111Vc03	household_E
111Vc032	815577	.	TG	T	14.14	PASS	F	GT:GQ:DP:AD:AF	1/1:14:175:23,84:0.4800	110Vc01111Vc03	household_E
111Vc032	1004539	.	AT	A	14.56	PASS	F	GT:GQ:DP:AD:AF	0/1:14:157:69,80:0.5096	110Vc01111Vc03	household_E
111Vc032	1012127	.	T	TC	17.63	PASS	P	GT:GQ:DP:AD:AF	1/1:17:176:2,169:0.9602	110Vc01111Vc03	household_E
111Vc032	1061426	.	AT	A	16.42	PASS	F	GT:GQ:DP:AD:AF	1/1:16:154:58,93:0.6039	110Vc01111Vc03	household_E
111Vc042	201456	.	C	A	20.65	PASS	P	GT:GQ:DP:AD:AF	1/1:20:174:0,172:0.9885	110Vc01111Vc04	household_E
111Vc042	347762	.	A	G	7.84	PASS	F	GT:GQ:DP:AD:AF	0/1:7:153:60,85:0.5556	110Vc01111Vc04	household_E
111Vc042	650723	.	TC	T	18.14	PASS	F	GT:GQ:DP:AD:AF	1/1:18:156:61,90:0.5769	110Vc01111Vc04	household_E
111Vc042	1004361	.	C	T	10.89	PASS	F	GT:GQ:DP:AD:AF	0/1:10:156:59,75:0.4808	110Vc01111Vc04	household_E
111Vc042	1004536	.	AT	A	10.03	PASS	F	GT:GQ:DP:AD:AF	0/1:10:157:69,80:0.5096	110Vc01111Vc04	household_E
111Vc041	1414058	.	T	C	9.89	PASS	P	GT:GQ:DP:AD:AF	1/1:9:148:49,96:0.6486	110Vc01111Vc04	household_E
111Vc041	1491138	.	C	CT	7.53	PASS	F	GT:GQ:DP:AD:AF	0/1:7:160:65,37:0.2313	110Vc01111Vc04	household_E
111Vc041	1508437	.	G	GAA	22.29	PASS	F	GT:GQ:DP:AD:AF	1/1:22:187:4,159:0.8503	110Vc01111Vc04	household_E
111Vc041	1827342	.	T	TC	0.00	LowQual	F	GT:GQ:DP:AD:AF	0/1:0:186:35,41:0.2204	110Vc01111Vc04	household_E
111Vc041	2189625	.	A	G	20.88	PASS	F	GT:GQ:DP:AD:AF	0/1:20:105:47,54:0.5143	110Vc01111Vc04	household_E
111Vc041	2192441	.	GA	G	2.59	PASS	F	GT:GQ:DP:AD:AF	0/1:2:118:52,49:0.4153	110Vc01111Vc04	household_E
111Vc041	2233372	.	C	CT	5.37	PASS	F	GT:GQ:DP:AD:AF	1/1:5:174:58,69:0.3966	110Vc01111Vc04	household_E
111Vc041	2322177	.	C	A	18.19	PASS	P	GT:GQ:DP:AD:AF	1/1:18:193:0,191:0.9896	110Vc01111Vc04	household_E
111Vc041	2427883	.	AT	A	13.74	PASS	F	GT:GQ:DP:AD:AF	0/1:13:197:68,127:0.6447	110Vc01111Vc04	household_E
111Vc041	2636956	.	GA	G	12.39	PASS	F	GT:GQ:DP:AD:AF	1/1:12:145:35,92:0.6345	110Vc01111Vc04	household_E
111Vc041	2644116	.	A	G	5.70	PASS	F	GT:GQ:DP:AD:AF	0/1:5:174:64,103:0.5920	110Vc01111Vc04	household_E
111Vc041	2756536	.	TG	T	20.69	PASS	F	GT:GQ:DP:AD:AF	1/1:20:161:39,103:0.6398	110Vc01111Vc04	household_E
111Vc041	2816108	.	C	CT	6.60	PASS	F	GT:GQ:DP:AD:AF	0/1:6:165:68,62:0.3758	110Vc01111Vc04	household_E
111Vc041	2912351	.	G	A	22.79	PASS	P	GT:GQ:DP:AD:AF	1/1:22:141:5,136:0.9645	110Vc01111Vc04	household_E
111Vc041	2914851	.	A	G	17.91	PASS	F	GT:GQ:DP:AD:AF	1/1:17:123:30,90:0.7317	110Vc01111Vc04	household_E
111Vc041	2934721	.	T	C	19.43	PASS	P	GT:GQ:DP:AD:AF	1/1:19:169:2,164:0.9704	110Vc01111Vc04	household_E
111Vc041	2969440	.	A	G	20.53	PASS	F	GT:GQ:DP:AD:AF	0/1:20:178:69,107:0.6011	110Vc01111Vc04	household_E
111Vc051	173108	.	T	C	19.78	PASS	F	GT:GQ:DP:AD:AF	0/1:19:179:76,100:0.5587	110Vc01111Vc05	household_E
111Vc051	173371	.	T	G	6.80	PASS	F	GT:GQ:DP:AD:AF	1/1:6:180:69,96:0.5333	110Vc01111Vc05	household_E
111Vc051	308339	.	C	T	14.37	PASS	F	GT:GQ:DP:AD:AF	0/1:14:178:55,117:0.6573	110Vc01111Vc05	household_E
111Vc051	534790	.	A	C	15.70	PASS	F	GT:GQ:DP:AD:AF	1/1:15:173:49,92:0.5318	110Vc01111Vc05	household_E
111Vc051	1092456	.	T	C	15.58	PASS	F	GT:GQ:DP:AD:AF	0/1:15:156:54,95:0.6090	110Vc01111Vc05	household_E
111Vc051	1138153	.	A	G	12.21	PASS	P	GT:GQ:DP:AD:AF	1/1:12:133:36,77:0.5789	110Vc01111Vc05	household_E
111Vc051	1150665	.	AT	A	0.00	LowQual	F	GT:GQ:DP:AD:AF	1/1:0:136:76,59:0.4338	110Vc01111Vc05	household_E
111Vc051	1177573	.	A	G	9.71	PASS	F	GT:GQ:DP:AD:AF	0/1:9:176:50,92:0.5227	110Vc01111Vc05	household_E
111Vc051	1253617	.	A	G	12.76	PASS	F	GT:GQ:DP:AD:AF	0/1:12:153:60,85:0.5556	110Vc01111Vc05	household_E
111Vc051	1297439	.	CG	C	6.65	PASS	F	GT:GQ:DP:AD:AF	1/1:6:163:61,69:0.4233	110Vc01111Vc05	household_E
111Vc051	1297441	.	C	A	12.36	PASS	F	GT:GQ:DP:AD:AF	1/1:12:163:38,44:0.2699	110Vc01111Vc05	household_E
111Vc051	1335065	.	T	C	14.05	PASS	F	GT:GQ:DP:AD:AF	0/1:14:184:75,98:0.5326	110Vc01111Vc05	household_E
111Vc051	1481312	.	T	TA	27.87	PASS	P	GT:GQ:DP:AD:AF	1/1:27:141:5,133:0.9433	110Vc01111Vc05	household_E
111Vc051	1556576	.	TC	T	18.34	PASS	F	GT:GQ:DP:AD:AF	1/1:18:156:61,90:0.5769	110Vc01111Vc05	household_E
111Vc051	1658711	.	T	C	25.29	PASS	F	GT:GQ:DP:AD:AF	1/1:25:164:32,127:0.7744	110Vc01111Vc05	household_E
111Vc051	1910389	.	AT	A	12.80	PASS	F	GT:GQ:DP:AD:AF	0/1:12:157:69,80:0.5096	110Vc01111Vc05	household_E
111Vc051	2174992	.	C	A	20.65	PASS	P	GT:GQ:DP:AD:AF	1/1:20:174:0,172:0.9885	110Vc01111Vc05	household_E
111Vc051	2558821	.	C	CT	4.50	PASS	F	GT:GQ:DP:AD:AF	0/1:4:160:65,37:0.2313	110Vc01111Vc05	household_E
111Vc051	2845129	.	C	CT	17.33	PASS	F	GT:GQ:DP:AD:AF	1/1:17:173:51,87:0.5029	110Vc01111Vc05	household_E
111Vc051	2895025	.	T	TCC,TC	0.87	LowQual	F	GT:GQ:DP:AD:AF	1/2:0:186:35,24,41:0.1290,0.2204	110Vc01111Vc05	household_E
111Vc051	3250288	.	A	G	9.73	PASS	F	GT:GQ:DP:AD:AF	0/1:9:125:44,79:0.6320	110Vc01111Vc05	household_E
111Vc051	3267760	.	GA	G	10.61	PASS	F	GT:GQ:DP:AD:AF	1/1:10:118:26,62:0.5254	110Vc01111Vc05	household_E
111Vc051	3268160	.	A	G	15.61	PASS	F	GT:GQ:DP:AD:AF	0/1:15:120:48,59:0.4917	110Vc01111Vc05	household_E
111Vc051	3704640	.	GA	G	8.58	PASS	F	GT:GQ:DP:AD:AF	1/1:8:145:35,92:0.6345	110Vc01111Vc05	household_E
111Vc051	3978839	.	C	A	23.45	PASS	P	GT:GQ:DP:AD:AF	1/1:23:159:6,151:0.9497	110Vc01111Vc05	household_E
111Vc051	4002405	.	T	C	19.43	PASS	P	GT:GQ:DP:AD:AF	1/1:19:169:2,164:0.9704	110Vc01111Vc05	household_E
111Vc051	4064036	.	A	G	15.89	PASS	F	GT:GQ:DP:AD:AF	0/1:15:163:64,96:0.5890	110Vc01111Vc05	household_E
111Vc062	196493	.	T	C	21.11	PASS	F	GT:GQ:DP:AD:AF	0/1:21:180:67,102:0.5667	110Vc01111Vc06	household_E
111Vc062	201456	.	C	A	20.65	PASS	P	GT:GQ:DP:AD:AF	1/1:20:174:0,172:0.9885	110Vc01111Vc06	household_E
111Vc062	347762	.	A	G	13.21	PASS	F	GT:GQ:DP:AD:AF	0/1:13:153:60,85:0.5556	110Vc01111Vc06	household_E
111Vc062	1003610	.	T	TC	18.97	PASS	P	GT:GQ:DP:AD:AF	1/1:18:160:16,130:0.8125	110Vc01111Vc06	household_E
111Vc061	173371	.	T	G	9.56	PASS	F	GT:GQ:DP:AD:AF	1/1:9:180:69,96:0.5333	110Vc01111Vc06	household_E
111Vc061	420776	.	A	G	14.93	PASS	F	GT:GQ:DP:AD:AF	0/1:14:177:57,117:0.6610	110Vc01111Vc06	household_E
111Vc061	1092456	.	T	C	12.27	PASS	F	GT:GQ:DP:AD:AF	0/1:12:156:54,95:0.6090	110Vc01111Vc06	household_E
111Vc061	1496083	.	A	G	10.93	PASS	F	GT:GQ:DP:AD:AF	1/1:10:182:51,122:0.6703	110Vc01111Vc06	household_E
111Vc061	1564592	.	A	AT	9.97	PASS	F	GT:GQ:DP:AD:AF	1/1:9:175:40,82:0.4686	110Vc01111Vc06	household_E
111Vc061	1592247	.	T	C	18.14	PASS	F	GT:GQ:DP:AD:AF	0/1:18:168:66,96:0.5714	110Vc01111Vc06	household_E
111Vc061	2095529	.	T	C	8.63	PASS	F	GT:GQ:DP:AD:AF	1/1:8:172:37,132:0.7674	110Vc01111Vc06	household_E
111Vc061	2103894	.	T	C	18.56	PASS	F	GT:GQ:DP:AD:AF	0/1:18:156:68,83:0.5321	110Vc01111Vc06	household_E
111Vc061	2187879	.	G	A	21.91	PASS	F	GT:GQ:DP:AD:AF	0/1:21:109:50,59:0.5413	110Vc01111Vc06	household_E
111Vc061	2189627	.	A	G	24.06	PASS	F	GT:GQ:DP:AD:AF	0/1:24:105:47,54:0.5143	110Vc01111Vc06	household_E
111Vc061	2192225	.	GA	G	20.83	PASS	F	GT:GQ:DP:AD:AF	1/1:20:120:21,72:0.6000	110Vc01111Vc06	household_E
111Vc061	2192444	.	GA	G	3.78	PASS	F	GT:GQ:DP:AD:AF	0/1:3:118:52,49:0.4153	110Vc01111Vc06	household_E
111Vc061	2195165	.	A	G	7.35	PASS	F	GT:GQ:DP:AD:AF	1/1:7:119:42,72:0.6050	110Vc01111Vc06	household_E
111Vc061	2598714	.	T	C	6.63	PASS	F	GT:GQ:DP:AD:AF	0/1:6:195:54,123:0.6308	110Vc01111Vc06	household_E
111Vc061	2633530	.	T	G	18.84	PASS	F	GT:GQ:DP:AD:AF	1/1:18:145:29,96:0.6621	110Vc01111Vc06	household_E
111Vc061	2634172	.	T	G	12.12	PASS	F	GT:GQ:DP:AD:AF	1/1:12:146:23,81:0.5548	110Vc01111Vc06	household_E
111Vc061	2756539	.	TG	T	18.50	PASS	F	GT:GQ:DP:AD:AF	1/1:18:161:39,103:0.6398	110Vc01111Vc06	household_E
111Vc061	2765227	.	AG	A	14.88	PASS	P	GT:GQ:DP:AD:AF	1/1:14:180:5,171:0.9500	110Vc01111Vc06	household_E
111Vc061	2816112	.	C	CT	7.77	PASS	F	GT:GQ:DP:AD:AF	0/1:7:165:68,62:0.3758	110Vc01111Vc06	household_E
111Vc061	2912355	.	G	A	22.79	PASS	P	GT:GQ:DP:AD:AF	1/1:22:141:5,136:0.9645	110Vc01111Vc06	household_E
111Vc061	2934725	.	T	C	19.43	PASS	P	GT:GQ:DP:AD:AF	1/1:19:169:2,164:0.9704	110Vc01111Vc06	household_E
111Vc061	2991802	.	A	G	9.34	PASS	F	GT:GQ:DP:AD:AF	0/1:9:162:50,98:0.6049	110Vc01111Vc06	household_E
111Vc061	2996356	.	A	G	19.97	PASS	F	GT:GQ:DP:AD:AF	0/1:19:163:64,96:0.5890	110Vc01111Vc06	household_E
111Vc072	64510	.	A	G	14.90	PASS	F	GT:GQ:DP:AD:AF	0/1:14:183:80,96:0.5246	110Vc01111Vc07	household_E
111Vc072	195243	.	A	G	21.69	PASS	F	GT:GQ:DP:AD:AF	0/1:21:179:65,89:0.4972	110Vc01111Vc07	household_E
111Vc072	201456	.	C	A	20.65	PASS	P	GT:GQ:DP:AD:AF	1/1:20:174:0,172:0.9885	110Vc01111Vc07	household_E
111Vc072	242893	.	CT	C	30.64	PASS	F	GT:GQ:DP:AD:AF	1/1:30:142:5,136:0.9577	110Vc01111Vc07	household_E
111Vc071	173371	.	T	G	11.41	PASS	F	GT:GQ:DP:AD:AF	0/1:11:180:69,96:0.5333	110Vc01111Vc07	household_E
111Vc071	219079	.	T	TG	3.77	PASS	F	GT:GQ:DP:AD:AF	0/1:3:189:88,86:0.4550	110Vc01111Vc07	household_E
111Vc071	1092455	.	T	C	19.81	PASS	F	GT:GQ:DP:AD:AF	0/1:19:156:54,95:0.6090	110Vc01111Vc07	household_E
111Vc071	1491137	.	C	CT	10.44	PASS	F	GT:GQ:DP:AD:AF	0/1:10:160:65,37:0.2313	110Vc01111Vc07	household_E
111Vc071	1798574	.	GA	G	3.35	PASS	F	GT:GQ:DP:AD:AF	0/1:3:197:75,97:0.4924	110Vc01111Vc07	household_E
111Vc071	1827343	.	T	TCC,TC	2.45	PASS	F	GT:GQ:DP:AD:AF	1/2:2:186:35,24,41:0.1290,0.2204	110Vc01111Vc07	household_E
111Vc071	2382240	.	T	C	5.34	PASS	F	GT:GQ:DP:AD:AF	1/1:5:175:67,102:0.5829	110Vc01111Vc07	household_E
111Vc071	2716835	.	C	T	20.55	PASS	F	GT:GQ:DP:AD:AF	0/1:20:163:65,94:0.5767	110Vc01111Vc07	household_E
111Vc071	2816107	.	CT	C	7.54	PASS	F	GT:GQ:DP:AD:AF	0/1:7:165:63,67:0.4061	110Vc01111Vc07	household_E
111Vc071	2848555	.	A	AT	22.46	PASS	P	GT:GQ:DP:AD:AF	1/1:22:161:5,146:0.9068	110Vc01111Vc07	household_E
111Vc071	2912350	.	G	A	22.79	PASS	P	GT:GQ:DP:AD:AF	1/1:22:141:5,136:0.9645	110Vc01111Vc07	household_E
111Vc071	2934720	.	T	C	19.43	PASS	P	GT:GQ:DP:AD:AF	1/1:19:169:2,164:0.9704	110Vc01111Vc07	household_E
111Vc082	196493	.	T	C	21.25	PASS	F	GT:GQ:DP:AD:AF	0/1:21:180:67,102:0.5667	110Vc01111Vc08	household_E
111Vc082	201456	.	C	A	20.65	PASS	P	GT:GQ:DP:AD:AF	1/1:20:174:0,172:0.9885	110Vc01111Vc08	household_E
111Vc082	236621	.	T	C	12.41	PASS	F	GT:GQ:DP:AD:AF	1/1:12:137:39,95:0.6934	110Vc01111Vc08	household_E
111Vc082	398608	.	CT	C	27.69	PASS	F	GT:GQ:DP:AD:AF	1/1:27:170:6,157:0.9235	110Vc01111Vc08	household_E
111Vc082	673241	.	T	C	15.43	PASS	F	GT:GQ:DP:AD:AF	0/1:15:190:73,115:0.6053	110Vc01111Vc08	household_E
111Vc082	1004535	.	AT	A	11.93	PASS	F	GT:GQ:DP:AD:AF	0/1:11:157:69,80:0.5096	110Vc01111Vc08	household_E
111Vc081	27075	.	C	CA	12.46	PASS	F	GT:GQ:DP:AD:AF	1/1:12:170:23,77:0.4529	110Vc01111Vc08	household_E
111Vc081	288445	.	G	A	21.25	PASS	F	GT:GQ:DP:AD:AF	0/1:21:179:76,99:0.5531	110Vc01111Vc08	household_E
111Vc081	344795	.	TTC	T	27.98	PASS	F	GT:GQ:DP:AD:AF	1/1:27:158:1,155:0.9810	110Vc01111Vc08	household_E
111Vc081	345342	.	CA	C	23.00	PASS	P	GT:GQ:DP:AD:AF	1/1:23:152:0,152:1.0000	110Vc01111Vc08	household_E
111Vc081	346431	.	CTAA	C	21.13	PASS	P	GT:GQ:DP:AD:AF	1/1:21:144:5,134:0.9306	110Vc01111Vc08	household_E
111Vc081	346978	.	GGT	G	25.54	PASS	P	GT:GQ:DP:AD:AF	1/1:25:143:6,135:0.9441	110Vc01111Vc08	household_E
111Vc081	347518	.	CTG	C	28.06	PASS	F	GT:GQ:DP:AD:AF	1/1:28:148:7,140:0.9459	110Vc01111Vc08	household_E
111Vc081	349132	.	TA	T	31.14	PASS	F	GT:GQ:DP:AD:AF	1/1:31:143:3,140:0.9790	110Vc01111Vc08	household_E
111Vc081	350185	.	CGA	C	19.47	PASS	P	GT:GQ:DP:AD:AF	1/1:19:142:0,139:0.9789	110Vc01111Vc08	household_E
111Vc081	350701	.	TTA	T	27.00	PASS	F	GT:GQ:DP:AD:AF	1/1:27:149:4,143:0.9597	110Vc01111Vc08	household_E
111Vc081	351219	.	CGCG	C	19.84	PASS	P	GT:GQ:DP:AD:AF	1/1:19:154:2,150:0.9740	110Vc01111Vc08	household_E
111Vc081	351739	.	GT	G	28.74	PASS	F	GT:GQ:DP:AD:AF	1/1:28:160:11,146:0.9125	110Vc01111Vc08	household_E
111Vc081	746594	.	AT	A	1.91	LowQual	F	GT:GQ:DP:AD:AF	1/1:1:165:91,67:0.4061	110Vc01111Vc08	household_E
111Vc081	1398963	.	TC	T	0.00	LowQual	F	GT:GQ:DP:AD:AF	1/1:0:168:72,90:0.5357	110Vc01111Vc08	household_E
111Vc081	1491158	.	C	CT	6.45	PASS	F	GT:GQ:DP:AD:AF	0/1:6:160:65,37:0.2313	110Vc01111Vc08	household_E
111Vc081	1518936	.	ACAC	A	23.40	PASS	F	GT:GQ:DP:AD:AF	1/1:23:146:5,1:0.0068	110Vc01111Vc08	household_E
111Vc081	1835267	.	T	TCC,TC	2.31	PASS	F	GT:GQ:DP:AD:AF	1/2:2:186:35,24,41:0.1290,0.2204	110Vc01111Vc08	household_E
111Vc081	1978303	.	A	G	19.08	PASS	F	GT:GQ:DP:AD:AF	0/1:19:179:65,112:0.6257	110Vc01111Vc08	household_E
111Vc081	2184544	.	TC	T	19.83	PASS	F	GT:GQ:DP:AD:AF	1/1:19:139:28,96:0.6906	110Vc01111Vc08	household_E
111Vc081	2190531	.	A	G	4.61	PASS	F	GT:GQ:DP:AD:AF	0/1:4:125:44,79:0.6320	110Vc01111Vc08	household_E
111Vc081	2193123	.	A	G	7.88	PASS	F	GT:GQ:DP:AD:AF	1/1:7:117:35,77:0.6581	110Vc01111Vc08	household_E
111Vc081	2918891	.	C	CCTTTATTCCCCG	28.25	PASS	P	GT:GQ:DP:AD:AF	1/1:28:159:4,142:0.8931	110Vc01111Vc08	household_E
111Vc081	2942634	.	T	C	110.00	PASS	F	GT:GQ:DP:AD:AF	1/1:110:169:2,164:0.9704	110Vc01111Vc08	household_E
111Vc081	2968815	.	CG	C	13.25	PASS	F	GT:GQ:DP:AD:AF	1/1:13:190:48,134:0.7053	110Vc01111Vc08	household_E
111Vc091	540885	.	CA	C	2.40	PASS	F	GT:GQ:DP:AD:AF	1/1:2:178:77,96:0.5393	110Vc01111Vc09	household_E
111Vc091	767289	.	T	TG	14.17	PASS	P	GT:GQ:DP:AD:AF	1/1:14:183:36,120:0.6557	110Vc01111Vc09	household_E
111Vc091	883509	.	G	GA	17.96	PASS	F	GT:GQ:DP:AD:AF	1/1:17:170:40,112:0.6588	110Vc01111Vc09	household_E
111Vc091	1093351	.	T	C	17.99	PASS	F	GT:GQ:DP:AD:AF	1/1:17:148:32,113:0.7635	110Vc01111Vc09	household_E
111Vc091	1183305	.	T	C	5.34	PASS	F	GT:GQ:DP:AD:AF	0/1:5:138:41,80:0.5797	110Vc01111Vc09	household_E
111Vc091	1222705	.	C	CG	13.26	PASS	F	GT:GQ:DP:AD:AF	1/1:13:186:38,91:0.4892	110Vc01111Vc09	household_E
111Vc091	1398943	.	TC	T	11.33	PASS	F	GT:GQ:DP:AD:AF	1/1:11:168:72,90:0.5357	110Vc01111Vc09	household_E
111Vc091	1491138	.	C	CT	8.67	PASS	F	GT:GQ:DP:AD:AF	0/1:8:160:65,37:0.2313	110Vc01111Vc09	household_E
111Vc091	1564591	.	A	AT	10.24	PASS	F	GT:GQ:DP:AD:AF	1/1:10:175:40,82:0.4686	110Vc01111Vc09	household_E
111Vc091	1777445	.	C	CT	11.32	PASS	F	GT:GQ:DP:AD:AF	1/1:11:173:51,87:0.5029	110Vc01111Vc09	household_E
111Vc091	1827342	.	T	TCC,TC	2.26	PASS	F	GT:GQ:DP:AD:AF	1/2:2:186:35,24,41:0.1290,0.2204	110Vc01111Vc09	household_E
111Vc091	2172479	.	GA	G	24.97	PASS	F	GT:GQ:DP:AD:AF	1/1:24:171:21,143:0.8363	110Vc01111Vc09	household_E
111Vc091	2176622	.	A	G	16.53	PASS	F	GT:GQ:DP:AD:AF	1/1:16:139:32,75:0.5396	110Vc01111Vc09	household_E
111Vc091	2182606	.	A	G	3.81	PASS	F	GT:GQ:DP:AD:AF	0/1:3:125:44,79:0.6320	110Vc01111Vc09	household_E
111Vc091	2183849	.	GA	G	13.09	PASS	P	GT:GQ:DP:AD:AF	1/1:13:123:15,82:0.6667	110Vc01111Vc09	household_E
111Vc091	2188243	.	A	G	10.58	PASS	P	GT:GQ:DP:AD:AF	1/1:10:108:26,69:0.6389	110Vc01111Vc09	household_E
111Vc091	2469430	.	T	C	6.21	PASS	F	GT:GQ:DP:AD:AF	1/1:6:153:49,81:0.5294	110Vc01111Vc09	household_E
111Vc091	2649487	.	A	G	16.64	PASS	F	GT:GQ:DP:AD:AF	0/1:16:190:65,117:0.6158	110Vc01111Vc09	household_E
111Vc091	2655670	.	A	G	16.18	PASS	F	GT:GQ:DP:AD:AF	1/1:16:174:53,110:0.6322	110Vc01111Vc09	household_E
111Vc091	2714103	.	G	C	8.60	PASS	F	GT:GQ:DP:AD:AF	1/1:8:176:45,117:0.6648	110Vc01111Vc09	household_E
111Vc091	2716836	.	C	T	21.28	PASS	F	GT:GQ:DP:AD:AF	0/1:21:163:65,94:0.5767	110Vc01111Vc09	household_E
111Vc091	2756537	.	TG	T	17.38	PASS	F	GT:GQ:DP:AD:AF	1/1:17:161:39,103:0.6398	110Vc01111Vc09	household_E
111Vc091	2816109	.	C	CT	2.06	PASS	F	GT:GQ:DP:AD:AF	0/1:2:165:68,62:0.3758	110Vc01111Vc09	household_E
111Vc091	2902765	.	C	CTT,CT	1.85	LowQual	F	GT:GQ:DP:AD:AF	1/2:1:188:54,4,111:0.0213,0.5904	110Vc01111Vc09	household_E
111Vc091	2912351	.	G	A	22.79	PASS	P	GT:GQ:DP:AD:AF	1/1:22:141:5,136:0.9645	110Vc01111Vc09	household_E
111Vc091	2934721	.	T	C	19.43	PASS	P	GT:GQ:DP:AD:AF	1/1:19:169:2,164:0.9704	110Vc01111Vc09	household_E
111Vc091	2980104	.	C	CT	16.84	PASS	P	GT:GQ:DP:AD:AF	1/1:16:155:44,78:0.5032	110Vc01111Vc09	household_E
111Vc092	68454	.	T	C	11.43	PASS	F	GT:GQ:DP:AD:AF	0/1:11:151:44,101:0.6689	110Vc01111Vc09	household_E
111Vc092	119336	.	G	GT	15.92	PASS	F	GT:GQ:DP:AD:AF	1/1:15:196:36,111:0.5663	110Vc01111Vc09	household_E
111Vc092	191371	.	T	C	19.44	PASS	F	GT:GQ:DP:AD:AF	0/1:19:185:65,113:0.6108	110Vc01111Vc09	household_E
111Vc092	194815	.	AT	A	24.27	PASS	F	GT:GQ:DP:AD:AF	1/1:24:178:30,147:0.8258	110Vc01111Vc09	household_E
111Vc092	196493	.	T	C	19.66	PASS	F	GT:GQ:DP:AD:AF	0/1:19:180:67,102:0.5667	110Vc01111Vc09	household_E
111Vc092	201456	.	C	A	20.65	PASS	P	GT:GQ:DP:AD:AF	1/1:20:174:0,172:0.9885	110Vc01111Vc09	household_E
111Vc092	212373	.	T	C	5.99	PASS	F	GT:GQ:DP:AD:AF	0/1:5:184:55,103:0.5598	110Vc01111Vc09	household_E
111Vc092	213429	.	T	C	17.91	PASS	F	GT:GQ:DP:AD:AF	0/1:17:197:57,117:0.5939	110Vc01111Vc09	household_E
111Vc092	347762	.	A	G	8.87	PASS	F	GT:GQ:DP:AD:AF	0/1:8:153:60,85:0.5556	110Vc01111Vc09	household_E
111Vc092	402689	.	A	G	14.87	PASS	F	GT:GQ:DP:AD:AF	1/1:14:180:52,118:0.6556	110Vc01111Vc09	household_E
111Vc092	794678	.	A	C	14.84	PASS	F	GT:GQ:DP:AD:AF	1/1:14:177:39,115:0.6497	110Vc01111Vc09	household_E
111Vc092	841626	.	T	TG	7.38	PASS	F	GT:GQ:DP:AD:AF	1/1:7:199:41,63:0.3166	110Vc01111Vc09	household_E
111Vc092	1004358	.	C	T	8.11	PASS	F	GT:GQ:DP:AD:AF	0/1:8:156:59,75:0.4808	110Vc01111Vc09	household_E
111Vc092	1004533	.	AT	A	13.58	PASS	F	GT:GQ:DP:AD:AF	0/1:13:157:69,80:0.5096	110Vc01111Vc09	household_E
111Vc092	1012115	.	G	GGA	10.53	PASS	P	GT:GQ:DP:AD:AF	1/1:10:175:8,165:0.9429	110Vc01111Vc09	household_E
111Vc092	1012117	.	TA	T	21.09	PASS	F	GT:GQ:DP:AD:AF	1/1:21:175:7,163:0.9314	110Vc01111Vc09	household_E
111Vc092	1012120	.	G	T	17.03	PASS	P	GT:GQ:DP:AD:AF	1/1:17:175:0,166:0.9486	110Vc01111Vc09	household_E
111Vc092	1012121	.	G	C	21.63	PASS	P	GT:GQ:DP:AD:AF	1/1:21:175:3,166:0.9486	110Vc01111Vc09	household_E
111Vc102	6467	.	T	C	4.92	PASS	F	GT:GQ:DP:AD:AF	1/1:4:177:63,108:0.6102	110Vc01111Vc10	household_E
111Vc102	73492	.	T	TC	25.63	PASS	P	GT:GQ:DP:AD:AF	1/1:25:140:2,137:0.9786	110Vc01111Vc10	household_E
111Vc102	187013	.	AT	A	20.73	PASS	F	GT:GQ:DP:AD:AF	1/1:20:186:57,127:0.6828	110Vc01111Vc10	household_E
111Vc102	191372	.	T	C	16.42	PASS	F	GT:GQ:DP:AD:AF	0/1:16:185:65,113:0.6108	110Vc01111Vc10	household_E
111Vc102	201456	.	C	A	20.65	PASS	P	GT:GQ:DP:AD:AF	1/1:20:174:0,172:0.9885	110Vc01111Vc10	household_E
111Vc102	233537	.	T	G	14.01	PASS	F	GT:GQ:DP:AD:AF	0/1:14:162:57,100:0.6173	110Vc01111Vc10	household_E
111Vc102	271718	.	A	G	6.91	PASS	F	GT:GQ:DP:AD:AF	0/1:6:175:49,92:0.5257	110Vc01111Vc10	household_E
111Vc102	391585	.	C	CA	7.03	PASS	F	GT:GQ:DP:AD:AF	1/1:7:163:43,33:0.2025	110Vc01111Vc10	household_E
111Vc102	512159	.	GA	G	21.53	PASS	F	GT:GQ:DP:AD:AF	1/1:21:145:24,108:0.7448	110Vc01111Vc10	household_E
111Vc101	153896	.	C	T	12.31	PASS	F	GT:GQ:DP:AD:AF	0/1:12:182:59,119:0.6538	110Vc01111Vc10	household_E
111Vc101	848442	.	T	C	14.55	PASS	F	GT:GQ:DP:AD:AF	0/1:14:159:58,94:0.5912	110Vc01111Vc10	household_E
111Vc101	947775	.	CG	C	19.97	PASS	F	GT:GQ:DP:AD:AF	1/1:19:205:47,142:0.6927	110Vc01111Vc10	household_E
111Vc101	1049385	.	GA	G	5.06	PASS	F	GT:GQ:DP:AD:AF	0/1:5:181:50,99:0.5470	110Vc01111Vc10	household_E
111Vc101	1092458	.	T	C	17.99	PASS	F	GT:GQ:DP:AD:AF	0/1:17:156:54,95:0.6090	110Vc01111Vc10	household_E
111Vc101	1144567	.	T	C	12.49	PASS	F	GT:GQ:DP:AD:AF	1/1:12:117:28,73:0.6239	110Vc01111Vc10	household_E
111Vc101	1157895	.	C	T	10.80	PASS	F	GT:GQ:DP:AD:AF	0/1:10:129:26,99:0.7674	110Vc01111Vc10	household_E
111Vc101	1159282	.	T	C	13.03	PASS	P	GT:GQ:DP:AD:AF	1/1:13:126:36,85:0.6746	110Vc01111Vc10	household_E
111Vc101	1186592	.	T	C	11.40	PASS	F	GT:GQ:DP:AD:AF	0/1:11:141:50,80:0.5674	110Vc01111Vc10	household_E
111Vc101	1236352	.	C	CT	12.31	PASS	P	GT:GQ:DP:AD:AF	1/1:12:189:35,107:0.5661	110Vc01111Vc10	household_E
111Vc101	1491139	.	C	CT	3.69	PASS	F	GT:GQ:DP:AD:AF	0/1:3:160:65,37:0.2313	110Vc01111Vc10	household_E
111Vc101	1544032	.	G	GT	5.13	PASS	F	GT:GQ:DP:AD:AF	1/1:5:163:70,70:0.4294	110Vc01111Vc10	household_E
111Vc101	1827344	.	T	TC	2.95	PASS	F	GT:GQ:DP:AD:AF	1/1:2:186:35,41:0.2204	110Vc01111Vc10	household_E
111Vc101	1970380	.	A	G	17.44	PASS	F	GT:GQ:DP:AD:AF	0/1:17:179:65,112:0.6257	110Vc01111Vc10	household_E
111Vc101	2182607	.	A	G	7.81	PASS	F	GT:GQ:DP:AD:AF	0/1:7:125:44,79:0.6320	110Vc01111Vc10	household_E
111Vc101	2187879	.	G	A	21.73	PASS	F	GT:GQ:DP:AD:AF	0/1:21:109:50,59:0.5413	110Vc01111Vc10	household_E
111Vc101	2189627	.	A	G	24.36	PASS	F	GT:GQ:DP:AD:AF	0/1:24:105:47,54:0.5143	110Vc01111Vc10	household_E
111Vc101	2193774	.	T	C	13.91	PASS	F	GT:GQ:DP:AD:AF	0/1:13:125:44,77:0.6160	110Vc01111Vc10	household_E
111Vc101	2201231	.	T	C	15.10	PASS	F	GT:GQ:DP:AD:AF	1/1:15:125:44,69:0.5520	110Vc01111Vc10	household_E
111Vc101	2209916	.	A	G	20.35	PASS	F	GT:GQ:DP:AD:AF	1/1:20:145:35,106:0.7310	110Vc01111Vc10	household_E
111Vc101	2336413	.	AC	A	21.70	PASS	F	GT:GQ:DP:AD:AF	1/1:21:170:7,126:0.7412	110Vc01111Vc10	household_E
111Vc101	2439962	.	T	C	12.11	PASS	P	GT:GQ:DP:AD:AF	1/1:12:134:31,94:0.7015	110Vc01111Vc10	household_E
111Vc101	2462962	.	T	C	14.46	PASS	P	GT:GQ:DP:AD:AF	1/1:14:173:34,100:0.5780	110Vc01111Vc10	household_E
111Vc101	2465462	.	TC	T	12.77	PASS	P	GT:GQ:DP:AD:AF	1/1:12:173:3,169:0.9769	110Vc01111Vc10	household_E
111Vc101	2469432	.	T	C	5.96	PASS	F	GT:GQ:DP:AD:AF	0/1:5:153:49,81:0.5294	110Vc01111Vc10	household_E
111Vc101	2816111	.	C	CT	4.67	PASS	F	GT:GQ:DP:AD:AF	0/1:4:165:68,62:0.3758	110Vc01111Vc10	household_E
111Vc101	2912354	.	G	A	22.79	PASS	P	GT:GQ:DP:AD:AF	1/1:22:141:5,136:0.9645	110Vc01111Vc10	household_E
111Vc101	2913038	.	G	T	12.33	PASS	F	GT:GQ:DP:AD:AF	0/1:12:134:28,85:0.6343	110Vc01111Vc10	household_E
111Vc101	2934724	.	T	C	19.43	PASS	P	GT:GQ:DP:AD:AF	1/1:19:169:2,164:0.9704	110Vc01111Vc10	household_E
111Vc101	2947430	.	GC	G	14.58	PASS	F	GT:GQ:DP:AD:AF	1/1:14:166:42,108:0.6506	110Vc01111Vc10	household_E
111Vc101	2987591	.	T	C	9.94	PASS	F	GT:GQ:DP:AD:AF	1/1:9:178:41,132:0.7416	110Vc01111Vc10	household_E
110Vc011	1164672	.	C	T	8.63	PASS	F	GT:GQ:DP:AD:AF	0/1:8:352:148,191:0.5426	110Vc02110Vc01	household_E
110Vc011	1491138	.	C	CT	7.05	PASS	F	GT:GQ:DP:AD:AF	0/1:7:255:93,70:0.2745	110Vc02110Vc01	household_E
110Vc011	1827343	.	T	TC	2.38	PASS	F	GT:GQ:DP:AD:AF	1/1:2:466:83,125:0.2682	110Vc02110Vc01	household_E
110Vc011	2180696	.	T	C	11.29	PASS	F	GT:GQ:DP:AD:AF	0/1:11:236:93,128:0.5424	110Vc02110Vc01	household_E
110Vc011	2193211	.	G	A	9.46	PASS	F	GT:GQ:DP:AD:AF	0/1:9:264:103,129:0.4886	110Vc02110Vc01	household_E
110Vc011	2233372	.	C	CTT,CT	2.16	PASS	F	GT:GQ:DP:AD:AF	1/2:2:426:126,12,181:0.0282,0.4249	110Vc02110Vc01	household_E
110Vc011	2492062	.	C	CT	10.19	PASS	F	GT:GQ:DP:AD:AF	0/1:10:424:259,140:0.3302	110Vc02110Vc01	household_E
110Vc011	2816105	.	C	CT	14.85	PASS	P	GT:GQ:DP:AD:AF	0/1:14:432:193,165:0.3819	110Vc02110Vc01	household_E
110Vc011	2904601	.	T	C	11.61	PASS	F	GT:GQ:DP:AD:AF	1/1:11:407:117,282:0.6929	110Vc02110Vc01	household_E
110Vc012	201456	.	A	C	26.45	PASS	P	GT:GQ:DP:AD:AF	1/1:26:257:4,226:0.8794	110Vc02110Vc01	household_E
110Vc012	230812	.	T	TG	21.27	PASS	P	GT:GQ:DP:AD:AF	1/1:21:366:7,322:0.8798	110Vc02110Vc01	household_E
110Vc012	365024	.	G	A	15.02	PASS	F	GT:GQ:DP:AD:AF	1/1:15:440:116,212:0.4818	110Vc02110Vc01	household_E
110Vc022	678352	.	C	T	22.04	PASS	F	GT:GQ:DP:AD:AF	0/1:22:428:182,244:0.5701	110Vc02110Vc02	household_E
110Vc021	1013670	.	C	CT	9.69	PASS	F	GT:GQ:DP:AD:AF	0/1:9:396:170,182:0.4596	110Vc02110Vc02	household_E
110Vc021	1491137	.	C	CT	3.13	PASS	F	GT:GQ:DP:AD:AF	0/1:3:255:93,70:0.2745	110Vc02110Vc02	household_E
110Vc021	1544030	.	G	GT	8.76	PASS	F	GT:GQ:DP:AD:AF	0/1:8:360:175,133:0.3694	110Vc02110Vc02	household_E
110Vc021	1564589	.	A	AT	10.07	PASS	P	GT:GQ:DP:AD:AF	1/1:10:378:66,155:0.4101	110Vc02110Vc02	household_E
110Vc021	1798572	.	G	GA	4.80	PASS	F	GT:GQ:DP:AD:AF	0/1:4:388:222,124:0.3196	110Vc02110Vc02	household_E
110Vc021	1827340	.	T	TC	11.34	PASS	P	GT:GQ:DP:AD:AF	1/1:11:466:83,125:0.2682	110Vc02110Vc02	household_E
110Vc021	2182603	.	A	G	20.50	PASS	F	GT:GQ:DP:AD:AF	0/1:20:268:122,133:0.4963	110Vc02110Vc02	household_E
110Vc021	2187875	.	G	A	19.95	PASS	F	GT:GQ:DP:AD:AF	0/1:19:255:105,146:0.5725	110Vc02110Vc02	household_E
110Vc021	2189623	.	A	G	24.48	PASS	F	GT:GQ:DP:AD:AF	0/1:24:246:108,131:0.5325	110Vc02110Vc02	household_E
110Vc021	2193761	.	GA	G	14.81	PASS	F	GT:GQ:DP:AD:AF	1/1:14:258:96,143:0.5543	110Vc02110Vc02	household_E
110Vc021	2233370	.	C	CT	7.22	PASS	F	GT:GQ:DP:AD:AF	1/1:7:426:126,181:0.4249	110Vc02110Vc02	household_E
110Vc021	2816104	.	C	CT	14.85	PASS	P	GT:GQ:DP:AD:AF	0/1:14:432:193,165:0.3819	110Vc02110Vc02	household_E
110Vc032	191372	.	T	C	19.89	PASS	F	GT:GQ:DP:AD:AF	0/1:19:220:91,119:0.5409	110Vc02110Vc03	household_E
110Vc032	196493	.	T	C	19.54	PASS	F	GT:GQ:DP:AD:AF	0/1:19:266:115,137:0.5150	110Vc02110Vc03	household_E
110Vc032	228638	.	AT	A	0.00	LowQual	F	GT:GQ:DP:AD:AF	0/1:0:337:205,123:0.3650	110Vc02110Vc03	household_E
110Vc032	244510	.	T	C	17.53	PASS	F	GT:GQ:DP:AD:AF	0/1:17:302:115,169:0.5596	110Vc02110Vc03	household_E
110Vc032	244814	.	T	C	14.65	PASS	F	GT:GQ:DP:AD:AF	0/1:14:296:108,156:0.5270	110Vc02110Vc03	household_E
110Vc032	745746	.	C	CT	16.07	PASS	P	GT:GQ:DP:AD:AF	0/1:16:370:131,180:0.4865	110Vc02110Vc03	household_E
110Vc032	748952	.	C	CT	13.84	PASS	P	GT:GQ:DP:AD:AF	1/1:13:396:104,265:0.6692	110Vc02110Vc03	household_E
110Vc032	759143	.	A	G	15.80	PASS	F	GT:GQ:DP:AD:AF	1/1:15:433:139,290:0.6697	110Vc02110Vc03	household_E
110Vc032	763110	.	A	G	17.10	PASS	F	GT:GQ:DP:AD:AF	1/1:17:367:91,259:0.7057	110Vc02110Vc03	household_E
110Vc032	1001018	.	A	G	19.46	PASS	F	GT:GQ:DP:AD:AF	1/1:19:364:95,230:0.6319	110Vc02110Vc03	household_E
110Vc031	50908	.	C	T	8.83	PASS	F	GT:GQ:DP:AD:AF	0/1:8:396:119,273:0.6894	110Vc02110Vc03	household_E
110Vc031	399048	.	T	C	12.93	PASS	P	GT:GQ:DP:AD:AF	1/1:12:369:85,277:0.7507	110Vc02110Vc03	household_E
110Vc031	720978	.	A	ACT	14.03	PASS	F	GT:GQ:DP:AD:AF	1/1:14:387:169,198:0.5116	110Vc02110Vc03	household_E
110Vc031	746576	.	T	C	9.98	PASS	F	GT:GQ:DP:AD:AF	0/1:9:409:163,212:0.5183	110Vc02110Vc03	household_E
110Vc031	1155389	.	G	GA	5.67	PASS	F	GT:GQ:DP:AD:AF	1/1:5:240:74,99:0.4125	110Vc02110Vc03	household_E
110Vc031	1491135	.	C	CT	8.14	PASS	F	GT:GQ:DP:AD:AF	0/1:8:255:93,70:0.2745	110Vc02110Vc03	household_E
110Vc031	1502078	.	A	G	12.49	PASS	F	GT:GQ:DP:AD:AF	0/1:12:336:137,186:0.5536	110Vc02110Vc03	household_E
110Vc031	1544028	.	G	GT	2.87	PASS	F	GT:GQ:DP:AD:AF	1/1:2:360:175,133:0.3694	110Vc02110Vc03	household_E
110Vc031	1564587	.	A	AT	10.07	PASS	P	GT:GQ:DP:AD:AF	1/1:10:378:66,155:0.4101	110Vc02110Vc03	household_E
110Vc031	1798570	.	G	GA	8.01	PASS	F	GT:GQ:DP:AD:AF	0/1:8:388:222,124:0.3196	110Vc02110Vc03	household_E
110Vc031	1827338	.	T	TC	11.34	PASS	P	GT:GQ:DP:AD:AF	1/1:11:466:83,125:0.2682	110Vc02110Vc03	household_E
110Vc031	2105160	.	T	TC	3.99	PASS	F	GT:GQ:DP:AD:AF	1/1:3:342:97,150:0.4386	110Vc02110Vc03	household_E
110Vc031	2182600	.	A	G	16.33	PASS	F	GT:GQ:DP:AD:AF	0/1:16:268:122,133:0.4963	110Vc02110Vc03	household_E
110Vc031	2233366	.	C	CT	12.06	PASS	F	GT:GQ:DP:AD:AF	1/1:12:426:126,181:0.4249	110Vc02110Vc03	household_E
110Vc031	2430960	.	G	GTGTTT	21.80	PASS	P	GT:GQ:DP:AD:AF	1/1:21:405:12,381:0.9407	110Vc02110Vc03	household_E
110Vc031	2634157	.	A	G	7.49	PASS	F	GT:GQ:DP:AD:AF	0/1:7:284:92,146:0.5141	110Vc02110Vc03	household_E
110Vc031	2765822	.	G	A	5.71	PASS	F	GT:GQ:DP:AD:AF	1/1:5:375:97,276:0.7360	110Vc02110Vc03	household_E
110Vc031	2816095	.	C	CT	14.85	PASS	P	GT:GQ:DP:AD:AF	0/1:14:432:193,165:0.3819	110Vc02110Vc03	household_E
110Vc031	2849146	.	G	A	3.32	PASS	F	GT:GQ:DP:AD:AF	0/1:3:378:96,280:0.7407	110Vc02110Vc03	household_E
110Vc031	2969427	.	A	G	20.27	PASS	F	GT:GQ:DP:AD:AF	0/1:20:425:163,257:0.6047	110Vc02110Vc03	household_E
110Vc031	2991713	.	A	G	6.96	PASS	F	GT:GQ:DP:AD:AF	0/1:6:332:112,199:0.5994	110Vc02110Vc03	household_E
110Vc031	2991785	.	A	G	8.44	PASS	F	GT:GQ:DP:AD:AF	1/1:8:329:114,200:0.6079	110Vc02110Vc03	household_E
110Vc031	2994685	.	A	G	18.27	PASS	F	GT:GQ:DP:AD:AF	0/1:18:323:95,194:0.6006	110Vc02110Vc03	household_E
110Vc042	191372	.	T	C	19.89	PASS	F	GT:GQ:DP:AD:AF	0/1:19:220:91,119:0.5409	110Vc02110Vc04	household_E
110Vc042	196493	.	T	C	19.54	PASS	F	GT:GQ:DP:AD:AF	0/1:19:266:115,137:0.5150	110Vc02110Vc04	household_E
110Vc042	257257	.	T	C	14.69	PASS	F	GT:GQ:DP:AD:AF	0/1:14:419:135,244:0.5823	110Vc02110Vc04	household_E
110Vc042	347762	.	A	G	19.96	PASS	F	GT:GQ:DP:AD:AF	0/1:19:265:117,141:0.5321	110Vc02110Vc04	household_E
110Vc042	365025	.	G	A	9.91	PASS	F	GT:GQ:DP:AD:AF	1/1:9:440:117,195:0.4432	110Vc02110Vc04	household_E
110Vc042	650722	.	TC	T	16.85	PASS	F	GT:GQ:DP:AD:AF	1/1:16:410:151,239:0.5829	110Vc02110Vc04	household_E
110Vc042	745746	.	C	CT	16.07	PASS	P	GT:GQ:DP:AD:AF	0/1:16:370:131,180:0.4865	110Vc02110Vc04	household_E
110Vc042	759144	.	A	G	6.93	PASS	F	GT:GQ:DP:AD:AF	1/1:6:433:139,290:0.6697	110Vc02110Vc04	household_E
110Vc041	148150	.	C	T	10.55	PASS	F	GT:GQ:DP:AD:AF	0/1:10:348:92,253:0.7270	110Vc02110Vc04	household_E
110Vc041	153896	.	C	T	13.57	PASS	F	GT:GQ:DP:AD:AF	0/1:13:374:103,269:0.7193	110Vc02110Vc04	household_E
110Vc041	301205	.	T	C	11.11	PASS	F	GT:GQ:DP:AD:AF	1/1:11:471:150,259:0.5499	110Vc02110Vc04	household_E
110Vc041	308339	.	C	T	21.93	PASS	F	GT:GQ:DP:AD:AF	0/1:21:486:165,316:0.6502	110Vc02110Vc04	household_E
110Vc041	323296	.	T	C	21.67	PASS	F	GT:GQ:DP:AD:AF	0/1:21:353:155,188:0.5326	110Vc02110Vc04	household_E
110Vc041	529041	.	T	TG	19.17	PASS	P	GT:GQ:DP:AD:AF	1/1:19:404:70,195:0.4827	110Vc02110Vc04	household_E
110Vc041	1092455	.	T	C	18.75	PASS	F	GT:GQ:DP:AD:AF	0/1:18:352:150,176:0.5000	110Vc02110Vc04	household_E
110Vc041	1142474	.	T	C	8.31	PASS	F	GT:GQ:DP:AD:AF	1/1:8:194:63,123:0.6340	110Vc02110Vc04	household_E
110Vc041	1185890	.	T	C	10.63	PASS	P	GT:GQ:DP:AD:AF	1/1:10:333:69,243:0.7297	110Vc02110Vc04	household_E
110Vc041	1391733	.	G	A	5.71	PASS	F	GT:GQ:DP:AD:AF	1/1:5:405:112,288:0.7111	110Vc02110Vc04	household_E
110Vc041	1491137	.	C	CT	2.54	PASS	F	GT:GQ:DP:AD:AF	1/1:2:255:93,70:0.2745	110Vc02110Vc04	household_E
110Vc041	1496661	.	A	G	6.21	PASS	F	GT:GQ:DP:AD:AF	1/1:6:278:89,146:0.5252	110Vc02110Vc04	household_E
110Vc041	1548884	.	G	GT	2.84	PASS	F	GT:GQ:DP:AD:AF	0/1:2:360:175,133:0.3694	110Vc02110Vc04	household_E
110Vc041	1569443	.	A	AT	10.07	PASS	P	GT:GQ:DP:AD:AF	1/1:10:378:66,155:0.4101	110Vc02110Vc04	household_E
110Vc041	1832194	.	T	TCC	9.98	PASS	P	GT:GQ:DP:AD:AF	1/1:9:466:30,125:0.2682	110Vc02110Vc04	household_E
110Vc041	1975229	.	A	G	14.45	PASS	F	GT:GQ:DP:AD:AF	0/1:14:419:138,276:0.6587	110Vc02110Vc04	household_E
110Vc041	2110015	.	T	TC	5.60	PASS	F	GT:GQ:DP:AD:AF	1/1:5:342:97,150:0.4386	110Vc02110Vc04	household_E
110Vc041	2116507	.	A	G	8.65	PASS	F	GT:GQ:DP:AD:AF	1/1:8:401:116,280:0.6983	110Vc02110Vc04	household_E
110Vc041	2184726	.	T	C	5.49	PASS	F	GT:GQ:DP:AD:AF	0/1:5:239:81,147:0.6151	110Vc02110Vc04	household_E
110Vc041	2361435	.	A	G	6.55	PASS	F	GT:GQ:DP:AD:AF	0/1:6:422:116,299:0.7085	110Vc02110Vc04	household_E
110Vc041	2770072	.	AG	A	18.25	PASS	P	GT:GQ:DP:AD:AF	1/1:18:374:7,361:0.9652	110Vc02110Vc04	household_E
110Vc041	2776404	.	G	A	7.55	PASS	F	GT:GQ:DP:AD:AF	0/1:7:373:96,274:0.7346	110Vc02110Vc04	household_E
110Vc041	2820957	.	C	CT	14.85	PASS	P	GT:GQ:DP:AD:AF	0/1:14:432:193,165:0.3819	110Vc02110Vc04	household_E
110Vc041	2996575	.	A	G	12.65	PASS	F	GT:GQ:DP:AD:AF	0/1:12:332:112,199:0.5994	110Vc02110Vc04	household_E
110Vc041	2999547	.	A	G	7.28	PASS	F	GT:GQ:DP:AD:AF	0/1:7:323:95,194:0.6006	110Vc02110Vc04	household_E
110Vc041	3004318	.	A	G	16.09	PASS	F	GT:GQ:DP:AD:AF	0/1:16:331:104,218:0.6586	110Vc02110Vc04	household_E
110Vc051	61498	.	T	TG	10.59	PASS	P	GT:GQ:DP:AD:AF	1/1:10:390:99,213:0.5462	110Vc02110Vc05	household_E
110Vc051	148149	.	C	T	15.31	PASS	F	GT:GQ:DP:AD:AF	0/1:15:341:94,244:0.7155	110Vc02110Vc05	household_E
110Vc051	153895	.	C	T	11.12	PASS	F	GT:GQ:DP:AD:AF	0/1:11:373:103,268:0.7185	110Vc02110Vc05	household_E
110Vc051	173370	.	T	G	5.75	PASS	F	GT:GQ:DP:AD:AF	1/1:5:400:151,212:0.5300	110Vc02110Vc05	household_E
110Vc051	301204	.	T	C	7.60	PASS	F	GT:GQ:DP:AD:AF	1/1:7:471:150,259:0.5499	110Vc02110Vc05	household_E
110Vc051	323295	.	T	C	21.82	PASS	F	GT:GQ:DP:AD:AF	0/1:21:353:155,188:0.5326	110Vc02110Vc05	household_E
110Vc051	405553	.	C	T	19.39	PASS	F	GT:GQ:DP:AD:AF	0/1:19:381:122,256:0.6719	110Vc02110Vc05	household_E
110Vc051	578986	.	C	CT	11.24	PASS	P	GT:GQ:DP:AD:AF	1/1:11:451:31,271:0.6009	110Vc02110Vc05	household_E
110Vc051	585909	.	T	C	19.49	PASS	F	GT:GQ:DP:AD:AF	0/1:19:411:166,230:0.5596	110Vc02110Vc05	household_E
110Vc051	585910	.	C	T	18.70	PASS	F	GT:GQ:DP:AD:AF	0/1:18:411:121,260:0.6326	110Vc02110Vc05	household_E
110Vc051	746576	.	T	C	7.11	PASS	F	GT:GQ:DP:AD:AF	1/1:7:409:163,212:0.5183	110Vc02110Vc05	household_E
110Vc051	1016727	.	T	C	12.73	PASS	P	GT:GQ:DP:AD:AF	1/1:12:403:125,264:0.6551	110Vc02110Vc05	household_E
110Vc051	1091297	.	AT	A	23.08	PASS	F	GT:GQ:DP:AD:AF	1/1:23:355:119,220:0.6197	110Vc02110Vc05	household_E
110Vc051	1092455	.	T	C	19.88	PASS	F	GT:GQ:DP:AD:AF	0/1:19:352:150,176:0.5000	110Vc02110Vc05	household_E
110Vc051	1139390	.	T	G	12.64	PASS	F	GT:GQ:DP:AD:AF	0/1:12:217:88,118:0.5438	110Vc02110Vc05	household_E
110Vc051	1155390	.	G	GA	7.32	PASS	F	GT:GQ:DP:AD:AF	1/1:7:240:74,99:0.4125	110Vc02110Vc05	household_E
110Vc051	1183303	.	T	C	5.76	PASS	F	GT:GQ:DP:AD:AF	0/1:5:358:133,187:0.5223	110Vc02110Vc05	household_E
110Vc051	1491137	.	C	CT	4.78	PASS	F	GT:GQ:DP:AD:AF	0/1:4:255:93,70:0.2745	110Vc02110Vc05	household_E
110Vc051	1496661	.	A	G	7.11	PASS	F	GT:GQ:DP:AD:AF	1/1:7:278:89,146:0.5252	110Vc02110Vc05	household_E
110Vc051	1502080	.	A	G	14.77	PASS	F	GT:GQ:DP:AD:AF	0/1:14:336:137,186:0.5536	110Vc02110Vc05	household_E
110Vc051	1504458	.	GT	G	19.30	PASS	P	GT:GQ:DP:AD:AF	1/1:19:370:7,357:0.9649	110Vc02110Vc05	household_E
110Vc051	1564591	.	A	AT	10.07	PASS	P	GT:GQ:DP:AD:AF	1/1:10:378:66,155:0.4101	110Vc02110Vc05	household_E
110Vc051	1777445	.	C	CT	9.59	PASS	F	GT:GQ:DP:AD:AF	1/1:9:432:152,199:0.4606	110Vc02110Vc05	household_E
110Vc051	1793540	.	T	C	14.97	PASS	P	GT:GQ:DP:AD:AF	1/1:14:459:5,447:0.9739	110Vc02110Vc05	household_E
110Vc051	1798573	.	G	GA	9.77	PASS	F	GT:GQ:DP:AD:AF	0/1:9:388:222,124:0.3196	110Vc02110Vc05	household_E
110Vc051	1827341	.	T	TCCC	16.16	PASS	F	GT:GQ:DP:AD:AF	0/1:16:467:130,125:0.2677	110Vc02110Vc05	household_E
110Vc051	1887187	.	A	AG	17.62	PASS	F	GT:GQ:DP:AD:AF	1/1:17:386:77,231:0.5984	110Vc02110Vc05	household_E
110Vc051	1970374	.	A	G	19.06	PASS	F	GT:GQ:DP:AD:AF	0/1:19:419:138,276:0.6587	110Vc02110Vc05	household_E
110Vc051	2105160	.	T	TC	4.08	PASS	F	GT:GQ:DP:AD:AF	0/1:4:342:97,150:0.4386	110Vc02110Vc05	household_E
110Vc051	2264410	.	G	A	16.36	PASS	F	GT:GQ:DP:AD:AF	0/1:16:426:108,313:0.7347	110Vc02110Vc05	household_E
110Vc051	2356580	.	A	G	11.55	PASS	F	GT:GQ:DP:AD:AF	1/1:11:422:116,299:0.7085	110Vc02110Vc05	household_E
110Vc051	2492057	.	C	CT	2.95	PASS	F	GT:GQ:DP:AD:AF	0/1:2:424:259,140:0.3302	110Vc02110Vc05	household_E
110Vc051	2634162	.	A	G	18.00	PASS	F	GT:GQ:DP:AD:AF	0/1:18:284:92,146:0.5141	110Vc02110Vc05	household_E
110Vc051	2726084	.	A	AC	10.15	PASS	P	GT:GQ:DP:AD:AF	1/1:10:399:81,215:0.5388	110Vc02110Vc05	household_E
110Vc051	2765826	.	G	A	6.83	PASS	F	GT:GQ:DP:AD:AF	0/1:6:375:97,276:0.7360	110Vc02110Vc05	household_E
110Vc051	2816099	.	C	CT	14.85	PASS	P	GT:GQ:DP:AD:AF	0/1:14:432:193,165:0.3819	110Vc02110Vc05	household_E
110Vc051	2988912	.	G	A	18.06	PASS	F	GT:GQ:DP:AD:AF	1/1:18:381:86,287:0.7533	110Vc02110Vc05	household_E
110Vc051	2988913	.	A	G	13.86	PASS	F	GT:GQ:DP:AD:AF	0/1:13:381:128,242:0.6352	110Vc02110Vc05	household_E
110Vc051	2991717	.	A	G	8.22	PASS	F	GT:GQ:DP:AD:AF	1/1:8:332:112,199:0.5994	110Vc02110Vc05	household_E
110Vc051	2999460	.	A	G	15.20	PASS	F	GT:GQ:DP:AD:AF	0/1:15:331:104,218:0.6586	110Vc02110Vc05	household_E
110Vc052	191372	.	T	C	19.89	PASS	F	GT:GQ:DP:AD:AF	0/1:19:220:91,119:0.5409	110Vc02110Vc05	household_E
110Vc052	192389	.	AT	A	10.11	PASS	F	GT:GQ:DP:AD:AF	1/1:10:239:113,123:0.5146	110Vc02110Vc05	household_E
110Vc052	196494	.	T	C	19.76	PASS	F	GT:GQ:DP:AD:AF	0/1:19:266:115,137:0.5150	110Vc02110Vc05	household_E
110Vc052	214282	.	T	C	10.21	PASS	P	GT:GQ:DP:AD:AF	1/1:10:275:118,147:0.5345	110Vc02110Vc05	household_E
110Vc052	347763	.	A	G	12.63	PASS	F	GT:GQ:DP:AD:AF	0/1:12:265:117,141:0.5321	110Vc02110Vc05	household_E
110Vc052	365026	.	G	A	10.50	PASS	F	GT:GQ:DP:AD:AF	1/1:10:440:124,203:0.4614	110Vc02110Vc05	household_E
110Vc052	441151	.	A	G	15.43	PASS	F	GT:GQ:DP:AD:AF	1/1:15:389:119,266:0.6838	110Vc02110Vc05	household_E
110Vc052	610526	.	A	G	10.25	PASS	F	GT:GQ:DP:AD:AF	0/1:10:452:163,273:0.6040	110Vc02110Vc05	household_E
110Vc052	745745	.	C	CT	16.07	PASS	P	GT:GQ:DP:AD:AF	0/1:16:370:131,180:0.4865	110Vc02110Vc05	household_E
110Vc052	759143	.	A	G	7.28	PASS	F	GT:GQ:DP:AD:AF	0/1:7:433:139,290:0.6697	110Vc02110Vc05	household_E
110Vc052	762509	.	A	G	20.86	PASS	F	GT:GQ:DP:AD:AF	1/1:20:362:72,262:0.7238	110Vc02110Vc05	household_E
110Vc062	196493	.	T	C	20.68	PASS	F	GT:GQ:DP:AD:AF	0/1:20:266:115,137:0.5150	110Vc02110Vc06	household_E
110Vc062	347762	.	A	G	19.81	PASS	F	GT:GQ:DP:AD:AF	0/1:19:265:117,141:0.5321	110Vc02110Vc06	household_E
110Vc062	650723	.	TC	T	16.84	PASS	F	GT:GQ:DP:AD:AF	1/1:16:410:151,239:0.5829	110Vc02110Vc06	household_E
110Vc062	745747	.	C	CT	16.07	PASS	P	GT:GQ:DP:AD:AF	0/1:16:370:131,180:0.4865	110Vc02110Vc06	household_E
110Vc061	1142475	.	T	C	9.49	PASS	F	GT:GQ:DP:AD:AF	1/1:9:194:63,123:0.6340	110Vc02110Vc06	household_E
110Vc061	1155391	.	G	GA	10.10	PASS	F	GT:GQ:DP:AD:AF	1/1:10:240:74,99:0.4125	110Vc02110Vc06	household_E
110Vc061	1157892	.	C	T	17.02	PASS	F	GT:GQ:DP:AD:AF	0/1:17:275:84,180:0.6545	110Vc02110Vc06	household_E
110Vc061	1491137	.	C	CT	6.37	PASS	F	GT:GQ:DP:AD:AF	0/1:6:255:93,70:0.2745	110Vc02110Vc06	household_E
110Vc061	1504459	.	GT	G	19.30	PASS	P	GT:GQ:DP:AD:AF	1/1:19:370:7,357:0.9649	110Vc02110Vc06	household_E
110Vc061	1827345	.	T	TCC,TC	3.32	PASS	F	GT:GQ:DP:AD:AF	1/2:3:466:83,65,125:0.1395,0.2682	110Vc02110Vc06	household_E
110Vc061	1862196	.	T	C	7.06	PASS	F	GT:GQ:DP:AD:AF	0/1:7:378:109,263:0.6958	110Vc02110Vc06	household_E
110Vc061	2180035	.	T	C	14.49	PASS	F	GT:GQ:DP:AD:AF	0/1:14:240:83,150:0.6250	110Vc02110Vc06	household_E
110Vc061	2716837	.	C	T	21.24	PASS	F	GT:GQ:DP:AD:AF	0/1:21:374:115,254:0.6791	110Vc02110Vc06	household_E
110Vc061	2816109	.	C	CT	14.85	PASS	P	GT:GQ:DP:AD:AF	0/1:14:432:193,165:0.3819	110Vc02110Vc06	household_E
110Vc061	2902765	.	CT	C	3.25	PASS	F	GT:GQ:DP:AD:AF	0/1:3:399:223,118:0.2957	110Vc02110Vc06	household_E
110Vc061	2933319	.	AG	A	20.20	PASS	P	GT:GQ:DP:AD:AF	1/1:20:327:4,312:0.9541	110Vc02110Vc06	household_E
110Vc061	2934723	.	T	C	21.00	PASS	P	GT:GQ:DP:AD:AF	1/1:21:334:4,321:0.9611	110Vc02110Vc06	household_E
110Vc071	1133679	.	A	G	7.94	PASS	F	GT:GQ:DP:AD:AF	1/1:7:274:64,165:0.6022	110Vc02110Vc07	household_E
110Vc071	1164672	.	C	T	6.62	PASS	F	GT:GQ:DP:AD:AF	0/1:6:352:148,191:0.5426	110Vc02110Vc07	household_E
110Vc071	1491138	.	C	CT	8.19	PASS	F	GT:GQ:DP:AD:AF	0/1:8:255:93,70:0.2745	110Vc02110Vc07	household_E
110Vc071	1518915	.	T	TA	19.47	PASS	P	GT:GQ:DP:AD:AF	1/1:19:341:6,331:0.9707	110Vc02110Vc07	household_E
110Vc071	1545268	.	T	C	15.05	PASS	F	GT:GQ:DP:AD:AF	1/1:15:340:88,223:0.6559	110Vc02110Vc07	household_E
110Vc071	1798574	.	G	GA	6.35	PASS	F	GT:GQ:DP:AD:AF	0/1:6:388:222,124:0.3196	110Vc02110Vc07	household_E
110Vc071	2189625	.	C	A	3.84	PASS	F	GT:GQ:DP:AD:AF	1/1:3:244:47,165:0.6762	110Vc02110Vc07	household_E
110Vc071	2189626	.	A	G	21.06	PASS	F	GT:GQ:DP:AD:AF	0/1:21:244:110,128:0.5246	110Vc02110Vc07	household_E
110Vc071	2192443	.	AT	A	4.78	PASS	F	GT:GQ:DP:AD:AF	1/1:4:260:143,109:0.4192	110Vc02110Vc07	household_E
110Vc071	2200478	.	A	G	11.60	PASS	F	GT:GQ:DP:AD:AF	0/1:11:260:78,156:0.6000	110Vc02110Vc07	household_E
110Vc071	2200566	.	A	G	16.48	PASS	F	GT:GQ:DP:AD:AF	1/1:16:259:44,209:0.8069	110Vc02110Vc07	household_E
110Vc071	2233373	.	C	CT	6.63	PASS	F	GT:GQ:DP:AD:AF	1/1:6:426:126,181:0.4249	110Vc02110Vc07	household_E
110Vc071	2469428	.	T	C	13.21	PASS	F	GT:GQ:DP:AD:AF	0/1:13:285:112,123:0.4316	110Vc02110Vc07	household_E
110Vc071	2902764	.	C	CT	12.48	PASS	F	GT:GQ:DP:AD:AF	0/1:12:398:131,212:0.5327	110Vc02110Vc07	household_E
110Vc071	2933317	.	AG	A	20.20	PASS	P	GT:GQ:DP:AD:AF	1/1:20:327:4,312:0.9541	110Vc02110Vc07	household_E
110Vc071	2934721	.	T	C	21.00	PASS	P	GT:GQ:DP:AD:AF	1/1:21:334:4,321:0.9611	110Vc02110Vc07	household_E
110Vc072	195243	.	A	G	11.30	PASS	F	GT:GQ:DP:AD:AF	0/1:11:255:73,125:0.4902	110Vc02110Vc07	household_E
110Vc072	232299	.	A	G	7.40	PASS	F	GT:GQ:DP:AD:AF	1/1:7:320:66,180:0.5625	110Vc02110Vc07	household_E
110Vc072	391585	.	C	CA	5.12	PASS	F	GT:GQ:DP:AD:AF	1/1:5:437:144,94:0.2151	110Vc02110Vc07	household_E
110Vc072	396605	.	T	TC	23.94	PASS	P	GT:GQ:DP:AD:AF	1/1:23:383:11,369:0.9634	110Vc02110Vc07	household_E
110Vc072	551434	.	A	G	17.31	PASS	F	GT:GQ:DP:AD:AF	0/1:17:391:180,207:0.5294	110Vc02110Vc07	household_E
110Vc072	678350	.	C	T	22.01	PASS	F	GT:GQ:DP:AD:AF	0/1:22:428:182,244:0.5701	110Vc02110Vc07	household_E
110Vc081	51511	.	AT	A	14.53	PASS	P	GT:GQ:DP:AD:AF	1/1:14:421:15,398:0.9454	110Vc02110Vc08	household_E
110Vc081	323297	.	T	C	22.06	PASS	F	GT:GQ:DP:AD:AF	0/1:22:353:155,188:0.5326	110Vc02110Vc08	household_E
110Vc081	1013671	.	C	CT	4.88	PASS	F	GT:GQ:DP:AD:AF	1/1:4:396:170,182:0.4596	110Vc02110Vc08	household_E
110Vc081	1092456	.	T	C	20.85	PASS	F	GT:GQ:DP:AD:AF	0/1:20:352:150,176:0.5000	110Vc02110Vc08	household_E
110Vc081	1155391	.	G	GA	8.91	PASS	F	GT:GQ:DP:AD:AF	1/1:8:240:74,99:0.4125	110Vc02110Vc08	household_E
110Vc081	1164671	.	C	T	9.78	PASS	F	GT:GQ:DP:AD:AF	0/1:9:352:148,191:0.5426	110Vc02110Vc08	household_E
110Vc081	1398943	.	TC	T	6.30	PASS	F	GT:GQ:DP:AD:AF	1/1:6:353:160,180:0.5099	110Vc02110Vc08	household_E
110Vc081	1491138	.	C	CT	8.34	PASS	F	GT:GQ:DP:AD:AF	0/1:8:255:93,70:0.2745	110Vc02110Vc08	household_E
110Vc081	1496662	.	A	G	6.22	PASS	F	GT:GQ:DP:AD:AF	1/1:6:278:89,146:0.5252	110Vc02110Vc08	household_E
110Vc081	1564591	.	A	AT	6.02	PASS	F	GT:GQ:DP:AD:AF	1/1:6:378:66,155:0.4101	110Vc02110Vc08	household_E
110Vc081	1827343	.	T	TC	11.34	PASS	P	GT:GQ:DP:AD:AF	1/1:11:466:83,125:0.2682	110Vc02110Vc08	household_E
110Vc081	1847653	.	T	TA	3.34	PASS	F	GT:GQ:DP:AD:AF	0/1:3:424:127,201:0.4741	110Vc02110Vc08	household_E
110Vc081	2187877	.	G	A	21.06	PASS	F	GT:GQ:DP:AD:AF	0/1:21:255:105,146:0.5725	110Vc02110Vc08	household_E
110Vc081	2189625	.	A	G	23.63	PASS	F	GT:GQ:DP:AD:AF	0/1:23:246:108,131:0.5325	110Vc02110Vc08	household_E
110Vc081	2233371	.	C	CT	5.68	PASS	F	GT:GQ:DP:AD:AF	1/1:5:426:126,181:0.4249	110Vc02110Vc08	household_E
110Vc081	2634167	.	A	G	13.47	PASS	F	GT:GQ:DP:AD:AF	0/1:13:284:92,146:0.5141	110Vc02110Vc08	household_E
110Vc081	2816105	.	C	CT	14.85	PASS	P	GT:GQ:DP:AD:AF	0/1:14:432:193,165:0.3819	110Vc02110Vc08	household_E
110Vc081	2902761	.	C	CT	12.96	PASS	P	GT:GQ:DP:AD:AF	0/1:12:398:131,212:0.5327	110Vc02110Vc08	household_E
110Vc082	230812	.	T	TG	21.27	PASS	P	GT:GQ:DP:AD:AF	1/1:21:366:7,322:0.8798	110Vc02110Vc08	household_E
110Vc082	262669	.	A	G	13.47	PASS	F	GT:GQ:DP:AD:AF	1/1:13:324:100,179:0.5525	110Vc02110Vc08	household_E
110Vc082	365024	.	G	A	5.47	PASS	F	GT:GQ:DP:AD:AF	1/1:5:440:137,197:0.4477	110Vc02110Vc08	household_E
110Vc082	365026	.	C	CG	2.58	PASS	F	GT:GQ:DP:AD:AF	1/1:2:439:51,120:0.2733	110Vc02110Vc08	household_E
110Vc082	551434	.	A	G	19.12	PASS	F	GT:GQ:DP:AD:AF	0/1:19:391:180,207:0.5294	110Vc02110Vc08	household_E
110Vc082	610524	.	A	G	5.59	PASS	F	GT:GQ:DP:AD:AF	0/1:5:452:163,273:0.6040	110Vc02110Vc08	household_E
110Vc082	673238	.	T	C	11.87	PASS	P	GT:GQ:DP:AD:AF	1/1:11:427:148,271:0.6347	110Vc02110Vc08	household_E
110Vc082	678350	.	C	T	22.27	PASS	F	GT:GQ:DP:AD:AF	0/1:22:428:182,244:0.5701	110Vc02110Vc08	household_E
110Vc082	885760	.	G	A	20.89	PASS	F	GT:GQ:DP:AD:AF	0/1:20:450:135,304:0.6756	110Vc02110Vc08	household_E
110Vc082	914567	.	C	CA	20.14	PASS	F	GT:GQ:DP:AD:AF	1/1:20:384:105,236:0.6146	110Vc02110Vc08	household_E
110Vc091	1007924	.	C	CT	13.73	PASS	F	GT:GQ:DP:AD:AF	0/1:13:396:170,182:0.4596	110Vc02110Vc09	household_E
110Vc091	1148632	.	A	G	7.60	PASS	F	GT:GQ:DP:AD:AF	0/1:7:228:68,157:0.6886	110Vc02110Vc09	household_E
110Vc091	1180840	.	A	G	11.17	PASS	F	GT:GQ:DP:AD:AF	0/1:11:331:118,177:0.5347	110Vc02110Vc09	household_E
110Vc091	1181851	.	A	G	10.92	PASS	F	GT:GQ:DP:AD:AF	1/1:10:353:122,196:0.5552	110Vc02110Vc09	household_E
110Vc091	1408312	.	T	C	22.12	PASS	F	GT:GQ:DP:AD:AF	0/1:22:402:157,230:0.5721	110Vc02110Vc09	household_E
110Vc091	1485392	.	C	CT	6.06	PASS	F	GT:GQ:DP:AD:AF	0/1:6:255:93,70:0.2745	110Vc02110Vc09	household_E
110Vc091	1539538	.	A	G	9.96	PASS	F	GT:GQ:DP:AD:AF	0/1:9:338:126,146:0.4320	110Vc02110Vc09	household_E
110Vc091	1753053	.	A	G	15.99	PASS	F	GT:GQ:DP:AD:AF	1/1:15:382:98,264:0.6911	110Vc02110Vc09	household_E
110Vc091	1771700	.	C	CT	5.70	PASS	F	GT:GQ:DP:AD:AF	1/1:5:432:152,199:0.4606	110Vc02110Vc09	household_E
110Vc091	1792828	.	GA	G	2.14	PASS	F	GT:GQ:DP:AD:AF	0/1:2:388:171,176:0.4536	110Vc02110Vc09	household_E
110Vc091	1800248	.	CT	C	16.19	PASS	F	GT:GQ:DP:AD:AF	1/1:16:434:168,250:0.5760	110Vc02110Vc09	household_E
110Vc091	1802595	.	T	TG	7.03	PASS	P	GT:GQ:DP:AD:AF	1/1:7:437:139,223:0.5103	110Vc02110Vc09	household_E
110Vc091	2013325	.	T	C	19.40	PASS	F	GT:GQ:DP:AD:AF	0/1:19:411:158,241:0.5864	110Vc02110Vc09	household_E
110Vc091	2174288	.	T	C	8.41	PASS	P	GT:GQ:DP:AD:AF	1/1:8:240:83,150:0.6250	110Vc02110Vc09	household_E
110Vc091	2174765	.	T	C	10.16	PASS	P	GT:GQ:DP:AD:AF	1/1:10:238:73,149:0.6261	110Vc02110Vc09	household_E
110Vc091	2174951	.	T	C	5.97	PASS	F	GT:GQ:DP:AD:AF	1/1:5:236:93,128:0.5424	110Vc02110Vc09	household_E
110Vc091	2176864	.	T	C	19.53	PASS	F	GT:GQ:DP:AD:AF	0/1:19:267:108,156:0.5843	110Vc02110Vc09	household_E
110Vc091	2179134	.	TC	T	21.54	PASS	F	GT:GQ:DP:AD:AF	1/1:21:253:59,187:0.7391	110Vc02110Vc09	household_E
110Vc091	2187467	.	G	A	7.68	PASS	F	GT:GQ:DP:AD:AF	0/1:7:264:103,129:0.4886	110Vc02110Vc09	household_E
110Vc091	2188028	.	T	C	11.38	PASS	P	GT:GQ:DP:AD:AF	1/1:11:258:91,159:0.6163	110Vc02110Vc09	household_E
110Vc091	2188368	.	T	C	10.44	PASS	F	GT:GQ:DP:AD:AF	1/1:10:255:96,152:0.5961	110Vc02110Vc09	household_E
110Vc091	2195405	.	AC	A	16.86	PASS	P	GT:GQ:DP:AD:AF	1/1:16:258:16,230:0.8915	110Vc02110Vc09	household_E
110Vc091	2631216	.	T	C	10.76	PASS	F	GT:GQ:DP:AD:AF	0/1:10:276:81,173:0.6268	110Vc02110Vc09	household_E
110Vc091	2810363	.	CT	C	7.14	PASS	P	GT:GQ:DP:AD:AF	0/1:7:432:178,181:0.4190	110Vc02110Vc09	household_E
110Vc092	75171	.	GA	G	20.07	PASS	F	GT:GQ:DP:AD:AF	1/1:20:386:56,269:0.6969	110Vc02110Vc09	household_E
110Vc092	212374	.	C	T	11.83	PASS	F	GT:GQ:DP:AD:AF	0/1:11:266:107,128:0.4812	110Vc02110Vc09	household_E
110Vc092	244811	.	GA	G	8.31	PASS	F	GT:GQ:DP:AD:AF	1/1:8:296:72,156:0.5270	110Vc02110Vc09	household_E
110Vc092	271720	.	A	G	20.19	PASS	F	GT:GQ:DP:AD:AF	0/1:20:336:109,153:0.4554	110Vc02110Vc09	household_E
110Vc092	365027	.	G	A	8.49	PASS	F	GT:GQ:DP:AD:AF	1/1:8:440:117,195:0.4432	110Vc02110Vc09	household_E
110Vc092	402691	.	A	G	12.04	PASS	F	GT:GQ:DP:AD:AF	0/1:12:339:105,217:0.6401	110Vc02110Vc09	household_E
110Vc092	412061	.	A	G	5.36	PASS	F	GT:GQ:DP:AD:AF	0/1:5:367:107,259:0.7057	110Vc02110Vc09	household_E
110Vc092	1001858	.	T	TC	24.40	PASS	P	GT:GQ:DP:AD:AF	1/1:24:349:8,326:0.9341	110Vc02110Vc09	household_E
110Vc092	1003617	.	T	C	13.38	PASS	F	GT:GQ:DP:AD:AF	1/1:13:321:98,193:0.6012	110Vc02110Vc09	household_E
110Vc092	1061422	.	AT	A	14.30	PASS	F	GT:GQ:DP:AD:AF	1/1:14:365:162,201:0.5507	110Vc02110Vc09	household_E
110Vc101	173371	.	T	G	8.00	PASS	F	GT:GQ:DP:AD:AF	1/1:8:400:151,212:0.5300	110Vc02110Vc10	household_E
110Vc101	906751	.	T	C	6.17	PASS	F	GT:GQ:DP:AD:AF	1/1:6:413:129,252:0.6102	110Vc02110Vc10	household_E
110Vc101	1092456	.	T	C	17.05	PASS	F	GT:GQ:DP:AD:AF	0/1:17:352:150,176:0.5000	110Vc02110Vc10	household_E
110Vc101	1164672	.	C	T	9.77	PASS	F	GT:GQ:DP:AD:AF	0/1:9:352:148,191:0.5426	110Vc02110Vc10	household_E
110Vc101	1414058	.	T	C	17.01	PASS	F	GT:GQ:DP:AD:AF	0/1:17:402:157,230:0.5721	110Vc02110Vc10	household_E
110Vc101	1491138	.	C	CT	3.39	PASS	F	GT:GQ:DP:AD:AF	0/1:3:255:93,70:0.2745	110Vc02110Vc10	household_E
110Vc101	1544031	.	G	GT	9.40	PASS	P	GT:GQ:DP:AD:AF	0/1:9:360:175,133:0.3694	110Vc02110Vc10	household_E
110Vc101	1592246	.	T	C	17.40	PASS	F	GT:GQ:DP:AD:AF	0/1:17:366:151,205:0.5601	110Vc02110Vc10	household_E
110Vc101	1798574	.	G	GA	9.46	PASS	F	GT:GQ:DP:AD:AF	0/1:9:388:222,124:0.3196	110Vc02110Vc10	household_E
110Vc101	1827342	.	T	TC	11.34	PASS	P	GT:GQ:DP:AD:AF	1/1:11:466:83,125:0.2682	110Vc02110Vc10	household_E
110Vc101	2178997	.	T	C	18.21	PASS	F	GT:GQ:DP:AD:AF	1/1:18:234:65,162:0.6923	110Vc02110Vc10	household_E
110Vc101	2180695	.	T	C	6.62	PASS	F	GT:GQ:DP:AD:AF	0/1:6:236:93,128:0.5424	110Vc02110Vc10	household_E
110Vc101	2182608	.	T	C	18.98	PASS	F	GT:GQ:DP:AD:AF	0/1:18:267:108,156:0.5843	110Vc02110Vc10	household_E
110Vc101	2193210	.	G	A	13.98	PASS	F	GT:GQ:DP:AD:AF	0/1:13:264:103,129:0.4886	110Vc02110Vc10	household_E
110Vc101	2200476	.	A	G	13.96	PASS	F	GT:GQ:DP:AD:AF	1/1:13:260:78,156:0.6000	110Vc02110Vc10	household_E
110Vc101	2446516	.	A	G	14.16	PASS	F	GT:GQ:DP:AD:AF	1/1:14:284:78,195:0.6866	110Vc02110Vc10	household_E
110Vc101	2492062	.	C	CT	5.03	PASS	F	GT:GQ:DP:AD:AF	0/1:5:424:259,140:0.3302	110Vc02110Vc10	household_E
110Vc101	2636958	.	T	C	6.81	PASS	F	GT:GQ:DP:AD:AF	1/1:6:276:81,173:0.6268	110Vc02110Vc10	household_E
110Vc101	2756534	.	TG	T	18.08	PASS	F	GT:GQ:DP:AD:AF	1/1:18:427:114,264:0.6183	110Vc02110Vc10	household_E
110Vc101	2816106	.	CT	C	1.66	LowQual	F	GT:GQ:DP:AD:AF	0/1:1:432:178,181:0.4190	110Vc02110Vc10	household_E
110Vc101	2933317	.	AG	A	20.20	PASS	P	GT:GQ:DP:AD:AF	1/1:20:327:4,312:0.9541	110Vc02110Vc10	household_E
110Vc101	2934721	.	T	C	21.00	PASS	P	GT:GQ:DP:AD:AF	1/1:21:334:4,321:0.9611	110Vc02110Vc10	household_E
110Vc101	2969440	.	A	G	20.77	PASS	F	GT:GQ:DP:AD:AF	0/1:20:425:163,257:0.6047	110Vc02110Vc10	household_E
110Vc102	64508	.	TG	T	14.15	PASS	P	GT:GQ:DP:AD:AF	1/1:14:386:95,269:0.6969	110Vc02110Vc10	household_E
110Vc102	230891	.	AT	A	14.91	PASS	F	GT:GQ:DP:AD:AF	1/1:14:360:181,150:0.4167	110Vc02110Vc10	household_E
110Vc102	347251	.	A	G	14.84	PASS	F	GT:GQ:DP:AD:AF	1/1:14:273:86,178:0.6520	110Vc02110Vc10	household_E
110Vc102	347764	.	A	G	20.53	PASS	F	GT:GQ:DP:AD:AF	0/1:20:265:117,141:0.5321	110Vc02110Vc10	household_E
110Vc102	551438	.	A	G	20.63	PASS	F	GT:GQ:DP:AD:AF	0/1:20:391:180,207:0.5294	110Vc02110Vc10	household_E
110Vc102	581864	.	AT	A	11.94	PASS	F	GT:GQ:DP:AD:AF	1/1:11:358:118,212:0.5922	110Vc02110Vc10	household_E
110Vc102	662281	.	T	C	9.92	PASS	F	GT:GQ:DP:AD:AF	0/1:9:298:89,194:0.6510	110Vc02110Vc10	household_E
110Vc102	775732	.	TG	T	13.55	PASS	P	GT:GQ:DP:AD:AF	1/1:13:412:52,342:0.8301	110Vc02110Vc10	household_E
110Vc102	885766	.	G	A	19.47	PASS	F	GT:GQ:DP:AD:AF	0/1:19:450:135,304:0.6756	110Vc02110Vc10	household_E
110Vc102	955219	.	T	C	13.31	PASS	P	GT:GQ:DP:AD:AF	1/1:13:356:84,269:0.7556	110Vc02110Vc10	household_E
111Vc012	64510	.	A	G	13.34	PASS	F	GT:GQ:DP:AD:AF	0/1:13:386:138,236:0.6114	110Vc02111Vc01	household_E
111Vc012	160751	.	A	C	22.08	PASS	F	GT:GQ:DP:AD:AF	1/1:22:315:22,191:0.6063	110Vc02111Vc01	household_E
111Vc012	196493	.	T	C	19.76	PASS	F	GT:GQ:DP:AD:AF	0/1:19:266:115,137:0.5150	110Vc02111Vc01	household_E
111Vc012	197382	.	T	C	15.34	PASS	P	GT:GQ:DP:AD:AF	1/1:15:263:72,185:0.7034	110Vc02111Vc01	household_E
111Vc012	212373	.	C	T	15.42	PASS	F	GT:GQ:DP:AD:AF	0/1:15:266:107,128:0.4812	110Vc02111Vc01	household_E
111Vc012	391586	.	C	CA	8.46	PASS	F	GT:GQ:DP:AD:AF	1/1:8:437:144,94:0.2151	110Vc02111Vc01	household_E
111Vc012	678352	.	C	T	20.50	PASS	F	GT:GQ:DP:AD:AF	0/1:20:428:182,244:0.5701	110Vc02111Vc01	household_E
111Vc012	1004534	.	AT	A	9.63	PASS	F	GT:GQ:DP:AD:AF	0/1:9:327:129,184:0.5627	110Vc02111Vc01	household_E
111Vc011	173371	.	T	G	8.00	PASS	F	GT:GQ:DP:AD:AF	1/1:8:400:151,212:0.5300	110Vc02111Vc01	household_E
111Vc011	372504	.	TC	T	20.13	PASS	F	GT:GQ:DP:AD:AF	1/1:20:426:104,307:0.7207	110Vc02111Vc01	household_E
111Vc011	534791	.	A	C	7.78	PASS	F	GT:GQ:DP:AD:AF	0/1:7:411:122,196:0.4769	110Vc02111Vc01	household_E
111Vc011	746577	.	AT	A	8.86	PASS	F	GT:GQ:DP:AD:AF	1/1:8:409:205,179:0.4377	110Vc02111Vc01	household_E
111Vc011	1134273	.	AT	A	12.70	PASS	P	GT:GQ:DP:AD:AF	1/1:12:259:125,127:0.4903	110Vc02111Vc01	household_E
111Vc011	1183308	.	T	C	9.81	PASS	F	GT:GQ:DP:AD:AF	1/1:9:357:133,186:0.5210	110Vc02111Vc01	household_E
111Vc011	1491141	.	C	CT	6.98	PASS	F	GT:GQ:DP:AD:AF	0/1:6:255:93,70:0.2745	110Vc02111Vc01	household_E
111Vc011	1502084	.	A	G	5.70	PASS	F	GT:GQ:DP:AD:AF	1/1:5:336:137,186:0.5536	110Vc02111Vc01	household_E
111Vc011	1508439	.	G	GA	14.63	PASS	P	GT:GQ:DP:AD:AF	1/1:14:421:44,343:0.8147	110Vc02111Vc01	household_E
111Vc011	1545271	.	T	C	14.79	PASS	F	GT:GQ:DP:AD:AF	1/1:14:340:88,223:0.6559	110Vc02111Vc01	household_E
111Vc011	1564593	.	A	AT	4.87	PASS	F	GT:GQ:DP:AD:AF	1/1:4:378:66,155:0.4101	110Vc02111Vc01	household_E
111Vc011	1586091	.	G	GA	7.37	PASS	F	GT:GQ:DP:AD:AF	1/1:7:385:157,210:0.5455	110Vc02111Vc01	household_E
111Vc011	1674246	.	T	C	22.78	PASS	F	GT:GQ:DP:AD:AF	1/1:22:355:77,255:0.7183	110Vc02111Vc01	household_E
111Vc011	1827344	.	T	TCC,TC	2.36	PASS	F	GT:GQ:DP:AD:AF	1/2:2:466:83,65,125:0.1395,0.2682	110Vc02111Vc01	household_E
111Vc011	2105166	.	T	TC	8.40	PASS	F	GT:GQ:DP:AD:AF	1/1:8:342:97,150:0.4386	110Vc02111Vc01	household_E
111Vc011	2179490	.	A	G	12.58	PASS	F	GT:GQ:DP:AD:AF	0/1:12:230:69,139:0.6043	110Vc02111Vc01	household_E
111Vc011	2182606	.	A	G	15.69	PASS	F	GT:GQ:DP:AD:AF	0/1:15:268:122,133:0.4963	110Vc02111Vc01	household_E
111Vc011	2189626	.	A	G	24.86	PASS	F	GT:GQ:DP:AD:AF	0/1:24:246:108,131:0.5325	110Vc02111Vc01	household_E
111Vc011	2194904	.	A	G	8.28	PASS	F	GT:GQ:DP:AD:AF	1/1:8:250:62,184:0.7360	110Vc02111Vc01	household_E
111Vc011	2196636	.	GA	G	19.89	PASS	F	GT:GQ:DP:AD:AF	1/1:19:238:31,169:0.7101	110Vc02111Vc01	household_E
111Vc011	2233373	.	C	CT	4.90	PASS	F	GT:GQ:DP:AD:AF	1/1:4:426:126,181:0.4249	110Vc02111Vc01	household_E
111Vc011	2631504	.	T	C	11.75	PASS	F	GT:GQ:DP:AD:AF	0/1:11:264:88,141:0.5341	110Vc02111Vc01	household_E
111Vc011	2636957	.	GA	G	1.18	LowQual	F	GT:GQ:DP:AD:AF	1/1:1:276:71,163:0.5906	110Vc02111Vc01	household_E
111Vc011	2644117	.	A	G	8.73	PASS	F	GT:GQ:DP:AD:AF	1/1:8:323:128,178:0.5511	110Vc02111Vc01	household_E
111Vc011	2816108	.	C	CT	14.85	PASS	P	GT:GQ:DP:AD:AF	0/1:14:432:193,165:0.3819	110Vc02111Vc01	household_E
111Vc011	2902764	.	C	CT	12.96	PASS	P	GT:GQ:DP:AD:AF	0/1:12:398:131,212:0.5327	110Vc02111Vc01	household_E
111Vc011	2912350	.	G	A	22.53	PASS	P	GT:GQ:DP:AD:AF	1/1:22:297:7,285:0.9596	110Vc02111Vc01	household_E
111Vc011	2934720	.	T	C	21.00	PASS	P	GT:GQ:DP:AD:AF	1/1:21:334:4,321:0.9611	110Vc02111Vc01	household_E
111Vc011	3001483	.	A	G	19.51	PASS	F	GT:GQ:DP:AD:AF	1/1:19:349:87,235:0.6734	110Vc02111Vc01	household_E
111Vc011	3050060	.	C	CA	14.03	PASS	F	GT:GQ:DP:AD:AF	1/1:14:377:104,213:0.5650	110Vc02111Vc01	household_E
111Vc022	64510	.	A	G	13.34	PASS	F	GT:GQ:DP:AD:AF	0/1:13:386:138,236:0.6114	110Vc02111Vc02	household_E
111Vc022	73491	.	GT	G	20.29	PASS	P	GT:GQ:DP:AD:AF	1/1:20:356:5,346:0.9719	110Vc02111Vc02	household_E
111Vc022	188123	.	A	G	13.27	PASS	F	GT:GQ:DP:AD:AF	1/1:13:227:53,170:0.7489	110Vc02111Vc02	household_E
111Vc022	196494	.	T	C	16.27	PASS	F	GT:GQ:DP:AD:AF	0/1:16:266:115,137:0.5150	110Vc02111Vc02	household_E
111Vc022	212374	.	C	T	10.36	PASS	F	GT:GQ:DP:AD:AF	0/1:10:266:107,128:0.4812	110Vc02111Vc02	household_E
111Vc022	230894	.	A	G	11.72	PASS	P	GT:GQ:DP:AD:AF	1/1:11:358:87,161:0.4497	110Vc02111Vc02	household_E
111Vc022	234625	.	T	C	5.90	PASS	F	GT:GQ:DP:AD:AF	0/1:5:322:111,191:0.5932	110Vc02111Vc02	household_E
111Vc022	236670	.	T	C	17.40	PASS	F	GT:GQ:DP:AD:AF	1/1:17:276:96,153:0.5543	110Vc02111Vc02	household_E
111Vc022	237671	.	T	C	14.36	PASS	F	GT:GQ:DP:AD:AF	1/1:14:258:72,176:0.6822	110Vc02111Vc02	household_E
111Vc022	237672	.	C	T	7.28	PASS	F	GT:GQ:DP:AD:AF	1/1:7:258:58,185:0.7171	110Vc02111Vc02	household_E
111Vc022	238357	.	TA	T	19.74	PASS	F	GT:GQ:DP:AD:AF	1/1:19:255:47,191:0.7490	110Vc02111Vc02	household_E
111Vc022	238713	.	T	C	5.22	PASS	F	GT:GQ:DP:AD:AF	0/1:5:263:105,134:0.5095	110Vc02111Vc02	household_E
111Vc022	240248	.	TG	T	11.67	PASS	P	GT:GQ:DP:AD:AF	1/1:11:262:24,209:0.7977	110Vc02111Vc02	household_E
111Vc022	365028	.	G	A	6.03	PASS	F	GT:GQ:DP:AD:AF	1/1:6:440:117,195:0.4432	110Vc02111Vc02	household_E
111Vc022	429213	.	T	C	9.85	PASS	F	GT:GQ:DP:AD:AF	0/1:9:405:144,245:0.6049	110Vc02111Vc02	household_E
111Vc022	474337	.	GA	G	11.24	PASS	F	GT:GQ:DP:AD:AF	1/1:11:322:88,177:0.5497	110Vc02111Vc02	household_E
111Vc022	650726	.	TC	T	17.83	PASS	F	GT:GQ:DP:AD:AF	1/1:17:410:151,239:0.5829	110Vc02111Vc02	household_E
111Vc022	977238	.	G	GA	14.39	PASS	P	GT:GQ:DP:AD:AF	1/1:14:446:86,287:0.6435	110Vc02111Vc02	household_E
111Vc022	1003620	.	T	C	14.37	PASS	F	GT:GQ:DP:AD:AF	1/1:14:321:98,193:0.6012	110Vc02111Vc02	household_E
111Vc022	1004538	.	AT	A	11.66	PASS	F	GT:GQ:DP:AD:AF	0/1:11:327:129,184:0.5627	110Vc02111Vc02	household_E
111Vc021	288446	.	G	A	20.91	PASS	F	GT:GQ:DP:AD:AF	0/1:20:415:154,251:0.6048	110Vc02111Vc02	household_E
111Vc021	323296	.	T	C	17.68	PASS	F	GT:GQ:DP:AD:AF	0/1:17:353:155,188:0.5326	110Vc02111Vc02	household_E
111Vc021	532369	.	A	G	19.65	PASS	F	GT:GQ:DP:AD:AF	1/1:19:376:85,262:0.6968	110Vc02111Vc02	household_E
111Vc021	746578	.	T	C	10.04	PASS	F	GT:GQ:DP:AD:AF	0/1:10:409:163,212:0.5183	110Vc02111Vc02	household_E
111Vc021	1157894	.	C	T	18.04	PASS	F	GT:GQ:DP:AD:AF	0/1:18:275:84,180:0.6545	110Vc02111Vc02	household_E
111Vc021	1164673	.	C	T	11.28	PASS	F	GT:GQ:DP:AD:AF	0/1:11:352:148,191:0.5426	110Vc02111Vc02	household_E
111Vc021	1168187	.	T	C	13.99	PASS	P	GT:GQ:DP:AD:AF	1/1:13:380:136,217:0.5711	110Vc02111Vc02	household_E
111Vc021	1183306	.	T	C	13.37	PASS	F	GT:GQ:DP:AD:AF	0/1:13:358:133,187:0.5223	110Vc02111Vc02	household_E
111Vc021	1491139	.	C	CT	5.95	PASS	F	GT:GQ:DP:AD:AF	0/1:5:255:93,70:0.2745	110Vc02111Vc02	household_E
111Vc021	1545285	.	A	G	7.56	PASS	F	GT:GQ:DP:AD:AF	1/1:7:338:126,146:0.4320	110Vc02111Vc02	household_E
111Vc021	1745333	.	G	A	8.30	PASS	F	GT:GQ:DP:AD:AF	1/1:8:467:131,255:0.5460	110Vc02111Vc02	household_E
111Vc021	1827345	.	T	TC	3.29	PASS	F	GT:GQ:DP:AD:AF	1/1:3:466:83,125:0.2682	110Vc02111Vc02	household_E
111Vc021	2019072	.	T	C	14.87	PASS	F	GT:GQ:DP:AD:AF	0/1:14:411:158,241:0.5864	110Vc02111Vc02	household_E
111Vc021	2179879	.	T	C	7.11	PASS	F	GT:GQ:DP:AD:AF	1/1:7:239:81,147:0.6151	110Vc02111Vc02	household_E
111Vc021	2180035	.	T	C	18.74	PASS	F	GT:GQ:DP:AD:AF	0/1:18:240:83,150:0.6250	110Vc02111Vc02	household_E
111Vc021	2180698	.	T	C	5.42	PASS	F	GT:GQ:DP:AD:AF	1/1:5:236:93,128:0.5424	110Vc02111Vc02	household_E
111Vc021	2182611	.	T	C	16.57	PASS	F	GT:GQ:DP:AD:AF	0/1:16:267:108,156:0.5843	110Vc02111Vc02	household_E
111Vc021	2634171	.	A	G	15.10	PASS	F	GT:GQ:DP:AD:AF	0/1:15:284:92,146:0.5141	110Vc02111Vc02	household_E
111Vc021	2716837	.	C	T	18.90	PASS	F	GT:GQ:DP:AD:AF	0/1:18:374:115,254:0.6791	110Vc02111Vc02	household_E
111Vc021	2816109	.	C	CT	14.85	PASS	P	GT:GQ:DP:AD:AF	0/1:14:432:193,165:0.3819	110Vc02111Vc02	household_E
111Vc021	2912352	.	G	A	22.53	PASS	P	GT:GQ:DP:AD:AF	1/1:22:297:7,285:0.9596	110Vc02111Vc02	household_E
111Vc021	2919421	.	T	C	11.96	PASS	F	GT:GQ:DP:AD:AF	0/1:11:237:57,164:0.6920	110Vc02111Vc02	household_E
111Vc021	2934722	.	T	C	21.00	PASS	P	GT:GQ:DP:AD:AF	1/1:21:334:4,321:0.9611	110Vc02111Vc02	household_E
111Vc021	3022834	.	G	A	13.12	PASS	F	GT:GQ:DP:AD:AF	0/1:13:431:148,280:0.6497	110Vc02111Vc02	household_E
111Vc031	173371	.	T	G	21.00	PASS	P	GT:GQ:DP:AD:AF	0/1:21:400:152,211:0.5275	110Vc02111Vc03	household_E
111Vc031	173375	.	G	C	14.47	PASS	F	GT:GQ:DP:AD:AF	0/1:14:400:91,225:0.5625	110Vc02111Vc03	household_E
111Vc031	311095	.	G	T	16.34	PASS	F	GT:GQ:DP:AD:AF	0/1:16:441:134,277:0.6281	110Vc02111Vc03	household_E
111Vc031	311097	.	A	C	17.24	PASS	P	GT:GQ:DP:AD:AF	1/1:17:441:22,255:0.5782	110Vc02111Vc03	household_E
111Vc031	848442	.	T	C	13.38	PASS	P	GT:GQ:DP:AD:AF	1/1:13:314:99,196:0.6242	110Vc02111Vc03	household_E
111Vc031	1092456	.	T	C	16.26	PASS	F	GT:GQ:DP:AD:AF	0/1:16:352:150,176:0.5000	110Vc02111Vc03	household_E
111Vc031	1134737	.	T	TA	6.45	PASS	F	GT:GQ:DP:AD:AF	1/1:6:254:48,124:0.4882	110Vc02111Vc03	household_E
111Vc031	1164671	.	C	T	10.76	PASS	F	GT:GQ:DP:AD:AF	0/1:10:352:148,191:0.5426	110Vc02111Vc03	household_E
111Vc031	1167526	.	A	G	13.21	PASS	F	GT:GQ:DP:AD:AF	1/1:13:370:84,253:0.6838	110Vc02111Vc03	household_E
111Vc031	1168841	.	A	G	14.81	PASS	F	GT:GQ:DP:AD:AF	1/1:14:377:73,202:0.5358	110Vc02111Vc03	household_E
111Vc031	1185216	.	A	G	17.30	PASS	F	GT:GQ:DP:AD:AF	1/1:17:343:79,242:0.7055	110Vc02111Vc03	household_E
111Vc031	1187597	.	A	G	8.96	PASS	F	GT:GQ:DP:AD:AF	1/1:8:353:122,196:0.5552	110Vc02111Vc03	household_E
111Vc031	1236349	.	C	CT	15.82	PASS	P	GT:GQ:DP:AD:AF	1/1:15:424:75,266:0.6274	110Vc02111Vc03	household_E
111Vc031	1353569	.	A	G	17.46	PASS	F	GT:GQ:DP:AD:AF	1/1:17:352:89,257:0.7301	110Vc02111Vc03	household_E
111Vc031	1491136	.	C	CT	7.93	PASS	F	GT:GQ:DP:AD:AF	0/1:7:255:93,70:0.2745	110Vc02111Vc03	household_E
111Vc031	1522828	.	A	G	20.33	PASS	F	GT:GQ:DP:AD:AF	1/1:20:335:61,229:0.6836	110Vc02111Vc03	household_E
111Vc031	1545282	.	A	G	11.88	PASS	F	GT:GQ:DP:AD:AF	1/1:11:338:126,146:0.4320	110Vc02111Vc03	household_E
111Vc031	1592245	.	T	C	19.49	PASS	F	GT:GQ:DP:AD:AF	0/1:19:366:151,205:0.5601	110Vc02111Vc03	household_E
111Vc031	1798573	.	G	GA	7.74	PASS	F	GT:GQ:DP:AD:AF	0/1:7:388:222,124:0.3196	110Vc02111Vc03	household_E
111Vc031	1827341	.	T	TC	11.34	PASS	P	GT:GQ:DP:AD:AF	1/1:11:466:83,125:0.2682	110Vc02111Vc03	household_E
111Vc031	1961584	.	C	T	5.22	PASS	F	GT:GQ:DP:AD:AF	0/1:5:446:151,222:0.4978	110Vc02111Vc03	household_E
111Vc031	2049938	.	GA	G	20.91	PASS	F	GT:GQ:DP:AD:AF	1/1:20:289:67,181:0.6263	110Vc02111Vc03	household_E
111Vc031	2179876	.	T	C	6.03	PASS	F	GT:GQ:DP:AD:AF	1/1:6:239:81,147:0.6151	110Vc02111Vc03	household_E
111Vc031	2180032	.	T	C	14.40	PASS	F	GT:GQ:DP:AD:AF	0/1:14:240:83,150:0.6250	110Vc02111Vc03	household_E
111Vc031	2180509	.	T	C	10.24	PASS	F	GT:GQ:DP:AD:AF	0/1:10:238:73,149:0.6261	110Vc02111Vc03	household_E
111Vc031	2180695	.	T	C	5.03	PASS	F	GT:GQ:DP:AD:AF	0/1:5:236:93,128:0.5424	110Vc02111Vc03	household_E
111Vc031	2193215	.	TC	T	24.84	PASS	F	GT:GQ:DP:AD:AF	1/1:24:264:38,192:0.7273	110Vc02111Vc03	household_E
111Vc031	2375488	.	TG	T	16.32	PASS	P	GT:GQ:DP:AD:AF	1/1:16:392:74,286:0.7296	110Vc02111Vc03	household_E
111Vc031	2376845	.	T	C	15.59	PASS	F	GT:GQ:DP:AD:AF	0/1:15:363:130,218:0.6006	110Vc02111Vc03	household_E
111Vc031	2507906	.	A	AT	16.39	PASS	F	GT:GQ:DP:AD:AF	1/1:16:363:115,215:0.5923	110Vc02111Vc03	household_E
111Vc031	2626105	.	A	G	9.38	PASS	F	GT:GQ:DP:AD:AF	0/1:9:264:120,138:0.5227	110Vc02111Vc03	household_E
111Vc031	2626108	.	T	C	10.98	PASS	F	GT:GQ:DP:AD:AF	1/1:10:264:89,141:0.5341	110Vc02111Vc03	household_E
111Vc031	2628773	.	A	G	5.99	PASS	F	GT:GQ:DP:AD:AF	0/1:5:284:92,146:0.5141	110Vc02111Vc03	household_E
111Vc031	2631564	.	T	C	7.09	PASS	F	GT:GQ:DP:AD:AF	1/1:7:276:81,173:0.6268	110Vc02111Vc03	household_E
111Vc031	2810711	.	CT	C	6.96	PASS	F	GT:GQ:DP:AD:AF	0/1:6:432:178,181:0.4190	110Vc02111Vc03	household_E
111Vc031	2905759	.	C	A	27.94	PASS	P	GT:GQ:DP:AD:AF	1/1:27:304:6,292:0.9605	110Vc02111Vc03	household_E
111Vc031	2929325	.	T	C	21.00	PASS	P	GT:GQ:DP:AD:AF	1/1:21:334:4,321:0.9611	110Vc02111Vc03	household_E
111Vc031	2986330	.	A	G	5.88	PASS	F	GT:GQ:DP:AD:AF	0/1:5:332:112,199:0.5994	110Vc02111Vc03	household_E
111Vc031	2986402	.	A	G	9.63	PASS	F	GT:GQ:DP:AD:AF	1/1:9:329:114,200:0.6079	110Vc02111Vc03	household_E
111Vc032	222810	.	GA	G	21.44	PASS	F	GT:GQ:DP:AD:AF	1/1:21:288:42,223:0.7743	110Vc02111Vc03	household_E
111Vc032	236670	.	T	C	14.40	PASS	F	GT:GQ:DP:AD:AF	1/1:14:275:94,153:0.5564	110Vc02111Vc03	household_E
111Vc032	237075	.	TG	T	12.15	PASS	P	GT:GQ:DP:AD:AF	1/1:12:262:12,243:0.9275	110Vc02111Vc03	household_E
111Vc032	240760	.	TC	T	24.27	PASS	F	GT:GQ:DP:AD:AF	1/1:24:272:56,197:0.7243	110Vc02111Vc03	household_E
111Vc032	273310	.	AT	A	13.86	PASS	F	GT:GQ:DP:AD:AF	1/1:13:325:95,221:0.6800	110Vc02111Vc03	household_E
111Vc032	410575	.	GT	G	9.75	PASS	F	GT:GQ:DP:AD:AF	1/1:9:340:78,247:0.7265	110Vc02111Vc03	household_E
111Vc032	703064	.	T	TG	12.07	PASS	P	GT:GQ:DP:AD:AF	1/1:12:439:102,264:0.6014	110Vc02111Vc03	household_E
111Vc032	814102	.	A	G	22.14	PASS	F	GT:GQ:DP:AD:AF	1/1:22:317:58,249:0.7855	110Vc02111Vc03	household_E
111Vc032	815577	.	TG	T	16.87	PASS	F	GT:GQ:DP:AD:AF	1/1:16:317:42,169:0.5331	110Vc02111Vc03	household_E
111Vc032	1004539	.	AT	A	18.39	PASS	F	GT:GQ:DP:AD:AF	0/1:18:327:129,184:0.5627	110Vc02111Vc03	household_E
111Vc032	1012127	.	T	TC	23.80	PASS	P	GT:GQ:DP:AD:AF	1/1:23:338:4,321:0.9497	110Vc02111Vc03	household_E
111Vc032	1061426	.	AT	A	18.51	PASS	F	GT:GQ:DP:AD:AF	1/1:18:365:162,201:0.5507	110Vc02111Vc03	household_E
111Vc041	1414058	.	T	C	21.94	PASS	F	GT:GQ:DP:AD:AF	0/1:21:402:157,230:0.5721	110Vc02111Vc04	household_E
111Vc041	1491138	.	C	CT	7.23	PASS	F	GT:GQ:DP:AD:AF	0/1:7:255:93,70:0.2745	110Vc02111Vc04	household_E
111Vc041	1508437	.	G	GAA	21.80	PASS	P	GT:GQ:DP:AD:AF	1/1:21:419:16,342:0.8162	110Vc02111Vc04	household_E
111Vc041	1798574	.	G	GA	8.21	PASS	F	GT:GQ:DP:AD:AF	0/1:8:388:222,124:0.3196	110Vc02111Vc04	household_E
111Vc041	1827342	.	T	TC	3.21	PASS	F	GT:GQ:DP:AD:AF	1/1:3:466:83,125:0.2682	110Vc02111Vc04	household_E
111Vc041	2189625	.	A	G	24.75	PASS	F	GT:GQ:DP:AD:AF	0/1:24:246:108,131:0.5325	110Vc02111Vc04	household_E
111Vc041	2192441	.	GA	G	11.82	PASS	F	GT:GQ:DP:AD:AF	1/1:11:260:108,113:0.4346	110Vc02111Vc04	household_E
111Vc041	2233372	.	C	CT	8.06	PASS	F	GT:GQ:DP:AD:AF	1/1:8:426:126,181:0.4249	110Vc02111Vc04	household_E
111Vc041	2322177	.	C	A	22.63	PASS	P	GT:GQ:DP:AD:AF	1/1:22:430:1,416:0.9674	110Vc02111Vc04	household_E
111Vc041	2427883	.	AT	A	10.59	PASS	F	GT:GQ:DP:AD:AF	1/1:10:373:108,263:0.7051	110Vc02111Vc04	household_E
111Vc041	2636956	.	GA	G	1.25	LowQual	F	GT:GQ:DP:AD:AF	1/1:1:276:71,163:0.5906	110Vc02111Vc04	household_E
111Vc041	2644116	.	A	G	9.27	PASS	F	GT:GQ:DP:AD:AF	0/1:9:323:128,178:0.5511	110Vc02111Vc04	household_E
111Vc041	2756536	.	TG	T	19.33	PASS	F	GT:GQ:DP:AD:AF	1/1:19:427:114,264:0.6183	110Vc02111Vc04	household_E
111Vc041	2816108	.	C	CT	14.85	PASS	P	GT:GQ:DP:AD:AF	0/1:14:432:193,165:0.3819	110Vc02111Vc04	household_E
111Vc041	2912351	.	G	A	22.53	PASS	P	GT:GQ:DP:AD:AF	1/1:22:297:7,285:0.9596	110Vc02111Vc04	household_E
111Vc041	2914851	.	A	G	19.53	PASS	F	GT:GQ:DP:AD:AF	1/1:19:248:65,173:0.6976	110Vc02111Vc04	household_E
111Vc041	2934721	.	T	C	21.00	PASS	P	GT:GQ:DP:AD:AF	1/1:21:334:4,321:0.9611	110Vc02111Vc04	household_E
111Vc041	2969440	.	A	G	23.58	PASS	F	GT:GQ:DP:AD:AF	0/1:23:425:163,257:0.6047	110Vc02111Vc04	household_E
111Vc042	347762	.	A	G	20.54	PASS	F	GT:GQ:DP:AD:AF	0/1:20:265:117,141:0.5321	110Vc02111Vc04	household_E
111Vc042	650723	.	TC	T	15.94	PASS	F	GT:GQ:DP:AD:AF	1/1:15:410:151,239:0.5829	110Vc02111Vc04	household_E
111Vc042	1004536	.	AT	A	16.18	PASS	F	GT:GQ:DP:AD:AF	0/1:16:327:129,184:0.5627	110Vc02111Vc04	household_E
111Vc051	173108	.	T	C	12.24	PASS	P	GT:GQ:DP:AD:AF	1/1:12:397:126,261:0.6574	110Vc02111Vc05	household_E
111Vc051	173371	.	T	G	8.00	PASS	F	GT:GQ:DP:AD:AF	1/1:8:400:151,212:0.5300	110Vc02111Vc05	household_E
111Vc051	308339	.	C	T	20.46	PASS	F	GT:GQ:DP:AD:AF	0/1:20:486:165,316:0.6502	110Vc02111Vc05	household_E
111Vc051	534790	.	A	C	10.63	PASS	F	GT:GQ:DP:AD:AF	1/1:10:411:122,196:0.4769	110Vc02111Vc05	household_E
111Vc051	1092456	.	T	C	9.17	PASS	F	GT:GQ:DP:AD:AF	0/1:9:352:150,176:0.5000	110Vc02111Vc05	household_E
111Vc051	1138153	.	A	G	6.55	PASS	F	GT:GQ:DP:AD:AF	1/1:6:247:57,149:0.6032	110Vc02111Vc05	household_E
111Vc051	1150665	.	AT	A	3.61	PASS	F	GT:GQ:DP:AD:AF	1/1:3:273:166,99:0.3626	110Vc02111Vc05	household_E
111Vc051	1177573	.	A	G	21.03	PASS	F	GT:GQ:DP:AD:AF	0/1:21:336:109,153:0.4554	110Vc02111Vc05	household_E
111Vc051	1253617	.	A	G	20.00	PASS	F	GT:GQ:DP:AD:AF	0/1:20:265:117,141:0.5321	110Vc02111Vc05	household_E
111Vc051	1297439	.	CG	C	6.76	PASS	F	GT:GQ:DP:AD:AF	1/1:6:437:196,175:0.4005	110Vc02111Vc05	household_E
111Vc051	1297441	.	C	A	9.48	PASS	F	GT:GQ:DP:AD:AF	1/1:9:437:105,137:0.3135	110Vc02111Vc05	household_E
111Vc051	1335065	.	T	C	9.74	PASS	P	GT:GQ:DP:AD:AF	1/1:9:405:144,245:0.6049	110Vc02111Vc05	household_E
111Vc051	1481312	.	T	TA	25.78	PASS	P	GT:GQ:DP:AD:AF	1/1:25:307:3,296:0.9642	110Vc02111Vc05	household_E
111Vc051	1556576	.	TC	T	18.76	PASS	F	GT:GQ:DP:AD:AF	1/1:18:410:151,239:0.5829	110Vc02111Vc05	household_E
111Vc051	1658711	.	T	C	13.64	PASS	F	GT:GQ:DP:AD:AF	1/1:13:424:95,309:0.7288	110Vc02111Vc05	household_E
111Vc051	1910389	.	AT	A	0.76	LowQual	F	GT:GQ:DP:AD:AF	1/1:0:327:129,184:0.5627	110Vc02111Vc05	household_E
111Vc051	2185909	.	C	T	13.12	PASS	F	GT:GQ:DP:AD:AF	0/1:13:265:106,128:0.4830	110Vc02111Vc05	household_E
111Vc051	2232354	.	C	T	9.71	PASS	F	GT:GQ:DP:AD:AF	0/1:9:351:147,191:0.5442	110Vc02111Vc05	household_E
111Vc051	2466626	.	TC	T	12.99	PASS	F	GT:GQ:DP:AD:AF	1/1:12:353:160,180:0.5099	110Vc02111Vc05	household_E
111Vc051	2558821	.	C	CT	6.04	PASS	F	GT:GQ:DP:AD:AF	0/1:6:255:93,70:0.2745	110Vc02111Vc05	household_E
111Vc051	2845129	.	C	CT	4.35	PASS	F	GT:GQ:DP:AD:AF	1/1:4:432:152,199:0.4606	110Vc02111Vc05	household_E
111Vc051	2866257	.	G	GA	7.37	PASS	F	GT:GQ:DP:AD:AF	0/1:7:388:222,124:0.3196	110Vc02111Vc05	household_E
111Vc051	2895025	.	T	TC	11.34	PASS	P	GT:GQ:DP:AD:AF	1/1:11:466:83,125:0.2682	110Vc02111Vc05	household_E
111Vc051	2900136	.	A	C	16.78	PASS	F	GT:GQ:DP:AD:AF	1/1:16:459:166,206:0.4488	110Vc02111Vc05	household_E
111Vc051	3248378	.	T	C	9.38	PASS	F	GT:GQ:DP:AD:AF	1/1:9:236:93,128:0.5424	110Vc02111Vc05	household_E
111Vc051	3250288	.	A	G	18.21	PASS	F	GT:GQ:DP:AD:AF	0/1:18:268:122,133:0.4963	110Vc02111Vc05	household_E
111Vc051	3260893	.	G	A	9.89	PASS	F	GT:GQ:DP:AD:AF	0/1:9:264:103,129:0.4886	110Vc02111Vc05	household_E
111Vc051	3267760	.	GA	G	18.61	PASS	F	GT:GQ:DP:AD:AF	1/1:18:253:42,153:0.6047	110Vc02111Vc05	household_E
111Vc051	3268160	.	A	G	8.91	PASS	F	GT:GQ:DP:AD:AF	0/1:8:260:78,156:0.6000	110Vc02111Vc05	household_E
111Vc051	3704640	.	GA	G	9.10	PASS	F	GT:GQ:DP:AD:AF	1/1:9:276:71,163:0.5906	110Vc02111Vc05	household_E
111Vc051	3978839	.	C	A	27.94	PASS	P	GT:GQ:DP:AD:AF	1/1:27:304:6,292:0.9605	110Vc02111Vc05	household_E
111Vc051	4002405	.	T	C	21.00	PASS	P	GT:GQ:DP:AD:AF	1/1:21:334:4,321:0.9611	110Vc02111Vc05	household_E
111Vc051	4064036	.	A	G	11.44	PASS	F	GT:GQ:DP:AD:AF	0/1:11:325:112,200:0.6154	110Vc02111Vc05	household_E
111Vc061	173371	.	T	G	8.00	PASS	F	GT:GQ:DP:AD:AF	1/1:8:400:151,212:0.5300	110Vc02111Vc06	household_E
111Vc061	420776	.	A	G	9.95	PASS	F	GT:GQ:DP:AD:AF	0/1:9:394:115,272:0.6904	110Vc02111Vc06	household_E
111Vc061	1092456	.	T	C	17.74	PASS	F	GT:GQ:DP:AD:AF	0/1:17:352:150,176:0.5000	110Vc02111Vc06	household_E
111Vc061	1164672	.	C	T	13.28	PASS	F	GT:GQ:DP:AD:AF	0/1:13:352:148,191:0.5426	110Vc02111Vc06	household_E
111Vc061	1496083	.	A	G	6.68	PASS	F	GT:GQ:DP:AD:AF	0/1:6:283:72,201:0.7102	110Vc02111Vc06	household_E
111Vc061	1564592	.	A	AT	2.56	PASS	F	GT:GQ:DP:AD:AF	0/1:2:378:66,155:0.4101	110Vc02111Vc06	household_E
111Vc061	1592247	.	T	C	20.32	PASS	F	GT:GQ:DP:AD:AF	0/1:20:366:151,205:0.5601	110Vc02111Vc06	household_E
111Vc061	2095529	.	T	C	13.77	PASS	F	GT:GQ:DP:AD:AF	0/1:13:304:80,214:0.7039	110Vc02111Vc06	household_E
111Vc061	2103894	.	T	C	15.60	PASS	F	GT:GQ:DP:AD:AF	0/1:15:319:110,199:0.6238	110Vc02111Vc06	household_E
111Vc061	2180697	.	T	C	8.65	PASS	F	GT:GQ:DP:AD:AF	0/1:8:236:93,128:0.5424	110Vc02111Vc06	household_E
111Vc061	2187879	.	G	A	20.67	PASS	F	GT:GQ:DP:AD:AF	0/1:20:255:105,146:0.5725	110Vc02111Vc06	household_E
111Vc061	2189627	.	A	G	22.10	PASS	F	GT:GQ:DP:AD:AF	0/1:22:246:108,131:0.5325	110Vc02111Vc06	household_E
111Vc061	2192225	.	GA	G	20.35	PASS	F	GT:GQ:DP:AD:AF	1/1:20:261:40,159:0.6092	110Vc02111Vc06	household_E
111Vc061	2192444	.	GA	G	7.98	PASS	F	GT:GQ:DP:AD:AF	1/1:7:260:108,113:0.4346	110Vc02111Vc06	household_E
111Vc061	2193761	.	TA	T	19.33	PASS	F	GT:GQ:DP:AD:AF	1/1:19:258:84,140:0.5426	110Vc02111Vc06	household_E
111Vc061	2195165	.	A	G	13.86	PASS	F	GT:GQ:DP:AD:AF	1/1:13:246:82,155:0.6301	110Vc02111Vc06	household_E
111Vc061	2598714	.	T	C	11.97	PASS	P	GT:GQ:DP:AD:AF	1/1:11:479:150,302:0.6305	110Vc02111Vc06	household_E
111Vc061	2633530	.	T	G	14.57	PASS	F	GT:GQ:DP:AD:AF	1/1:14:288:64,181:0.6285	110Vc02111Vc06	household_E
111Vc061	2634172	.	T	G,A	7.56	PASS	F	GT:GQ:DP:AD:AF	1/2:7:283:42,145,87:0.5124,0.3074	110Vc02111Vc06	household_E
111Vc061	2756539	.	TG	T	18.60	PASS	F	GT:GQ:DP:AD:AF	1/1:18:427:114,264:0.6183	110Vc02111Vc06	household_E
111Vc061	2765227	.	AG	A	18.25	PASS	P	GT:GQ:DP:AD:AF	1/1:18:374:7,361:0.9652	110Vc02111Vc06	household_E
111Vc061	2816112	.	C	CT	14.85	PASS	P	GT:GQ:DP:AD:AF	0/1:14:432:193,165:0.3819	110Vc02111Vc06	household_E
111Vc061	2912355	.	G	A	22.53	PASS	P	GT:GQ:DP:AD:AF	1/1:22:297:7,285:0.9596	110Vc02111Vc06	household_E
111Vc061	2934725	.	T	C	21.00	PASS	P	GT:GQ:DP:AD:AF	1/1:21:334:4,321:0.9611	110Vc02111Vc06	household_E
111Vc061	2991802	.	A	G	9.94	PASS	F	GT:GQ:DP:AD:AF	0/1:9:329:114,200:0.6079	110Vc02111Vc06	household_E
111Vc061	2996356	.	A	G	13.51	PASS	F	GT:GQ:DP:AD:AF	0/1:13:325:112,200:0.6154	110Vc02111Vc06	household_E
111Vc062	196493	.	T	C	20.68	PASS	F	GT:GQ:DP:AD:AF	0/1:20:266:115,137:0.5150	110Vc02111Vc06	household_E
111Vc062	212373	.	C	T	15.17	PASS	F	GT:GQ:DP:AD:AF	0/1:15:266:107,128:0.4812	110Vc02111Vc06	household_E
111Vc062	347762	.	A	G	17.12	PASS	F	GT:GQ:DP:AD:AF	0/1:17:265:117,141:0.5321	110Vc02111Vc06	household_E
111Vc062	1003610	.	T	TC	17.29	PASS	P	GT:GQ:DP:AD:AF	1/1:17:320:28,269:0.8406	110Vc02111Vc06	household_E
111Vc071	173371	.	T	G	8.00	PASS	F	GT:GQ:DP:AD:AF	1/1:8:400:151,212:0.5300	110Vc02111Vc07	household_E
111Vc071	219079	.	T	TG	10.23	PASS	F	GT:GQ:DP:AD:AF	0/1:10:443:214,190:0.4289	110Vc02111Vc07	household_E
111Vc071	1092455	.	T	C	20.84	PASS	F	GT:GQ:DP:AD:AF	0/1:20:352:150,176:0.5000	110Vc02111Vc07	household_E
111Vc071	1164671	.	C	T	13.78	PASS	F	GT:GQ:DP:AD:AF	0/1:13:352:148,191:0.5426	110Vc02111Vc07	household_E
111Vc071	1491137	.	C	CT	6.19	PASS	F	GT:GQ:DP:AD:AF	0/1:6:255:93,70:0.2745	110Vc02111Vc07	household_E
111Vc071	1827343	.	T	TCC,TC	1.57	LowQual	F	GT:GQ:DP:AD:AF	1/2:1:466:83,65,125:0.1395,0.2682	110Vc02111Vc07	household_E
111Vc071	1832454	.	A	C	14.39	PASS	F	GT:GQ:DP:AD:AF	1/1:14:459:166,206:0.4488	110Vc02111Vc07	household_E
111Vc071	2382240	.	T	C	14.80	PASS	F	GT:GQ:DP:AD:AF	0/1:14:363:130,218:0.6006	110Vc02111Vc07	household_E
111Vc071	2716835	.	C	T	19.73	PASS	F	GT:GQ:DP:AD:AF	0/1:19:374:115,254:0.6791	110Vc02111Vc07	household_E
111Vc071	2848555	.	A	AT	20.53	PASS	P	GT:GQ:DP:AD:AF	1/1:20:379:21,346:0.9129	110Vc02111Vc07	household_E
111Vc071	2912350	.	G	A	22.53	PASS	P	GT:GQ:DP:AD:AF	1/1:22:297:7,285:0.9596	110Vc02111Vc07	household_E
111Vc071	2934720	.	T	C	21.00	PASS	P	GT:GQ:DP:AD:AF	1/1:21:334:4,321:0.9611	110Vc02111Vc07	household_E
111Vc072	64510	.	A	G	13.34	PASS	F	GT:GQ:DP:AD:AF	0/1:13:386:138,236:0.6114	110Vc02111Vc07	household_E
111Vc072	195243	.	A	G	12.50	PASS	F	GT:GQ:DP:AD:AF	0/1:12:255:73,125:0.4902	110Vc02111Vc07	household_E
111Vc072	212373	.	C	T	9.54	PASS	F	GT:GQ:DP:AD:AF	0/1:9:266:107,128:0.4812	110Vc02111Vc07	household_E
111Vc072	242893	.	CT	C	12.97	PASS	P	GT:GQ:DP:AD:AF	1/1:12:300:6,290:0.9667	110Vc02111Vc07	household_E
111Vc082	196493	.	T	C	20.68	PASS	F	GT:GQ:DP:AD:AF	0/1:20:266:115,137:0.5150	110Vc02111Vc08	household_E
111Vc082	212373	.	C	T	15.17	PASS	F	GT:GQ:DP:AD:AF	0/1:15:266:107,128:0.4812	110Vc02111Vc08	household_E
111Vc082	365025	.	G	A	12.04	PASS	F	GT:GQ:DP:AD:AF	1/1:12:440:116,212:0.4818	110Vc02111Vc08	household_E
111Vc082	398608	.	CT	C	27.55	PASS	F	GT:GQ:DP:AD:AF	1/1:27:370:23,335:0.9054	110Vc02111Vc08	household_E
111Vc082	673241	.	T	C	17.49	PASS	F	GT:GQ:DP:AD:AF	0/1:17:427:148,271:0.6347	110Vc02111Vc08	household_E
111Vc082	1004535	.	AT	A	11.76	PASS	F	GT:GQ:DP:AD:AF	0/1:11:327:129,184:0.5627	110Vc02111Vc08	household_E
111Vc081	27075	.	C	CA	12.04	PASS	F	GT:GQ:DP:AD:AF	1/1:12:424:60,180:0.4245	110Vc02111Vc08	household_E
111Vc081	288445	.	G	A	20.91	PASS	F	GT:GQ:DP:AD:AF	0/1:20:415:154,251:0.6048	110Vc02111Vc08	household_E
111Vc081	344795	.	TTC	T	20.65	PASS	P	GT:GQ:DP:AD:AF	1/1:20:385:4,377:0.9792	110Vc02111Vc08	household_E
111Vc081	345342	.	CA	C	22.81	PASS	P	GT:GQ:DP:AD:AF	1/1:22:366:5,353:0.9645	110Vc02111Vc08	household_E
111Vc081	346431	.	CTAA	C	20.95	PASS	P	GT:GQ:DP:AD:AF	1/1:20:350:12,333:0.9514	110Vc02111Vc08	household_E
111Vc081	346978	.	GGT	G	26.30	PASS	P	GT:GQ:DP:AD:AF	1/1:26:339:23,312:0.9204	110Vc02111Vc08	household_E
111Vc081	347518	.	CTG	C	28.18	PASS	F	GT:GQ:DP:AD:AF	1/1:28:330:11,318:0.9636	110Vc02111Vc08	household_E
111Vc081	349132	.	TA	T	31.61	PASS	F	GT:GQ:DP:AD:AF	1/1:31:339:7,327:0.9646	110Vc02111Vc08	household_E
111Vc081	350185	.	CGA	C	28.14	PASS	F	GT:GQ:DP:AD:AF	1/1:28:355:2,348:0.9803	110Vc02111Vc08	household_E
111Vc081	350701	.	TTA	T	20.37	PASS	P	GT:GQ:DP:AD:AF	1/1:20:368:6,361:0.9810	110Vc02111Vc08	household_E
111Vc081	351219	.	CGCG	C	21.87	PASS	P	GT:GQ:DP:AD:AF	1/1:21:378:8,368:0.9735	110Vc02111Vc08	household_E
111Vc081	351739	.	GT	G	28.79	PASS	F	GT:GQ:DP:AD:AF	1/1:28:401:18,379:0.9451	110Vc02111Vc08	household_E
111Vc081	746594	.	AT	A	14.95	PASS	F	GT:GQ:DP:AD:AF	1/1:14:409:205,179:0.4377	110Vc02111Vc08	household_E
111Vc081	1398963	.	TC	T	6.76	PASS	F	GT:GQ:DP:AD:AF	1/1:6:353:160,180:0.5099	110Vc02111Vc08	household_E
111Vc081	1491158	.	C	CT	7.49	PASS	F	GT:GQ:DP:AD:AF	0/1:7:255:93,70:0.2745	110Vc02111Vc08	household_E
111Vc081	1518936	.	AC	A	22.14	PASS	F	GT:GQ:DP:AD:AF	1/1:22:299:34,2:0.0067	110Vc02111Vc08	household_E
111Vc081	1518950	.	A	G	0.00	LowQual	F	GT:GQ:DP:AD:AF	1/1:0:267:0,1:0.0037	110Vc02111Vc08	household_E
111Vc081	1518955	.	G	T	0.00	LowQual	F	GT:GQ:DP:AD:AF	1/1:0:268:1,1:0.0037	110Vc02111Vc08	household_E
111Vc081	1835267	.	T	TCC,TC	3.26	PASS	F	GT:GQ:DP:AD:AF	1/2:3:466:83,65,125:0.1395,0.2682	110Vc02111Vc08	household_E
111Vc081	1840378	.	A	C	16.02	PASS	F	GT:GQ:DP:AD:AF	1/1:16:459:166,206:0.4488	110Vc02111Vc08	household_E
111Vc081	1978303	.	A	G	13.92	PASS	F	GT:GQ:DP:AD:AF	0/1:13:419:138,276:0.6587	110Vc02111Vc08	household_E
111Vc081	2184544	.	TC	T	6.84	PASS	F	GT:GQ:DP:AD:AF	1/1:6:268:71,173:0.6455	110Vc02111Vc08	household_E
111Vc081	2190531	.	A	G	18.18	PASS	F	GT:GQ:DP:AD:AF	0/1:18:268:122,133:0.4963	110Vc02111Vc08	household_E
111Vc081	2193123	.	A	G	14.58	PASS	F	GT:GQ:DP:AD:AF	0/1:14:255:80,167:0.6549	110Vc02111Vc08	household_E
111Vc081	2824032	.	CT	C	6.32	PASS	F	GT:GQ:DP:AD:AF	0/1:6:432:178,181:0.4190	110Vc02111Vc08	household_E
111Vc081	2910689	.	CT	C	2.47	PASS	F	GT:GQ:DP:AD:AF	0/1:2:399:223,118:0.2957	110Vc02111Vc08	household_E
111Vc081	2918891	.	C	CCTTTATTCCCCG	27.28	PASS	P	GT:GQ:DP:AD:AF	1/1:27:307:11,267:0.8697	110Vc02111Vc08	household_E
111Vc081	2942634	.	T	C	21.00	PASS	P	GT:GQ:DP:AD:AF	1/1:21:334:4,321:0.9611	110Vc02111Vc08	household_E
111Vc081	2968815	.	CG	C	15.49	PASS	F	GT:GQ:DP:AD:AF	1/1:15:419:95,301:0.7184	110Vc02111Vc08	household_E
111Vc091	540885	.	CA	C	11.19	PASS	F	GT:GQ:DP:AD:AF	1/1:11:410:177,220:0.5366	110Vc02111Vc09	household_E
111Vc091	767289	.	T	TG	15.37	PASS	P	GT:GQ:DP:AD:AF	1/1:15:458:85,296:0.6463	110Vc02111Vc09	household_E
111Vc091	883509	.	G	GA	18.17	PASS	F	GT:GQ:DP:AD:AF	1/1:18:354:84,201:0.5678	110Vc02111Vc09	household_E
111Vc091	902826	.	GA	G	1.75	LowQual	F	GT:GQ:DP:AD:AF	1/1:1:435:100,267:0.6138	110Vc02111Vc09	household_E
111Vc091	1093351	.	T	C	13.59	PASS	F	GT:GQ:DP:AD:AF	1/1:13:313:57,244:0.7796	110Vc02111Vc09	household_E
111Vc091	1183305	.	T	C	8.39	PASS	F	GT:GQ:DP:AD:AF	0/1:8:357:133,186:0.5210	110Vc02111Vc09	household_E
111Vc091	1222705	.	C	CG	11.38	PASS	F	GT:GQ:DP:AD:AF	1/1:11:409:84,200:0.4890	110Vc02111Vc09	household_E
111Vc091	1398943	.	TC	T	0.00	LowQual	F	GT:GQ:DP:AD:AF	1/1:0:353:160,180:0.5099	110Vc02111Vc09	household_E
111Vc091	1491138	.	C	CT	4.46	PASS	F	GT:GQ:DP:AD:AF	0/1:4:255:93,70:0.2745	110Vc02111Vc09	household_E
111Vc091	1564591	.	A	ATTT,AT	1.49	LowQual	F	GT:GQ:DP:AD:AF	1/2:1:378:66,1,155:0.0026,0.4101	110Vc02111Vc09	household_E
111Vc091	1777445	.	C	CT	9.79	PASS	F	GT:GQ:DP:AD:AF	1/1:9:432:152,199:0.4606	110Vc02111Vc09	household_E
111Vc091	1827342	.	T	TCC,TC	2.21	PASS	F	GT:GQ:DP:AD:AF	1/2:2:466:83,65,125:0.1395,0.2682	110Vc02111Vc09	household_E
111Vc091	1832453	.	A	C	15.02	PASS	F	GT:GQ:DP:AD:AF	1/1:15:459:166,206:0.4488	110Vc02111Vc09	household_E
111Vc091	2172479	.	GA	G	22.86	PASS	F	GT:GQ:DP:AD:AF	1/1:22:292:34,238:0.8151	110Vc02111Vc09	household_E
111Vc091	2176622	.	A	G	17.39	PASS	F	GT:GQ:DP:AD:AF	1/1:17:267:82,135:0.5056	110Vc02111Vc09	household_E
111Vc091	2182606	.	A	G	10.76	PASS	F	GT:GQ:DP:AD:AF	0/1:10:268:122,133:0.4963	110Vc02111Vc09	household_E
111Vc091	2183849	.	GA	G	19.88	PASS	F	GT:GQ:DP:AD:AF	1/1:19:255:37,169:0.6627	110Vc02111Vc09	household_E
111Vc091	2188243	.	A	G	12.26	PASS	F	GT:GQ:DP:AD:AF	1/1:12:255:56,177:0.6941	110Vc02111Vc09	household_E
111Vc091	2192444	.	AT	A	9.50	PASS	F	GT:GQ:DP:AD:AF	1/1:9:260:143,109:0.4192	110Vc02111Vc09	household_E
111Vc091	2469430	.	T	C	8.74	PASS	F	GT:GQ:DP:AD:AF	0/1:8:285:112,123:0.4316	110Vc02111Vc09	household_E
111Vc091	2492065	.	C	CT	4.76	PASS	F	GT:GQ:DP:AD:AF	0/1:4:424:259,140:0.3302	110Vc02111Vc09	household_E
111Vc091	2649487	.	A	G	19.88	PASS	F	GT:GQ:DP:AD:AF	0/1:19:369:125,226:0.6125	110Vc02111Vc09	household_E
111Vc091	2655670	.	A	G	17.63	PASS	F	GT:GQ:DP:AD:AF	0/1:17:373:130,219:0.5871	110Vc02111Vc09	household_E
111Vc091	2714103	.	G	C	19.46	PASS	F	GT:GQ:DP:AD:AF	1/1:19:420:95,290:0.6905	110Vc02111Vc09	household_E
111Vc091	2716836	.	C	T	20.29	PASS	F	GT:GQ:DP:AD:AF	0/1:20:374:115,254:0.6791	110Vc02111Vc09	household_E
111Vc091	2756537	.	TG	T	18.36	PASS	F	GT:GQ:DP:AD:AF	1/1:18:427:114,264:0.6183	110Vc02111Vc09	household_E
111Vc091	2816109	.	C	CT	14.85	PASS	P	GT:GQ:DP:AD:AF	0/1:14:432:193,165:0.3819	110Vc02111Vc09	household_E
111Vc091	2902765	.	C	CT	12.96	PASS	P	GT:GQ:DP:AD:AF	0/1:12:398:131,212:0.5327	110Vc02111Vc09	household_E
111Vc091	2912351	.	G	A	22.53	PASS	P	GT:GQ:DP:AD:AF	1/1:22:297:7,285:0.9596	110Vc02111Vc09	household_E
111Vc091	2934721	.	T	C	21.00	PASS	P	GT:GQ:DP:AD:AF	1/1:21:334:4,321:0.9611	110Vc02111Vc09	household_E
111Vc091	2980104	.	C	CT	14.39	PASS	P	GT:GQ:DP:AD:AF	1/1:14:416:114,211:0.5072	110Vc02111Vc09	household_E
111Vc092	68454	.	T	C	13.96	PASS	F	GT:GQ:DP:AD:AF	0/1:13:360:129,217:0.6028	110Vc02111Vc09	household_E
111Vc092	119336	.	G	GT	15.30	PASS	F	GT:GQ:DP:AD:AF	1/1:15:430:60,253:0.5884	110Vc02111Vc09	household_E
111Vc092	191371	.	T	C	22.85	PASS	F	GT:GQ:DP:AD:AF	0/1:22:220:91,119:0.5409	110Vc02111Vc09	household_E
111Vc092	194815	.	AT	A	12.89	PASS	P	GT:GQ:DP:AD:AF	1/1:12:256:47,206:0.8047	110Vc02111Vc09	household_E
111Vc092	196493	.	T	C	20.45	PASS	F	GT:GQ:DP:AD:AF	0/1:20:266:115,137:0.5150	110Vc02111Vc09	household_E
111Vc092	347762	.	A	G	19.28	PASS	F	GT:GQ:DP:AD:AF	0/1:19:265:117,141:0.5321	110Vc02111Vc09	household_E
111Vc092	402689	.	A	G	12.27	PASS	F	GT:GQ:DP:AD:AF	0/1:12:339:105,217:0.6401	110Vc02111Vc09	household_E
111Vc092	794678	.	A	C	19.60	PASS	F	GT:GQ:DP:AD:AF	1/1:19:445:102,279:0.6270	110Vc02111Vc09	household_E
111Vc092	841626	.	T	TG	4.52	PASS	F	GT:GQ:DP:AD:AF	1/1:4:409:83,131:0.3203	110Vc02111Vc09	household_E
111Vc092	1004533	.	AT	A	11.17	PASS	F	GT:GQ:DP:AD:AF	0/1:11:327:129,184:0.5627	110Vc02111Vc09	household_E
111Vc092	1012115	.	G	GGA	23.94	PASS	P	GT:GQ:DP:AD:AF	1/1:23:338:16,319:0.9438	110Vc02111Vc09	household_E
111Vc092	1012117	.	TA	T	21.60	PASS	F	GT:GQ:DP:AD:AF	1/1:21:336:6,317:0.9435	110Vc02111Vc09	household_E
111Vc092	1012120	.	G	T	15.97	PASS	P	GT:GQ:DP:AD:AF	1/1:15:336:3,325:0.9673	110Vc02111Vc09	household_E
111Vc092	1012121	.	G	C	22.38	PASS	P	GT:GQ:DP:AD:AF	1/1:22:336:2,324:0.9643	110Vc02111Vc09	household_E
111Vc101	153896	.	C	T	11.77	PASS	F	GT:GQ:DP:AD:AF	0/1:11:399:129,268:0.6717	110Vc02111Vc10	household_E
111Vc101	848442	.	T	C	9.02	PASS	F	GT:GQ:DP:AD:AF	1/1:9:314:99,196:0.6242	110Vc02111Vc10	household_E
111Vc101	947775	.	CG	C	14.21	PASS	F	GT:GQ:DP:AD:AF	1/1:14:458:156,273:0.5961	110Vc02111Vc10	household_E
111Vc101	1049385	.	GA	G	0.60	LowQual	F	GT:GQ:DP:AD:AF	0/1:0:352:94,186:0.5284	110Vc02111Vc10	household_E
111Vc101	1092458	.	T	C	13.21	PASS	F	GT:GQ:DP:AD:AF	0/1:13:352:150,176:0.5000	110Vc02111Vc10	household_E
111Vc101	1144567	.	T	C	15.54	PASS	F	GT:GQ:DP:AD:AF	1/1:15:204:66,119:0.5833	110Vc02111Vc10	household_E
111Vc101	1157895	.	C	T	16.78	PASS	F	GT:GQ:DP:AD:AF	0/1:16:275:84,180:0.6545	110Vc02111Vc10	household_E
111Vc101	1186592	.	T	C	9.32	PASS	F	GT:GQ:DP:AD:AF	0/1:9:331:120,185:0.5589	110Vc02111Vc10	household_E
111Vc101	1236352	.	C	CT	15.82	PASS	P	GT:GQ:DP:AD:AF	1/1:15:424:75,266:0.6274	110Vc02111Vc10	household_E
111Vc101	1491139	.	C	CT	8.23	PASS	F	GT:GQ:DP:AD:AF	0/1:8:255:93,70:0.2745	110Vc02111Vc10	household_E
111Vc101	1544032	.	G	GT	6.78	PASS	F	GT:GQ:DP:AD:AF	0/1:6:360:175,133:0.3694	110Vc02111Vc10	household_E
111Vc101	1827344	.	T	TCC,TC	1.48	LowQual	F	GT:GQ:DP:AD:AF	1/2:1:466:83,65,125:0.1395,0.2682	110Vc02111Vc10	household_E
111Vc101	1832455	.	A	C	15.79	PASS	F	GT:GQ:DP:AD:AF	1/1:15:459:166,206:0.4488	110Vc02111Vc10	household_E
111Vc101	1970380	.	A	G	12.72	PASS	F	GT:GQ:DP:AD:AF	0/1:12:419:138,276:0.6587	110Vc02111Vc10	household_E
111Vc101	2182607	.	A	G	19.83	PASS	F	GT:GQ:DP:AD:AF	0/1:19:268:122,133:0.4963	110Vc02111Vc10	household_E
111Vc101	2187879	.	G	A	22.01	PASS	F	GT:GQ:DP:AD:AF	0/1:22:255:105,146:0.5725	110Vc02111Vc10	household_E
111Vc101	2189627	.	A	G	24.53	PASS	F	GT:GQ:DP:AD:AF	0/1:24:246:108,131:0.5325	110Vc02111Vc10	household_E
111Vc101	2192444	.	AT	A	2.29	PASS	F	GT:GQ:DP:AD:AF	0/1:2:260:143,109:0.4192	110Vc02111Vc10	household_E
111Vc101	2193213	.	G	A	14.49	PASS	F	GT:GQ:DP:AD:AF	0/1:14:264:103,129:0.4886	110Vc02111Vc10	household_E
111Vc101	2193774	.	T	C	9.75	PASS	F	GT:GQ:DP:AD:AF	0/1:9:258:91,159:0.6163	110Vc02111Vc10	household_E
111Vc101	2201231	.	T	C	14.85	PASS	F	GT:GQ:DP:AD:AF	1/1:14:259:96,137:0.5290	110Vc02111Vc10	household_E
111Vc101	2209916	.	A	G	19.44	PASS	F	GT:GQ:DP:AD:AF	1/1:19:316:67,239:0.7563	110Vc02111Vc10	household_E
111Vc101	2336413	.	AC	A	20.51	PASS	F	GT:GQ:DP:AD:AF	1/1:20:395:25,268:0.6785	110Vc02111Vc10	household_E
111Vc101	2439962	.	T	C	8.48	PASS	F	GT:GQ:DP:AD:AF	0/1:8:316:92,209:0.6614	110Vc02111Vc10	household_E
111Vc101	2462962	.	T	C	17.46	PASS	P	GT:GQ:DP:AD:AF	1/1:17:432:85,268:0.6204	110Vc02111Vc10	household_E
111Vc101	2465462	.	TC	T	22.06	PASS	P	GT:GQ:DP:AD:AF	1/1:22:374:2,368:0.9840	110Vc02111Vc10	household_E
111Vc101	2469432	.	T	C	11.04	PASS	F	GT:GQ:DP:AD:AF	0/1:11:285:112,123:0.4316	110Vc02111Vc10	household_E
111Vc101	2816111	.	C	CT	14.85	PASS	P	GT:GQ:DP:AD:AF	0/1:14:432:193,165:0.3819	110Vc02111Vc10	household_E
111Vc101	2902767	.	CT	C	1.82	LowQual	F	GT:GQ:DP:AD:AF	0/1:1:399:223,118:0.2957	110Vc02111Vc10	household_E
111Vc101	2912354	.	G	A	22.53	PASS	P	GT:GQ:DP:AD:AF	1/1:22:297:7,285:0.9596	110Vc02111Vc10	household_E
111Vc101	2913038	.	G	T	13.49	PASS	F	GT:GQ:DP:AD:AF	1/1:13:277:38,197:0.7112	110Vc02111Vc10	household_E
111Vc101	2934724	.	T	C	21.00	PASS	P	GT:GQ:DP:AD:AF	1/1:21:334:4,321:0.9611	110Vc02111Vc10	household_E
111Vc101	2947430	.	GC	G	15.35	PASS	F	GT:GQ:DP:AD:AF	1/1:15:432:93,311:0.7199	110Vc02111Vc10	household_E
111Vc101	2987591	.	T	C	23.06	PASS	F	GT:GQ:DP:AD:AF	1/1:23:423:102,307:0.7258	110Vc02111Vc10	household_E
111Vc102	6467	.	T	C	9.98	PASS	F	GT:GQ:DP:AD:AF	1/1:9:362:119,225:0.6215	110Vc02111Vc10	household_E
111Vc102	73492	.	T	TC	23.74	PASS	P	GT:GQ:DP:AD:AF	1/1:23:356:4,348:0.9775	110Vc02111Vc10	household_E
111Vc102	187013	.	AT	A	24.45	PASS	F	GT:GQ:DP:AD:AF	1/1:24:224:54,167:0.7455	110Vc02111Vc10	household_E
111Vc102	191372	.	T	C	20.29	PASS	F	GT:GQ:DP:AD:AF	0/1:20:220:91,119:0.5409	110Vc02111Vc10	household_E
111Vc102	212373	.	C	T	14.33	PASS	F	GT:GQ:DP:AD:AF	0/1:14:266:107,128:0.4812	110Vc02111Vc10	household_E
111Vc102	271718	.	A	G	12.07	PASS	F	GT:GQ:DP:AD:AF	0/1:12:336:109,153:0.4554	110Vc02111Vc10	household_E
111Vc102	365025	.	G	A	13.31	PASS	F	GT:GQ:DP:AD:AF	1/1:13:440:116,212:0.4818	110Vc02111Vc10	household_E
111Vc102	391585	.	C	CA	5.97	PASS	F	GT:GQ:DP:AD:AF	1/1:5:437:144,94:0.2151	110Vc02111Vc10	household_E
111Vc102	512159	.	GA	G	21.04	PASS	F	GT:GQ:DP:AD:AF	1/1:21:383:66,293:0.7650	110Vc02111Vc10	household_E
110Vc011	1491138	.	C	CT	4.46	PASS	F	GT:GQ:DP:AD:AF	0/1:4:177:64,34:0.1921	110Vc03110Vc01	household_E
110Vc011	1827343	.	T	TCC,TC	0.93	LowQual	F	GT:GQ:DP:AD:AF	1/2:0:243:36,20,57:0.0823,0.2346	110Vc03110Vc01	household_E
110Vc011	2180696	.	T	C	7.61	PASS	F	GT:GQ:DP:AD:AF	0/1:7:111:42,65:0.5856	110Vc03110Vc01	household_E
110Vc011	2233372	.	C	CT	4.32	PASS	F	GT:GQ:DP:AD:AF	1/1:4:225:65,101:0.4489	110Vc03110Vc01	household_E
110Vc011	2430966	.	GTGTTT	G	25.35	PASS	P	GT:GQ:DP:AD:AF	1/1:25:108:10,95:0.8796	110Vc03110Vc01	household_E
110Vc011	2816105	.	C	CT	5.11	PASS	F	GT:GQ:DP:AD:AF	0/1:5:148:65,58:0.3919	110Vc03110Vc01	household_E
110Vc011	2904601	.	T	C	16.46	PASS	P	GT:GQ:DP:AD:AF	1/1:16:270:84,181:0.6704	110Vc03110Vc01	household_E
110Vc012	196493	.	C	T	14.10	PASS	P	GT:GQ:DP:AD:AF	0/1:14:89:30,50:0.5618	110Vc03110Vc01	household_E
110Vc012	201456	.	A	C	36.62	PASS	P	GT:GQ:DP:AD:AF	1/1:36:80:2,68:0.8500	110Vc03110Vc01	household_E
110Vc012	212373	.	C	T	12.20	PASS	F	GT:GQ:DP:AD:AF	0/1:12:174:59,100:0.5747	110Vc03110Vc01	household_E
110Vc012	230812	.	T	TG	17.87	PASS	P	GT:GQ:DP:AD:AF	1/1:17:280:13,234:0.8357	110Vc03110Vc01	household_E
110Vc021	1013670	.	C	CT	5.61	PASS	F	GT:GQ:DP:AD:AF	0/1:5:233:89,115:0.4936	110Vc03110Vc02	household_E
110Vc021	1491137	.	C	CT	8.66	PASS	F	GT:GQ:DP:AD:AF	0/1:8:177:64,34:0.1921	110Vc03110Vc02	household_E
110Vc021	1564589	.	A	AT	4.63	PASS	F	GT:GQ:DP:AD:AF	1/1:4:240:47,83:0.3458	110Vc03110Vc02	household_E
110Vc021	1827340	.	T	TCC,TC	1.42	LowQual	F	GT:GQ:DP:AD:AF	1/2:1:243:36,20,57:0.0823,0.2346	110Vc03110Vc02	household_E
110Vc021	2187875	.	G	A	20.02	PASS	F	GT:GQ:DP:AD:AF	0/1:20:139:64,73:0.5252	110Vc03110Vc02	household_E
110Vc021	2189623	.	A	G	23.58	PASS	F	GT:GQ:DP:AD:AF	0/1:23:136:59,75:0.5515	110Vc03110Vc02	household_E
110Vc021	2233370	.	C	CT	11.53	PASS	F	GT:GQ:DP:AD:AF	1/1:11:225:65,101:0.4489	110Vc03110Vc02	household_E
110Vc021	2430964	.	GTGTTT	G	25.35	PASS	P	GT:GQ:DP:AD:AF	1/1:25:108:10,95:0.8796	110Vc03110Vc02	household_E
110Vc021	2816104	.	C	CT	13.35	PASS	P	GT:GQ:DP:AD:AF	0/1:13:148:65,58:0.3919	110Vc03110Vc02	household_E
110Vc022	191372	.	C	T	12.19	PASS	P	GT:GQ:DP:AD:AF	0/1:12:104:36,66:0.6346	110Vc03110Vc02	household_E
110Vc022	196493	.	C	T	14.10	PASS	P	GT:GQ:DP:AD:AF	0/1:14:89:30,50:0.5618	110Vc03110Vc02	household_E
110Vc022	213429	.	C	T	10.34	PASS	F	GT:GQ:DP:AD:AF	0/1:10:191:70,103:0.5393	110Vc03110Vc02	household_E
110Vc022	678352	.	C	T	20.71	PASS	F	GT:GQ:DP:AD:AF	0/1:20:163:55,106:0.6503	110Vc03110Vc02	household_E
110Vc031	50908	.	C	T	17.87	PASS	F	GT:GQ:DP:AD:AF	0/1:17:204:81,117:0.5735	110Vc03110Vc03	household_E
110Vc031	399048	.	T	C	8.80	PASS	F	GT:GQ:DP:AD:AF	1/1:8:235:100,125:0.5319	110Vc03110Vc03	household_E
110Vc031	1155389	.	G	GA	2.82	PASS	F	GT:GQ:DP:AD:AF	0/1:2:154:47,54:0.3506	110Vc03110Vc03	household_E
110Vc031	1491135	.	C	CT	4.54	PASS	F	GT:GQ:DP:AD:AF	0/1:4:177:64,34:0.1921	110Vc03110Vc03	household_E
110Vc031	1564587	.	A	ACC,AT	2.30	PASS	F	GT:GQ:DP:AD:AF	1/2:2:240:47,1,83:0.0042,0.3458	110Vc03110Vc03	household_E
110Vc031	1827338	.	T	TCC,TC	1.56	LowQual	F	GT:GQ:DP:AD:AF	1/2:1:243:36,20,57:0.0823,0.2346	110Vc03110Vc03	household_E
110Vc031	2105160	.	T	TC	13.38	PASS	F	GT:GQ:DP:AD:AF	0/1:13:180:66,64:0.3556	110Vc03110Vc03	household_E
110Vc031	2233366	.	C	CT	10.83	PASS	F	GT:GQ:DP:AD:AF	1/1:10:225:65,101:0.4489	110Vc03110Vc03	household_E
110Vc031	2765822	.	G	A	18.17	PASS	P	GT:GQ:DP:AD:AF	0/1:18:125:57,67:0.5360	110Vc03110Vc03	household_E
110Vc031	2816095	.	C	CT	13.35	PASS	P	GT:GQ:DP:AD:AF	0/1:13:148:65,58:0.3919	110Vc03110Vc03	household_E
110Vc031	2849146	.	G	A	10.84	PASS	P	GT:GQ:DP:AD:AF	0/1:10:127:59,67:0.5276	110Vc03110Vc03	household_E
110Vc031	2902751	.	CT	C	3.98	PASS	F	GT:GQ:DP:AD:AF	0/1:3:253:144,77:0.3043	110Vc03110Vc03	household_E
110Vc031	2969427	.	A	G	21.99	PASS	F	GT:GQ:DP:AD:AF	0/1:21:247:97,147:0.5951	110Vc03110Vc03	household_E
110Vc031	2994685	.	A	G	18.31	PASS	F	GT:GQ:DP:AD:AF	0/1:18:229:96,117:0.5109	110Vc03110Vc03	household_E
110Vc032	745746	.	C	CT	4.83	PASS	F	GT:GQ:DP:AD:AF	0/1:4:272:78,104:0.3824	110Vc03110Vc03	household_E
110Vc032	748952	.	C	CT	12.14	PASS	P	GT:GQ:DP:AD:AF	1/1:12:283:115,124:0.4382	110Vc03110Vc03	household_E
110Vc041	148150	.	C	T	13.17	PASS	P	GT:GQ:DP:AD:AF	0/1:13:117:42,74:0.6325	110Vc03110Vc04	household_E
110Vc041	153896	.	C	T	17.18	PASS	F	GT:GQ:DP:AD:AF	0/1:17:137:50,86:0.6277	110Vc03110Vc04	household_E
110Vc041	301205	.	T	C	5.48	PASS	F	GT:GQ:DP:AD:AF	0/1:5:232:79,124:0.5345	110Vc03110Vc04	household_E
110Vc041	308339	.	C	T	20.95	PASS	F	GT:GQ:DP:AD:AF	0/1:20:289:93,192:0.6644	110Vc03110Vc04	household_E
110Vc041	529041	.	T	TG	15.27	PASS	P	GT:GQ:DP:AD:AF	1/1:15:149:34,51:0.3423	110Vc03110Vc04	household_E
110Vc041	1185890	.	T	C	11.63	PASS	P	GT:GQ:DP:AD:AF	1/1:11:224:57,155:0.6920	110Vc03110Vc04	household_E
110Vc041	1391733	.	G	A	20.85	PASS	F	GT:GQ:DP:AD:AF	0/1:20:241:82,153:0.6349	110Vc03110Vc04	household_E
110Vc041	1491137	.	C	CT	1.15	LowQual	F	GT:GQ:DP:AD:AF	0/1:1:177:64,34:0.1921	110Vc03110Vc04	household_E
110Vc041	1569443	.	A	AT	4.74	PASS	F	GT:GQ:DP:AD:AF	1/1:4:240:47,83:0.3458	110Vc03110Vc04	household_E
110Vc041	1832194	.	T	TCC	3.51	PASS	F	GT:GQ:DP:AD:AF	1/1:3:243:19,57:0.2346	110Vc03110Vc04	household_E
110Vc041	1975229	.	A	G	20.99	PASS	F	GT:GQ:DP:AD:AF	0/1:20:208:89,116:0.5577	110Vc03110Vc04	household_E
110Vc041	2110015	.	T	TC	6.37	PASS	F	GT:GQ:DP:AD:AF	0/1:6:180:66,64:0.3556	110Vc03110Vc04	household_E
110Vc041	2116507	.	A	G	9.81	PASS	F	GT:GQ:DP:AD:AF	1/1:9:135:49,83:0.6148	110Vc03110Vc04	household_E
110Vc041	2184726	.	T	C	10.95	PASS	F	GT:GQ:DP:AD:AF	1/1:10:112:31,75:0.6696	110Vc03110Vc04	household_E
110Vc041	2361435	.	A	G	7.15	PASS	F	GT:GQ:DP:AD:AF	1/1:7:174:73,99:0.5690	110Vc03110Vc04	household_E
110Vc041	2435816	.	GTGTTT	G	25.35	PASS	P	GT:GQ:DP:AD:AF	1/1:25:108:10,95:0.8796	110Vc03110Vc04	household_E
110Vc041	2770072	.	AG	A	20.66	PASS	P	GT:GQ:DP:AD:AF	1/1:20:139:3,131:0.9424	110Vc03110Vc04	household_E
110Vc041	2820957	.	C	CT	13.35	PASS	P	GT:GQ:DP:AD:AF	0/1:13:148:65,58:0.3919	110Vc03110Vc04	household_E
110Vc041	2999547	.	A	G	17.08	PASS	F	GT:GQ:DP:AD:AF	0/1:17:229:96,117:0.5109	110Vc03110Vc04	household_E
110Vc041	3004318	.	A	G	21.08	PASS	F	GT:GQ:DP:AD:AF	0/1:21:185:88,95:0.5135	110Vc03110Vc04	household_E
110Vc042	213429	.	C	T	9.74	PASS	F	GT:GQ:DP:AD:AF	0/1:9:191:70,103:0.5393	110Vc03110Vc04	household_E
110Vc042	347762	.	A	G	11.36	PASS	F	GT:GQ:DP:AD:AF	0/1:11:95:35,53:0.5579	110Vc03110Vc04	household_E
110Vc042	365025	.	G	A	6.86	PASS	F	GT:GQ:DP:AD:AF	1/1:6:136:37,54:0.3971	110Vc03110Vc04	household_E
110Vc042	650722	.	TC	T	18.89	PASS	F	GT:GQ:DP:AD:AF	1/1:18:216:81,131:0.6065	110Vc03110Vc04	household_E
110Vc042	745746	.	C	CT	5.87	PASS	F	GT:GQ:DP:AD:AF	0/1:5:272:78,104:0.3824	110Vc03110Vc04	household_E
110Vc051	61498	.	T	TG	13.66	PASS	F	GT:GQ:DP:AD:AF	1/1:13:207:56,108:0.5217	110Vc03110Vc05	household_E
110Vc051	148149	.	C	T	13.80	PASS	F	GT:GQ:DP:AD:AF	0/1:13:121:48,72:0.5950	110Vc03110Vc05	household_E
110Vc051	153895	.	C	T	19.20	PASS	F	GT:GQ:DP:AD:AF	0/1:19:135:49,85:0.6296	110Vc03110Vc05	household_E
110Vc051	173370	.	T	G	11.80	PASS	F	GT:GQ:DP:AD:AF	0/1:11:214:85,116:0.5421	110Vc03110Vc05	household_E
110Vc051	301204	.	T	C	8.37	PASS	F	GT:GQ:DP:AD:AF	0/1:8:232:79,124:0.5345	110Vc03110Vc05	household_E
110Vc051	405553	.	C	T	12.40	PASS	F	GT:GQ:DP:AD:AF	0/1:12:174:64,106:0.6092	110Vc03110Vc05	household_E
110Vc051	578986	.	C	CT	21.47	PASS	F	GT:GQ:DP:AD:AF	1/1:21:243:20,140:0.5761	110Vc03110Vc05	household_E
110Vc051	585910	.	C	T	10.84	PASS	F	GT:GQ:DP:AD:AF	0/1:10:187:69,108:0.5775	110Vc03110Vc05	household_E
110Vc051	1016727	.	T	C	12.49	PASS	F	GT:GQ:DP:AD:AF	1/1:12:190:55,128:0.6737	110Vc03110Vc05	household_E
110Vc051	1091297	.	AT	A	7.09	PASS	F	GT:GQ:DP:AD:AF	1/1:7:115:48,57:0.4957	110Vc03110Vc05	household_E
110Vc051	1155390	.	G	GA	6.61	PASS	F	GT:GQ:DP:AD:AF	0/1:6:154:47,54:0.3506	110Vc03110Vc05	household_E
110Vc051	1183303	.	T	C	15.69	PASS	F	GT:GQ:DP:AD:AF	0/1:15:255:90,132:0.5176	110Vc03110Vc05	household_E
110Vc051	1398942	.	TC	T	4.48	PASS	F	GT:GQ:DP:AD:AF	1/1:4:212:99,105:0.4953	110Vc03110Vc05	household_E
110Vc051	1491137	.	C	CT	1.70	LowQual	F	GT:GQ:DP:AD:AF	0/1:1:177:64,34:0.1921	110Vc03110Vc05	household_E
110Vc051	1504458	.	GT	G	17.43	PASS	P	GT:GQ:DP:AD:AF	1/1:17:271:8,259:0.9557	110Vc03110Vc05	household_E
110Vc051	1564591	.	A	ACC,AT	1.68	LowQual	F	GT:GQ:DP:AD:AF	1/2:1:240:47,1,83:0.0042,0.3458	110Vc03110Vc05	household_E
110Vc051	1777445	.	C	CT	6.54	PASS	F	GT:GQ:DP:AD:AF	1/1:6:239:75,108:0.4519	110Vc03110Vc05	household_E
110Vc051	1793540	.	T	C	17.42	PASS	P	GT:GQ:DP:AD:AF	1/1:17:173:1,166:0.9595	110Vc03110Vc05	household_E
110Vc051	1827341	.	T	TCCC	5.15	PASS	F	GT:GQ:DP:AD:AF	0/1:5:243:79,57:0.2346	110Vc03110Vc05	household_E
110Vc051	1887187	.	A	AG	12.21	PASS	F	GT:GQ:DP:AD:AF	1/1:12:208:55,94:0.4519	110Vc03110Vc05	household_E
110Vc051	1970374	.	A	G	19.24	PASS	F	GT:GQ:DP:AD:AF	0/1:19:208:89,116:0.5577	110Vc03110Vc05	household_E
110Vc051	2105160	.	T	TC	11.07	PASS	F	GT:GQ:DP:AD:AF	0/1:11:180:66,64:0.3556	110Vc03110Vc05	household_E
110Vc051	2264410	.	G	A	12.25	PASS	F	GT:GQ:DP:AD:AF	0/1:12:170:40,128:0.7529	110Vc03110Vc05	household_E
110Vc051	2356580	.	A	G	8.77	PASS	F	GT:GQ:DP:AD:AF	1/1:8:174:73,99:0.5690	110Vc03110Vc05	household_E
110Vc051	2430961	.	GTGTTT	G	25.35	PASS	P	GT:GQ:DP:AD:AF	1/1:25:108:10,95:0.8796	110Vc03110Vc05	household_E
110Vc051	2726084	.	A	AC	15.33	PASS	F	GT:GQ:DP:AD:AF	1/1:15:234:46,117:0.5000	110Vc03110Vc05	household_E
110Vc051	2765826	.	G	A	18.17	PASS	P	GT:GQ:DP:AD:AF	0/1:18:125:57,67:0.5360	110Vc03110Vc05	household_E
110Vc051	2816099	.	C	CT	13.35	PASS	P	GT:GQ:DP:AD:AF	0/1:13:148:65,58:0.3919	110Vc03110Vc05	household_E
110Vc051	2849150	.	G	A	10.84	PASS	P	GT:GQ:DP:AD:AF	0/1:10:127:59,67:0.5276	110Vc03110Vc05	household_E
110Vc051	2988912	.	G	A	5.28	PASS	F	GT:GQ:DP:AD:AF	0/1:5:236:64,165:0.6992	110Vc03110Vc05	household_E
110Vc051	2999460	.	A	G	17.62	PASS	F	GT:GQ:DP:AD:AF	0/1:17:185:88,95:0.5135	110Vc03110Vc05	household_E
110Vc052	347763	.	A	G	10.44	PASS	P	GT:GQ:DP:AD:AF	1/1:10:95:35,53:0.5579	110Vc03110Vc05	household_E
110Vc052	365026	.	G	A	7.13	PASS	F	GT:GQ:DP:AD:AF	1/1:7:136:39,57:0.4191	110Vc03110Vc05	household_E
110Vc052	441151	.	A	G	11.03	PASS	F	GT:GQ:DP:AD:AF	0/1:11:165:68,96:0.5818	110Vc03110Vc05	household_E
110Vc052	610526	.	A	G	5.96	PASS	F	GT:GQ:DP:AD:AF	0/1:5:178:80,92:0.5169	110Vc03110Vc05	household_E
110Vc052	745745	.	C	CT	6.87	PASS	F	GT:GQ:DP:AD:AF	1/1:6:272:78,104:0.3824	110Vc03110Vc05	household_E
110Vc052	762509	.	A	G	12.12	PASS	F	GT:GQ:DP:AD:AF	1/1:12:191:51,135:0.7068	110Vc03110Vc05	household_E
110Vc062	347762	.	A	G	10.46	PASS	F	GT:GQ:DP:AD:AF	0/1:10:95:35,53:0.5579	110Vc03110Vc06	household_E
110Vc062	650723	.	TC	T	18.97	PASS	F	GT:GQ:DP:AD:AF	1/1:18:216:81,131:0.6065	110Vc03110Vc06	household_E
110Vc062	745747	.	C	CT	6.60	PASS	F	GT:GQ:DP:AD:AF	1/1:6:272:78,104:0.3824	110Vc03110Vc06	household_E
110Vc061	1155391	.	G	GA	3.80	PASS	F	GT:GQ:DP:AD:AF	1/1:3:154:47,54:0.3506	110Vc03110Vc06	household_E
110Vc061	1157892	.	C	T	15.75	PASS	F	GT:GQ:DP:AD:AF	0/1:15:185:61,114:0.6162	110Vc03110Vc06	household_E
110Vc061	1491137	.	C	CT	6.04	PASS	F	GT:GQ:DP:AD:AF	0/1:6:177:64,34:0.1921	110Vc03110Vc06	household_E
110Vc061	1504459	.	GT	G	17.43	PASS	P	GT:GQ:DP:AD:AF	1/1:17:271:8,259:0.9557	110Vc03110Vc06	household_E
110Vc061	1798576	.	GA	G	1.36	LowQual	F	GT:GQ:DP:AD:AF	0/1:1:170:62,90:0.5294	110Vc03110Vc06	household_E
110Vc061	1827345	.	T	TC	2.54	PASS	F	GT:GQ:DP:AD:AF	1/1:2:243:36,57:0.2346	110Vc03110Vc06	household_E
110Vc061	1862196	.	T	C	10.40	PASS	F	GT:GQ:DP:AD:AF	0/1:10:125:36,88:0.7040	110Vc03110Vc06	household_E
110Vc061	2180035	.	T	C	18.69	PASS	F	GT:GQ:DP:AD:AF	0/1:18:119:44,72:0.6050	110Vc03110Vc06	household_E
110Vc061	2430969	.	GTGTTT	G	25.35	PASS	P	GT:GQ:DP:AD:AF	1/1:25:108:10,95:0.8796	110Vc03110Vc06	household_E
110Vc061	2716837	.	C	T	20.62	PASS	F	GT:GQ:DP:AD:AF	0/1:20:204:71,129:0.6324	110Vc03110Vc06	household_E
110Vc061	2816109	.	C	CT	13.35	PASS	P	GT:GQ:DP:AD:AF	0/1:13:148:65,58:0.3919	110Vc03110Vc06	household_E
110Vc061	2933319	.	AG	A	27.69	PASS	F	GT:GQ:DP:AD:AF	1/1:27:201:4,185:0.9204	110Vc03110Vc06	household_E
110Vc061	2934723	.	T	C	13.88	PASS	P	GT:GQ:DP:AD:AF	1/1:13:191:4,176:0.9215	110Vc03110Vc06	household_E
110Vc071	1133679	.	A	G	5.53	PASS	F	GT:GQ:DP:AD:AF	0/1:5:140:41,77:0.5500	110Vc03110Vc07	household_E
110Vc071	1491138	.	C	CT	3.55	PASS	F	GT:GQ:DP:AD:AF	0/1:3:177:64,34:0.1921	110Vc03110Vc07	household_E
110Vc071	1518915	.	T	TA	17.28	PASS	P	GT:GQ:DP:AD:AF	1/1:17:158:4,151:0.9557	110Vc03110Vc07	household_E
110Vc071	1545268	.	T	C	10.48	PASS	F	GT:GQ:DP:AD:AF	1/1:10:180:55,112:0.6222	110Vc03110Vc07	household_E
110Vc071	2189625	.	C	A	10.44	PASS	F	GT:GQ:DP:AD:AF	1/1:10:136:19,96:0.7059	110Vc03110Vc07	household_E
110Vc071	2189626	.	A	G	20.25	PASS	F	GT:GQ:DP:AD:AF	0/1:20:136:59,74:0.5441	110Vc03110Vc07	household_E
110Vc071	2200478	.	A	G	9.98	PASS	F	GT:GQ:DP:AD:AF	0/1:9:189:72,92:0.4868	110Vc03110Vc07	household_E
110Vc071	2200566	.	A	G	18.92	PASS	F	GT:GQ:DP:AD:AF	1/1:18:188:38,141:0.7500	110Vc03110Vc07	household_E
110Vc071	2233373	.	C	CT	16.74	PASS	F	GT:GQ:DP:AD:AF	1/1:16:225:65,101:0.4489	110Vc03110Vc07	household_E
110Vc071	2430967	.	GTGTTT	G	25.35	PASS	P	GT:GQ:DP:AD:AF	1/1:25:108:10,95:0.8796	110Vc03110Vc07	household_E
110Vc071	2469428	.	T	C	11.08	PASS	F	GT:GQ:DP:AD:AF	1/1:11:168:58,86:0.5119	110Vc03110Vc07	household_E
110Vc071	2902764	.	C	CT	15.02	PASS	F	GT:GQ:DP:AD:AF	0/1:15:253:87,133:0.5257	110Vc03110Vc07	household_E
110Vc071	2933317	.	AG	A	26.50	PASS	F	GT:GQ:DP:AD:AF	1/1:26:201:4,185:0.9204	110Vc03110Vc07	household_E
110Vc071	2934721	.	T	C	13.88	PASS	P	GT:GQ:DP:AD:AF	1/1:13:191:4,176:0.9215	110Vc03110Vc07	household_E
110Vc072	195243	.	A	G	6.16	PASS	F	GT:GQ:DP:AD:AF	0/1:6:90:13,41:0.4556	110Vc03110Vc07	household_E
110Vc072	196493	.	C	T	14.10	PASS	P	GT:GQ:DP:AD:AF	0/1:14:89:30,50:0.5618	110Vc03110Vc07	household_E
110Vc072	212373	.	C	T	10.51	PASS	F	GT:GQ:DP:AD:AF	0/1:10:174:59,100:0.5747	110Vc03110Vc07	household_E
110Vc072	213429	.	C	T	6.17	PASS	F	GT:GQ:DP:AD:AF	0/1:6:191:70,103:0.5393	110Vc03110Vc07	household_E
110Vc072	232299	.	A	G	14.34	PASS	F	GT:GQ:DP:AD:AF	1/1:14:235:35,133:0.5660	110Vc03110Vc07	household_E
110Vc072	391585	.	C	CA	6.79	PASS	F	GT:GQ:DP:AD:AF	1/1:6:226:81,44:0.1947	110Vc03110Vc07	household_E
110Vc072	396605	.	T	TC	18.05	PASS	P	GT:GQ:DP:AD:AF	1/1:18:182:2,177:0.9725	110Vc03110Vc07	household_E
110Vc072	551434	.	A	G	18.69	PASS	F	GT:GQ:DP:AD:AF	0/1:18:199:87,109:0.5477	110Vc03110Vc07	household_E
110Vc072	678350	.	C	T	21.79	PASS	F	GT:GQ:DP:AD:AF	0/1:21:163:55,106:0.6503	110Vc03110Vc07	household_E
110Vc081	51511	.	AT	A	26.89	PASS	F	GT:GQ:DP:AD:AF	1/1:26:213:9,197:0.9249	110Vc03110Vc08	household_E
110Vc081	1013671	.	C	CT	12.70	PASS	F	GT:GQ:DP:AD:AF	0/1:12:233:89,115:0.4936	110Vc03110Vc08	household_E
110Vc081	1155391	.	G	GA	4.75	PASS	F	GT:GQ:DP:AD:AF	1/1:4:154:47,54:0.3506	110Vc03110Vc08	household_E
110Vc081	1398943	.	TC	T	7.58	PASS	F	GT:GQ:DP:AD:AF	1/1:7:212:99,105:0.4953	110Vc03110Vc08	household_E
110Vc081	1564591	.	A	ACC,AT	2.17	PASS	F	GT:GQ:DP:AD:AF	1/2:2:240:47,1,83:0.0042,0.3458	110Vc03110Vc08	household_E
110Vc081	1798574	.	GA	G	0.09	LowQual	F	GT:GQ:DP:AD:AF	0/1:0:170:62,90:0.5294	110Vc03110Vc08	household_E
110Vc081	1827343	.	T	TCC,TC	0.00	LowQual	F	GT:GQ:DP:AD:AF	1/2:0:243:36,20,57:0.0823,0.2346	110Vc03110Vc08	household_E
110Vc081	1847653	.	T	TA	6.31	PASS	F	GT:GQ:DP:AD:AF	0/1:6:215:67,109:0.5070	110Vc03110Vc08	household_E
110Vc081	2187877	.	G	A	21.47	PASS	F	GT:GQ:DP:AD:AF	0/1:21:139:64,73:0.5252	110Vc03110Vc08	household_E
110Vc081	2189625	.	A	G	23.04	PASS	F	GT:GQ:DP:AD:AF	0/1:23:136:59,75:0.5515	110Vc03110Vc08	household_E
110Vc081	2233371	.	C	CT	11.11	PASS	F	GT:GQ:DP:AD:AF	1/1:11:225:65,101:0.4489	110Vc03110Vc08	household_E
110Vc081	2430965	.	GTGTTT	G	25.35	PASS	P	GT:GQ:DP:AD:AF	1/1:25:108:10,95:0.8796	110Vc03110Vc08	household_E
110Vc081	2816105	.	C	CT	13.35	PASS	P	GT:GQ:DP:AD:AF	0/1:13:148:65,58:0.3919	110Vc03110Vc08	household_E
110Vc081	2902761	.	C	CT	15.92	PASS	F	GT:GQ:DP:AD:AF	0/1:15:253:87,133:0.5257	110Vc03110Vc08	household_E
110Vc082	196493	.	C	T	14.10	PASS	P	GT:GQ:DP:AD:AF	0/1:14:89:30,50:0.5618	110Vc03110Vc08	household_E
110Vc082	230812	.	T	TG	17.87	PASS	P	GT:GQ:DP:AD:AF	1/1:17:280:13,234:0.8357	110Vc03110Vc08	household_E
110Vc082	262669	.	A	G	19.14	PASS	F	GT:GQ:DP:AD:AF	1/1:19:196:27,126:0.6429	110Vc03110Vc08	household_E
110Vc082	365026	.	C	CG	0.00	LowQual	F	GT:GQ:DP:AD:AF	0/1:0:136:29,22:0.1618	110Vc03110Vc08	household_E
110Vc082	551434	.	A	G	16.04	PASS	F	GT:GQ:DP:AD:AF	0/1:16:199:87,109:0.5477	110Vc03110Vc08	household_E
110Vc082	610524	.	A	G	6.51	PASS	F	GT:GQ:DP:AD:AF	0/1:6:178:80,92:0.5169	110Vc03110Vc08	household_E
110Vc082	673238	.	T	C	13.61	PASS	P	GT:GQ:DP:AD:AF	1/1:13:251:60,185:0.7371	110Vc03110Vc08	household_E
110Vc082	678350	.	C	T	21.30	PASS	F	GT:GQ:DP:AD:AF	0/1:21:163:55,106:0.6503	110Vc03110Vc08	household_E
110Vc082	885760	.	G	A	21.24	PASS	F	GT:GQ:DP:AD:AF	0/1:21:275:88,181:0.6582	110Vc03110Vc08	household_E
110Vc082	914567	.	C	CA	18.10	PASS	F	GT:GQ:DP:AD:AF	1/1:18:185:43,113:0.6108	110Vc03110Vc08	household_E
110Vc091	145324	.	T	TAACTGTC	4.97	PASS	F	GT:GQ:DP:AD:AF	0/1:4:126:72,1:0.0079	110Vc03110Vc09	household_E
110Vc091	1007924	.	C	CT	3.53	PASS	F	GT:GQ:DP:AD:AF	1/1:3:233:89,115:0.4936	110Vc03110Vc09	household_E
110Vc091	1148632	.	A	G	9.27	PASS	F	GT:GQ:DP:AD:AF	1/1:9:143:36,100:0.6993	110Vc03110Vc09	household_E
110Vc091	1180840	.	A	G	15.64	PASS	F	GT:GQ:DP:AD:AF	0/1:15:214:63,127:0.5935	110Vc03110Vc09	household_E
110Vc091	1181851	.	A	G	17.65	PASS	F	GT:GQ:DP:AD:AF	1/1:17:225:55,142:0.6311	110Vc03110Vc09	household_E
110Vc091	1408312	.	T	C	13.54	PASS	F	GT:GQ:DP:AD:AF	0/1:13:141:49,90:0.6383	110Vc03110Vc09	household_E
110Vc091	1485392	.	C	CT	5.33	PASS	F	GT:GQ:DP:AD:AF	0/1:5:177:64,34:0.1921	110Vc03110Vc09	household_E
110Vc091	1753053	.	A	G	24.10	PASS	F	GT:GQ:DP:AD:AF	1/1:24:164:34,119:0.7256	110Vc03110Vc09	household_E
110Vc091	1771700	.	C	CT	12.60	PASS	F	GT:GQ:DP:AD:AF	1/1:12:239:75,108:0.4519	110Vc03110Vc09	household_E
110Vc091	1792828	.	GA	G	6.66	PASS	F	GT:GQ:DP:AD:AF	0/1:6:170:62,90:0.5294	110Vc03110Vc09	household_E
110Vc091	1800248	.	CT	C	13.10	PASS	F	GT:GQ:DP:AD:AF	1/1:13:285:126,148:0.5193	110Vc03110Vc09	household_E
110Vc091	1802595	.	T	TG	13.41	PASS	P	GT:GQ:DP:AD:AF	1/1:13:310:99,164:0.5290	110Vc03110Vc09	household_E
110Vc091	2013325	.	T	C	17.43	PASS	F	GT:GQ:DP:AD:AF	0/1:17:199:76,119:0.5980	110Vc03110Vc09	household_E
110Vc091	2174288	.	T	C	21.78	PASS	F	GT:GQ:DP:AD:AF	0/1:21:119:44,72:0.6050	110Vc03110Vc09	household_E
110Vc091	2174765	.	T	C	18.60	PASS	P	GT:GQ:DP:AD:AF	1/1:18:116:24,86:0.7414	110Vc03110Vc09	household_E
110Vc091	2174951	.	T	C	11.13	PASS	P	GT:GQ:DP:AD:AF	0/1:11:111:42,65:0.5856	110Vc03110Vc09	household_E
110Vc091	2176864	.	T	C	17.79	PASS	F	GT:GQ:DP:AD:AF	0/1:17:135:47,83:0.6148	110Vc03110Vc09	household_E
110Vc091	2179134	.	TC	T	22.49	PASS	F	GT:GQ:DP:AD:AF	1/1:22:133:32,97:0.7293	110Vc03110Vc09	household_E
110Vc091	2188028	.	T	C	10.86	PASS	F	GT:GQ:DP:AD:AF	0/1:10:173:65,101:0.5838	110Vc03110Vc09	household_E
110Vc091	2188368	.	T	C	14.86	PASS	F	GT:GQ:DP:AD:AF	0/1:14:164:62,88:0.5366	110Vc03110Vc09	household_E
110Vc091	2195405	.	AC	A	25.85	PASS	F	GT:GQ:DP:AD:AF	1/1:25:177:10,160:0.9040	110Vc03110Vc09	household_E
110Vc091	2425224	.	GTGTTT	G	25.35	PASS	P	GT:GQ:DP:AD:AF	1/1:25:108:10,95:0.8796	110Vc03110Vc09	household_E
110Vc091	2631216	.	T	C	12.69	PASS	F	GT:GQ:DP:AD:AF	1/1:12:179:40,125:0.6983	110Vc03110Vc09	household_E
110Vc091	2810363	.	CT	C	4.78	PASS	F	GT:GQ:DP:AD:AF	0/1:4:148:62,61:0.4122	110Vc03110Vc09	household_E
110Vc092	75171	.	GA	G	19.42	PASS	F	GT:GQ:DP:AD:AF	1/1:19:162:24,111:0.6852	110Vc03110Vc09	household_E
110Vc092	191373	.	C	T	12.19	PASS	P	GT:GQ:DP:AD:AF	0/1:12:104:36,66:0.6346	110Vc03110Vc09	household_E
110Vc092	196494	.	C	T	14.10	PASS	P	GT:GQ:DP:AD:AF	0/1:14:89:30,50:0.5618	110Vc03110Vc09	household_E
110Vc092	212374	.	C	T	11.15	PASS	F	GT:GQ:DP:AD:AF	0/1:11:174:59,100:0.5747	110Vc03110Vc09	household_E
110Vc092	271720	.	A	G	8.66	PASS	F	GT:GQ:DP:AD:AF	1/1:8:198:29,94:0.4747	110Vc03110Vc09	household_E
110Vc092	365027	.	G	A	6.75	PASS	F	GT:GQ:DP:AD:AF	1/1:6:136:37,54:0.3971	110Vc03110Vc09	household_E
110Vc092	402691	.	A	G	12.86	PASS	F	GT:GQ:DP:AD:AF	1/1:12:130:40,85:0.6538	110Vc03110Vc09	household_E
110Vc092	412061	.	A	G	8.19	PASS	F	GT:GQ:DP:AD:AF	0/1:8:205:58,144:0.7024	110Vc03110Vc09	household_E
110Vc092	1001858	.	T	TC	10.66	PASS	P	GT:GQ:DP:AD:AF	1/1:10:214:10,181:0.8458	110Vc03110Vc09	household_E
110Vc092	1003617	.	T	C	19.04	PASS	F	GT:GQ:DP:AD:AF	1/1:19:199:39,141:0.7085	110Vc03110Vc09	household_E
110Vc092	1004360	.	T	C	17.86	PASS	F	GT:GQ:DP:AD:AF	0/1:17:198:45,92:0.4646	110Vc03110Vc09	household_E
110Vc092	1061422	.	AT	A	18.43	PASS	P	GT:GQ:DP:AD:AF	1/1:18:122:49,72:0.5902	110Vc03110Vc09	household_E
110Vc101	173371	.	T	G	8.45	PASS	F	GT:GQ:DP:AD:AF	0/1:8:214:85,116:0.5421	110Vc03110Vc10	household_E
110Vc101	906751	.	T	C	16.39	PASS	F	GT:GQ:DP:AD:AF	0/1:16:203:82,108:0.5320	110Vc03110Vc10	household_E
110Vc101	1414058	.	T	C	18.53	PASS	F	GT:GQ:DP:AD:AF	0/1:18:141:49,90:0.6383	110Vc03110Vc10	household_E
110Vc101	1491138	.	C	CT	4.08	PASS	F	GT:GQ:DP:AD:AF	0/1:4:177:64,34:0.1921	110Vc03110Vc10	household_E
110Vc101	1592246	.	T	C	17.78	PASS	F	GT:GQ:DP:AD:AF	0/1:17:142:60,74:0.5211	110Vc03110Vc10	household_E
110Vc101	1827342	.	T	TC	3.00	PASS	F	GT:GQ:DP:AD:AF	1/1:3:243:36,57:0.2346	110Vc03110Vc10	household_E
110Vc101	2178997	.	T	C	12.35	PASS	P	GT:GQ:DP:AD:AF	1/1:12:127:19,106:0.8346	110Vc03110Vc10	household_E
110Vc101	2180695	.	T	C	11.13	PASS	P	GT:GQ:DP:AD:AF	0/1:11:111:42,65:0.5856	110Vc03110Vc10	household_E
110Vc101	2182608	.	T	C	15.66	PASS	F	GT:GQ:DP:AD:AF	0/1:15:135:47,83:0.6148	110Vc03110Vc10	household_E
110Vc101	2200476	.	A	G	10.99	PASS	F	GT:GQ:DP:AD:AF	0/1:10:189:72,92:0.4868	110Vc03110Vc10	household_E
110Vc101	2430966	.	GTGTTT	G	25.35	PASS	P	GT:GQ:DP:AD:AF	1/1:25:108:10,95:0.8796	110Vc03110Vc10	household_E
110Vc101	2446516	.	A	G	15.42	PASS	F	GT:GQ:DP:AD:AF	0/1:15:159:62,90:0.5660	110Vc03110Vc10	household_E
110Vc101	2636958	.	T	C	18.07	PASS	F	GT:GQ:DP:AD:AF	1/1:18:179:40,125:0.6983	110Vc03110Vc10	household_E
110Vc101	2756534	.	TG	T	21.82	PASS	F	GT:GQ:DP:AD:AF	1/1:21:125:24,85:0.6800	110Vc03110Vc10	household_E
110Vc101	2816106	.	CT	C	3.96	PASS	F	GT:GQ:DP:AD:AF	0/1:3:148:62,61:0.4122	110Vc03110Vc10	household_E
110Vc101	2902763	.	CT	C	2.11	PASS	F	GT:GQ:DP:AD:AF	0/1:2:253:144,77:0.3043	110Vc03110Vc10	household_E
110Vc101	2933317	.	AG	A	27.13	PASS	F	GT:GQ:DP:AD:AF	1/1:27:201:4,185:0.9204	110Vc03110Vc10	household_E
110Vc101	2934721	.	T	C	13.88	PASS	P	GT:GQ:DP:AD:AF	1/1:13:191:4,176:0.9215	110Vc03110Vc10	household_E
110Vc101	2969440	.	A	G	22.74	PASS	F	GT:GQ:DP:AD:AF	0/1:22:247:97,147:0.5951	110Vc03110Vc10	household_E
110Vc102	64508	.	TG	T	21.87	PASS	F	GT:GQ:DP:AD:AF	1/1:21:207:52,140:0.6763	110Vc03110Vc10	household_E
110Vc102	191373	.	C	T	12.19	PASS	P	GT:GQ:DP:AD:AF	0/1:12:104:36,66:0.6346	110Vc03110Vc10	household_E
110Vc102	196494	.	C	T	14.10	PASS	P	GT:GQ:DP:AD:AF	0/1:14:89:30,50:0.5618	110Vc03110Vc10	household_E
110Vc102	212374	.	C	T	13.73	PASS	F	GT:GQ:DP:AD:AF	0/1:13:174:59,100:0.5747	110Vc03110Vc10	household_E
110Vc102	230891	.	AT	A	7.67	PASS	F	GT:GQ:DP:AD:AF	1/1:7:277:156,109:0.3935	110Vc03110Vc10	household_E
110Vc102	347251	.	A	G	7.77	PASS	F	GT:GQ:DP:AD:AF	1/1:7:92:34,54:0.5870	110Vc03110Vc10	household_E
110Vc102	347764	.	A	G	14.79	PASS	F	GT:GQ:DP:AD:AF	0/1:14:95:35,53:0.5579	110Vc03110Vc10	household_E
110Vc102	551438	.	A	G	20.33	PASS	F	GT:GQ:DP:AD:AF	0/1:20:199:87,109:0.5477	110Vc03110Vc10	household_E
110Vc102	581864	.	AT	A	17.92	PASS	F	GT:GQ:DP:AD:AF	1/1:17:233:59,160:0.6867	110Vc03110Vc10	household_E
110Vc102	662281	.	T	C	19.22	PASS	F	GT:GQ:DP:AD:AF	0/1:19:160:52,98:0.6125	110Vc03110Vc10	household_E
110Vc102	775732	.	TG	T	13.14	PASS	P	GT:GQ:DP:AD:AF	1/1:13:251:24,218:0.8685	110Vc03110Vc10	household_E
110Vc102	885766	.	G	A	20.71	PASS	F	GT:GQ:DP:AD:AF	0/1:20:275:88,181:0.6582	110Vc03110Vc10	household_E
110Vc102	955219	.	T	C	16.48	PASS	F	GT:GQ:DP:AD:AF	1/1:16:169:45,123:0.7278	110Vc03110Vc10	household_E
110Vc102	1004363	.	T	C	17.81	PASS	F	GT:GQ:DP:AD:AF	0/1:17:198:45,92:0.4646	110Vc03110Vc10	household_E
111Vc012	64510	.	A	G	17.12	PASS	F	GT:GQ:DP:AD:AF	0/1:17:206:72,125:0.6068	110Vc03111Vc01	household_E
111Vc012	160751	.	A	C	25.20	PASS	F	GT:GQ:DP:AD:AF	1/1:25:157:10,102:0.6497	110Vc03111Vc01	household_E
111Vc012	191372	.	C	T	12.19	PASS	P	GT:GQ:DP:AD:AF	0/1:12:104:36,66:0.6346	110Vc03111Vc01	household_E
111Vc012	197382	.	T	C	14.44	PASS	F	GT:GQ:DP:AD:AF	1/1:14:89:35,50:0.5618	110Vc03111Vc01	household_E
111Vc012	212373	.	C	T	14.03	PASS	F	GT:GQ:DP:AD:AF	0/1:14:174:59,100:0.5747	110Vc03111Vc01	household_E
111Vc012	213429	.	C	T	10.70	PASS	F	GT:GQ:DP:AD:AF	0/1:10:191:70,103:0.5393	110Vc03111Vc01	household_E
111Vc012	391586	.	C	CA	8.75	PASS	F	GT:GQ:DP:AD:AF	1/1:8:226:81,44:0.1947	110Vc03111Vc01	household_E
111Vc012	678352	.	C	T	20.81	PASS	F	GT:GQ:DP:AD:AF	0/1:20:163:55,106:0.6503	110Vc03111Vc01	household_E
111Vc012	1004359	.	T	C	13.32	PASS	F	GT:GQ:DP:AD:AF	0/1:13:198:45,92:0.4646	110Vc03111Vc01	household_E
111Vc012	1004534	.	AT	A	12.06	PASS	F	GT:GQ:DP:AD:AF	1/1:12:195:68,119:0.6103	110Vc03111Vc01	household_E
111Vc011	173371	.	T	G	8.45	PASS	F	GT:GQ:DP:AD:AF	0/1:8:214:85,116:0.5421	110Vc03111Vc01	household_E
111Vc011	372504	.	TC	T	19.05	PASS	F	GT:GQ:DP:AD:AF	1/1:19:258:74,177:0.6860	110Vc03111Vc01	household_E
111Vc011	534791	.	A	C	11.06	PASS	F	GT:GQ:DP:AD:AF	1/1:11:241:66,110:0.4564	110Vc03111Vc01	household_E
111Vc011	1134273	.	AT	A	14.61	PASS	F	GT:GQ:DP:AD:AF	1/1:14:144:70,71:0.4931	110Vc03111Vc01	household_E
111Vc011	1183308	.	T	C	16.75	PASS	F	GT:GQ:DP:AD:AF	0/1:16:255:90,132:0.5176	110Vc03111Vc01	household_E
111Vc011	1491141	.	C	CT	2.28	PASS	F	GT:GQ:DP:AD:AF	0/1:2:177:64,34:0.1921	110Vc03111Vc01	household_E
111Vc011	1508439	.	G	GA	14.07	PASS	P	GT:GQ:DP:AD:AF	1/1:14:275:19,215:0.7818	110Vc03111Vc01	household_E
111Vc011	1545271	.	T	C	8.53	PASS	F	GT:GQ:DP:AD:AF	0/1:8:180:55,112:0.6222	110Vc03111Vc01	household_E
111Vc011	1564593	.	A	AT	1.50	LowQual	F	GT:GQ:DP:AD:AF	0/1:1:240:47,83:0.3458	110Vc03111Vc01	household_E
111Vc011	1586091	.	G	GA	4.78	PASS	F	GT:GQ:DP:AD:AF	1/1:4:165:60,88:0.5333	110Vc03111Vc01	household_E
111Vc011	1674246	.	T	C	24.27	PASS	P	GT:GQ:DP:AD:AF	1/1:24:136:25,104:0.7647	110Vc03111Vc01	household_E
111Vc011	1798575	.	GA	G	2.21	PASS	F	GT:GQ:DP:AD:AF	0/1:2:170:62,90:0.5294	110Vc03111Vc01	household_E
111Vc011	1827344	.	T	TCC,TC	1.04	LowQual	F	GT:GQ:DP:AD:AF	1/2:1:243:36,20,57:0.0823,0.2346	110Vc03111Vc01	household_E
111Vc011	2105166	.	T	TC	6.73	PASS	F	GT:GQ:DP:AD:AF	0/1:6:180:66,64:0.3556	110Vc03111Vc01	household_E
111Vc011	2179490	.	A	G	17.14	PASS	F	GT:GQ:DP:AD:AF	0/1:17:132:44,82:0.6212	110Vc03111Vc01	household_E
111Vc011	2189626	.	A	G	23.58	PASS	F	GT:GQ:DP:AD:AF	0/1:23:136:59,75:0.5515	110Vc03111Vc01	household_E
111Vc011	2194904	.	A	G	15.60	PASS	F	GT:GQ:DP:AD:AF	1/1:15:162:47,112:0.6914	110Vc03111Vc01	household_E
111Vc011	2196636	.	GA	G	20.46	PASS	F	GT:GQ:DP:AD:AF	1/1:20:169:31,111:0.6568	110Vc03111Vc01	household_E
111Vc011	2233373	.	C	CT	8.15	PASS	F	GT:GQ:DP:AD:AF	1/1:8:225:65,101:0.4489	110Vc03111Vc01	household_E
111Vc011	2430967	.	GTGTTT	G	25.35	PASS	P	GT:GQ:DP:AD:AF	1/1:25:108:10,95:0.8796	110Vc03111Vc01	household_E
111Vc011	2631504	.	T	C	5.34	PASS	F	GT:GQ:DP:AD:AF	0/1:5:175:49,79:0.4514	110Vc03111Vc01	household_E
111Vc011	2816108	.	C	CT	13.35	PASS	P	GT:GQ:DP:AD:AF	0/1:13:148:65,58:0.3919	110Vc03111Vc01	household_E
111Vc011	2902764	.	C	CT	2.45	PASS	F	GT:GQ:DP:AD:AF	0/1:2:253:87,133:0.5257	110Vc03111Vc01	household_E
111Vc011	2912350	.	G	A	47.87	PASS	F	GT:GQ:DP:AD:AF	1/1:47:200:0,195:0.9750	110Vc03111Vc01	household_E
111Vc011	2934720	.	T	C	13.88	PASS	P	GT:GQ:DP:AD:AF	1/1:13:191:4,176:0.9215	110Vc03111Vc01	household_E
111Vc011	3050060	.	C	CA	17.73	PASS	F	GT:GQ:DP:AD:AF	1/1:17:170:45,110:0.6471	110Vc03111Vc01	household_E
111Vc022	64510	.	A	G	17.12	PASS	F	GT:GQ:DP:AD:AF	0/1:17:206:72,125:0.6068	110Vc03111Vc02	household_E
111Vc022	73491	.	GT	G	11.49	PASS	P	GT:GQ:DP:AD:AF	1/1:11:169:6,161:0.9527	110Vc03111Vc02	household_E
111Vc022	188123	.	A	G	18.62	PASS	P	GT:GQ:DP:AD:AF	1/1:18:102:16,86:0.8431	110Vc03111Vc02	household_E
111Vc022	191373	.	C	T	12.19	PASS	P	GT:GQ:DP:AD:AF	0/1:12:104:36,66:0.6346	110Vc03111Vc02	household_E
111Vc022	212374	.	C	T	14.58	PASS	F	GT:GQ:DP:AD:AF	0/1:14:174:59,100:0.5747	110Vc03111Vc02	household_E
111Vc022	213430	.	C	T	10.20	PASS	F	GT:GQ:DP:AD:AF	0/1:10:191:70,103:0.5393	110Vc03111Vc02	household_E
111Vc022	230894	.	A	G	17.34	PASS	F	GT:GQ:DP:AD:AF	1/1:17:277:58,127:0.4585	110Vc03111Vc02	household_E
111Vc022	234625	.	T	C	6.63	PASS	F	GT:GQ:DP:AD:AF	0/1:6:220:86,109:0.4955	110Vc03111Vc02	household_E
111Vc022	236670	.	T	C	12.52	PASS	F	GT:GQ:DP:AD:AF	1/1:12:194:78,103:0.5309	110Vc03111Vc02	household_E
111Vc022	237671	.	T	C	14.37	PASS	F	GT:GQ:DP:AD:AF	1/1:14:176:53,116:0.6591	110Vc03111Vc02	household_E
111Vc022	237672	.	C	T	17.19	PASS	F	GT:GQ:DP:AD:AF	1/1:17:176:42,123:0.6989	110Vc03111Vc02	household_E
111Vc022	238357	.	TA	T	14.67	PASS	F	GT:GQ:DP:AD:AF	1/1:14:170:26,131:0.7706	110Vc03111Vc02	household_E
111Vc022	238713	.	T	C	8.40	PASS	F	GT:GQ:DP:AD:AF	1/1:8:179:72,95:0.5307	110Vc03111Vc02	household_E
111Vc022	240248	.	TG	T	24.75	PASS	F	GT:GQ:DP:AD:AF	1/1:24:165:10,133:0.8061	110Vc03111Vc02	household_E
111Vc022	365028	.	G	A	8.69	PASS	F	GT:GQ:DP:AD:AF	1/1:8:136:37,54:0.3971	110Vc03111Vc02	household_E
111Vc022	429213	.	T	C	17.69	PASS	F	GT:GQ:DP:AD:AF	0/1:17:159:62,92:0.5786	110Vc03111Vc02	household_E
111Vc022	474337	.	GA	G	7.72	PASS	F	GT:GQ:DP:AD:AF	1/1:7:154:38,83:0.5390	110Vc03111Vc02	household_E
111Vc022	650726	.	TC	T	18.21	PASS	F	GT:GQ:DP:AD:AF	1/1:18:216:81,131:0.6065	110Vc03111Vc02	household_E
111Vc022	977238	.	G	GA	0.00	LowQual	F	GT:GQ:DP:AD:AF	1/1:0:162:41,87:0.5370	110Vc03111Vc02	household_E
111Vc022	1003620	.	T	C	19.44	PASS	F	GT:GQ:DP:AD:AF	1/1:19:199:39,141:0.7085	110Vc03111Vc02	household_E
111Vc022	1004363	.	T	C	11.24	PASS	F	GT:GQ:DP:AD:AF	0/1:11:198:45,92:0.4646	110Vc03111Vc02	household_E
111Vc022	1004538	.	AT	A	13.75	PASS	F	GT:GQ:DP:AD:AF	1/1:13:195:68,119:0.6103	110Vc03111Vc02	household_E
111Vc021	288446	.	G	A	21.15	PASS	F	GT:GQ:DP:AD:AF	0/1:21:222:91,126:0.5676	110Vc03111Vc02	household_E
111Vc021	1049384	.	GA	G	0.71	LowQual	F	GT:GQ:DP:AD:AF	1/1:0:186:53,97:0.5215	110Vc03111Vc02	household_E
111Vc021	1157894	.	C	T	20.12	PASS	F	GT:GQ:DP:AD:AF	0/1:20:185:61,114:0.6162	110Vc03111Vc02	household_E
111Vc021	1168187	.	T	C	11.58	PASS	P	GT:GQ:DP:AD:AF	1/1:11:272:82,165:0.6066	110Vc03111Vc02	household_E
111Vc021	1183306	.	T	C	12.08	PASS	F	GT:GQ:DP:AD:AF	0/1:12:255:90,132:0.5176	110Vc03111Vc02	household_E
111Vc021	1491139	.	C	CT	5.15	PASS	F	GT:GQ:DP:AD:AF	0/1:5:177:64,34:0.1921	110Vc03111Vc02	household_E
111Vc021	1745333	.	G	A	17.69	PASS	F	GT:GQ:DP:AD:AF	1/1:17:216:56,118:0.5463	110Vc03111Vc02	household_E
111Vc021	1798576	.	GA	G	0.00	LowQual	F	GT:GQ:DP:AD:AF	0/1:0:170:62,90:0.5294	110Vc03111Vc02	household_E
111Vc021	1827345	.	T	TCC,TC	0.86	LowQual	F	GT:GQ:DP:AD:AF	1/2:0:243:36,20,57:0.0823,0.2346	110Vc03111Vc02	household_E
111Vc021	2019072	.	T	C	19.41	PASS	F	GT:GQ:DP:AD:AF	0/1:19:199:76,119:0.5980	110Vc03111Vc02	household_E
111Vc021	2179879	.	T	C	5.27	PASS	F	GT:GQ:DP:AD:AF	1/1:5:112:31,75:0.6696	110Vc03111Vc02	household_E
111Vc021	2180035	.	T	C	16.78	PASS	F	GT:GQ:DP:AD:AF	0/1:16:119:44,72:0.6050	110Vc03111Vc02	household_E
111Vc021	2180698	.	T	C	6.80	PASS	F	GT:GQ:DP:AD:AF	0/1:6:111:42,65:0.5856	110Vc03111Vc02	household_E
111Vc021	2182611	.	T	C	13.91	PASS	F	GT:GQ:DP:AD:AF	0/1:13:135:47,83:0.6148	110Vc03111Vc02	household_E
111Vc021	2430969	.	GTGTTT	G	25.35	PASS	P	GT:GQ:DP:AD:AF	1/1:25:108:10,95:0.8796	110Vc03111Vc02	household_E
111Vc021	2716837	.	C	T	17.87	PASS	F	GT:GQ:DP:AD:AF	0/1:17:204:71,129:0.6324	110Vc03111Vc02	household_E
111Vc021	2816109	.	C	CT	13.35	PASS	P	GT:GQ:DP:AD:AF	0/1:13:148:65,58:0.3919	110Vc03111Vc02	household_E
111Vc021	2912352	.	G	A	55.73	PASS	F	GT:GQ:DP:AD:AF	1/1:55:200:0,195:0.9750	110Vc03111Vc02	household_E
111Vc021	2919421	.	T	C	14.07	PASS	F	GT:GQ:DP:AD:AF	0/1:14:158:38,103:0.6519	110Vc03111Vc02	household_E
111Vc021	2934722	.	T	C	13.88	PASS	P	GT:GQ:DP:AD:AF	1/1:13:191:4,176:0.9215	110Vc03111Vc02	household_E
111Vc031	173371	.	T	G	13.68	PASS	F	GT:GQ:DP:AD:AF	0/1:13:213:87,113:0.5305	110Vc03111Vc03	household_E
111Vc031	173375	.	G	C	9.14	PASS	F	GT:GQ:DP:AD:AF	0/1:9:213:55,129:0.6056	110Vc03111Vc03	household_E
111Vc031	311095	.	G	T	10.51	PASS	F	GT:GQ:DP:AD:AF	0/1:10:255:73,163:0.6392	110Vc03111Vc03	household_E
111Vc031	311097	.	A	C	20.17	PASS	F	GT:GQ:DP:AD:AF	1/1:20:255:13,152:0.5961	110Vc03111Vc03	household_E
111Vc031	848442	.	T	C	6.11	PASS	F	GT:GQ:DP:AD:AF	1/1:6:136:45,83:0.6103	110Vc03111Vc03	household_E
111Vc031	1134737	.	T	TA	2.21	PASS	F	GT:GQ:DP:AD:AF	1/1:2:149:27,67:0.4497	110Vc03111Vc03	household_E
111Vc031	1167526	.	A	G	20.23	PASS	F	GT:GQ:DP:AD:AF	1/1:20:271:54,182:0.6716	110Vc03111Vc03	household_E
111Vc031	1168841	.	A	G	9.16	PASS	F	GT:GQ:DP:AD:AF	1/1:9:269:44,147:0.5465	110Vc03111Vc03	household_E
111Vc031	1185216	.	A	G	22.77	PASS	F	GT:GQ:DP:AD:AF	1/1:22:234:43,179:0.7650	110Vc03111Vc03	household_E
111Vc031	1187597	.	A	G	17.58	PASS	F	GT:GQ:DP:AD:AF	1/1:17:225:55,142:0.6311	110Vc03111Vc03	household_E
111Vc031	1236349	.	C	CT	11.61	PASS	F	GT:GQ:DP:AD:AF	1/1:11:235:36,145:0.6170	110Vc03111Vc03	household_E
111Vc031	1353569	.	A	G	7.48	PASS	F	GT:GQ:DP:AD:AF	1/1:7:233:61,170:0.7296	110Vc03111Vc03	household_E
111Vc031	1491136	.	C	CT	6.45	PASS	F	GT:GQ:DP:AD:AF	0/1:6:177:64,34:0.1921	110Vc03111Vc03	household_E
111Vc031	1522828	.	A	G	16.73	PASS	F	GT:GQ:DP:AD:AF	1/1:16:147:35,96:0.6531	110Vc03111Vc03	household_E
111Vc031	1592245	.	T	C	19.93	PASS	F	GT:GQ:DP:AD:AF	0/1:19:142:60,74:0.5211	110Vc03111Vc03	household_E
111Vc031	1827341	.	T	TC	3.46	PASS	F	GT:GQ:DP:AD:AF	1/1:3:243:36,57:0.2346	110Vc03111Vc03	household_E
111Vc031	2049938	.	GA	G	21.86	PASS	F	GT:GQ:DP:AD:AF	1/1:21:140:31,88:0.6286	110Vc03111Vc03	household_E
111Vc031	2179876	.	T	C	6.86	PASS	F	GT:GQ:DP:AD:AF	1/1:6:112:31,75:0.6696	110Vc03111Vc03	household_E
111Vc031	2180032	.	T	C	13.99	PASS	F	GT:GQ:DP:AD:AF	0/1:13:119:44,72:0.6050	110Vc03111Vc03	household_E
111Vc031	2180509	.	T	C	18.60	PASS	P	GT:GQ:DP:AD:AF	1/1:18:116:24,86:0.7414	110Vc03111Vc03	household_E
111Vc031	2180695	.	T	C	5.33	PASS	F	GT:GQ:DP:AD:AF	0/1:5:111:42,65:0.5856	110Vc03111Vc03	household_E
111Vc031	2193215	.	TC	T	24.17	PASS	F	GT:GQ:DP:AD:AF	1/1:24:165:24,118:0.7152	110Vc03111Vc03	household_E
111Vc031	2375488	.	TG	T	15.26	PASS	P	GT:GQ:DP:AD:AF	1/1:15:156:17,115:0.7372	110Vc03111Vc03	household_E
111Vc031	2376845	.	T	C	8.13	PASS	F	GT:GQ:DP:AD:AF	1/1:8:167:41,117:0.7006	110Vc03111Vc03	household_E
111Vc031	2425572	.	GTGTTT	G	25.35	PASS	P	GT:GQ:DP:AD:AF	1/1:25:108:10,95:0.8796	110Vc03111Vc03	household_E
111Vc031	2507906	.	A	AT	15.89	PASS	P	GT:GQ:DP:AD:AF	1/1:15:120:33,80:0.6667	110Vc03111Vc03	household_E
111Vc031	2626108	.	T	C	11.15	PASS	F	GT:GQ:DP:AD:AF	1/1:11:175:49,79:0.4514	110Vc03111Vc03	household_E
111Vc031	2631564	.	T	C	5.14	PASS	F	GT:GQ:DP:AD:AF	0/1:5:179:40,125:0.6983	110Vc03111Vc03	household_E
111Vc031	2897368	.	CT	C	3.43	PASS	F	GT:GQ:DP:AD:AF	0/1:3:253:144,77:0.3043	110Vc03111Vc03	household_E
111Vc031	2905759	.	C	A	15.03	PASS	P	GT:GQ:DP:AD:AF	1/1:15:213:7,205:0.9624	110Vc03111Vc03	household_E
111Vc031	2929325	.	T	C	13.88	PASS	P	GT:GQ:DP:AD:AF	1/1:13:191:4,176:0.9215	110Vc03111Vc03	household_E
111Vc031	2986402	.	A	G	8.38	PASS	F	GT:GQ:DP:AD:AF	0/1:8:230:109,109:0.4739	110Vc03111Vc03	household_E
111Vc032	196493	.	C	T	14.10	PASS	P	GT:GQ:DP:AD:AF	0/1:14:89:30,50:0.5618	110Vc03111Vc03	household_E
111Vc032	222810	.	GA	G	21.02	PASS	F	GT:GQ:DP:AD:AF	1/1:21:219:11,201:0.9178	110Vc03111Vc03	household_E
111Vc032	236670	.	T	C	12.08	PASS	F	GT:GQ:DP:AD:AF	1/1:12:189:74,102:0.5397	110Vc03111Vc03	household_E
111Vc032	237075	.	TG	T	28.45	PASS	F	GT:GQ:DP:AD:AF	1/1:28:177:13,154:0.8701	110Vc03111Vc03	household_E
111Vc032	240760	.	TC	T	19.55	PASS	F	GT:GQ:DP:AD:AF	1/1:19:162:45,108:0.6667	110Vc03111Vc03	household_E
111Vc032	273310	.	AT	A	20.87	PASS	F	GT:GQ:DP:AD:AF	1/1:20:200:69,125:0.6250	110Vc03111Vc03	household_E
111Vc032	410575	.	GT	G	16.03	PASS	F	GT:GQ:DP:AD:AF	0/1:16:194:49,138:0.7113	110Vc03111Vc03	household_E
111Vc032	703064	.	T	TG	13.17	PASS	F	GT:GQ:DP:AD:AF	1/1:13:207:46,125:0.6039	110Vc03111Vc03	household_E
111Vc032	814102	.	A	G	20.24	PASS	F	GT:GQ:DP:AD:AF	1/1:20:163:34,127:0.7791	110Vc03111Vc03	household_E
111Vc032	815577	.	TG	T	13.92	PASS	P	GT:GQ:DP:AD:AF	1/1:13:175:20,94:0.5371	110Vc03111Vc03	household_E
111Vc032	1004364	.	T	C	15.01	PASS	F	GT:GQ:DP:AD:AF	0/1:15:198:45,92:0.4646	110Vc03111Vc03	household_E
111Vc032	1004539	.	AT	A	10.96	PASS	F	GT:GQ:DP:AD:AF	1/1:10:195:68,119:0.6103	110Vc03111Vc03	household_E
111Vc032	1012127	.	T	TC	14.38	PASS	P	GT:GQ:DP:AD:AF	1/1:14:197:7,181:0.9188	110Vc03111Vc03	household_E
111Vc032	1061426	.	AT	A	18.43	PASS	P	GT:GQ:DP:AD:AF	1/1:18:122:49,72:0.5902	110Vc03111Vc03	household_E
111Vc042	196493	.	C	T	14.10	PASS	P	GT:GQ:DP:AD:AF	0/1:14:89:30,50:0.5618	110Vc03111Vc04	household_E
111Vc042	212373	.	C	T	12.20	PASS	F	GT:GQ:DP:AD:AF	0/1:12:174:59,100:0.5747	110Vc03111Vc04	household_E
111Vc042	347762	.	A	G	11.29	PASS	F	GT:GQ:DP:AD:AF	0/1:11:95:35,53:0.5579	110Vc03111Vc04	household_E
111Vc042	650723	.	TC	T	19.12	PASS	F	GT:GQ:DP:AD:AF	1/1:19:216:81,131:0.6065	110Vc03111Vc04	household_E
111Vc042	1004536	.	AT	A	12.36	PASS	F	GT:GQ:DP:AD:AF	1/1:12:195:68,119:0.6103	110Vc03111Vc04	household_E
111Vc041	1414058	.	T	C	18.18	PASS	F	GT:GQ:DP:AD:AF	0/1:18:141:49,90:0.6383	110Vc03111Vc04	household_E
111Vc041	1491138	.	C	CT	6.62	PASS	F	GT:GQ:DP:AD:AF	0/1:6:177:64,34:0.1921	110Vc03111Vc04	household_E
111Vc041	1508437	.	G	GAA	13.44	PASS	P	GT:GQ:DP:AD:AF	1/1:13:275:10,215:0.7818	110Vc03111Vc04	household_E
111Vc041	1827342	.	T	TCC,TC	1.35	LowQual	F	GT:GQ:DP:AD:AF	1/2:1:243:36,20,57:0.0823,0.2346	110Vc03111Vc04	household_E
111Vc041	2189625	.	A	G	22.62	PASS	F	GT:GQ:DP:AD:AF	0/1:22:136:59,75:0.5515	110Vc03111Vc04	household_E
111Vc041	2233372	.	C	CT	13.95	PASS	F	GT:GQ:DP:AD:AF	1/1:13:225:65,101:0.4489	110Vc03111Vc04	household_E
111Vc041	2322177	.	C	A	14.53	PASS	P	GT:GQ:DP:AD:AF	1/1:14:222:0,213:0.9595	110Vc03111Vc04	household_E
111Vc041	2427883	.	AT	A	18.18	PASS	F	GT:GQ:DP:AD:AF	1/1:18:114:32,81:0.7105	110Vc03111Vc04	household_E
111Vc041	2430967	.	GTGTTT	G	25.35	PASS	P	GT:GQ:DP:AD:AF	1/1:25:108:10,95:0.8796	110Vc03111Vc04	household_E
111Vc041	2756536	.	TG	T	16.98	PASS	F	GT:GQ:DP:AD:AF	1/1:16:125:24,85:0.6800	110Vc03111Vc04	household_E
111Vc041	2816108	.	C	CT	13.35	PASS	P	GT:GQ:DP:AD:AF	0/1:13:148:65,58:0.3919	110Vc03111Vc04	household_E
111Vc041	2902764	.	CT	C	2.48	PASS	F	GT:GQ:DP:AD:AF	0/1:2:253:144,77:0.3043	110Vc03111Vc04	household_E
111Vc041	2912351	.	G	A	57.09	PASS	F	GT:GQ:DP:AD:AF	1/1:57:200:0,195:0.9750	110Vc03111Vc04	household_E
111Vc041	2914851	.	A	G	12.70	PASS	F	GT:GQ:DP:AD:AF	1/1:12:175:56,108:0.6171	110Vc03111Vc04	household_E
111Vc041	2934721	.	T	C	13.88	PASS	P	GT:GQ:DP:AD:AF	1/1:13:191:4,176:0.9215	110Vc03111Vc04	household_E
111Vc041	2969440	.	A	G	21.61	PASS	F	GT:GQ:DP:AD:AF	0/1:21:247:97,147:0.5951	110Vc03111Vc04	household_E
111Vc051	173108	.	T	C	19.51	PASS	F	GT:GQ:DP:AD:AF	0/1:19:219:88,130:0.5936	110Vc03111Vc05	household_E
111Vc051	173371	.	T	G	9.33	PASS	F	GT:GQ:DP:AD:AF	1/1:9:214:85,116:0.5421	110Vc03111Vc05	household_E
111Vc051	308339	.	C	T	20.26	PASS	F	GT:GQ:DP:AD:AF	0/1:20:289:93,192:0.6644	110Vc03111Vc05	household_E
111Vc051	534790	.	A	C	9.07	PASS	F	GT:GQ:DP:AD:AF	1/1:9:241:66,110:0.4564	110Vc03111Vc05	household_E
111Vc051	1138153	.	A	G	8.55	PASS	F	GT:GQ:DP:AD:AF	0/1:8:152:37,92:0.6053	110Vc03111Vc05	household_E
111Vc051	1150665	.	AT	A	4.90	PASS	F	GT:GQ:DP:AD:AF	0/1:4:160:103,53:0.3312	110Vc03111Vc05	household_E
111Vc051	1177573	.	A	G	8.98	PASS	F	GT:GQ:DP:AD:AF	1/1:8:198:29,94:0.4747	110Vc03111Vc05	household_E
111Vc051	1253617	.	A	G	12.88	PASS	F	GT:GQ:DP:AD:AF	0/1:12:95:35,53:0.5579	110Vc03111Vc05	household_E
111Vc051	1297439	.	CG	C	5.05	PASS	F	GT:GQ:DP:AD:AF	1/1:5:226:94,91:0.4027	110Vc03111Vc05	household_E
111Vc051	1297441	.	C	A	10.33	PASS	F	GT:GQ:DP:AD:AF	1/1:10:226:67,60:0.2655	110Vc03111Vc05	household_E
111Vc051	1335065	.	T	C	8.13	PASS	F	GT:GQ:DP:AD:AF	0/1:8:159:62,92:0.5786	110Vc03111Vc05	household_E
111Vc051	1481312	.	T	TA	19.94	PASS	P	GT:GQ:DP:AD:AF	1/1:19:175:1,166:0.9486	110Vc03111Vc05	household_E
111Vc051	1556576	.	TC	T	17.66	PASS	F	GT:GQ:DP:AD:AF	1/1:17:216:81,131:0.6065	110Vc03111Vc05	household_E
111Vc051	1658711	.	T	C	24.02	PASS	F	GT:GQ:DP:AD:AF	1/1:24:284:49,215:0.7570	110Vc03111Vc05	household_E
111Vc051	1910214	.	T	C	13.86	PASS	F	GT:GQ:DP:AD:AF	0/1:13:198:45,92:0.4646	110Vc03111Vc05	household_E
111Vc051	1910389	.	AT	A	10.11	PASS	F	GT:GQ:DP:AD:AF	1/1:10:195:68,119:0.6103	110Vc03111Vc05	household_E
111Vc051	2164908	.	C	T	12.19	PASS	P	GT:GQ:DP:AD:AF	0/1:12:104:36,66:0.6346	110Vc03111Vc05	household_E
111Vc051	2170029	.	C	T	14.10	PASS	P	GT:GQ:DP:AD:AF	0/1:14:89:30,50:0.5618	110Vc03111Vc05	household_E
111Vc051	2185909	.	C	T	10.28	PASS	F	GT:GQ:DP:AD:AF	0/1:10:174:59,100:0.5747	110Vc03111Vc05	household_E
111Vc051	2186965	.	C	T	9.46	PASS	F	GT:GQ:DP:AD:AF	0/1:9:191:70,103:0.5393	110Vc03111Vc05	household_E
111Vc051	2466626	.	TC	T	5.38	PASS	F	GT:GQ:DP:AD:AF	1/1:5:212:99,105:0.4953	110Vc03111Vc05	household_E
111Vc051	2558821	.	C	CT	3.59	PASS	F	GT:GQ:DP:AD:AF	0/1:3:177:64,34:0.1921	110Vc03111Vc05	household_E
111Vc051	2845129	.	C	CT	8.51	PASS	F	GT:GQ:DP:AD:AF	1/1:8:239:75,108:0.4519	110Vc03111Vc05	household_E
111Vc051	2895025	.	T	TC	2.62	PASS	F	GT:GQ:DP:AD:AF	1/1:2:243:36,57:0.2346	110Vc03111Vc05	household_E
111Vc051	2900136	.	A	C	12.20	PASS	F	GT:GQ:DP:AD:AF	1/1:12:272:100,113:0.4154	110Vc03111Vc05	household_E
111Vc051	3248378	.	T	C	11.13	PASS	P	GT:GQ:DP:AD:AF	0/1:11:111:42,65:0.5856	110Vc03111Vc05	household_E
111Vc051	3268160	.	A	G	11.49	PASS	F	GT:GQ:DP:AD:AF	0/1:11:189:72,92:0.4868	110Vc03111Vc05	household_E
111Vc051	3498650	.	GTGTTT	G	25.35	PASS	P	GT:GQ:DP:AD:AF	1/1:25:108:10,95:0.8796	110Vc03111Vc05	household_E
111Vc051	3978839	.	C	A	15.03	PASS	P	GT:GQ:DP:AD:AF	1/1:15:213:7,205:0.9624	110Vc03111Vc05	household_E
111Vc051	4002405	.	T	C	13.88	PASS	P	GT:GQ:DP:AD:AF	1/1:13:191:4,176:0.9215	110Vc03111Vc05	household_E
111Vc061	173371	.	T	G	8.45	PASS	F	GT:GQ:DP:AD:AF	0/1:8:214:85,116:0.5421	110Vc03111Vc06	household_E
111Vc061	420776	.	A	G	19.86	PASS	F	GT:GQ:DP:AD:AF	0/1:19:181:56,125:0.6906	110Vc03111Vc06	household_E
111Vc061	1496083	.	A	G	18.36	PASS	F	GT:GQ:DP:AD:AF	0/1:18:210:76,126:0.6000	110Vc03111Vc06	household_E
111Vc061	1564592	.	A	ACC,AT	1.46	LowQual	F	GT:GQ:DP:AD:AF	1/2:1:240:47,1,83:0.0042,0.3458	110Vc03111Vc06	household_E
111Vc061	1592247	.	T	C	20.63	PASS	F	GT:GQ:DP:AD:AF	0/1:20:142:60,74:0.5211	110Vc03111Vc06	household_E
111Vc061	2095529	.	T	C	19.29	PASS	F	GT:GQ:DP:AD:AF	1/1:19:201:28,166:0.8259	110Vc03111Vc06	household_E
111Vc061	2103894	.	T	C	16.19	PASS	F	GT:GQ:DP:AD:AF	0/1:16:183:52,121:0.6612	110Vc03111Vc06	household_E
111Vc061	2180697	.	T	C	11.13	PASS	P	GT:GQ:DP:AD:AF	0/1:11:111:42,65:0.5856	110Vc03111Vc06	household_E
111Vc061	2187879	.	G	A	20.92	PASS	F	GT:GQ:DP:AD:AF	0/1:20:139:64,73:0.5252	110Vc03111Vc06	household_E
111Vc061	2189627	.	A	G	23.64	PASS	F	GT:GQ:DP:AD:AF	0/1:23:136:59,75:0.5515	110Vc03111Vc06	household_E
111Vc061	2193761	.	TA	T	14.83	PASS	F	GT:GQ:DP:AD:AF	1/1:14:174:65,91:0.5230	110Vc03111Vc06	household_E
111Vc061	2195165	.	A	G	15.98	PASS	F	GT:GQ:DP:AD:AF	1/1:15:165:51,105:0.6364	110Vc03111Vc06	household_E
111Vc061	2430971	.	GTGTTT	G	25.35	PASS	P	GT:GQ:DP:AD:AF	1/1:25:108:10,95:0.8796	110Vc03111Vc06	household_E
111Vc061	2598714	.	T	C	6.93	PASS	F	GT:GQ:DP:AD:AF	0/1:6:211:56,143:0.6777	110Vc03111Vc06	household_E
111Vc061	2633530	.	T	G	16.16	PASS	F	GT:GQ:DP:AD:AF	1/1:16:174:25,105:0.6034	110Vc03111Vc06	household_E
111Vc061	2634172	.	T	A,G	8.55	PASS	F	GT:GQ:DP:AD:AF	1/2:8:191:25,79,77:0.4136,0.4031	110Vc03111Vc06	household_E
111Vc061	2756539	.	TG	T	10.81	PASS	P	GT:GQ:DP:AD:AF	1/1:10:125:24,85:0.6800	110Vc03111Vc06	household_E
111Vc061	2765227	.	AG	A	20.66	PASS	P	GT:GQ:DP:AD:AF	1/1:20:139:3,131:0.9424	110Vc03111Vc06	household_E
111Vc061	2816112	.	C	CT	13.35	PASS	P	GT:GQ:DP:AD:AF	0/1:13:148:65,58:0.3919	110Vc03111Vc06	household_E
111Vc061	2912355	.	G	A	58.23	PASS	F	GT:GQ:DP:AD:AF	1/1:58:200:0,195:0.9750	110Vc03111Vc06	household_E
111Vc061	2934725	.	T	C	13.88	PASS	P	GT:GQ:DP:AD:AF	1/1:13:191:4,176:0.9215	110Vc03111Vc06	household_E
111Vc061	2991802	.	A	G	5.39	PASS	F	GT:GQ:DP:AD:AF	0/1:5:230:109,109:0.4739	110Vc03111Vc06	household_E
111Vc062	191372	.	C	T	12.19	PASS	P	GT:GQ:DP:AD:AF	0/1:12:104:36,66:0.6346	110Vc03111Vc06	household_E
111Vc062	347762	.	A	G	13.44	PASS	F	GT:GQ:DP:AD:AF	0/1:13:95:35,53:0.5579	110Vc03111Vc06	household_E
111Vc062	1003610	.	T	TC	22.06	PASS	F	GT:GQ:DP:AD:AF	1/1:22:198:23,160:0.8081	110Vc03111Vc06	household_E
111Vc062	1004358	.	T	C	15.40	PASS	F	GT:GQ:DP:AD:AF	0/1:15:198:45,92:0.4646	110Vc03111Vc06	household_E
111Vc072	64510	.	A	G	17.12	PASS	F	GT:GQ:DP:AD:AF	0/1:17:206:72,125:0.6068	110Vc03111Vc07	household_E
111Vc072	191372	.	C	T	5.51	PASS	F	GT:GQ:DP:AD:AF	0/1:5:104:36,66:0.6346	110Vc03111Vc07	household_E
111Vc072	195243	.	A	G	5.37	PASS	F	GT:GQ:DP:AD:AF	1/1:5:90:13,41:0.4556	110Vc03111Vc07	household_E
111Vc072	196493	.	C	T	14.10	PASS	P	GT:GQ:DP:AD:AF	0/1:14:89:30,50:0.5618	110Vc03111Vc07	household_E
111Vc072	212373	.	C	T	11.15	PASS	F	GT:GQ:DP:AD:AF	0/1:11:174:59,100:0.5747	110Vc03111Vc07	household_E
111Vc072	242893	.	CT	C	29.55	PASS	F	GT:GQ:DP:AD:AF	1/1:29:197:6,185:0.9391	110Vc03111Vc07	household_E
111Vc072	1004359	.	T	C	12.02	PASS	F	GT:GQ:DP:AD:AF	0/1:12:198:45,92:0.4646	110Vc03111Vc07	household_E
111Vc071	173371	.	T	G	8.45	PASS	F	GT:GQ:DP:AD:AF	0/1:8:214:85,116:0.5421	110Vc03111Vc07	household_E
111Vc071	219079	.	T	TG	7.94	PASS	F	GT:GQ:DP:AD:AF	0/1:7:252:129,104:0.4127	110Vc03111Vc07	household_E
111Vc071	1491137	.	C	CT	6.35	PASS	F	GT:GQ:DP:AD:AF	0/1:6:177:64,34:0.1921	110Vc03111Vc07	household_E
111Vc071	1798574	.	GA	G	0.06	LowQual	F	GT:GQ:DP:AD:AF	0/1:0:170:62,90:0.5294	110Vc03111Vc07	household_E
111Vc071	1827343	.	T	TCC,TC	0.58	LowQual	F	GT:GQ:DP:AD:AF	1/2:0:243:36,20,57:0.0823,0.2346	110Vc03111Vc07	household_E
111Vc071	1832454	.	A	C	11.73	PASS	F	GT:GQ:DP:AD:AF	1/1:11:272:100,113:0.4154	110Vc03111Vc07	household_E
111Vc071	2382240	.	T	C	9.84	PASS	F	GT:GQ:DP:AD:AF	1/1:9:167:41,117:0.7006	110Vc03111Vc07	household_E
111Vc071	2430967	.	GTGTTT	G	25.35	PASS	P	GT:GQ:DP:AD:AF	1/1:25:108:10,95:0.8796	110Vc03111Vc07	household_E
111Vc071	2716835	.	C	T	19.84	PASS	F	GT:GQ:DP:AD:AF	0/1:19:204:71,129:0.6324	110Vc03111Vc07	household_E
111Vc071	2816107	.	CT	C	4.95	PASS	F	GT:GQ:DP:AD:AF	0/1:4:148:62,61:0.4122	110Vc03111Vc07	household_E
111Vc071	2848555	.	A	AT	22.10	PASS	P	GT:GQ:DP:AD:AF	1/1:22:146:25,116:0.7945	110Vc03111Vc07	household_E
111Vc071	2912350	.	G	A	61.04	PASS	F	GT:GQ:DP:AD:AF	1/1:61:200:0,195:0.9750	110Vc03111Vc07	household_E
111Vc071	2934720	.	T	C	13.88	PASS	P	GT:GQ:DP:AD:AF	1/1:13:191:4,176:0.9215	110Vc03111Vc07	household_E
111Vc081	27075	.	C	CA	8.49	PASS	F	GT:GQ:DP:AD:AF	1/1:8:209:24,89:0.4258	110Vc03111Vc08	household_E
111Vc081	288445	.	G	A	20.87	PASS	F	GT:GQ:DP:AD:AF	0/1:20:222:91,126:0.5676	110Vc03111Vc08	household_E
111Vc081	344795	.	TTC	T	19.32	PASS	P	GT:GQ:DP:AD:AF	1/1:19:229:5,220:0.9607	110Vc03111Vc08	household_E
111Vc081	345342	.	CA	C	19.97	PASS	P	GT:GQ:DP:AD:AF	1/1:19:219:8,209:0.9543	110Vc03111Vc08	household_E
111Vc081	346431	.	CTAA	C	25.52	PASS	F	GT:GQ:DP:AD:AF	1/1:25:215:5,208:0.9674	110Vc03111Vc08	household_E
111Vc081	346978	.	GGT	G	27.81	PASS	F	GT:GQ:DP:AD:AF	1/1:27:210:11,197:0.9381	110Vc03111Vc08	household_E
111Vc081	347518	.	CTG	C	28.34	PASS	F	GT:GQ:DP:AD:AF	1/1:28:210:4,202:0.9619	110Vc03111Vc08	household_E
111Vc081	349132	.	TA	T	31.30	PASS	F	GT:GQ:DP:AD:AF	1/1:31:208:1,206:0.9904	110Vc03111Vc08	household_E
111Vc081	350185	.	CGA	C	26.23	PASS	F	GT:GQ:DP:AD:AF	1/1:26:211:1,208:0.9858	110Vc03111Vc08	household_E
111Vc081	350701	.	TTA	T	21.06	PASS	P	GT:GQ:DP:AD:AF	1/1:21:219:4,214:0.9772	110Vc03111Vc08	household_E
111Vc081	351219	.	CGCG	C	22.52	PASS	P	GT:GQ:DP:AD:AF	1/1:22:226:8,212:0.9381	110Vc03111Vc08	household_E
111Vc081	351739	.	GT	G	18.32	PASS	P	GT:GQ:DP:AD:AF	1/1:18:238:16,219:0.9202	110Vc03111Vc08	household_E
111Vc081	1398963	.	TC	T	6.04	PASS	F	GT:GQ:DP:AD:AF	1/1:6:212:99,105:0.4953	110Vc03111Vc08	household_E
111Vc081	1491158	.	C	CT	7.65	PASS	F	GT:GQ:DP:AD:AF	0/1:7:177:64,34:0.1921	110Vc03111Vc08	household_E
111Vc081	1806498	.	GA	G	5.02	PASS	F	GT:GQ:DP:AD:AF	0/1:5:170:62,90:0.5294	110Vc03111Vc08	household_E
111Vc081	1835267	.	T	TCC,TC	1.21	LowQual	F	GT:GQ:DP:AD:AF	1/2:1:243:36,20,57:0.0823,0.2346	110Vc03111Vc08	household_E
111Vc081	1840378	.	A	C	15.88	PASS	F	GT:GQ:DP:AD:AF	1/1:15:272:100,113:0.4154	110Vc03111Vc08	household_E
111Vc081	1978303	.	A	G	21.02	PASS	F	GT:GQ:DP:AD:AF	0/1:21:208:89,116:0.5577	110Vc03111Vc08	household_E
111Vc081	2184544	.	TC	T	13.39	PASS	F	GT:GQ:DP:AD:AF	1/1:13:117:34,71:0.6068	110Vc03111Vc08	household_E
111Vc081	2193123	.	A	G	5.55	PASS	F	GT:GQ:DP:AD:AF	0/1:5:134:45,85:0.6343	110Vc03111Vc08	household_E
111Vc081	2438892	.	GTGTTT	G	25.35	PASS	P	GT:GQ:DP:AD:AF	1/1:25:108:10,95:0.8796	110Vc03111Vc08	household_E
111Vc081	2824032	.	CT	C	4.59	PASS	F	GT:GQ:DP:AD:AF	0/1:4:148:62,61:0.4122	110Vc03111Vc08	household_E
111Vc081	2910689	.	CT	C	4.60	PASS	F	GT:GQ:DP:AD:AF	0/1:4:253:144,77:0.3043	110Vc03111Vc08	household_E
111Vc081	2918891	.	C	CCTTTATTCCCCG	27.57	PASS	P	GT:GQ:DP:AD:AF	1/1:27:208:4,188:0.9038	110Vc03111Vc08	household_E
111Vc081	2942634	.	T	C	43.91	PASS	F	GT:GQ:DP:AD:AF	1/1:43:191:4,176:0.9215	110Vc03111Vc08	household_E
111Vc081	2968815	.	CG	C	16.80	PASS	F	GT:GQ:DP:AD:AF	1/1:16:228:48,173:0.7588	110Vc03111Vc08	household_E
111Vc082	212373	.	C	T	12.20	PASS	F	GT:GQ:DP:AD:AF	0/1:12:174:59,100:0.5747	110Vc03111Vc08	household_E
111Vc082	398608	.	CT	C	27.87	PASS	F	GT:GQ:DP:AD:AF	1/1:27:175:9,164:0.9371	110Vc03111Vc08	household_E
111Vc082	673241	.	T	C	9.48	PASS	F	GT:GQ:DP:AD:AF	1/1:9:251:60,185:0.7371	110Vc03111Vc08	household_E
111Vc082	1004360	.	T	C	14.85	PASS	F	GT:GQ:DP:AD:AF	0/1:14:198:45,92:0.4646	110Vc03111Vc08	household_E
111Vc082	1004535	.	AT	A	11.04	PASS	F	GT:GQ:DP:AD:AF	1/1:11:195:68,119:0.6103	110Vc03111Vc08	household_E
111Vc092	68454	.	T	C	15.72	PASS	F	GT:GQ:DP:AD:AF	0/1:15:249:95,139:0.5582	110Vc03111Vc09	household_E
111Vc092	119336	.	G	GT	14.48	PASS	P	GT:GQ:DP:AD:AF	1/1:14:244:34,141:0.5779	110Vc03111Vc09	household_E
111Vc092	194815	.	AT	A	20.15	PASS	F	GT:GQ:DP:AD:AF	1/1:20:90:25,61:0.6778	110Vc03111Vc09	household_E
111Vc092	347762	.	A	G	17.00	PASS	F	GT:GQ:DP:AD:AF	0/1:17:95:35,53:0.5579	110Vc03111Vc09	household_E
111Vc092	402689	.	A	G	12.48	PASS	F	GT:GQ:DP:AD:AF	1/1:12:130:40,85:0.6538	110Vc03111Vc09	household_E
111Vc092	794678	.	A	C	12.81	PASS	F	GT:GQ:DP:AD:AF	1/1:12:223:50,146:0.6547	110Vc03111Vc09	household_E
111Vc092	841626	.	T	TG	2.39	PASS	F	GT:GQ:DP:AD:AF	1/1:2:188:35,52:0.2766	110Vc03111Vc09	household_E
111Vc092	1004533	.	AT	A	7.32	PASS	F	GT:GQ:DP:AD:AF	1/1:7:195:68,119:0.6103	110Vc03111Vc09	household_E
111Vc092	1012115	.	G	GGA	15.55	PASS	P	GT:GQ:DP:AD:AF	1/1:15:197:12,179:0.9086	110Vc03111Vc09	household_E
111Vc092	1012117	.	TA	T	18.92	PASS	P	GT:GQ:DP:AD:AF	1/1:18:196:15,176:0.8980	110Vc03111Vc09	household_E
111Vc092	1012120	.	G	T	17.28	PASS	P	GT:GQ:DP:AD:AF	1/1:17:196:1,183:0.9337	110Vc03111Vc09	household_E
111Vc092	1012121	.	G	C	21.22	PASS	P	GT:GQ:DP:AD:AF	1/1:21:196:7,180:0.9184	110Vc03111Vc09	household_E
111Vc091	540885	.	CA	C	3.89	PASS	F	GT:GQ:DP:AD:AF	1/1:3:255:96,154:0.6039	110Vc03111Vc09	household_E
111Vc091	767289	.	T	TG	15.34	PASS	P	GT:GQ:DP:AD:AF	1/1:15:268:50,171:0.6381	110Vc03111Vc09	household_E
111Vc091	883509	.	G	GA	15.84	PASS	F	GT:GQ:DP:AD:AF	1/1:15:159:41,94:0.5912	110Vc03111Vc09	household_E
111Vc091	902826	.	G	C	0.00	LowQual	F	GT:GQ:DP:AD:AF	1/1:0:252:48,3:0.0119	110Vc03111Vc09	household_E
111Vc091	1093351	.	T	C	14.56	PASS	P	GT:GQ:DP:AD:AF	1/1:14:106:25,76:0.7170	110Vc03111Vc09	household_E
111Vc091	1183305	.	T	C	11.31	PASS	F	GT:GQ:DP:AD:AF	0/1:11:255:90,132:0.5176	110Vc03111Vc09	household_E
111Vc091	1222705	.	C	CG	11.95	PASS	F	GT:GQ:DP:AD:AF	1/1:11:127:32,65:0.5118	110Vc03111Vc09	household_E
111Vc091	1398943	.	TC	T	3.56	PASS	F	GT:GQ:DP:AD:AF	1/1:3:212:99,105:0.4953	110Vc03111Vc09	household_E
111Vc091	1564591	.	A	ACC,AT	1.42	LowQual	F	GT:GQ:DP:AD:AF	1/2:1:240:47,1,83:0.0042,0.3458	110Vc03111Vc09	household_E
111Vc091	1777445	.	C	CT	11.08	PASS	F	GT:GQ:DP:AD:AF	1/1:11:239:75,108:0.4519	110Vc03111Vc09	household_E
111Vc091	1798573	.	GA	G	0.00	LowQual	F	GT:GQ:DP:AD:AF	0/1:0:170:62,90:0.5294	110Vc03111Vc09	household_E
111Vc091	1827342	.	T	TC	4.86	PASS	F	GT:GQ:DP:AD:AF	1/1:4:243:36,57:0.2346	110Vc03111Vc09	household_E
111Vc091	1832453	.	A	C	9.62	PASS	F	GT:GQ:DP:AD:AF	1/1:9:272:100,113:0.4154	110Vc03111Vc09	household_E
111Vc091	2172479	.	GA	G	14.22	PASS	P	GT:GQ:DP:AD:AF	1/1:14:152:19,120:0.7895	110Vc03111Vc09	household_E
111Vc091	2183849	.	GA	G	16.64	PASS	F	GT:GQ:DP:AD:AF	1/1:16:127:30,75:0.5906	110Vc03111Vc09	household_E
111Vc091	2188243	.	A	G	13.42	PASS	F	GT:GQ:DP:AD:AF	0/1:13:143:48,74:0.5175	110Vc03111Vc09	household_E
111Vc091	2430969	.	GTGTTT	G	25.35	PASS	P	GT:GQ:DP:AD:AF	1/1:25:108:10,95:0.8796	110Vc03111Vc09	household_E
111Vc091	2469430	.	T	C	14.27	PASS	F	GT:GQ:DP:AD:AF	1/1:14:168:58,86:0.5119	110Vc03111Vc09	household_E
111Vc091	2649487	.	A	G	5.46	PASS	F	GT:GQ:DP:AD:AF	1/1:5:171:52,111:0.6491	110Vc03111Vc09	household_E
111Vc091	2655670	.	A	G	13.22	PASS	F	GT:GQ:DP:AD:AF	0/1:13:145:60,74:0.5103	110Vc03111Vc09	household_E
111Vc091	2714103	.	G	C	18.65	PASS	F	GT:GQ:DP:AD:AF	1/1:18:240:59,156:0.6500	110Vc03111Vc09	household_E
111Vc091	2716836	.	C	T	19.92	PASS	F	GT:GQ:DP:AD:AF	0/1:19:204:71,129:0.6324	110Vc03111Vc09	household_E
111Vc091	2756537	.	TG	T	20.36	PASS	F	GT:GQ:DP:AD:AF	1/1:20:125:24,85:0.6800	110Vc03111Vc09	household_E
111Vc091	2816109	.	C	CT	5.97	PASS	F	GT:GQ:DP:AD:AF	0/1:5:148:65,58:0.3919	110Vc03111Vc09	household_E
111Vc091	2902765	.	C	CT	15.52	PASS	F	GT:GQ:DP:AD:AF	0/1:15:253:87,133:0.5257	110Vc03111Vc09	household_E
111Vc091	2912351	.	G	A	58.30	PASS	F	GT:GQ:DP:AD:AF	1/1:58:200:0,195:0.9750	110Vc03111Vc09	household_E
111Vc091	2934721	.	T	C	13.88	PASS	P	GT:GQ:DP:AD:AF	1/1:13:191:4,176:0.9215	110Vc03111Vc09	household_E
111Vc091	2980104	.	C	CT	14.59	PASS	F	GT:GQ:DP:AD:AF	1/1:14:235:76,116:0.4936	110Vc03111Vc09	household_E
111Vc101	153896	.	C	T	14.00	PASS	F	GT:GQ:DP:AD:AF	0/1:14:159:73,85:0.5346	110Vc03111Vc10	household_E
111Vc101	848442	.	T	C	8.20	PASS	F	GT:GQ:DP:AD:AF	1/1:8:136:45,83:0.6103	110Vc03111Vc10	household_E
111Vc101	947775	.	CG	C	20.84	PASS	F	GT:GQ:DP:AD:AF	1/1:20:280:90,176:0.6286	110Vc03111Vc10	household_E
111Vc101	1049385	.	GA	G	1.94	LowQual	F	GT:GQ:DP:AD:AF	0/1:1:186:53,97:0.5215	110Vc03111Vc10	household_E
111Vc101	1157895	.	C	T	19.55	PASS	F	GT:GQ:DP:AD:AF	0/1:19:185:61,114:0.6162	110Vc03111Vc10	household_E
111Vc101	1186592	.	T	C	9.71	PASS	F	GT:GQ:DP:AD:AF	1/1:9:214:69,124:0.5794	110Vc03111Vc10	household_E
111Vc101	1236352	.	C	CT	17.00	PASS	F	GT:GQ:DP:AD:AF	1/1:17:235:36,145:0.6170	110Vc03111Vc10	household_E
111Vc101	1491139	.	C	CT	4.97	PASS	F	GT:GQ:DP:AD:AF	0/1:4:177:64,34:0.1921	110Vc03111Vc10	household_E
111Vc101	1798575	.	GA	G	2.48	PASS	F	GT:GQ:DP:AD:AF	0/1:2:170:62,90:0.5294	110Vc03111Vc10	household_E
111Vc101	1827344	.	T	TCC,TC	0.85	LowQual	F	GT:GQ:DP:AD:AF	1/2:0:243:36,20,57:0.0823,0.2346	110Vc03111Vc10	household_E
111Vc101	1832455	.	A	C	9.99	PASS	F	GT:GQ:DP:AD:AF	1/1:9:272:100,113:0.4154	110Vc03111Vc10	household_E
111Vc101	1970380	.	A	G	15.65	PASS	F	GT:GQ:DP:AD:AF	0/1:15:208:89,116:0.5577	110Vc03111Vc10	household_E
111Vc101	2187879	.	G	A	21.77	PASS	F	GT:GQ:DP:AD:AF	0/1:21:139:64,73:0.5252	110Vc03111Vc10	household_E
111Vc101	2189627	.	A	G	21.77	PASS	F	GT:GQ:DP:AD:AF	0/1:21:136:59,75:0.5515	110Vc03111Vc10	household_E
111Vc101	2193774	.	T	C	15.17	PASS	F	GT:GQ:DP:AD:AF	0/1:15:173:65,101:0.5838	110Vc03111Vc10	household_E
111Vc101	2201231	.	T	C	16.75	PASS	F	GT:GQ:DP:AD:AF	1/1:16:176:63,106:0.6023	110Vc03111Vc10	household_E
111Vc101	2209916	.	A	G	17.76	PASS	F	GT:GQ:DP:AD:AF	1/1:17:213:44,157:0.7371	110Vc03111Vc10	household_E
111Vc101	2336413	.	AC	A	16.20	PASS	F	GT:GQ:DP:AD:AF	1/1:16:221:25,132:0.5973	110Vc03111Vc10	household_E
111Vc101	2430970	.	GTGTTT	G	25.35	PASS	P	GT:GQ:DP:AD:AF	1/1:25:108:10,95:0.8796	110Vc03111Vc10	household_E
111Vc101	2439962	.	T	C	19.13	PASS	F	GT:GQ:DP:AD:AF	1/1:19:129:35,83:0.6434	110Vc03111Vc10	household_E
111Vc101	2462962	.	T	C	17.19	PASS	P	GT:GQ:DP:AD:AF	1/1:17:301:57,185:0.6146	110Vc03111Vc10	household_E
111Vc101	2465462	.	TC	T	21.58	PASS	P	GT:GQ:DP:AD:AF	1/1:21:239:4,230:0.9623	110Vc03111Vc10	household_E
111Vc101	2469432	.	T	C	6.91	PASS	F	GT:GQ:DP:AD:AF	1/1:6:168:58,86:0.5119	110Vc03111Vc10	household_E
111Vc101	2816111	.	C	CT	9.14	PASS	F	GT:GQ:DP:AD:AF	0/1:9:148:65,58:0.3919	110Vc03111Vc10	household_E
111Vc101	2912354	.	G	A	57.14	PASS	F	GT:GQ:DP:AD:AF	1/1:57:200:0,195:0.9750	110Vc03111Vc10	household_E
111Vc101	2913038	.	G	T	12.09	PASS	F	GT:GQ:DP:AD:AF	1/1:12:201:31,142:0.7065	110Vc03111Vc10	household_E
111Vc101	2934724	.	T	C	13.88	PASS	P	GT:GQ:DP:AD:AF	1/1:13:191:4,176:0.9215	110Vc03111Vc10	household_E
111Vc101	2947430	.	GC	G	17.17	PASS	F	GT:GQ:DP:AD:AF	1/1:17:265:63,183:0.6906	110Vc03111Vc10	household_E
111Vc101	2987591	.	T	C	11.46	PASS	F	GT:GQ:DP:AD:AF	1/1:11:212:50,155:0.7311	110Vc03111Vc10	household_E
111Vc102	6467	.	T	C	8.90	PASS	F	GT:GQ:DP:AD:AF	0/1:8:157:52,99:0.6306	110Vc03111Vc10	household_E
111Vc102	73492	.	T	TC	20.45	PASS	P	GT:GQ:DP:AD:AF	1/1:20:170:5,155:0.9118	110Vc03111Vc10	household_E
111Vc102	187013	.	AT	A	19.82	PASS	P	GT:GQ:DP:AD:AF	1/1:19:105:32,72:0.6857	110Vc03111Vc10	household_E
111Vc102	196493	.	C	T	14.10	PASS	P	GT:GQ:DP:AD:AF	0/1:14:89:30,50:0.5618	110Vc03111Vc10	household_E
111Vc102	212373	.	C	T	12.00	PASS	F	GT:GQ:DP:AD:AF	0/1:12:174:59,100:0.5747	110Vc03111Vc10	household_E
111Vc102	213429	.	C	T	13.00	PASS	F	GT:GQ:DP:AD:AF	0/1:13:191:70,103:0.5393	110Vc03111Vc10	household_E
111Vc102	271718	.	A	G	10.17	PASS	F	GT:GQ:DP:AD:AF	1/1:10:198:29,94:0.4747	110Vc03111Vc10	household_E
111Vc102	391585	.	C	CA	8.94	PASS	F	GT:GQ:DP:AD:AF	1/1:8:226:81,44:0.1947	110Vc03111Vc10	household_E
111Vc102	512159	.	GA	G	20.42	PASS	F	GT:GQ:DP:AD:AF	1/1:20:260:60,188:0.7231	110Vc03111Vc10	household_E
111Vc102	1004359	.	T	C	17.49	PASS	F	GT:GQ:DP:AD:AF	0/1:17:198:45,92:0.4646	110Vc03111Vc10	household_E
110Vc011	323296	.	C	T	4.72	PASS	F	GT:GQ:DP:AD:AF	0/1:4:167:72,92:0.5509	110Vc04110Vc01	household_E
110Vc011	1142475	.	C	T	6.32	PASS	F	GT:GQ:DP:AD:AF	0/1:6:93:42,46:0.4946	110Vc04110Vc01	household_E
110Vc011	1798575	.	G	GA	2.40	PASS	F	GT:GQ:DP:AD:AF	0/1:2:116:74,27:0.2328	110Vc04110Vc01	household_E
110Vc011	1827343	.	T	TC	2.15	PASS	F	GT:GQ:DP:AD:AF	0/1:2:168:28,34:0.2024	110Vc04110Vc01	household_E
110Vc011	2180696	.	T	C	14.18	PASS	P	GT:GQ:DP:AD:AF	0/1:14:104:46,56:0.5385	110Vc04110Vc01	household_E
110Vc011	2193211	.	G	A	13.17	PASS	F	GT:GQ:DP:AD:AF	0/1:13:172:60,100:0.5814	110Vc04110Vc01	household_E
110Vc011	2233372	.	C	CT	14.34	PASS	F	GT:GQ:DP:AD:AF	1/1:14:123:37,54:0.4390	110Vc04110Vc01	household_E
110Vc011	2492062	.	C	CT	16.47	PASS	P	GT:GQ:DP:AD:AF	0/1:16:86:46,30:0.3488	110Vc04110Vc01	household_E
110Vc011	2816105	.	C	CT	14.21	PASS	P	GT:GQ:DP:AD:AF	0/1:14:123:58,42:0.3415	110Vc04110Vc01	household_E
110Vc011	2904601	.	T	C	12.15	PASS	P	GT:GQ:DP:AD:AF	1/1:12:218:59,154:0.7064	110Vc04110Vc01	household_E
110Vc011	2999466	.	G	A	5.94	PASS	F	GT:GQ:DP:AD:AF	0/1:5:160:59,95:0.5938	110Vc04110Vc01	household_E
110Vc012	191372	.	C	T	14.98	PASS	F	GT:GQ:DP:AD:AF	0/1:14:105:41,58:0.5524	110Vc04110Vc01	household_E
110Vc012	201456	.	A	C	34.22	PASS	P	GT:GQ:DP:AD:AF	1/1:34:98:0,85:0.8673	110Vc04110Vc01	household_E
110Vc012	212373	.	C	T	11.76	PASS	F	GT:GQ:DP:AD:AF	0/1:11:170:58,93:0.5471	110Vc04110Vc01	household_E
110Vc012	213429	.	C	T	8.43	PASS	F	GT:GQ:DP:AD:AF	0/1:8:185:76,91:0.4919	110Vc04110Vc01	household_E
110Vc012	230812	.	T	TG	20.63	PASS	P	GT:GQ:DP:AD:AF	1/1:20:256:10,216:0.8438	110Vc04110Vc01	household_E
110Vc012	365024	.	G	A	12.30	PASS	F	GT:GQ:DP:AD:AF	1/1:12:87:33,37:0.4253	110Vc04110Vc01	household_E
110Vc022	191372	.	C	T	14.98	PASS	F	GT:GQ:DP:AD:AF	0/1:14:105:41,58:0.5524	110Vc04110Vc02	household_E
110Vc022	196493	.	C	T	12.10	PASS	P	GT:GQ:DP:AD:AF	0/1:12:98:41,52:0.5306	110Vc04110Vc02	household_E
110Vc022	213429	.	C	T	10.48	PASS	F	GT:GQ:DP:AD:AF	0/1:10:185:76,91:0.4919	110Vc04110Vc02	household_E
110Vc022	236621	.	C	T	4.57	PASS	F	GT:GQ:DP:AD:AF	0/1:4:169:70,90:0.5325	110Vc04110Vc02	household_E
110Vc022	678352	.	C	T	21.77	PASS	F	GT:GQ:DP:AD:AF	0/1:21:125:48,75:0.6000	110Vc04110Vc02	household_E
110Vc021	323296	.	C	T	4.72	PASS	F	GT:GQ:DP:AD:AF	0/1:4:167:72,92:0.5509	110Vc04110Vc02	household_E
110Vc021	1013670	.	C	CT	12.57	PASS	F	GT:GQ:DP:AD:AF	0/1:12:215:83,110:0.5116	110Vc04110Vc02	household_E
110Vc021	1142474	.	C	T	9.77	PASS	P	GT:GQ:DP:AD:AF	0/1:9:93:42,46:0.4946	110Vc04110Vc02	household_E
110Vc021	1544030	.	G	GT	10.68	PASS	P	GT:GQ:DP:AD:AF	1/1:10:132:65,46:0.3485	110Vc04110Vc02	household_E
110Vc021	1564589	.	A	AT	4.84	PASS	F	GT:GQ:DP:AD:AF	1/1:4:207:41,77:0.3720	110Vc04110Vc02	household_E
110Vc021	1827340	.	T	TC	2.15	PASS	F	GT:GQ:DP:AD:AF	0/1:2:168:28,34:0.2024	110Vc04110Vc02	household_E
110Vc021	2182603	.	A	G	10.89	PASS	P	GT:GQ:DP:AD:AF	0/1:10:126:61,62:0.4921	110Vc04110Vc02	household_E
110Vc021	2233370	.	C	CT	11.99	PASS	F	GT:GQ:DP:AD:AF	1/1:11:123:37,54:0.4390	110Vc04110Vc02	household_E
110Vc021	2816104	.	C	CT	14.21	PASS	P	GT:GQ:DP:AD:AF	0/1:14:123:58,42:0.3415	110Vc04110Vc02	household_E
110Vc031	50908	.	C	T	17.46	PASS	F	GT:GQ:DP:AD:AF	0/1:17:159:61,92:0.5786	110Vc04110Vc03	household_E
110Vc031	399048	.	T	C	13.80	PASS	F	GT:GQ:DP:AD:AF	0/1:13:179:76,101:0.5642	110Vc04110Vc03	household_E
110Vc031	720978	.	A	ACT	6.34	PASS	F	GT:GQ:DP:AD:AF	1/1:6:114:68,38:0.3333	110Vc04110Vc03	household_E
110Vc031	1092454	.	C	T	7.30	PASS	F	GT:GQ:DP:AD:AF	0/1:7:92:33,49:0.5326	110Vc04110Vc03	household_E
110Vc031	1155389	.	G	GA	6.32	PASS	F	GT:GQ:DP:AD:AF	1/1:6:164:41,59:0.3598	110Vc04110Vc03	household_E
110Vc031	1544028	.	G	GT	14.48	PASS	F	GT:GQ:DP:AD:AF	0/1:14:132:65,46:0.3485	110Vc04110Vc03	household_E
110Vc031	1564587	.	A	AT	2.04	PASS	F	GT:GQ:DP:AD:AF	1/1:2:207:41,77:0.3720	110Vc04110Vc03	household_E
110Vc031	1827338	.	T	TC	1.87	LowQual	F	GT:GQ:DP:AD:AF	0/1:1:168:28,34:0.2024	110Vc04110Vc03	household_E
110Vc031	2105160	.	T	TC	11.70	PASS	F	GT:GQ:DP:AD:AF	0/1:11:188:86,45:0.2394	110Vc04110Vc03	household_E
110Vc031	2182600	.	A	G	10.89	PASS	P	GT:GQ:DP:AD:AF	0/1:10:126:61,62:0.4921	110Vc04110Vc03	household_E
110Vc031	2233366	.	C	CT	14.10	PASS	F	GT:GQ:DP:AD:AF	1/1:14:123:37,54:0.4390	110Vc04110Vc03	household_E
110Vc031	2430960	.	G	GTGTTT	29.79	PASS	P	GT:GQ:DP:AD:AF	1/1:29:103:6,94:0.9126	110Vc04110Vc03	household_E
110Vc031	2634157	.	A	G	5.35	PASS	F	GT:GQ:DP:AD:AF	0/1:5:172:64,91:0.5291	110Vc04110Vc03	household_E
110Vc031	2765822	.	G	A	13.11	PASS	P	GT:GQ:DP:AD:AF	0/1:13:110:47,63:0.5727	110Vc04110Vc03	household_E
110Vc031	2816095	.	C	CT	14.21	PASS	P	GT:GQ:DP:AD:AF	0/1:14:123:58,42:0.3415	110Vc04110Vc03	household_E
110Vc031	2849146	.	G	A	14.58	PASS	P	GT:GQ:DP:AD:AF	0/1:14:113:38,74:0.6549	110Vc04110Vc03	household_E
110Vc031	2969427	.	A	G	21.98	PASS	F	GT:GQ:DP:AD:AF	0/1:21:158:62,95:0.6013	110Vc04110Vc03	household_E
110Vc031	2994685	.	A	G	17.84	PASS	F	GT:GQ:DP:AD:AF	0/1:17:213:92,111:0.5211	110Vc04110Vc03	household_E
110Vc032	236622	.	C	T	9.33	PASS	F	GT:GQ:DP:AD:AF	0/1:9:169:70,90:0.5325	110Vc04110Vc03	household_E
110Vc032	244510	.	T	C	6.86	PASS	F	GT:GQ:DP:AD:AF	0/1:6:154:64,82:0.5325	110Vc04110Vc03	household_E
110Vc032	745746	.	C	CT	4.43	PASS	F	GT:GQ:DP:AD:AF	0/1:4:242:78,82:0.3388	110Vc04110Vc03	household_E
110Vc032	748952	.	C	CT	15.69	PASS	P	GT:GQ:DP:AD:AF	1/1:15:244:89,115:0.4713	110Vc04110Vc03	household_E
110Vc032	763110	.	A	G	11.65	PASS	F	GT:GQ:DP:AD:AF	1/1:11:165:67,94:0.5697	110Vc04110Vc03	household_E
110Vc041	148150	.	C	T	13.94	PASS	F	GT:GQ:DP:AD:AF	0/1:13:91:41,49:0.5385	110Vc04110Vc04	household_E
110Vc041	153896	.	C	T	14.78	PASS	P	GT:GQ:DP:AD:AF	0/1:14:84:31,50:0.5952	110Vc04110Vc04	household_E
110Vc041	308339	.	C	T	21.46	PASS	F	GT:GQ:DP:AD:AF	0/1:21:189:85,100:0.5291	110Vc04110Vc04	household_E
110Vc041	529041	.	T	TG	16.79	PASS	P	GT:GQ:DP:AD:AF	1/1:16:119:29,45:0.3782	110Vc04110Vc04	household_E
110Vc041	1185890	.	T	C	10.39	PASS	F	GT:GQ:DP:AD:AF	0/1:10:127:45,71:0.5591	110Vc04110Vc04	household_E
110Vc041	1391733	.	G	A	19.71	PASS	F	GT:GQ:DP:AD:AF	0/1:19:154:56,95:0.6169	110Vc04110Vc04	household_E
110Vc041	1548884	.	G	GT	5.05	PASS	F	GT:GQ:DP:AD:AF	0/1:5:132:65,46:0.3485	110Vc04110Vc04	household_E
110Vc041	1569443	.	A	ATT,AT	2.25	PASS	F	GT:GQ:DP:AD:AF	1/2:2:207:41,1,77:0.0048,0.3720	110Vc04110Vc04	household_E
110Vc041	1832194	.	T	TCC,TC	3.42	PASS	F	GT:GQ:DP:AD:AF	1/2:3:167:10,34,20:0.2036,0.1198	110Vc04110Vc04	household_E
110Vc041	2110015	.	T	TC	10.42	PASS	F	GT:GQ:DP:AD:AF	0/1:10:188:86,45:0.2394	110Vc04110Vc04	household_E
110Vc041	2184726	.	T	C	18.57	PASS	P	GT:GQ:DP:AD:AF	0/1:18:97:42,49:0.5052	110Vc04110Vc04	household_E
110Vc041	2770072	.	AG	A	23.72	PASS	P	GT:GQ:DP:AD:AF	1/1:23:121:2,115:0.9504	110Vc04110Vc04	household_E
110Vc041	2776404	.	G	A	16.18	PASS	P	GT:GQ:DP:AD:AF	0/1:16:114:48,63:0.5526	110Vc04110Vc04	household_E
110Vc041	2820957	.	C	CT	14.21	PASS	P	GT:GQ:DP:AD:AF	0/1:14:123:58,42:0.3415	110Vc04110Vc04	household_E
110Vc041	2999547	.	A	G	19.89	PASS	F	GT:GQ:DP:AD:AF	0/1:19:213:92,111:0.5211	110Vc04110Vc04	household_E
110Vc042	213429	.	C	T	5.26	PASS	F	GT:GQ:DP:AD:AF	0/1:5:185:76,91:0.4919	110Vc04110Vc04	household_E
110Vc042	347762	.	A	G	19.34	PASS	F	GT:GQ:DP:AD:AF	0/1:19:78:37,38:0.4872	110Vc04110Vc04	household_E
110Vc042	365025	.	G	A	9.68	PASS	F	GT:GQ:DP:AD:AF	1/1:9:87:31,35:0.4023	110Vc04110Vc04	household_E
110Vc042	365028	.	A	G	11.80	PASS	F	GT:GQ:DP:AD:AF	1/1:11:87:17,31:0.3563	110Vc04110Vc04	household_E
110Vc042	650722	.	TC	T	15.65	PASS	F	GT:GQ:DP:AD:AF	1/1:15:127:57,64:0.5039	110Vc04110Vc04	household_E
110Vc042	745746	.	C	CTT,CT	1.63	LowQual	F	GT:GQ:DP:AD:AF	1/2:1:242:78,1,82:0.0041,0.3388	110Vc04110Vc04	household_E
110Vc052	214282	.	T	C	15.76	PASS	F	GT:GQ:DP:AD:AF	0/1:15:179:75,98:0.5475	110Vc04110Vc05	household_E
110Vc052	347763	.	A	G	19.34	PASS	F	GT:GQ:DP:AD:AF	0/1:19:78:37,38:0.4872	110Vc04110Vc05	household_E
110Vc052	365026	.	G	A	5.17	PASS	F	GT:GQ:DP:AD:AF	1/1:5:87:32,35:0.4023	110Vc04110Vc05	household_E
110Vc052	365029	.	A	G	11.40	PASS	F	GT:GQ:DP:AD:AF	1/1:11:87:16,28:0.3218	110Vc04110Vc05	household_E
110Vc052	745745	.	C	CT	6.10	PASS	F	GT:GQ:DP:AD:AF	0/1:6:242:78,82:0.3388	110Vc04110Vc05	household_E
110Vc052	762509	.	A	G	19.22	PASS	F	GT:GQ:DP:AD:AF	1/1:19:173:48,117:0.6763	110Vc04110Vc05	household_E
110Vc051	61498	.	T	TG	11.54	PASS	F	GT:GQ:DP:AD:AF	1/1:11:144:45,69:0.4792	110Vc04110Vc05	household_E
110Vc051	148149	.	C	T	13.26	PASS	F	GT:GQ:DP:AD:AF	0/1:13:93:45,47:0.5054	110Vc04110Vc05	household_E
110Vc051	153895	.	C	T	14.86	PASS	P	GT:GQ:DP:AD:AF	0/1:14:82:29,50:0.6098	110Vc04110Vc05	household_E
110Vc051	173370	.	T	G	9.41	PASS	F	GT:GQ:DP:AD:AF	1/1:9:123:51,63:0.5122	110Vc04110Vc05	household_E
110Vc051	578986	.	C	CT	17.86	PASS	F	GT:GQ:DP:AD:AF	1/1:17:169:15,80:0.4734	110Vc04110Vc05	household_E
110Vc051	1016727	.	T	C	9.73	PASS	F	GT:GQ:DP:AD:AF	1/1:9:221:100,118:0.5339	110Vc04110Vc05	household_E
110Vc051	1091297	.	AT	A	18.24	PASS	P	GT:GQ:DP:AD:AF	1/1:18:91:31,57:0.6264	110Vc04110Vc05	household_E
110Vc051	1155390	.	G	GA	8.64	PASS	F	GT:GQ:DP:AD:AF	1/1:8:164:41,59:0.3598	110Vc04110Vc05	household_E
110Vc051	1183303	.	T	C	8.58	PASS	F	GT:GQ:DP:AD:AF	1/1:8:147:58,80:0.5442	110Vc04110Vc05	household_E
110Vc051	1398942	.	TC	T	6.80	PASS	F	GT:GQ:DP:AD:AF	1/1:6:131:55,69:0.5267	110Vc04110Vc05	household_E
110Vc051	1504458	.	GT	G	24.32	PASS	F	GT:GQ:DP:AD:AF	1/1:24:292:13,233:0.7979	110Vc04110Vc05	household_E
110Vc051	1564591	.	A	AT	4.19	PASS	F	GT:GQ:DP:AD:AF	0/1:4:207:41,77:0.3720	110Vc04110Vc05	household_E
110Vc051	1777445	.	C	CT	3.85	PASS	F	GT:GQ:DP:AD:AF	0/1:3:181:64,75:0.4144	110Vc04110Vc05	household_E
110Vc051	1793540	.	T	C	31.50	PASS	P	GT:GQ:DP:AD:AF	1/1:31:115:2,108:0.9391	110Vc04110Vc05	household_E
110Vc051	1827341	.	T	TCCC	8.29	PASS	F	GT:GQ:DP:AD:AF	0/1:8:167:48,34:0.2036	110Vc04110Vc05	household_E
110Vc051	1887187	.	A	AG	10.18	PASS	F	GT:GQ:DP:AD:AF	1/1:10:163:43,74:0.4540	110Vc04110Vc05	household_E
110Vc051	2105160	.	T	TC	10.77	PASS	F	GT:GQ:DP:AD:AF	0/1:10:188:86,45:0.2394	110Vc04110Vc05	household_E
110Vc051	2264410	.	G	A	17.69	PASS	P	GT:GQ:DP:AD:AF	0/1:17:103:42,59:0.5728	110Vc04110Vc05	household_E
110Vc051	2492057	.	C	CT	16.47	PASS	P	GT:GQ:DP:AD:AF	0/1:16:86:46,30:0.3488	110Vc04110Vc05	household_E
110Vc051	2634162	.	A	G	9.82	PASS	F	GT:GQ:DP:AD:AF	1/1:9:172:64,91:0.5291	110Vc04110Vc05	household_E
110Vc051	2726084	.	A	AC	8.50	PASS	F	GT:GQ:DP:AD:AF	1/1:8:220:42,93:0.4227	110Vc04110Vc05	household_E
110Vc051	2765826	.	G	A	13.11	PASS	P	GT:GQ:DP:AD:AF	0/1:13:110:47,63:0.5727	110Vc04110Vc05	household_E
110Vc051	2816099	.	C	CT	14.21	PASS	P	GT:GQ:DP:AD:AF	0/1:14:123:58,42:0.3415	110Vc04110Vc05	household_E
110Vc051	2849150	.	G	A	14.58	PASS	P	GT:GQ:DP:AD:AF	0/1:14:113:38,74:0.6549	110Vc04110Vc05	household_E
110Vc061	323296	.	C	T	4.72	PASS	F	GT:GQ:DP:AD:AF	0/1:4:167:72,92:0.5509	110Vc04110Vc06	household_E
110Vc061	1155391	.	G	GA	9.13	PASS	F	GT:GQ:DP:AD:AF	1/1:9:164:41,59:0.3598	110Vc04110Vc06	household_E
110Vc061	1157892	.	C	T	17.17	PASS	F	GT:GQ:DP:AD:AF	0/1:17:185:61,117:0.6324	110Vc04110Vc06	household_E
110Vc061	1504459	.	GT	G	23.30	PASS	F	GT:GQ:DP:AD:AF	1/1:23:292:13,233:0.7979	110Vc04110Vc06	household_E
110Vc061	1798576	.	GA	G	14.27	PASS	P	GT:GQ:DP:AD:AF	0/1:14:116:36,65:0.5603	110Vc04110Vc06	household_E
110Vc061	1827345	.	T	TC	9.06	PASS	P	GT:GQ:DP:AD:AF	1/1:9:168:28,34:0.2024	110Vc04110Vc06	household_E
110Vc061	1862196	.	T	C	15.20	PASS	P	GT:GQ:DP:AD:AF	1/1:15:127:34,90:0.7087	110Vc04110Vc06	household_E
110Vc061	2180035	.	T	C	9.17	PASS	P	GT:GQ:DP:AD:AF	1/1:9:99:32,63:0.6364	110Vc04110Vc06	household_E
110Vc061	2716837	.	C	T	17.22	PASS	F	GT:GQ:DP:AD:AF	0/1:17:144:32,110:0.7639	110Vc04110Vc06	household_E
110Vc061	2816109	.	C	CT	14.21	PASS	P	GT:GQ:DP:AD:AF	0/1:14:123:58,42:0.3415	110Vc04110Vc06	household_E
110Vc061	2933319	.	AG	A	26.67	PASS	F	GT:GQ:DP:AD:AF	1/1:26:178:4,166:0.9326	110Vc04110Vc06	household_E
110Vc061	2934723	.	T	C	22.40	PASS	P	GT:GQ:DP:AD:AF	1/1:22:164:4,153:0.9329	110Vc04110Vc06	household_E
110Vc061	2999471	.	G	A	12.02	PASS	F	GT:GQ:DP:AD:AF	0/1:12:160:59,95:0.5938	110Vc04110Vc06	household_E
110Vc062	191372	.	C	T	14.98	PASS	F	GT:GQ:DP:AD:AF	0/1:14:105:41,58:0.5524	110Vc04110Vc06	household_E
110Vc062	213429	.	C	T	10.48	PASS	F	GT:GQ:DP:AD:AF	0/1:10:185:76,91:0.4919	110Vc04110Vc06	household_E
110Vc062	347762	.	A	G	19.34	PASS	F	GT:GQ:DP:AD:AF	0/1:19:78:37,38:0.4872	110Vc04110Vc06	household_E
110Vc062	650723	.	TC	T	13.36	PASS	F	GT:GQ:DP:AD:AF	1/1:13:127:57,64:0.5039	110Vc04110Vc06	household_E
110Vc062	745747	.	C	CT	8.26	PASS	F	GT:GQ:DP:AD:AF	0/1:8:242:78,82:0.3388	110Vc04110Vc06	household_E
110Vc071	323296	.	C	T	4.72	PASS	F	GT:GQ:DP:AD:AF	0/1:4:167:72,92:0.5509	110Vc04110Vc07	household_E
110Vc071	1133679	.	A	G	13.87	PASS	P	GT:GQ:DP:AD:AF	1/1:13:109:25,69:0.6330	110Vc04110Vc07	household_E
110Vc071	1518915	.	T	TA	18.22	PASS	P	GT:GQ:DP:AD:AF	1/1:18:156:2,150:0.9615	110Vc04110Vc07	household_E
110Vc071	1545268	.	T	C	13.38	PASS	F	GT:GQ:DP:AD:AF	0/1:13:130:39,73:0.5615	110Vc04110Vc07	household_E
110Vc071	2189625	.	C	A	6.07	PASS	F	GT:GQ:DP:AD:AF	0/1:6:138:26,83:0.6014	110Vc04110Vc07	household_E
110Vc071	2200478	.	A	G	15.39	PASS	F	GT:GQ:DP:AD:AF	0/1:15:165:59,87:0.5273	110Vc04110Vc07	household_E
110Vc071	2200566	.	A	G	20.78	PASS	F	GT:GQ:DP:AD:AF	1/1:20:162:34,116:0.7160	110Vc04110Vc07	household_E
110Vc071	2233373	.	C	CT	11.78	PASS	F	GT:GQ:DP:AD:AF	1/1:11:123:37,54:0.4390	110Vc04110Vc07	household_E
110Vc071	2469428	.	T	C	11.86	PASS	F	GT:GQ:DP:AD:AF	0/1:11:145:53,59:0.4069	110Vc04110Vc07	household_E
110Vc071	2816107	.	CT	C	7.81	PASS	F	GT:GQ:DP:AD:AF	0/1:7:123:47,53:0.4309	110Vc04110Vc07	household_E
110Vc071	2902764	.	C	CT	3.16	PASS	F	GT:GQ:DP:AD:AF	1/1:3:177:50,95:0.5367	110Vc04110Vc07	household_E
110Vc071	2933317	.	AG	A	26.28	PASS	F	GT:GQ:DP:AD:AF	1/1:26:178:4,166:0.9326	110Vc04110Vc07	household_E
110Vc071	2934721	.	T	C	22.40	PASS	P	GT:GQ:DP:AD:AF	1/1:22:164:4,153:0.9329	110Vc04110Vc07	household_E
110Vc072	191372	.	C	T	14.98	PASS	F	GT:GQ:DP:AD:AF	0/1:14:105:41,58:0.5524	110Vc04110Vc07	household_E
110Vc072	195243	.	A	G	19.97	PASS	P	GT:GQ:DP:AD:AF	1/1:19:100:25,46:0.4600	110Vc04110Vc07	household_E
110Vc072	196493	.	C	T	12.10	PASS	P	GT:GQ:DP:AD:AF	0/1:12:98:41,52:0.5306	110Vc04110Vc07	household_E
110Vc072	212373	.	C	T	7.32	PASS	F	GT:GQ:DP:AD:AF	0/1:7:170:58,93:0.5471	110Vc04110Vc07	household_E
110Vc072	213429	.	C	T	7.94	PASS	F	GT:GQ:DP:AD:AF	0/1:7:185:76,91:0.4919	110Vc04110Vc07	household_E
110Vc072	232299	.	A	G	16.92	PASS	F	GT:GQ:DP:AD:AF	1/1:16:218:31,136:0.6239	110Vc04110Vc07	household_E
110Vc072	396605	.	T	TC	26.52	PASS	P	GT:GQ:DP:AD:AF	1/1:26:115:2,112:0.9739	110Vc04110Vc07	household_E
110Vc072	551434	.	A	G	20.93	PASS	F	GT:GQ:DP:AD:AF	0/1:20:127:60,66:0.5197	110Vc04110Vc07	household_E
110Vc072	678350	.	C	T	22.92	PASS	F	GT:GQ:DP:AD:AF	0/1:22:125:48,75:0.6000	110Vc04110Vc07	household_E
110Vc081	51511	.	AT	A	10.17	PASS	P	GT:GQ:DP:AD:AF	1/1:10:167:10,143:0.8563	110Vc04110Vc08	household_E
110Vc081	1013671	.	C	CT	1.96	LowQual	F	GT:GQ:DP:AD:AF	0/1:1:215:83,110:0.5116	110Vc04110Vc08	household_E
110Vc081	1142475	.	C	T	9.77	PASS	P	GT:GQ:DP:AD:AF	0/1:9:93:42,46:0.4946	110Vc04110Vc08	household_E
110Vc081	1155391	.	G	GA	5.30	PASS	F	GT:GQ:DP:AD:AF	1/1:5:164:41,59:0.3598	110Vc04110Vc08	household_E
110Vc081	1564591	.	A	ATT,AT	1.25	LowQual	F	GT:GQ:DP:AD:AF	1/2:1:207:41,1,77:0.0048,0.3720	110Vc04110Vc08	household_E
110Vc081	1798574	.	GA	G	14.27	PASS	P	GT:GQ:DP:AD:AF	0/1:14:116:36,65:0.5603	110Vc04110Vc08	household_E
110Vc081	1827343	.	T	TCC,TC	1.69	LowQual	F	GT:GQ:DP:AD:AF	1/2:1:168:28,14,34:0.0833,0.2024	110Vc04110Vc08	household_E
110Vc081	1847653	.	T	TA	3.77	PASS	F	GT:GQ:DP:AD:AF	0/1:3:155:43,77:0.4968	110Vc04110Vc08	household_E
110Vc081	2233371	.	C	CT	11.77	PASS	F	GT:GQ:DP:AD:AF	1/1:11:123:37,54:0.4390	110Vc04110Vc08	household_E
110Vc081	2634167	.	A	G	15.28	PASS	F	GT:GQ:DP:AD:AF	0/1:15:172:64,91:0.5291	110Vc04110Vc08	household_E
110Vc081	2816105	.	C	CT	14.21	PASS	P	GT:GQ:DP:AD:AF	0/1:14:123:58,42:0.3415	110Vc04110Vc08	household_E
110Vc081	2902761	.	C	CT	3.61	PASS	F	GT:GQ:DP:AD:AF	0/1:3:177:50,95:0.5367	110Vc04110Vc08	household_E
110Vc081	2999465	.	G	A	11.06	PASS	F	GT:GQ:DP:AD:AF	0/1:11:160:59,95:0.5938	110Vc04110Vc08	household_E
110Vc082	191372	.	C	T	14.98	PASS	F	GT:GQ:DP:AD:AF	0/1:14:105:41,58:0.5524	110Vc04110Vc08	household_E
110Vc082	196493	.	C	T	12.10	PASS	P	GT:GQ:DP:AD:AF	0/1:12:98:41,52:0.5306	110Vc04110Vc08	household_E
110Vc082	213429	.	C	T	10.48	PASS	F	GT:GQ:DP:AD:AF	0/1:10:185:76,91:0.4919	110Vc04110Vc08	household_E
110Vc082	230812	.	T	TG	20.63	PASS	P	GT:GQ:DP:AD:AF	1/1:20:256:10,216:0.8438	110Vc04110Vc08	household_E
110Vc082	262669	.	A	G	12.30	PASS	P	GT:GQ:DP:AD:AF	1/1:12:197:27,121:0.6142	110Vc04110Vc08	household_E
110Vc082	365026	.	C	CG	2.21	PASS	F	GT:GQ:DP:AD:AF	1/1:2:87:11,15:0.1724	110Vc04110Vc08	household_E
110Vc082	551434	.	A	G	20.89	PASS	F	GT:GQ:DP:AD:AF	0/1:20:127:60,66:0.5197	110Vc04110Vc08	household_E
110Vc082	673238	.	T	C	9.56	PASS	F	GT:GQ:DP:AD:AF	0/1:9:195:67,124:0.6359	110Vc04110Vc08	household_E
110Vc082	678350	.	C	T	21.28	PASS	F	GT:GQ:DP:AD:AF	0/1:21:125:48,75:0.6000	110Vc04110Vc08	household_E
[truncated: 85,967 more rows]
