# Supplementary material for: Prevalent chromosome fusion in Vibrio cholerae O1
Source: Nat Commun. 2025 Jul 1;16:5830. doi: 10.1038/s41467-025-60699-0 (PMC12219848; doi:10.1038/s41467-025-60699-0)
Supplement: Supplementary file 8 — Source Data [file 41467_2025_60699_MOESM8_ESM.zip › source_data/Supplement/S1/all_fly_assembly_info.txt]

#seq_name	length	cov.	circ.	repeat	mult.	alt_group	graph_path	101Vc01
contig_1	3065660	45	Y	N	1	*	1	101Vc01
contig_2	1077201	45	Y	N	1	*	2	101Vc01
contig_1	3065661	44	Y	N	1	*	1	101Vc02
contig_2	1077200	44	Y	N	1	*	2	101Vc02
contig_2	3065655	103	Y	N	1	*	2	101Vc03
contig_1	1077203	101	Y	N	1	*	1	101Vc03
contig_1	3065659	313	Y	N	1	*	1	101Vc04
contig_2	1077201	318	Y	N	1	*	2	101Vc04
contig_1	3065659	127	Y	N	1	*	1	101Vc05
contig_2	1077202	130	Y	N	1	*	2	101Vc05
contig_1	3057149	44	Y	N	1	*	1	101Vc06
contig_2	1077208	44	Y	N	1	*	2	101Vc06
contig_2	3057149	59	Y	N	1	*	2	101Vc07
contig_1	1077208	58	Y	N	1	*	1	101Vc07
contig_1	3057150	61	Y	N	1	*	1	101Vc08
contig_2	1077208	61	Y	N	1	*	2	101Vc08
contig_1	3057147	94	Y	N	1	*	1	101Vc09
contig_2	1077208	99	Y	N	1	*	2	101Vc09
contig_1	3057147	147	Y	N	1	*	1	101Vc10
contig_2	1077209	147	Y	N	1	*	2	101Vc10
contig_1	3057143	252	Y	N	1	*	1	102Vc01
contig_2	1077208	248	Y	N	1	*	2	102Vc01
contig_1	3057146	72	Y	N	1	*	1	102Vc02
contig_2	1077208	73	Y	N	1	*	2	102Vc02
contig_1	3057144	76	Y	N	1	*	1	102Vc03
contig_2	1077208	75	Y	N	1	*	2	102Vc03
contig_1	3057142	139	Y	N	1	*	1	102Vc04
contig_2	1077208	141	Y	N	1	*	2	102Vc04
contig_1	3057145	102	Y	N	1	*	1	102Vc05
contig_2	1077208	102	Y	N	1	*	2	102Vc05
contig_1	3057147	77	Y	N	1	*	1	102Vc06
contig_2	1077209	75	Y	N	1	*	2	102Vc06
contig_1	3055094	133	Y	N	1	*	1	102Vc07
contig_2	1077210	130	Y	N	1	*	2	102Vc07
contig_1	3057145	39	Y	N	1	*	1	102Vc08
contig_2	1077214	40	Y	N	1	*	2	102Vc08
contig_3	825	31	Y	Y	1	*	3	102Vc08
contig_1	3057144	154	Y	N	1	*	1	102Vc09
contig_2	1077207	154	Y	N	1	*	2	102Vc09
contig_1	3057147	77	Y	N	1	*	1	102Vc10
contig_2	1077207	78	Y	N	1	*	2	102Vc10
contig_1	3065654	108	Y	N	1	*	1	103Vc01
contig_2	1077203	99	Y	N	1	*	2	103Vc01
contig_1	3057148	149	Y	N	1	*	1	103Vc02
contig_2	1077208	134	Y	N	1	*	2	103Vc02
contig_1	3065658	83	Y	N	1	*	1	103Vc03
contig_2	1077201	77	Y	N	1	*	2	103Vc03
contig_1	3065658	70	Y	N	1	*	1	103Vc04
contig_2	1077204	63	Y	N	1	*	2	103Vc04
contig_1	3065663	58	Y	N	1	*	1	103Vc05
contig_2	1077202	56	Y	N	1	*	2	103Vc05
contig_1	3063271	158	Y	N	1	*	1	103Vc06
contig_2	1077208	157	Y	N	1	*	2	103Vc06
contig_1	3065657	116	Y	N	1	*	1	103Vc07
contig_2	1077202	101	Y	N	1	*	2	103Vc07
contig_3	3063329	54	Y	N	1	*	3	103Vc08
contig_4	1077207	56	Y	N	1	*	4	103Vc08
contig_1	11125	46	N	Y	1	2	*,1,*	103Vc08
contig_2	3057149	81	Y	N	1	*	2	103Vc09
contig_1	1077209	75	Y	N	1	*	1	103Vc09
contig_1	3057149	86	Y	N	1	*	1	103Vc10
contig_4	1077206	80	Y	N	1	*	4	103Vc10
contig_1	3060197	74	Y	N	1	*	1	104Vc01
contig_2	1077203	67	Y	N	1	*	2	104Vc01
contig_1	3060193	149	Y	N	1	*	1	104Vc02
contig_2	1077203	131	Y	N	1	*	2	104Vc02
contig_1	3065663	40	Y	N	1	*	1	104Vc03
contig_2	1077203	42	Y	N	1	*	2	104Vc03
contig_3	3065659	60	Y	N	1	*	3	104Vc04
contig_4	1074905	61	Y	N	1	*	4	104Vc04
contig_2	4131	41	N	Y	1	2	*,2,*	104Vc04
contig_1	3065663	76	Y	N	1	*	1	104Vc05
contig_2	1077201	76	Y	N	1	*	2	104Vc05
contig_3	3060198	35	Y	N	1	*	3	104Vc06
contig_4	1077204	38	Y	N	1	*	4	104Vc06
contig_1	3060806	157	Y	N	1	*	1	104Vc07
contig_4	1074580	160	Y	N	1	*	4	104Vc07
contig_3	7767	48	N	Y	1	2	*,3,*	104Vc07
contig_6	2622	82	N	Y	1	4	*,6,*	104Vc07
contig_1	3065654	202	Y	N	1	*	1	104Vc08
contig_2	1077201	205	Y	N	1	*	2	104Vc08
contig_1	3065660	37	Y	N	1	*	1	104Vc09
contig_2	1077196	39	Y	N	1	*	2	104Vc09
contig_1	3065654	129	Y	N	1	*	1	104Vc10
contig_2	1077204	130	Y	N	1	*	2	104Vc10
contig_1	3063268	190	Y	N	1	*	1	105Vc01
contig_3	1077207	193	Y	N	1	*	3	105Vc01
contig_2	6123	43	Y	Y	1	*	2	105Vc01
contig_1	3063268	224	Y	N	1	*	1	105Vc02
contig_2	1077208	224	Y	N	1	*	2	105Vc02
contig_1	3063270	294	Y	N	1	*	1	105Vc03
contig_3	1077208	298	Y	N	1	*	3	105Vc03
contig_1	3066364	157	Y	N	1	*	1	105Vc04
contig_3	1077209	157	Y	N	1	*	3	105Vc04
contig_2	4835	39	Y	Y	1	*	2	105Vc04
contig_1	3063269	146	Y	N	1	*	1	105Vc05
contig_2	1077209	141	Y	N	1	*	2	105Vc05
contig_1	3063268	169	Y	N	1	*	1	105Vc06
contig_3	1077208	173	Y	N	1	*	3	105Vc06
contig_1	3063270	131	Y	N	1	*	1	105Vc07
contig_2	1077208	134	Y	N	1	*	2	105Vc07
contig_1	3063271	77	Y	N	1	*	1	105Vc08
contig_2	1077208	80	Y	N	1	*	2	105Vc08
contig_1	3057146	168	Y	N	1	*	1	105Vc09
contig_2	1077208	172	Y	N	1	*	2	105Vc09
contig_1	3065653	190	Y	N	1	*	1	105Vc10
contig_2	1077202	191	Y	N	1	*	2	105Vc10
contig_1	3063270	137	Y	N	1	*	1	106Vc01
contig_2	1077209	140	Y	N	1	*	2	106Vc01
contig_1	3063269	140	Y	N	1	*	1	106Vc02
contig_2	1077208	138	Y	N	1	*	2	106Vc02
contig_1	3063273	96	Y	N	1	*	1	106Vc03
contig_5	1074790	99	Y	N	1	*	5	106Vc03
contig_2	4853	42	Y	Y	1	*	2	106Vc03
contig_4	4466	90	N	Y	1	2	*,4,*	106Vc03
contig_1	3066385	84	Y	N	1	*	1	106Vc04
contig_2	1077208	83	Y	N	1	*	2	106Vc04
contig_1	3063271	119	Y	N	1	*	1	106Vc05
contig_2	1077208	122	Y	N	1	*	2	106Vc05
contig_1	3063273	76	Y	N	1	*	1	106Vc06
contig_2	1077208	78	Y	N	1	*	2	106Vc06
contig_1	3063269	143	Y	N	1	*	1	106Vc07
contig_2	1077208	145	Y	N	1	*	2	106Vc07
contig_1	3063276	45	Y	N	1	*	1	106Vc08
contig_2	1077209	45	Y	N	1	*	2	106Vc08
contig_1	3063272	51	Y	N	1	*	1	106Vc09
contig_2	1077208	51	Y	N	1	*	2	106Vc09
contig_1	3063271	49	Y	N	1	*	1	106Vc10
contig_2	1077207	47	Y	N	1	*	2	106Vc10
contig_1	3065659	61	Y	N	1	*	1	107Vc01
contig_2	1084389	61	Y	N	1	*	2	107Vc01
contig_3	7157	14	Y	Y	1	*	3	107Vc01
contig_1	3065660	53	Y	N	1	*	1	107Vc02
contig_2	1091550	53	Y	N	1	*	2	107Vc02
contig_1	3065658	62	Y	N	1	*	1	107Vc03
contig_2	1084391	64	Y	N	1	*	2	107Vc03
contig_3	7157	25	Y	Y	1	*	3	107Vc03
contig_1	3065658	76	Y	N	1	*	1	107Vc04
contig_2	1091548	76	Y	N	1	*	2	107Vc04
contig_1	3065658	107	Y	N	1	*	1	107Vc05
contig_2	1084390	110	Y	N	1	*	2	107Vc05
contig_1	3065658	60	Y	N	1	*	1	107Vc06
contig_2	1084390	62	Y	N	1	*	2	107Vc06
contig_3	7157	20	Y	Y	1	*	3	107Vc06
contig_1	3065660	46	Y	N	1	*	1	107Vc07
contig_2	1084391	45	Y	N	1	*	2	107Vc07
contig_1	3065656	63	Y	N	1	*	1	107Vc08
contig_2	1084391	63	Y	N	1	*	2	107Vc08
contig_3	7157	19	Y	Y	1	*	3	107Vc08
contig_1	3065344	78	Y	N	1	*	1	107Vc09
contig_2	1084391	79	Y	N	1	*	2	107Vc09
contig_3	7157	18	Y	Y	1	*	3	107Vc09
contig_2	3065657	94	Y	N	1	*	2	107Vc10
contig_1	1084389	96	Y	N	1	*	1	107Vc10
contig_3	7157	36	Y	Y	1	*	3	107Vc10
contig_1	3065659	64	Y	N	1	*	1	108Vc01
contig_2	1084390	66	Y	N	1	*	2	108Vc01
contig_3	7159	13	Y	Y	1	*	3	108Vc01
contig_1	3065658	122	Y	N	1	*	1	108Vc02
contig_2	1084353	126	Y	N	1	*	2	108Vc02
contig_3	3065658	118	Y	N	1	*	3	108Vc03
contig_2	1084391	119	Y	N	1	*	2	108Vc03
contig_1	7157	24	Y	Y	1	*	1	108Vc03
contig_1	3065658	104	Y	N	1	*	1	108Vc04
contig_2	1084390	105	Y	N	1	*	2	108Vc04
contig_5	7157	26	Y	Y	1	*	5	108Vc04
contig_1	3065656	165	Y	N	1	*	1	108Vc05
contig_2	1084390	171	Y	N	1	*	2	108Vc05
contig_3	7157	45	Y	Y	1	*	3	108Vc05
contig_1	3065661	89	Y	N	1	*	1	108Vc06
contig_2	1084392	92	Y	N	1	*	2	108Vc06
contig_3	7157	25	Y	Y	1	*	3	108Vc06
contig_1	3065659	105	Y	N	1	*	1	108Vc07
contig_2	1084389	109	Y	N	1	*	2	108Vc07
contig_3	7157	27	Y	Y	1	*	3	108Vc07
contig_1	3065658	111	Y	N	1	*	1	108Vc08
contig_2	1084383	115	Y	N	1	*	2	108Vc08
contig_3	7157	31	Y	Y	1	*	3	108Vc08
contig_1	3065657	147	Y	N	1	*	1	108Vc09
contig_3	1084389	151	Y	N	1	*	3	108Vc09
contig_2	3065660	82	Y	N	1	*	2	108Vc10
contig_3	1084390	83	Y	N	1	*	3	108Vc10
contig_1	3065660	69	Y	N	1	*	1	109Vc01
contig_2	1084388	72	Y	N	1	*	2	109Vc01
contig_3	7157	20	Y	Y	1	*	3	109Vc01
contig_2	3065655	164	Y	N	1	*	2	109Vc02
contig_1	1084392	166	Y	N	1	*	1	109Vc02
contig_3	7157	35	Y	Y	1	*	3	109Vc02
contig_1	3065659	85	Y	N	1	*	1	109Vc03
contig_2	1084388	86	Y	N	1	*	2	109Vc03
contig_1	3065655	203	Y	N	1	*	1	109Vc04
contig_2	1084391	201	Y	N	1	*	2	109Vc04
contig_3	3065658	85	Y	N	1	*	3	109Vc05
contig_2	1084391	85	Y	N	1	*	2	109Vc05
contig_1	7160	20	Y	Y	1	*	1	109Vc05
contig_1	3065659	51	Y	N	1	*	1	109Vc06
contig_2	1077233	52	Y	N	1	*	2	109Vc06
contig_1	3065653	209	Y	N	1	*	1	109Vc07
contig_2	1084391	216	Y	N	1	*	2	109Vc07
contig_3	7157	42	Y	Y	1	*	3	109Vc07
contig_1	3065657	153	Y	N	1	*	1	109Vc08
contig_2	1084389	157	Y	N	1	*	2	109Vc08
contig_1	3065658	120	Y	N	1	*	1	109Vc09
contig_2	1084390	123	Y	N	1	*	2	109Vc09
contig_2	3065660	55	Y	N	1	*	2	109Vc10
contig_1	1084391	59	Y	N	1	*	1	109Vc10
contig_3	7157	17	Y	Y	1	*	3	109Vc10
contig_1	3057145	179	Y	N	1	*	1	110Vc01
contig_2	1067679	181	Y	N	1	*	2	110Vc01
contig_1	3057144	410	Y	N	1	*	1	110Vc02
contig_2	1067680	407	Y	N	1	*	2	110Vc02
contig_1	3057135	200	Y	N	1	*	1	110Vc03
contig_2	1067679	194	Y	N	1	*	2	110Vc03
contig_1	3061997	144	Y	N	1	*	1	110Vc04
contig_3	1067680	131	Y	N	1	*	3	110Vc04
contig_2	4853	29	Y	Y	1	*	2	110Vc04
contig_1	3057139	134	Y	N	1	*	1	110Vc05
contig_2	1067679	118	Y	N	1	*	2	110Vc05
contig_1	3057150	70	Y	N	1	*	1	110Vc06
contig_2	1067681	67	Y	N	1	*	2	110Vc06
contig_1	3057148	54	Y	N	1	*	1	110Vc07
contig_2	1067678	54	Y	N	1	*	2	110Vc07
contig_1	3057144	81	Y	N	1	*	1	110Vc08
contig_2	1067677	78	Y	N	1	*	2	110Vc08
contig_1	3051404	37	Y	N	1	*	1	110Vc09
contig_2	1067682	38	Y	N	1	*	2	110Vc09
contig_1	3057148	53	Y	N	1	*	1	110Vc10
contig_2	1067684	51	Y	N	1	*	2	110Vc10
contig_1	3057146	40	Y	N	1	*	1	111Vc01
contig_2	1067681	40	Y	N	1	*	2	111Vc01
contig_1	3057149	46	Y	N	1	*	1	111Vc02
contig_2	1067685	45	Y	N	1	*	2	111Vc02
contig_1	3048537	37	N	N	1	*	*,1,*	111Vc03
contig_2	1067686	35	Y	N	1	*	2	111Vc03
contig_3	3115	20	N	N	1	*	*,3,*	111Vc03
contig_2	3057148	59	Y	N	1	*	2	111Vc04
contig_1	1067683	58	Y	N	1	*	1	111Vc04
contig_1	4124832	50	Y	N	1	*	1	111Vc05
contig_1	3057152	54	Y	N	1	*	1	111Vc06
contig_2	1067679	54	Y	N	1	*	2	111Vc06
contig_1	3057147	58	Y	N	1	*	1	111Vc07
contig_2	1067680	58	Y	N	1	*	2	111Vc07
contig_1	3057159	45	Y	N	1	*	1	111Vc08
contig_2	1067682	44	Y	N	1	*	2	111Vc08
contig_4	7803	34	N	Y	1	2	*,4,*	111Vc08
contig_1	3057147	58	Y	N	1	*	1	111Vc09
contig_2	1067679	53	Y	N	1	*	2	111Vc09
contig_1	3057152	39	Y	N	1	*	1	111Vc10
contig_2	1067680	39	Y	N	1	*	2	111Vc10
contig_1	4136127	48	Y	N	1	*	1	112Vc01
contig_2	609	10	Y	Y	1	*	2	112Vc01
contig_1	4136124	40	Y	N	1	*	1	112Vc02
contig_9	1811	26	N	Y	13	*	9	112Vc02
contig_2	1007	89	N	Y	2	*	2	112Vc02
contig_3	828	225	N	Y	6	*	3	112Vc02
contig_7	759	88	N	Y	12	*	7	112Vc02
contig_1	4136124	36	Y	N	1	*	1	112Vc03
contig_1	4136125	51	Y	N	1	*	1	112Vc04
contig_1	2805778	49	Y	N	1	*	1	112Vc05
contig_2	1330347	46	Y	N	1	*	2	112Vc05
contig_1	4136128	57	Y	N	1	*	1	112Vc06
contig_1	4136130	54	Y	N	1	*	1	112Vc07
contig_2	366	11	Y	Y	1	*	2	112Vc07
contig_1	4136133	35	Y	N	1	*	1	112Vc08
contig_1	4136122	48	Y	N	1	*	1	112Vc09
contig_1	4136131	40	Y	N	1	*	1	112Vc10
contig_1	4136125	44	Y	N	1	*	1	113Vc01
contig_1	4137888	46	Y	N	1	*	1	113Vc02
contig_1	4136121	55	Y	N	1	*	1	113Vc03
contig_1	4136121	50	Y	N	1	*	1	113Vc04
contig_1	4136129	53	Y	N	1	*	1	113Vc05
contig_1	4136128	42	Y	N	1	*	1	113Vc06
contig_1	4136124	49	Y	N	1	*	1	113Vc07
contig_1	4136124	58	Y	N	1	*	1	113Vc08
contig_1	4136129	38	Y	N	1	*	1	113Vc09
contig_1	4136128	39	Y	N	1	*	1	113Vc10
contig_1	3058916	61	Y	N	1	*	1	114Vc01
contig_4	1077226	56	Y	N	1	*	4	114Vc01
contig_3	2016	34	N	Y	1	2	*,3,*	114Vc01
contig_1	3058925	38	Y	N	1	*	1	114Vc02
contig_2	1077208	37	Y	N	1	*	2	114Vc02
contig_1	4136118	61	Y	N	1	*	1	114Vc03
contig_1	3058915	58	Y	N	1	*	1	114Vc04
contig_2	1077210	58	Y	N	1	*	2	114Vc04
contig_2	3058914	59	Y	N	1	*	2	114Vc05
contig_1	1077206	59	Y	N	1	*	1	114Vc05
contig_1	4136127	44	Y	N	1	*	1	114Vc06
contig_1	4136129	41	Y	N	1	*	1	114Vc07
contig_1	4136123	58	Y	N	1	*	1	114Vc08
contig_2	3059111	46	N	N	1	*	2,4,-5,4,-5	114Vc09
contig_1	1077210	46	Y	N	1	*	1	114Vc09
contig_1	3058891	173	Y	N	1	*	1	114Vc10
contig_2	1077200	164	Y	N	1	*	2	114Vc10
contig_1	3103633	41	Y	N	1	*	1	115Vc01
contig_2	1077166	39	Y	N	1	*	2	115Vc01
contig_14	5856	20	N	Y	10	*	14	115Vc01
contig_3	4853	14	Y	Y	1	*	3	115Vc01
contig_28	3118	71	N	Y	35	*	28	115Vc01
contig_35	2751	8	N	Y	4	*	35	115Vc01
contig_12	1863	41	N	Y	13	*	12	115Vc01
contig_21	1860	12	N	Y	6	*	21	115Vc01
contig_7	1794	20	N	Y	10	*	7	115Vc01
contig_24	1590	23	N	Y	11	*	24	115Vc01
contig_9	1398	9	N	Y	4	*	9	115Vc01
contig_32	880	10	N	Y	5	*	32	115Vc01
contig_1	3103628	56	Y	N	1	*	1	115Vc02
contig_2	1077162	53	Y	N	1	*	2	115Vc02
contig_3	4853	20	Y	Y	1	*	3	115Vc02
contig_1	3103624	58	Y	N	1	*	1	115Vc03
contig_3	1077161	59	Y	N	1	*	3	115Vc03
contig_2	4853	19	Y	Y	1	*	2	115Vc03
contig_3	3103626	42	Y	N	1	*	3	115Vc04
contig_2	1077164	42	Y	N	1	*	2	115Vc04
contig_1	4853	17	Y	Y	1	*	1	115Vc04
contig_2	3103668	51	Y	N	1	*	2	115Vc05
contig_1	1077167	46	Y	N	1	*	1	115Vc05
contig_3	4853	76	Y	Y	1	*	3	115Vc05
contig_2	3103627	53	Y	N	1	*	2	115Vc06
contig_1	1077163	51	Y	N	1	*	1	115Vc06
contig_3	4819	20	Y	Y	1	*	3	115Vc06
contig_3	3117315	34	N	N	1	*	4,3	115Vc07
contig_5	1077165	33	Y	N	1	*	5	115Vc07
contig_2	2834	36	N	Y	1	2	*,2,*	115Vc07
contig_9	2470	178	N	Y	89	*	9	115Vc07
contig_8	1794	21	N	Y	10	*	8	115Vc07
contig_7	574	31	N	Y	2	*	7	115Vc07
contig_10	514	11	N	Y	5	*	10	115Vc07
contig_2	3103625	43	Y	N	1	*	2	115Vc08
contig_1	1077162	42	Y	N	1	*	1	115Vc08
contig_3	4853	41	Y	Y	1	*	3	115Vc08
contig_1	3080039	39	N	N	1	*	*,1	115Vc09
contig_2	898309	37	N	N	1	*	2	115Vc09
contig_3	192497	39	N	N	1	*	4,3	115Vc09
contig_5	18102	33	N	N	1	*	*,5,*	115Vc09
contig_1	3103631	36	Y	N	1	*	1	115Vc10
contig_2	1077164	34	Y	N	1	*	2	115Vc10
contig_3	4853	17	Y	Y	1	*	3	115Vc10
contig_4	1071	101	N	Y	2	*	4	115Vc10
contig_7	636	41	N	Y	1	*	7	115Vc10
contig_1	3103628	60	Y	N	1	*	1	116Vc01
contig_2	1077162	56	Y	N	1	*	2	116Vc01
contig_3	4853	18	Y	Y	1	*	3	116Vc01
contig_1	3103624	69	Y	N	1	*	1	116Vc02
contig_3	1077163	65	Y	N	1	*	3	116Vc02
contig_2	4838	19	Y	Y	1	*	2	116Vc02
contig_1	3103625	41	Y	N	1	*	1	116Vc03
contig_2	1077165	41	Y	N	1	*	2	116Vc03
contig_3	4853	22	Y	Y	1	*	3	116Vc03
contig_2	3098764	72	Y	N	1	*	2	116Vc04
contig_1	1077154	67	Y	N	1	*	1	116Vc04
contig_3	4853	80	Y	Y	1	*	3	116Vc04
contig_2	3103621	38	Y	N	1	*	2	116Vc05
contig_1	1077163	37	Y	N	1	*	1	116Vc05
contig_3	4852	18	Y	Y	1	*	3	116Vc05
contig_1	3103629	34	Y	N	1	*	1	116Vc06
contig_2	1077187	32	Y	N	1	*	2	116Vc06
contig_3	4853	43	Y	Y	1	*	3	116Vc06
contig_7	1531	412	N	Y	137	*	7	116Vc06
contig_5	1447	346	N	Y	69	*	5	116Vc06
contig_6	1436	33	N	Y	16	*	6	116Vc06
contig_4	11	31	N	Y	1	*	4	116Vc06
contig_1	3103624	34	Y	N	1	*	1	116Vc07
contig_2	1077167	32	Y	N	1	*	2	116Vc07
contig_3	4853	27	Y	Y	1	*	3	116Vc07
contig_1	3103627	49	Y	N	1	*	1	116Vc08
contig_2	1077164	46	Y	N	1	*	2	116Vc08
contig_3	4829	18	Y	Y	1	*	3	116Vc08
contig_2	3103625	49	Y	N	1	*	2	116Vc09
contig_1	1077166	49	Y	N	1	*	1	116Vc09
contig_3	4853	30	Y	Y	1	*	3	116Vc09
contig_1	3092645	64	Y	N	1	*	1	116Vc10
contig_2	1077160	57	Y	N	1	*	2	116Vc10
contig_5	1287	212	N	Y	106	*	5	116Vc10
contig_3	543	32	N	Y	1	*	3	116Vc10
contig_3	4136155	43	Y	N	1	*	3	117Vc01
contig_2	7656	40	N	Y	1	2	*,2,*	117Vc01
contig_1	4136134	38	Y	N	1	*	1	117Vc02
contig_1	4136132	44	Y	N	1	*	1	117Vc03
contig_1	4136118	69	Y	N	1	*	1	117Vc04
contig_1	4136069	43	Y	N	1	*	1	117Vc05
contig_2	519	151	Y	Y	4	*	2	117Vc05
contig_1	4136136	52	Y	N	1	*	1	117Vc06
contig_1	3057152	75	Y	N	1	*	1	117Vc07
contig_2	1078983	70	Y	N	1	*	2	117Vc07
contig_1	4136132	68	Y	N	1	*	1	117Vc08
contig_2	3057144	44	Y	N	1	*	2	117Vc09
contig_1	1078985	44	Y	N	1	*	1	117Vc09
contig_9	3658	215	N	Y	107	*	9	117Vc09
contig_5	1444	51	N	Y	25	*	5	117Vc09
contig_4	44	14	N	Y	1	*	4	117Vc09
contig_1	3057155	32	Y	N	1	*	1	117Vc10
contig_2	1078985	32	Y	N	1	*	2	117Vc10
contig_3	503	80	Y	Y	2	*	3	117Vc10
contig_2	3070518	33	Y	N	1	*	2	118Vc01
contig_1	1077162	31	Y	N	1	*	1	118Vc01
contig_3	4853	28	Y	Y	1	*	3	118Vc01
contig_1	3103621	65	Y	N	1	*	1	118Vc02
contig_2	1077163	61	Y	N	1	*	2	118Vc02
contig_3	4853	68	Y	Y	1	*	3	118Vc02
contig_4	710	93	N	Y	2	*	4	118Vc02
contig_5	578	58	N	Y	1	*	5	118Vc02
contig_1	3103625	57	Y	N	1	*	1	118Vc03
contig_2	1077162	56	Y	N	1	*	2	118Vc03
contig_3	4853	38	Y	Y	1	*	3	118Vc03
contig_1	3103621	67	Y	N	1	*	1	118Vc04
contig_2	1077163	65	Y	N	1	*	2	118Vc04
contig_3	4853	34	Y	Y	1	*	3	118Vc04
contig_5	2717	633	N	Y	316	*	5	118Vc04
contig_4	779	49	N	Y	1	*	4	118Vc04
contig_1	3103625	56	Y	N	1	*	1	118Vc05
contig_3	1077165	52	Y	N	1	*	3	118Vc05
contig_2	4340	27	Y	Y	1	*	2	118Vc05
contig_1	3103632	43	Y	N	1	*	1	118Vc06
contig_3	1077166	40	Y	N	1	*	3	118Vc06
contig_2	4165	12	Y	Y	1	*	2	118Vc06
contig_1	3103631	48	Y	N	1	*	1	118Vc07
contig_3	1077168	45	Y	N	1	*	3	118Vc07
contig_2	6123	27	Y	Y	1	*	2	118Vc07
contig_3	3103626	48	Y	N	1	*	3	118Vc08
contig_1	1077161	47	Y	N	1	*	1	118Vc08
contig_2	4853	23	Y	Y	1	*	2	118Vc08
contig_2	3059912	43	Y	N	1	*	2	118Vc09
contig_1	1077166	42	Y	N	1	*	1	118Vc09
contig_3	798	20	N	Y	1	*	3	118Vc09
contig_4	777	71	N	Y	1	*	4	118Vc09
contig_2	3103614	112	Y	N	1	*	2	118Vc10
contig_1	1077157	105	Y	N	1	*	1	118Vc10
contig_3	4853	144	Y	Y	1	*	3	118Vc10
contig_69	801	27	N	Y	13	*	69	118Vc10
contig_3	4133645	32	Y	N	1	*	3	119Vc01
contig_5	2704	9	N	Y	1	4	*,5,*	119Vc01
contig_13	2451	32	N	Y	16	*	13	119Vc01
contig_21	1998	6	N	Y	3	*	21	119Vc01
contig_12	1753	8	N	Y	4	*	12	119Vc01
contig_18	1580	27	N	Y	13	*	18	119Vc01
contig_22	1559	14	N	Y	7	*	22	119Vc01
contig_23	1268	20	N	Y	10	*	23	119Vc01
contig_1	3057150	58	Y	N	1	*	1	119Vc02
contig_2	1077215	57	Y	N	1	*	2	119Vc02
contig_1	3057147	59	Y	N	1	*	1	119Vc03
contig_2	1077216	58	Y	N	1	*	2	119Vc03
contig_1	3057149	48	Y	N	1	*	1	119Vc04
contig_2	1077215	45	Y	N	1	*	2	119Vc04
contig_1	4134365	51	Y	N	1	*	1	119Vc05
contig_1	4134364	46	Y	N	1	*	1	119Vc06
contig_4	569	14	N	Y	1	*	4	119Vc06
contig_2	434	33	N	Y	1	*	2	119Vc06
contig_3	148	20	N	Y	2	*	3	119Vc06
contig_1	4129510	35	Y	N	1	*	1	119Vc07
contig_1	4134360	58	Y	N	1	*	1	119Vc08
contig_1	3057146	57	Y	N	1	*	1	119Vc09
contig_2	1077216	52	Y	N	1	*	2	119Vc09
contig_1	4134358	87	Y	N	1	*	1	119Vc10
contig_1	4134363	58	Y	N	1	*	1	120Vc01
contig_1	4134365	54	Y	N	1	*	1	120Vc02
contig_3	898	33	N	Y	3	*	3	120Vc02
contig_1	4134364	126	Y	N	1	*	1	120Vc03
contig_1	4134357	232	Y	N	1	*	1	120Vc04
contig_1	4134359	69	Y	N	1	*	1	120Vc05
contig_1	4134358	341	Y	N	1	*	1	120Vc06
contig_1	4134363	136	Y	N	1	*	1	120Vc07
contig_1	4134359	227	Y	N	1	*	1	120Vc08
contig_1	4134360	148	Y	N	1	*	1	120Vc09
contig_1	4134360	114	Y	N	1	*	1	120Vc10
contig_1	4134361	156	Y	N	1	*	1	121Vc01
contig_2	3059873	95	Y	N	1	*	2	121Vc02
contig_1	1077214	88	Y	N	1	*	1	121Vc02
contig_1	3057144	158	Y	N	1	*	1	121Vc03
contig_2	1075159	147	Y	N	1	*	2	121Vc03
contig_4	6552	73	N	Y	1	2	*,4,*	121Vc03
contig_1	3057149	87	Y	N	1	*	1	121Vc04
contig_2	1077213	83	Y	N	1	*	2	121Vc04
contig_1	4134359	66	Y	N	1	*	1	121Vc05
contig_1	4134361	156	Y	N	1	*	1	121Vc06
contig_1	4134359	65	Y	N	1	*	1	121Vc07
contig_1	4134359	59	Y	N	1	*	1	121Vc08
contig_2	3057147	74	Y	N	1	*	2	121Vc09
contig_1	1077213	68	Y	N	1	*	1	121Vc09
contig_1	3057146	72	Y	N	1	*	1	121Vc10
contig_2	1077217	65	Y	N	1	*	2	121Vc10
contig_2	3093911	74	Y	N	1	*	2	122Vc01
contig_1	1059169	77	Y	N	1	*	1	122Vc01
contig_1	3093912	70	Y	N	1	*	1	122Vc02
contig_2	1059167	66	Y	N	1	*	2	122Vc02
contig_1	3093912	65	Y	N	1	*	1	122Vc03
contig_2	1059169	63	Y	N	1	*	2	122Vc03
contig_1	3093910	210	Y	N	1	*	1	122Vc04
contig_2	1059169	198	Y	N	1	*	2	122Vc04
contig_1	3093911	205	Y	N	1	*	1	122Vc05
contig_2	1059168	191	Y	N	1	*	2	122Vc05
contig_1	3093910	184	Y	N	1	*	1	122Vc06
contig_2	1059170	170	Y	N	1	*	2	122Vc06
contig_1	3093912	140	Y	N	1	*	1	122Vc07
contig_2	1059169	140	Y	N	1	*	2	122Vc07
contig_1	3093907	153	Y	N	1	*	1	122Vc08
contig_2	1059169	146	Y	N	1	*	2	122Vc08
contig_1	3093908	234	Y	N	1	*	1	122Vc09
contig_2	1059169	227	Y	N	1	*	2	122Vc09
contig_1	3093909	141	Y	N	1	*	1	122Vc10
contig_2	1059168	134	Y	N	1	*	2	122Vc10
contig_1	3093911	83	Y	N	1	*	1	123Vc01
contig_2	1059168	78	Y	N	1	*	2	123Vc01
contig_1	3093909	101	Y	N	1	*	1	123Vc02
contig_2	1059169	100	Y	N	1	*	2	123Vc02
contig_1	3093908	194	Y	N	1	*	1	123Vc03
contig_2	1059168	179	Y	N	1	*	2	123Vc03
contig_1	3093911	93	Y	N	1	*	1	123Vc04
contig_2	1059169	88	Y	N	1	*	2	123Vc04
contig_1	3093912	66	Y	N	1	*	1	123Vc05
contig_2	1059169	63	Y	N	1	*	2	123Vc05
contig_1	3093912	75	Y	N	1	*	1	123Vc06
contig_2	1059169	73	Y	N	1	*	2	123Vc06
contig_1	3093964	101	Y	N	1	*	1	123Vc07
contig_2	1059168	95	Y	N	1	*	2	123Vc07
contig_1	3093912	102	Y	N	1	*	1	123Vc08
contig_2	1059169	100	Y	N	1	*	2	123Vc08
contig_1	3093909	179	Y	N	1	*	1	123Vc09
contig_2	1059168	168	Y	N	1	*	2	123Vc09
contig_1	3093908	192	Y	N	1	*	1	123Vc10
contig_2	1059168	180	Y	N	1	*	2	123Vc10
contig_1	3065082	128	Y	N	1	*	1	124Vc01
contig_3	1077203	119	Y	N	1	*	3	124Vc01
contig_2	6166	27	Y	Y	1	*	2	124Vc01
contig_1	3063770	249	Y	N	1	*	1	124Vc02
contig_3	1077196	235	Y	N	1	*	3	124Vc02
contig_1	3063773	134	Y	N	1	*	1	124Vc03
contig_3	1077202	133	Y	N	1	*	3	124Vc03
contig_1	3063775	84	Y	N	1	*	1	124Vc04
contig_3	1077195	88	Y	N	1	*	3	124Vc04
contig_1	3063776	104	Y	N	1	*	1	124Vc05
contig_3	1077196	96	Y	N	1	*	3	124Vc05
contig_1	3063776	134	Y	N	1	*	1	124Vc06
contig_3	1077197	130	Y	N	1	*	3	124Vc06
contig_4	3063774	135	Y	N	1	*	4	124Vc07
contig_5	1077196	128	Y	N	1	*	5	124Vc07
contig_3	4853	47	Y	Y	1	*	3	124Vc07
contig_2	4568	38	N	Y	1	2	*,2,*	124Vc07
contig_1	3063770	300	Y	N	1	*	1	124Vc08
contig_3	1077196	282	Y	N	1	*	3	124Vc08
contig_2	4853	103	Y	Y	1	*	2	124Vc08
contig_2	3063772	110	Y	N	1	*	2	124Vc09
contig_3	1077203	100	Y	N	1	*	3	124Vc09
contig_1	4853	24	Y	Y	1	*	1	124Vc09
contig_2	3063775	62	Y	N	1	*	2	124Vc10
contig_1	1077201	57	Y	N	1	*	1	124Vc10
contig_3	6126	20	Y	Y	1	*	3	124Vc10
contig_1	3063772	370	Y	N	1	*	1	125Vc01
contig_3	1077196	349	Y	N	1	*	3	125Vc01
contig_2	4853	91	Y	Y	1	*	2	125Vc01
contig_1	3063772	99	Y	N	1	*	1	125Vc02
contig_3	1077196	95	Y	N	1	*	3	125Vc02
contig_2	4853	20	Y	Y	1	*	2	125Vc02
contig_1	3058918	231	Y	N	1	*	1	125Vc03
contig_2	1077198	218	Y	N	1	*	2	125Vc03
contig_2	3063772	122	Y	N	1	*	2	125Vc04
contig_3	1077195	115	Y	N	1	*	3	125Vc04
contig_1	3068623	307	Y	N	1	*	1	125Vc05
contig_2	1077196	281	Y	N	1	*	2	125Vc05
contig_2	3063775	67	Y	N	1	*	2	125Vc06
contig_1	1077197	64	Y	N	1	*	1	125Vc06
contig_3	4853	27	Y	Y	1	*	3	125Vc06
contig_1	3063772	195	Y	N	1	*	1	125Vc07
contig_3	1077197	181	Y	N	1	*	3	125Vc07
contig_2	6124	105	Y	Y	1	*	2	125Vc07
contig_1	3058919	307	Y	N	1	*	1	125Vc08
contig_2	1077196	290	Y	N	1	*	2	125Vc08
contig_1	3058915	265	Y	N	1	*	1	125Vc09
contig_2	1077195	253	Y	N	1	*	2	125Vc09
contig_1	3063776	67	Y	N	1	*	1	125Vc10
contig_3	1077198	66	Y	N	1	*	3	125Vc10
contig_2	4853	24	Y	Y	1	*	2	125Vc10
contig_1	3063772	178	Y	N	1	*	1	126Vc01
contig_3	1077195	173	Y	N	1	*	3	126Vc01
contig_1	3063775	167	Y	N	1	*	1	126Vc02
contig_3	1077196	159	Y	N	1	*	3	126Vc02
contig_1	3058923	77	Y	N	1	*	1	126Vc03
contig_3	1077196	71	Y	N	1	*	3	126Vc03
contig_2	6124	38	Y	Y	1	*	2	126Vc03
contig_1	3063775	78	Y	N	1	*	1	126Vc04
contig_3	1077198	70	Y	N	1	*	3	126Vc04
contig_2	4853	18	Y	Y	1	*	2	126Vc04
contig_1	3063772	205	Y	N	1	*	1	126Vc05
contig_3	1077200	188	Y	N	1	*	3	126Vc05
contig_1	3063776	83	Y	N	1	*	1	126Vc06
contig_3	1077203	77	Y	N	1	*	3	126Vc06
contig_2	4853	23	Y	Y	1	*	2	126Vc06
contig_1	3063657	102	Y	N	1	*	1	126Vc07
contig_3	1077203	91	Y	N	1	*	3	126Vc07
contig_2	4852	20	Y	Y	1	*	2	126Vc07
contig_1	3063776	135	Y	N	1	*	1	126Vc08
contig_3	1077198	123	Y	N	1	*	3	126Vc08
contig_2	4853	39	Y	Y	1	*	2	126Vc08
contig_1	3063778	107	Y	N	1	*	1	126Vc09
contig_3	1077197	97	Y	N	1	*	3	126Vc09
contig_2	4853	44	Y	Y	1	*	2	126Vc09
contig_1	3063779	50	Y	N	1	*	1	126Vc10
contig_2	1077201	49	Y	N	1	*	2	126Vc10
contig_3	4793	18	Y	Y	1	*	3	126Vc10
contig_2	3065543	61	Y	N	1	*	2	127Vc01
contig_1	1077202	56	Y	N	1	*	1	127Vc01
contig_3	6128	16	Y	Y	1	*	3	127Vc01
contig_1	3065541	72	Y	N	1	*	1	127Vc02
contig_3	1077196	68	Y	N	1	*	3	127Vc02
contig_1	3065540	84	Y	N	1	*	1	127Vc03
contig_3	1077197	77	Y	N	1	*	3	127Vc03
contig_2	4853	22	Y	Y	1	*	2	127Vc03
contig_1	3065543	48	Y	N	1	*	1	127Vc04
contig_3	1077196	45	Y	N	1	*	3	127Vc04
contig_2	4520	15	Y	Y	1	*	2	127Vc04
contig_1	3065541	71	Y	N	1	*	1	127Vc05
contig_3	1077195	66	Y	N	1	*	3	127Vc05
contig_2	4853	17	Y	Y	1	*	2	127Vc05
contig_2	3065541	79	Y	N	1	*	2	127Vc06
contig_3	1077195	74	Y	N	1	*	3	127Vc06
contig_1	4853	16	Y	Y	1	*	1	127Vc06
contig_1	3065546	41	Y	N	1	*	1	127Vc07
contig_3	1077199	40	Y	N	1	*	3	127Vc07
contig_2	6133	12	Y	Y	1	*	2	127Vc07
contig_1	3065542	70	Y	N	1	*	1	127Vc08
contig_3	1077195	62	Y	N	1	*	3	127Vc08
contig_2	4853	22	Y	Y	1	*	2	127Vc08
contig_1	3065540	90	Y	N	1	*	1	127Vc09
contig_3	1072060	85	Y	N	1	*	3	127Vc09
contig_2	4853	24	Y	Y	1	*	2	127Vc09
contig_1	3065541	47	Y	N	1	*	1	127Vc10
contig_3	1077196	47	Y	N	1	*	3	127Vc10
contig_1	3063785	93	Y	N	1	*	1	128Vc01
contig_3	1077209	92	Y	N	1	*	3	128Vc01
contig_2	4851	33	Y	Y	1	*	2	128Vc01
contig_2	3063799	36	Y	N	1	*	2	128Vc02
contig_1	1077223	33	Y	N	1	*	1	128Vc02
contig_3	4853	11	Y	Y	1	*	3	128Vc02
contig_1	3063787	119	Y	N	1	*	1	128Vc03
contig_3	1077209	113	Y	N	1	*	3	128Vc03
contig_1	3063786	76	Y	N	1	*	1	128Vc04
contig_3	1077209	72	Y	N	1	*	3	128Vc04
contig_2	4853	18	Y	Y	1	*	2	128Vc04
contig_1	3063786	71	Y	N	1	*	1	128Vc05
contig_3	1077207	67	Y	N	1	*	3	128Vc05
contig_2	4853	15	Y	Y	1	*	2	128Vc05
contig_1	3063785	101	Y	N	1	*	1	128Vc06
contig_3	1077212	90	Y	N	1	*	3	128Vc06
contig_2	6132	40	Y	Y	1	*	2	128Vc06
contig_1	3058921	63	Y	N	1	*	1	128Vc07
contig_2	1077197	57	Y	N	1	*	2	128Vc07
contig_1	3068645	37	Y	N	1	*	1	128Vc08
contig_2	1077196	37	Y	N	1	*	2	128Vc08
contig_1	3063784	104	Y	N	1	*	1	128Vc09
contig_3	1077209	98	Y	N	1	*	3	128Vc09
contig_2	4854	25	Y	Y	1	*	2	128Vc09
contig_1	3063786	125	Y	N	1	*	1	128Vc10
contig_3	1077209	113	Y	N	1	*	3	128Vc10
contig_2	4853	49	Y	Y	1	*	2	128Vc10
contig_1	3065433	200	N	N	1	*	*,2,2,2,1,*	129Vc01
contig_3	1077202	194	Y	N	1	*	3	129Vc01
contig_1	3058023	170	Y	N	1	*	1	129Vc02
contig_3	1077202	169	Y	N	1	*	3	129Vc02
contig_1	3063773	96	Y	N	1	*	1	129Vc03
contig_3	1077201	95	Y	N	1	*	3	129Vc03
contig_1	3058023	141	Y	N	1	*	1	129Vc04
contig_3	1077202	135	Y	N	1	*	3	129Vc04
contig_2	4853	31	Y	Y	1	*	2	129Vc04
contig_1	3058025	220	Y	N	1	*	1	129Vc05
contig_3	1077202	222	Y	N	1	*	3	129Vc05
contig_1	3058021	161	Y	N	1	*	1	129Vc06
contig_3	1077201	159	Y	N	1	*	3	129Vc06
contig_2	4853	57	Y	Y	1	*	2	129Vc06
contig_1	3058024	248	Y	N	1	*	1	129Vc07
contig_3	1077202	248	Y	N	1	*	3	129Vc07
contig_2	4853	55	Y	Y	1	*	2	129Vc07
contig_1	3063770	162	Y	N	1	*	1	129Vc08
contig_3	1077201	161	Y	N	1	*	3	129Vc08
contig_2	4853	43	Y	Y	1	*	2	129Vc08
contig_1	3063769	90	Y	N	1	*	1	129Vc09
contig_3	1077203	90	Y	N	1	*	3	129Vc09
contig_2	4853	19	Y	Y	1	*	2	129Vc09
contig_1	3058931	75	Y	N	1	*	1	129Vc10
contig_2	1077208	76	Y	N	1	*	2	129Vc10
contig_1	3058919	45	Y	N	1	*	1	130Vc01
contig_2	1077202	46	Y	N	1	*	2	130Vc01
contig_1	3058917	116	Y	N	1	*	1	130Vc02
contig_2	1077209	109	Y	N	1	*	2	130Vc02
contig_1	3063773	61	Y	N	1	*	1	130Vc03
contig_3	1077209	58	Y	N	1	*	3	130Vc03
contig_2	4855	20	Y	Y	1	*	2	130Vc03
contig_1	3058919	88	Y	N	1	*	1	130Vc04
contig_2	1077209	85	Y	N	1	*	2	130Vc04
contig_1	3058913	118	Y	N	1	*	1	130Vc05
contig_2	1077209	111	Y	N	1	*	2	130Vc05
contig_1	3053173	44	Y	N	1	*	1	130Vc06
contig_2	1077208	43	Y	N	1	*	2	130Vc06
contig_1	3058955	101	Y	N	1	*	1	130Vc07
contig_6	1077208	99	Y	N	1	*	6	130Vc07
contig_3	21907	99	N	Y	1	2	*,3,*	130Vc07
contig_5	3496	29	N	Y	1	4	*,5,*	130Vc07
contig_1	3063771	84	Y	N	1	*	1	130Vc08
contig_3	1077207	84	Y	N	1	*	3	130Vc08
contig_2	4853	26	Y	Y	1	*	2	130Vc08
contig_1	3058919	115	Y	N	1	*	1	130Vc09
contig_4	1073161	111	Y	N	1	*	4	130Vc09
contig_3	5270	118	N	Y	1	2	*,3,*	130Vc09
contig_1	3058918	104	Y	N	1	*	1	130Vc10
contig_2	1077209	99	Y	N	1	*	2	130Vc10
contig_1	3058916	137	Y	N	1	*	1	131Vc01
contig_2	1077208	138	Y	N	1	*	2	131Vc01
contig_1	3058921	109	Y	N	1	*	1	131Vc02
contig_2	1077209	110	Y	N	1	*	2	131Vc02
contig_1	3058921	56	Y	N	1	*	1	131Vc03
contig_2	1077208	56	Y	N	1	*	2	131Vc03
contig_1	3058917	92	Y	N	1	*	1	131Vc04
contig_2	1077209	93	Y	N	1	*	2	131Vc04
contig_1	3058920	125	Y	N	1	*	1	131Vc05
contig_2	1077208	124	Y	N	1	*	2	131Vc05
contig_1	3058919	111	Y	N	1	*	1	131Vc06
contig_2	1077207	111	Y	N	1	*	2	131Vc06
contig_1	3058916	172	Y	N	1	*	1	131Vc07
contig_2	1077209	171	Y	N	1	*	2	131Vc07
contig_1	3058918	174	Y	N	1	*	1	131Vc08
contig_2	1077207	175	Y	N	1	*	2	131Vc08
contig_2	3058916	130	Y	N	1	*	2	131Vc09
contig_1	1077208	128	Y	N	1	*	1	131Vc09
contig_1	3058917	177	Y	N	1	*	1	131Vc10
contig_2	1077208	169	Y	N	1	*	2	131Vc10
contig_1	3058926	221	Y	N	1	*	1	132Vc01
contig_4	1071284	210	Y	N	1	*	4	132Vc01
contig_3	7165	193	N	Y	1	2	*,3,*	132Vc01
contig_1	3058925	183	Y	N	1	*	1	132Vc02
contig_2	1075233	171	Y	N	1	*	2	132Vc02
contig_1	3058917	438	Y	N	1	*	1	132Vc03
contig_2	1075234	415	Y	N	1	*	2	132Vc03
contig_1	3058924	174	Y	N	1	*	1	132Vc04
contig_2	1077002	167	Y	N	1	*	2	132Vc04
contig_1	3058924	212	Y	N	1	*	1	132Vc05
contig_2	1075234	204	Y	N	1	*	2	132Vc05
contig_1	3058927	112	Y	N	1	*	1	132Vc06
contig_2	1074973	106	Y	N	1	*	2	132Vc06
contig_1	3058924	504	Y	N	1	*	1	132Vc07
contig_2	1075233	488	Y	N	1	*	2	132Vc07
contig_1	3058920	359	Y	N	1	*	1	132Vc08
contig_2	1075234	343	Y	N	1	*	2	132Vc08
contig_1	3063775	347	Y	N	1	*	1	132Vc09
contig_3	1075235	330	Y	N	1	*	3	132Vc09
contig_2	3058926	93	Y	N	1	*	2	132Vc10
contig_1	1075234	89	Y	N	1	*	1	132Vc10
contig_1	3065035	71	Y	N	1	*	1	133Vc01
contig_3	1074249	70	Y	N	1	*	3	133Vc01
contig_2	6123	15	Y	Y	1	*	2	133Vc01
contig_1	3065035	69	Y	N	1	*	1	133Vc02
contig_3	1074249	67	Y	N	1	*	3	133Vc02
contig_2	6124	14	Y	Y	1	*	2	133Vc02
contig_1	3065033	132	Y	N	1	*	1	133Vc03
contig_2	1074251	124	Y	N	1	*	2	133Vc03
contig_2	3065036	76	Y	N	1	*	2	133Vc04
contig_1	1074256	74	Y	N	1	*	1	133Vc04
contig_1	3065033	103	Y	N	1	*	1	133Vc06
contig_5	1070796	101	Y	N	1	*	5	133Vc06
contig_2	6123	20	Y	Y	1	*	2	133Vc06
contig_4	5456	71	N	Y	1	2	*,4,*	133Vc06
contig_1	3065032	93	Y	N	1	*	1	133Vc07
contig_3	1074247	97	Y	N	1	*	3	133Vc07
contig_2	6123	20	Y	Y	1	*	2	133Vc07
contig_1	3065036	76	Y	N	1	*	1	133Vc08
contig_2	1074248	75	Y	N	1	*	2	133Vc08
contig_1	3065033	57	Y	N	1	*	1	133Vc09
contig_7	1074250	56	Y	N	1	*	7	133Vc09
contig_1	3065034	125	Y	N	1	*	1	133Vc10
contig_3	1074250	123	Y	N	1	*	3	133Vc10
contig_2	6123	40	Y	Y	1	*	2	133Vc10
contig_1	3058909	109	Y	N	1	*	1	134Vc01
contig_2	1074250	106	Y	N	1	*	2	134Vc01
contig_1	3058910	115	Y	N	1	*	1	134Vc02
contig_2	1074249	112	Y	N	1	*	2	134Vc02
contig_1	3058683	144	Y	N	1	*	1	134Vc03
contig_2	1074249	141	Y	N	1	*	2	134Vc03
contig_1	3058911	81	Y	N	1	*	1	134Vc04
contig_2	1074250	74	Y	N	1	*	2	134Vc04
contig_1	4133157	225	Y	N	1	*	1	134Vc05
contig_1	3058908	62	Y	N	1	*	1	134Vc06
contig_2	1073786	58	Y	N	1	*	2	134Vc06
contig_1	3058910	54	Y	N	1	*	1	134Vc08
contig_2	1074250	53	Y	N	1	*	2	134Vc08
contig_1	3058909	109	Y	N	1	*	1	134Vc09
contig_2	1074249	104	Y	N	1	*	2	134Vc09
contig_1	3058911	177	Y	N	1	*	1	134Vc10
contig_2	1074255	171	Y	N	1	*	2	134Vc10
contig_1	3063760	241	Y	N	1	*	1	135Vc01
contig_3	1074249	230	Y	N	1	*	3	135Vc01
contig_2	4853	72	Y	Y	1	*	2	135Vc01
contig_1	4138009	241	Y	N	1	*	1	135Vc02
contig_2	4853	58	Y	Y	1	*	2	135Vc02
contig_1	3063762	229	Y	N	1	*	1	135Vc03
contig_3	1074249	221	Y	N	1	*	3	135Vc03
contig_1	4138015	146	Y	N	1	*	1	135Vc04
contig_2	4853	37	Y	Y	1	*	2	135Vc04
contig_1	3063764	444	Y	N	1	*	1	135Vc05
contig_3	1074248	428	Y	N	1	*	3	135Vc05
contig_2	4853	92	Y	Y	1	*	2	135Vc05
contig_1	4138010	343	Y	N	1	*	1	135Vc06
contig_1	4138012	83	Y	N	1	*	1	135Vc07
contig_1	4138015	39	Y	N	1	*	1	135Vc08
contig_2	4853	11	Y	Y	1	*	2	135Vc08
contig_1	3063765	62	Y	N	1	*	1	135Vc09
contig_3	1074251	61	Y	N	1	*	3	135Vc09
contig_2	4752	18	Y	Y	1	*	2	135Vc09
contig_1	3063767	89	Y	N	1	*	1	135Vc10
contig_3	1074248	82	Y	N	1	*	3	135Vc10
contig_2	4853	24	Y	Y	1	*	2	135Vc10
contig_1	3065546	63	Y	N	1	*	1	136Vc01
contig_3	1078987	61	Y	N	1	*	3	136Vc01
contig_2	4853	19	Y	Y	1	*	2	136Vc01
contig_1	3058931	79	Y	N	1	*	1	136Vc02
contig_2	1078987	77	Y	N	1	*	2	136Vc02
contig_1	3058933	102	Y	N	1	*	1	136Vc03
contig_4	1076991	96	Y	N	1	*	4	136Vc03
contig_3	3520	71	N	Y	1	2	*,3,*	136Vc03
contig_1	3078353	67	Y	N	1	*	1	136Vc04
contig_3	1078988	66	Y	N	1	*	3	136Vc04
contig_2	9292	30	Y	Y	1	*	2	136Vc04
contig_1	3078348	91	Y	N	1	*	1	136Vc06
contig_3	1078986	88	Y	N	1	*	3	136Vc06
contig_2	9707	89	Y	Y	1	*	2	136Vc06
contig_1	3078347	103	Y	N	1	*	1	136Vc07
contig_3	1078987	98	Y	N	1	*	3	136Vc07
contig_2	10981	76	Y	Y	1	*	2	136Vc07
contig_3	3078347	189	Y	N	1	*	3	136Vc08
contig_5	1073416	185	Y	N	1	*	5	136Vc08
contig_4	9707	74	Y	Y	1	*	4	136Vc08
contig_2	5568	141	N	Y	1	2	*,2,*	136Vc08
contig_1	3058931	75	Y	N	1	*	1	136Vc09
contig_2	1072596	70	Y	N	1	*	2	136Vc09
contig_1	3058935	52	Y	N	1	*	1	136Vc10
contig_2	1078991	50	Y	N	1	*	2	136Vc10
contig_1	3060243	214	Y	N	1	*	1	137Vc01
contig_2	1078987	202	Y	N	1	*	2	137Vc01
contig_1	3058930	274	Y	N	1	*	1	137Vc02
contig_2	1078988	262	Y	N	1	*	2	137Vc02
contig_1	3058931	82	Y	N	1	*	1	137Vc03
contig_2	1078988	79	Y	N	1	*	2	137Vc03
contig_1	3058935	75	Y	N	1	*	1	137Vc04
contig_2	1078987	70	Y	N	1	*	2	137Vc04
contig_1	3058930	93	Y	N	1	*	1	137Vc05
contig_2	1078987	93	Y	N	1	*	2	137Vc05
contig_1	3058930	145	Y	N	1	*	1	137Vc06
contig_2	1078987	135	Y	N	1	*	2	137Vc06
contig_1	3058934	67	Y	N	1	*	1	137Vc07
contig_2	1078985	64	Y	N	1	*	2	137Vc07
contig_1	3058942	125	Y	N	1	*	1	137Vc08
contig_2	1078987	121	Y	N	1	*	2	137Vc08
contig_1	3058930	89	Y	N	1	*	1	137Vc09
contig_2	1078987	87	Y	N	1	*	2	137Vc09
contig_1	3058929	119	Y	N	1	*	1	137Vc10
contig_2	1078986	114	Y	N	1	*	2	137Vc10
contig_1	3058936	62	Y	N	1	*	1	138Vc01
contig_2	1078987	61	Y	N	1	*	2	138Vc01
contig_1	3058928	162	Y	N	1	*	1	138Vc02
contig_2	1078987	151	Y	N	1	*	2	138Vc02
contig_1	3053466	310	Y	N	1	*	1	138Vc03
contig_2	1078987	290	Y	N	1	*	2	138Vc03
contig_1	3058933	136	Y	N	1	*	1	138Vc04
contig_2	1078984	126	Y	N	1	*	2	138Vc04
contig_1	3058929	225	Y	N	1	*	1	138Vc05
contig_2	1078985	205	Y	N	1	*	2	138Vc05
contig_1	3058929	305	Y	N	1	*	1	138Vc06
contig_2	1078986	293	Y	N	1	*	2	138Vc06
contig_1	3058925	219	Y	N	1	*	1	138Vc07
contig_2	1078986	214	Y	N	1	*	2	138Vc07
contig_1	3058933	128	Y	N	1	*	1	138Vc08
contig_2	1078987	118	Y	N	1	*	2	138Vc08
contig_1	3058931	173	Y	N	1	*	1	138Vc09
contig_2	1078987	161	Y	N	1	*	2	138Vc09
contig_1	3058931	146	Y	N	1	*	1	138Vc10
contig_2	1078987	137	Y	N	1	*	2	138Vc10
contig_1	3058930	181	Y	N	1	*	1	139Vc01
contig_2	1078987	171	Y	N	1	*	2	139Vc01
contig_1	3058932	53	Y	N	1	*	1	139Vc02
contig_2	1078991	52	Y	N	1	*	2	139Vc02
contig_1	3058929	328	Y	N	1	*	1	139Vc03
contig_2	1078987	312	Y	N	1	*	2	139Vc03
contig_1	3058928	288	Y	N	1	*	1	139Vc04
contig_2	1078987	272	Y	N	1	*	2	139Vc04
contig_1	3058883	235	Y	N	1	*	1	139Vc05
contig_2	1078988	225	Y	N	1	*	2	139Vc05
contig_1	3058933	126	Y	N	1	*	1	139Vc06
contig_2	1078987	118	Y	N	1	*	2	139Vc06
contig_1	3058934	81	Y	N	1	*	1	139Vc07
contig_2	1078993	78	Y	N	1	*	2	139Vc07
contig_1	3096938	58	N	N	1	*	*,1,*	139Vc08
contig_2	1078987	55	Y	N	1	*	2	139Vc08
contig_2	3058895	195	Y	N	2	*	2	139Vc09
contig_1	1078979	183	Y	N	2	*	1	139Vc09
contig_1	3058991	57	Y	N	1	*	1	139Vc10
contig_2	1078990	55	Y	N	1	*	2	139Vc10
contig_2	2969423	152	Y	N	1	*	2	140Vc01
contig_1	1059170	138	Y	N	1	*	1	140Vc01
contig_3	4853	48	Y	Y	1	*	3	140Vc01
contig_1	2963473	88	N	N	1	*	*,1,*	140Vc02
contig_5	1059520	79	Y	N	1	*	5	140Vc02
contig_2	4853	24	Y	Y	1	*	2	140Vc02
contig_4	3340	26	N	Y	1	2	*,4,*	140Vc02
contig_1	2969427	52	Y	N	1	*	1	140Vc03
contig_3	1059170	52	Y	N	1	*	3	140Vc03
contig_2	6127	28	Y	Y	1	*	2	140Vc03
contig_1	2969498	39	Y	N	1	*	1	140Vc04
contig_3	1059173	35	Y	N	1	*	3	140Vc04
contig_2	4853	12	Y	Y	1	*	2	140Vc04
contig_1	2950900	36	N	N	1	*	*,1,*	140Vc05
contig_3	1059172	36	Y	N	1	*	3	140Vc05
contig_2	4606	9	Y	Y	1	*	2	140Vc05
contig_1	2969590	37	Y	N	1	*	1	140Vc06
contig_3	1059182	31	Y	N	1	*	3	140Vc06
contig_2	4853	25	Y	Y	1	*	2	140Vc06
contig_1	2969429	42	Y	N	1	*	1	140Vc07
contig_2	1059169	41	Y	N	1	*	2	140Vc07
contig_3	4853	15	Y	Y	1	*	3	140Vc07
contig_3	2969428	129	Y	N	1	*	3	140Vc08
contig_5	1059169	112	Y	N	1	*	5	140Vc08
contig_4	4854	25	Y	Y	1	*	4	140Vc08
contig_2	2997	40	N	Y	1	2	*,2,*	140Vc08
contig_1	2968609	71	Y	N	1	*	1	140Vc09
contig_4	1059168	70	Y	N	1	*	4	140Vc09
contig_5	4853	26	Y	Y	1	*	5	140Vc09
contig_1	2969430	60	Y	N	1	*	1	140Vc10
contig_3	1059170	56	Y	N	1	*	3	140Vc10
contig_2	4853	20	Y	Y	1	*	2	140Vc10
contig_1	2964058	36	Y	N	1	*	1	141Vc01
contig_2	1059171	35	Y	N	1	*	2	141Vc01
contig_1	2969423	107	Y	N	1	*	1	141Vc02
contig_3	1059167	97	Y	N	1	*	3	141Vc02
contig_2	4853	28	Y	Y	1	*	2	141Vc02
contig_1	2968196	76	Y	N	1	*	1	141Vc03
contig_3	1059168	68	Y	N	1	*	3	141Vc03
contig_2	4756	15	Y	Y	1	*	2	141Vc03
contig_2	2969423	81	Y	N	1	*	2	141Vc04
contig_3	1059170	74	Y	N	1	*	3	141Vc04
contig_1	4853	22	Y	Y	1	*	1	141Vc04
contig_1	2969427	66	Y	N	1	*	1	141Vc05
contig_3	1059169	61	Y	N	1	*	3	141Vc05
contig_2	4853	23	Y	Y	1	*	2	141Vc05
contig_1	2969424	75	Y	N	1	*	1	141Vc06
contig_3	1060937	68	Y	N	1	*	3	141Vc06
contig_1	2969431	47	Y	N	1	*	1	141Vc07
contig_3	1060937	47	Y	N	1	*	3	141Vc07
contig_2	4853	16	Y	Y	1	*	2	141Vc07
contig_1	2969436	49	Y	N	1	*	1	141Vc08
contig_3	1059170	49	Y	N	1	*	3	141Vc08
contig_2	4853	24	Y	Y	1	*	2	141Vc08
contig_1	2969432	118	Y	N	1	*	1	141Vc09
contig_3	1059175	109	Y	N	1	*	3	141Vc09
contig_1	2969410	63	Y	N	1	*	1	141Vc10
contig_3	1059169	57	Y	N	1	*	3	141Vc10
contig_2	4853	32	Y	Y	1	*	2	141Vc10
contig_1	3052982	56	Y	N	1	*	1	142Vc01
contig_2	1047729	56	Y	N	1	*	2	142Vc01
contig_1	3052981	37	Y	N	1	*	1	142Vc02
contig_2	1047729	39	Y	N	1	*	2	142Vc02
contig_1	3052982	63	Y	N	1	*	1	142Vc03
contig_2	1047729	62	Y	N	1	*	2	142Vc03
contig_1	3052985	75	Y	N	1	*	1	142Vc04
contig_2	1047730	74	Y	N	1	*	2	142Vc04
contig_1	3052978	135	Y	N	1	*	1	142Vc05
contig_2	1047730	136	Y	N	1	*	2	142Vc05
contig_1	3052978	193	Y	N	1	*	1	142Vc06
contig_2	1047729	194	Y	N	1	*	2	142Vc06
contig_1	3052981	129	Y	N	1	*	1	142Vc07
contig_2	1047730	129	Y	N	1	*	2	142Vc07
contig_1	3052979	92	Y	N	1	*	1	142Vc08
contig_2	1047731	92	Y	N	1	*	2	142Vc08
contig_1	3052980	103	Y	N	1	*	1	142Vc09
contig_2	1047729	103	Y	N	1	*	2	142Vc09
contig_1	3052980	83	Y	N	1	*	1	142Vc10
contig_2	1047731	80	Y	N	1	*	2	142Vc10
contig_1	3052977	98	Y	N	1	*	1	143Vc01
contig_2	1047730	101	Y	N	1	*	2	143Vc01
contig_1	3052981	70	Y	N	1	*	1	143Vc02
contig_2	1047729	70	Y	N	1	*	2	143Vc02
contig_1	3052982	67	Y	N	1	*	1	143Vc03
contig_2	1047730	65	Y	N	1	*	2	143Vc03
contig_1	3052981	51	Y	N	1	*	1	143Vc04
contig_2	1047729	50	Y	N	1	*	2	143Vc04
contig_1	3052979	99	Y	N	1	*	1	143Vc05
contig_2	1047730	99	Y	N	1	*	2	143Vc05
contig_1	3052983	62	Y	N	1	*	1	143Vc06
contig_2	1047730	63	Y	N	1	*	2	143Vc06
contig_1	3052979	73	Y	N	1	*	1	143Vc07
contig_2	1047730	71	Y	N	1	*	2	143Vc07
contig_1	3052980	102	Y	N	1	*	1	143Vc08
contig_2	1047729	100	Y	N	1	*	2	143Vc08
contig_1	3052978	112	Y	N	1	*	1	143Vc09
contig_2	1047730	115	Y	N	1	*	2	143Vc09
contig_1	3052982	64	Y	N	1	*	1	143Vc10
contig_2	1047730	61	Y	N	1	*	2	143Vc10
contig_1	3052990	54	Y	N	1	*	1	144Vc01
contig_2	1047730	58	Y	N	1	*	2	144Vc01
contig_1	3052989	90	Y	N	1	*	1	144Vc02
contig_2	1047730	87	Y	N	1	*	2	144Vc02
contig_1	3052989	218	Y	N	1	*	1	144Vc03
contig_2	1046896	216	Y	N	1	*	2	144Vc03
contig_1	3041903	49	Y	N	1	*	1	144Vc04
contig_2	1047730	50	Y	N	1	*	2	144Vc04
contig_1	3052992	36	Y	N	1	*	1	144Vc05
contig_2	1047731	36	Y	N	1	*	2	144Vc05
contig_1	3052996	41	Y	N	1	*	1	144Vc06
contig_2	1047731	40	Y	N	1	*	2	144Vc06
contig_1	3052992	35	Y	N	1	*	1	144Vc07
contig_2	1047731	35	Y	N	1	*	2	144Vc07
contig_1	3052989	66	Y	N	1	*	1	144Vc08
contig_2	1047730	62	Y	N	1	*	2	144Vc08
contig_1	3052990	64	Y	N	1	*	1	144Vc09
contig_2	1047730	62	Y	N	1	*	2	144Vc09
contig_1	3052994	58	Y	N	1	*	1	144Vc10
contig_2	1047729	57	Y	N	1	*	2	144Vc10
contig_1	3052981	73	Y	N	1	*	1	145Vc01
contig_2	1047732	75	Y	N	1	*	2	145Vc01
contig_1	3052980	98	Y	N	1	*	1	145Vc02
contig_2	1045923	95	Y	N	1	*	2	145Vc02
contig_3	3052987	84	Y	N	1	*	3	145Vc03
contig_4	1047730	82	Y	N	1	*	4	145Vc03
contig_2	4641	27	N	Y	1	2	*,2,*	145Vc03
contig_1	3052983	60	Y	N	1	*	1	145Vc04
contig_2	1047729	61	Y	N	1	*	2	145Vc04
contig_2	3050108	34	N	N	1	*	2,1,1,1	145Vc05
contig_3	1047731	33	Y	N	1	*	3	145Vc05
contig_1	3052983	41	Y	N	1	*	1	145Vc06
contig_2	1047730	41	Y	N	1	*	2	145Vc06
contig_1	3052979	90	Y	N	1	*	1	145Vc07
contig_2	1047730	89	Y	N	1	*	2	145Vc07
contig_1	3052978	108	Y	N	1	*	1	145Vc08
contig_2	1047731	109	Y	N	1	*	2	145Vc08
contig_1	3052984	63	Y	N	1	*	1	145Vc09
contig_2	1047730	66	Y	N	1	*	2	145Vc09
contig_1	3052981	76	Y	N	1	*	1	145Vc10
contig_2	1047731	74	Y	N	1	*	2	145Vc10
contig_1	3052978	127	Y	N	1	*	1	146Vc01
contig_2	1047730	128	Y	N	1	*	2	146Vc01
contig_1	3052976	131	Y	N	1	*	1	146Vc02
contig_2	1047730	134	Y	N	1	*	2	146Vc02
contig_2	3052983	51	Y	N	1	*	2	146Vc03
contig_1	1047730	51	Y	N	1	*	1	146Vc03
contig_1	3052977	99	Y	N	1	*	1	146Vc04
contig_2	1047729	98	Y	N	1	*	2	146Vc04
contig_1	3052978	87	Y	N	1	*	1	146Vc05
contig_2	1047729	89	Y	N	1	*	2	146Vc05
contig_1	3052978	91	Y	N	1	*	1	146Vc06
contig_2	1047730	90	Y	N	1	*	2	146Vc06
contig_1	3052980	34	Y	N	1	*	1	146Vc07
contig_2	1047731	35	Y	N	1	*	2	146Vc07
contig_1	3052978	38	Y	N	1	*	1	146Vc08
contig_2	1047731	39	Y	N	1	*	2	146Vc08
contig_1	3052981	30	Y	N	1	*	1	146Vc09
contig_2	1047734	30	Y	N	1	*	2	146Vc09
contig_1	3052982	34	Y	N	1	*	1	146Vc10
contig_2	1047730	35	Y	N	1	*	2	146Vc10
contig_1	3052983	37	Y	N	1	*	1	147Vc01
contig_2	1047730	39	Y	N	1	*	2	147Vc01
contig_1	3052977	138	Y	N	1	*	1	147Vc02
contig_2	1047730	128	Y	N	1	*	2	147Vc02
contig_1	3052990	43	Y	N	1	*	1	147Vc03
contig_2	1047730	41	Y	N	1	*	2	147Vc03
contig_1	3052976	114	Y	N	1	*	1	147Vc04
contig_2	1047961	105	Y	N	1	*	2	147Vc04
contig_1	3052980	50	Y	N	1	*	1	147Vc05
contig_2	1047729	51	Y	N	1	*	2	147Vc05
contig_1	3052977	97	Y	N	1	*	1	147Vc06
contig_2	1047724	97	Y	N	1	*	2	147Vc06
contig_1	3052980	62	Y	N	1	*	1	147Vc07
contig_2	1047730	63	Y	N	1	*	2	147Vc07
contig_1	3052979	88	Y	N	1	*	1	147Vc08
contig_2	1047730	89	Y	N	1	*	2	147Vc08
contig_1	3052978	80	Y	N	1	*	1	147Vc09
contig_2	1047730	82	Y	N	1	*	2	147Vc09
contig_1	3052981	44	Y	N	1	*	1	147Vc10
contig_2	1047730	43	Y	N	1	*	2	147Vc10
