# Supplementary material for: Prevalent chromosome fusion in Vibrio cholerae O1
Source: Nat Commun. 2025 Jul 1;16:5830. doi: 10.1038/s41467-025-60699-0 (PMC12219848; doi:10.1038/s41467-025-60699-0)
Supplement: Supplementary file 8 — Source Data [file 41467_2025_60699_MOESM8_ESM.zip › source_data/Supplement/S1/all_ReCycled_logs.tab]

#contigName ContigOrigin NumberOforiginmappings OrientationOfMapping StartOfTargetMapping ContigLength OverlapingContigEdges OverlapingLongReads ContigCov OverlapCov OverlapingLongReads Circularizable sampleName
101Vc01.fasta_analysis_circularity_extended.log:101Vc011_rotated=True	origin-containing-contig	2	+	-5	3065660	N	Y	34	34	NA	Y	101Vc01.fasta
101Vc01.fasta_analysis_circularity_extended.log:101Vc012_rotated=True	non-origin-containing-contig	0	NA	NA	1077202	N	Y	46	46	NA	N	101Vc01.fasta
101Vc02.fasta_analysis_circularity_extended.log:101Vc021_rotated=True	origin-containing-contig	2	+	-5	3065661	N	Y	34	34	NA	Y	101Vc02.fasta
101Vc02.fasta_analysis_circularity_extended.log:101Vc022_rotated=True	non-origin-containing-contig	0	NA	NA	1077201	N	Y	34	34	NA	N	101Vc02.fasta
101Vc03.fasta_analysis_circularity_extended.log:101Vc031_rotated=True	origin-containing-contig	2	+	-5	3065655	N	Y	93	93	NA	Y	101Vc03.fasta
101Vc03.fasta_analysis_circularity_extended.log:101Vc032_rotated=True	non-origin-containing-contig	0	NA	NA	1077204	N	Y	108	108	NA	N	101Vc03.fasta
101Vc04.fasta_analysis_circularity_extended.log:101Vc041_rotated=True	origin-containing-contig	2	+	-5	3065659	N	Y	282	282	NA	Y	101Vc04.fasta
101Vc04.fasta_analysis_circularity_extended.log:101Vc042_rotated=True	non-origin-containing-contig	0	NA	NA	1077202	N	Y	276	276	NA	N	101Vc04.fasta
101Vc05.fasta_analysis_circularity_extended.log:101Vc051_rotated=True	origin-containing-contig	2	+	-5	3065659	N	Y	120	120	NA	Y	101Vc05.fasta
101Vc05.fasta_analysis_circularity_extended.log:101Vc052_rotated=True	non-origin-containing-contig	0	NA	NA	1077203	N	Y	114	114	NA	N	101Vc05.fasta
101Vc06.fasta_analysis_circularity_extended.log:101Vc061_rotated=True	origin-containing-contig	2	+	-5	3057149	N	Y	50	50	NA	Y	101Vc06.fasta
101Vc06.fasta_analysis_circularity_extended.log:101Vc062_rotated=True	non-origin-containing-contig	0	NA	NA	1077209	N	Y	58	58	NA	N	101Vc06.fasta
101Vc07.fasta_analysis_circularity_extended.log:101Vc071_rotated=True	origin-containing-contig	2	+	-5	3057149	N	Y	63	63	NA	Y	101Vc07.fasta
101Vc07.fasta_analysis_circularity_extended.log:101Vc072_rotated=True	non-origin-containing-contig	0	NA	NA	1077209	N	Y	46	46	NA	N	101Vc07.fasta
101Vc08.fasta_analysis_circularity_extended.log:101Vc081_rotated=True	origin-containing-contig	2	+	-5	3057150	N	Y	40	40	NA	Y	101Vc08.fasta
101Vc08.fasta_analysis_circularity_extended.log:101Vc082_rotated=True	non-origin-containing-contig	0	NA	NA	1077209	N	Y	72	72	NA	N	101Vc08.fasta
101Vc09.fasta_analysis_circularity_extended.log:101Vc091_rotated=True	origin-containing-contig	2	+	-5	3057147	N	Y	87	87	NA	Y	101Vc09.fasta
101Vc09.fasta_analysis_circularity_extended.log:101Vc092_rotated=True	non-origin-containing-contig	0	NA	NA	1077209	N	Y	110	110	NA	N	101Vc09.fasta
101Vc10.fasta_analysis_circularity_extended.log:101Vc101_rotated=True	origin-containing-contig	2	+	-5	3057147	N	Y	148	148	NA	Y	101Vc10.fasta
101Vc10.fasta_analysis_circularity_extended.log:101Vc102_rotated=True	non-origin-containing-contig	0	NA	NA	1077210	N	Y	128	128	NA	N	101Vc10.fasta
102Vc01.fasta_analysis_circularity_extended.log:102Vc011_rotated=True	origin-containing-contig	2	+	-5	3057143	N	Y	231	231	NA	Y	102Vc01.fasta
102Vc01.fasta_analysis_circularity_extended.log:102Vc012_rotated=True	non-origin-containing-contig	0	NA	NA	1077209	N	Y	225	225	NA	N	102Vc01.fasta
102Vc02.fasta_analysis_circularity_extended.log:102Vc021_rotated=True	origin-containing-contig	2	+	-5	3057146	N	Y	67	67	NA	Y	102Vc02.fasta
102Vc02.fasta_analysis_circularity_extended.log:102Vc022_rotated=True	non-origin-containing-contig	0	NA	NA	1077209	N	Y	74	74	NA	N	102Vc02.fasta
102Vc03.fasta_analysis_circularity_extended.log:102Vc031_rotated=True	origin-containing-contig	2	+	-5	3057144	N	Y	60	60	NA	Y	102Vc03.fasta
102Vc03.fasta_analysis_circularity_extended.log:102Vc032_rotated=True	non-origin-containing-contig	0	NA	NA	1077209	N	Y	71	71	NA	N	102Vc03.fasta
102Vc04.fasta_analysis_circularity_extended.log:102Vc041_rotated=True	origin-containing-contig	2	+	-5	3057142	N	Y	140	140	NA	Y	102Vc04.fasta
102Vc04.fasta_analysis_circularity_extended.log:102Vc042_rotated=True	non-origin-containing-contig	0	NA	NA	1077209	N	Y	126	126	NA	N	102Vc04.fasta
102Vc05.fasta_analysis_circularity_extended.log:102Vc051_rotated=True	origin-containing-contig	2	+	-5	3057145	N	Y	108	108	NA	Y	102Vc05.fasta
102Vc05.fasta_analysis_circularity_extended.log:102Vc052_rotated=True	non-origin-containing-contig	0	NA	NA	1077209	N	Y	100	100	NA	N	102Vc05.fasta
102Vc06.fasta_analysis_circularity_extended.log:102Vc061_rotated=True	origin-containing-contig	2	+	-5	3057147	N	Y	71	71	NA	Y	102Vc06.fasta
102Vc06.fasta_analysis_circularity_extended.log:102Vc062_rotated=True	non-origin-containing-contig	0	NA	NA	1077210	N	Y	72	72	NA	N	102Vc06.fasta
102Vc07.fasta_analysis_circularity_extended.log:102Vc071_rotated=True	origin-containing-contig	2	+	-5	3055094	N	Y	118	118	NA	Y	102Vc07.fasta
102Vc07.fasta_analysis_circularity_extended.log:102Vc072_rotated=True	non-origin-containing-contig	0	NA	NA	1077211	N	Y	112	112	NA	N	102Vc07.fasta
102Vc08.fasta_analysis_circularity_extended.log:102Vc081_rotated=True	origin-containing-contig	2	+	-5	3057145	N	Y	45	45	NA	Y	102Vc08.fasta
102Vc08.fasta_analysis_circularity_extended.log:102Vc082_rotated=True	non-origin-containing-contig	0	NA	NA	1077215	N	Y	34	34	NA	N	102Vc08.fasta
102Vc08.fasta_analysis_circularity_extended.log:102Vc083_rotated=True	non-origin-containing-contig	0	NA	NA	826	N	N	5	0	NA	N	102Vc08.fasta
102Vc09.fasta_analysis_circularity_extended.log:102Vc091_rotated=True	origin-containing-contig	2	+	-5	3057144	N	Y	148	148	NA	Y	102Vc09.fasta
102Vc09.fasta_analysis_circularity_extended.log:102Vc092_rotated=True	non-origin-containing-contig	0	NA	NA	1077208	N	Y	128	128	NA	N	102Vc09.fasta
102Vc10.fasta_analysis_circularity_extended.log:102Vc101_rotated=True	origin-containing-contig	2	+	-5	3057147	N	Y	84	84	NA	Y	102Vc10.fasta
102Vc10.fasta_analysis_circularity_extended.log:102Vc102_rotated=True	non-origin-containing-contig	0	NA	NA	1077208	N	Y	74	74	NA	N	102Vc10.fasta
103Vc01.fasta_analysis_circularity_extended.log:103Vc011_rotated=True	origin-containing-contig	2	+	-5	3065654	N	Y	123	123	NA	Y	103Vc01.fasta
103Vc01.fasta_analysis_circularity_extended.log:103Vc012_rotated=True	non-origin-containing-contig	0	NA	NA	1077204	N	Y	94	94	NA	N	103Vc01.fasta
103Vc02.fasta_analysis_circularity_extended.log:103Vc021_rotated=True	origin-containing-contig	2	+	-5	3057148	N	Y	155	155	NA	Y	103Vc02.fasta
103Vc02.fasta_analysis_circularity_extended.log:103Vc022_rotated=True	non-origin-containing-contig	0	NA	NA	1077209	N	Y	115	115	NA	N	103Vc02.fasta
103Vc03.fasta_analysis_circularity_extended.log:103Vc031_rotated=True	origin-containing-contig	2	+	-5	3065658	N	Y	83	83	NA	Y	103Vc03.fasta
103Vc03.fasta_analysis_circularity_extended.log:103Vc032_rotated=True	non-origin-containing-contig	0	NA	NA	1077202	N	Y	77	77	NA	N	103Vc03.fasta
103Vc04.fasta_analysis_circularity_extended.log:103Vc041_rotated=True	origin-containing-contig	2	+	-5	3065658	N	Y	58	58	NA	Y	103Vc04.fasta
103Vc04.fasta_analysis_circularity_extended.log:103Vc042_rotated=True	non-origin-containing-contig	0	NA	NA	1077205	N	Y	54	54	NA	N	103Vc04.fasta
103Vc05.fasta_analysis_circularity_extended.log:103Vc051_rotated=True	origin-containing-contig	2	+	-5	3065663	N	Y	68	68	NA	Y	103Vc05.fasta
103Vc05.fasta_analysis_circularity_extended.log:103Vc052_rotated=True	non-origin-containing-contig	0	NA	NA	1077203	N	Y	59	59	NA	N	103Vc05.fasta
103Vc06.fasta_analysis_circularity_extended.log:103Vc061_rotated=True	origin-containing-contig	2	+	-5	3063271	N	Y	151	151	NA	Y	103Vc06.fasta
103Vc06.fasta_analysis_circularity_extended.log:103Vc062_rotated=True	non-origin-containing-contig	0	NA	NA	1077209	N	Y	146	146	NA	N	103Vc06.fasta
103Vc07.fasta_analysis_circularity_extended.log:103Vc071_rotated=True	origin-containing-contig	2	+	-5	3065657	N	Y	106	106	NA	Y	103Vc07.fasta
103Vc07.fasta_analysis_circularity_extended.log:103Vc072_rotated=True	non-origin-containing-contig	0	NA	NA	1077203	N	Y	102	102	NA	N	103Vc07.fasta
103Vc08.fasta_analysis_circularity_extended.log:103Vc081_rotated=True	origin-containing-contig	2	+	-5	3063329	N	Y	52	52	NA	Y	103Vc08.fasta
103Vc08.fasta_analysis_circularity_extended.log:103Vc082_rotated=True	non-origin-containing-contig	0	NA	NA	1077208	N	Y	54	54	NA	N	103Vc08.fasta
103Vc08.fasta_analysis_circularity_extended.log:103Vc083_rotated=True	non-origin-containing-contig	0	NA	NA	11126	N	N	5	0	NA	N	103Vc08.fasta
103Vc09.fasta_analysis_circularity_extended.log:103Vc091_rotated=True	origin-containing-contig	2	+	-5	3057149	N	Y	72	72	NA	Y	103Vc09.fasta
103Vc09.fasta_analysis_circularity_extended.log:103Vc092_rotated=True	non-origin-containing-contig	0	NA	NA	1077210	N	Y	87	87	NA	N	103Vc09.fasta
103Vc10.fasta_analysis_circularity_extended.log:103Vc101_rotated=True	origin-containing-contig	2	+	-5	3057149	N	Y	104	104	NA	Y	103Vc10.fasta
103Vc10.fasta_analysis_circularity_extended.log:103Vc102_rotated=True	non-origin-containing-contig	0	NA	NA	1077207	N	Y	73	73	NA	N	103Vc10.fasta
104Vc01.fasta_analysis_circularity_extended.log:104Vc011_rotated=True	origin-containing-contig	2	+	-5	3060197	N	Y	65	65	NA	Y	104Vc01.fasta
104Vc01.fasta_analysis_circularity_extended.log:104Vc012_rotated=True	non-origin-containing-contig	0	NA	NA	1077204	N	Y	58	58	NA	N	104Vc01.fasta
104Vc02.fasta_analysis_circularity_extended.log:104Vc021_rotated=True	origin-containing-contig	2	+	-5	3060193	N	Y	140	140	NA	Y	104Vc02.fasta
104Vc02.fasta_analysis_circularity_extended.log:104Vc022_rotated=True	non-origin-containing-contig	0	NA	NA	1077204	N	Y	122	122	NA	N	104Vc02.fasta
104Vc03.fasta_analysis_circularity_extended.log:104Vc031_rotated=True	origin-containing-contig	2	+	-5	3065663	N	Y	40	40	NA	Y	104Vc03.fasta
104Vc03.fasta_analysis_circularity_extended.log:104Vc032_rotated=True	non-origin-containing-contig	0	NA	NA	1077204	N	Y	44	44	NA	N	104Vc03.fasta
104Vc04.fasta_analysis_circularity_extended.log:104Vc041_rotated=True	origin-containing-contig	2	+	-5	3065659	N	Y	52	52	NA	Y	104Vc04.fasta
104Vc04.fasta_analysis_circularity_extended.log:104Vc042_rotated=True	non-origin-containing-contig	0	NA	NA	1079137	N	Y	60	60	NA	N	104Vc04.fasta
104Vc05.fasta_analysis_circularity_extended.log:104Vc051_rotated=True	origin-containing-contig	2	+	-5	3065663	N	Y	63	63	NA	Y	104Vc05.fasta
104Vc05.fasta_analysis_circularity_extended.log:104Vc052_rotated=True	non-origin-containing-contig	0	NA	NA	1077202	N	Y	72	72	NA	N	104Vc05.fasta
104Vc06.fasta_analysis_circularity_extended.log:104Vc061_rotated=True	origin-containing-contig	2	+	-5	3060198	N	Y	33	33	NA	Y	104Vc06.fasta
104Vc06.fasta_analysis_circularity_extended.log:104Vc062_rotated=True	non-origin-containing-contig	0	NA	NA	1077205	N	Y	39	39	NA	N	104Vc06.fasta
104Vc07.fasta_analysis_circularity_extended.log:104Vc071_rotated=True	origin-containing-contig	2	+	-5	3060806	N	Y	129	129	NA	Y	104Vc07.fasta
104Vc07.fasta_analysis_circularity_extended.log:104Vc072_rotated=True	non-origin-containing-contig	0	NA	NA	1077303	N	Y	140	140	NA	N	104Vc07.fasta
104Vc07.fasta_analysis_circularity_extended.log:104Vc073_rotated=True	non-origin-containing-contig	0	NA	NA	7768	N	N	5	0	NA	N	104Vc07.fasta
104Vc08.fasta_analysis_circularity_extended.log:104Vc081_rotated=True	origin-containing-contig	2	+	-5	3065654	N	Y	179	179	NA	Y	104Vc08.fasta
104Vc08.fasta_analysis_circularity_extended.log:104Vc082_rotated=True	non-origin-containing-contig	0	NA	NA	1077202	N	Y	195	195	NA	N	104Vc08.fasta
104Vc09.fasta_analysis_circularity_extended.log:104Vc091_rotated=True	origin-containing-contig	2	+	-5	3065660	N	Y	35	35	NA	Y	104Vc09.fasta
104Vc09.fasta_analysis_circularity_extended.log:104Vc092_rotated=True	non-origin-containing-contig	0	NA	NA	1077197	N	Y	30	30	NA	N	104Vc09.fasta
104Vc10.fasta_analysis_circularity_extended.log:104Vc101_rotated=True	origin-containing-contig	2	+	-5	3065654	N	Y	98	98	NA	Y	104Vc10.fasta
104Vc10.fasta_analysis_circularity_extended.log:104Vc102_rotated=True	non-origin-containing-contig	0	NA	NA	1077205	N	Y	123	123	NA	N	104Vc10.fasta
105Vc01.fasta_analysis_circularity_extended.log:105Vc011_rotated=True	origin-containing-contig	2	+	-5	3063268	N	Y	197	197	NA	Y	105Vc01.fasta
105Vc01.fasta_analysis_circularity_extended.log:105Vc012_rotated=True	non-origin-containing-contig	0	NA	NA	1077208	N	Y	161	161	NA	N	105Vc01.fasta
105Vc01.fasta_analysis_circularity_extended.log:105Vc013_rotated=True	non-origin-containing-contig	0	NA	NA	6124	N	Y	474	474	NA	N	105Vc01.fasta
105Vc02.fasta_analysis_circularity_extended.log:105Vc021_rotated=True	origin-containing-contig	2	+	-5	3063268	N	Y	224	224	NA	Y	105Vc02.fasta
105Vc02.fasta_analysis_circularity_extended.log:105Vc022_rotated=True	non-origin-containing-contig	0	NA	NA	1077209	N	Y	199	199	NA	N	105Vc02.fasta
105Vc03.fasta_analysis_circularity_extended.log:105Vc031_rotated=True	origin-containing-contig	2	+	-5	3063270	N	Y	282	282	NA	Y	105Vc03.fasta
105Vc03.fasta_analysis_circularity_extended.log:105Vc032_rotated=True	non-origin-containing-contig	0	NA	NA	1077209	N	Y	291	291	NA	N	105Vc03.fasta
105Vc04.fasta_analysis_circularity_extended.log:105Vc041_rotated=True	origin-containing-contig	2	+	-5	3066364	N	Y	139	139	NA	Y	105Vc04.fasta
105Vc04.fasta_analysis_circularity_extended.log:105Vc042_rotated=True	non-origin-containing-contig	0	NA	NA	1077210	N	Y	150	150	NA	N	105Vc04.fasta
105Vc04.fasta_analysis_circularity_extended.log:105Vc043_rotated=True	non-origin-containing-contig	0	NA	NA	4836	Y	Y	402	402	NA	N	105Vc04.fasta
105Vc05.fasta_analysis_circularity_extended.log:105Vc051_rotated=True	origin-containing-contig	2	+	-5	3063269	N	Y	124	124	NA	Y	105Vc05.fasta
105Vc05.fasta_analysis_circularity_extended.log:105Vc052_rotated=True	non-origin-containing-contig	0	NA	NA	1077210	N	Y	122	122	NA	N	105Vc05.fasta
105Vc06.fasta_analysis_circularity_extended.log:105Vc061_rotated=True	origin-containing-contig	2	+	-5	3063268	N	Y	167	167	NA	Y	105Vc06.fasta
105Vc06.fasta_analysis_circularity_extended.log:105Vc062_rotated=True	non-origin-containing-contig	0	NA	NA	1077209	N	Y	159	159	NA	N	105Vc06.fasta
105Vc07.fasta_analysis_circularity_extended.log:105Vc071_rotated=True	origin-containing-contig	2	+	-5	3063270	N	Y	104	104	NA	Y	105Vc07.fasta
105Vc07.fasta_analysis_circularity_extended.log:105Vc072_rotated=True	non-origin-containing-contig	0	NA	NA	1077209	N	Y	142	142	NA	N	105Vc07.fasta
105Vc08.fasta_analysis_circularity_extended.log:105Vc081_rotated=True	origin-containing-contig	2	+	-5	3063271	N	Y	60	60	NA	Y	105Vc08.fasta
105Vc08.fasta_analysis_circularity_extended.log:105Vc082_rotated=True	non-origin-containing-contig	0	NA	NA	1077209	N	Y	80	80	NA	N	105Vc08.fasta
105Vc09.fasta_analysis_circularity_extended.log:105Vc091_rotated=True	origin-containing-contig	2	+	-5	3057146	N	Y	174	174	NA	Y	105Vc09.fasta
105Vc09.fasta_analysis_circularity_extended.log:105Vc092_rotated=True	non-origin-containing-contig	0	NA	NA	1077209	N	Y	196	196	NA	N	105Vc09.fasta
105Vc10.fasta_analysis_circularity_extended.log:105Vc101_rotated=True	origin-containing-contig	2	+	-5	3065653	N	Y	149	149	NA	Y	105Vc10.fasta
105Vc10.fasta_analysis_circularity_extended.log:105Vc102_rotated=True	non-origin-containing-contig	0	NA	NA	1077203	N	Y	171	171	NA	N	105Vc10.fasta
106Vc01.fasta_analysis_circularity_extended.log:106Vc011_rotated=True	origin-containing-contig	2	+	-5	3063270	N	Y	119	119	NA	Y	106Vc01.fasta
106Vc01.fasta_analysis_circularity_extended.log:106Vc012_rotated=True	non-origin-containing-contig	0	NA	NA	1077210	N	Y	117	117	NA	N	106Vc01.fasta
106Vc02.fasta_analysis_circularity_extended.log:106Vc021_rotated=True	origin-containing-contig	2	+	-5	3063269	N	Y	124	124	NA	Y	106Vc02.fasta
106Vc02.fasta_analysis_circularity_extended.log:106Vc022_rotated=True	non-origin-containing-contig	0	NA	NA	1077209	N	Y	120	120	NA	N	106Vc02.fasta
106Vc03.fasta_analysis_circularity_extended.log:106Vc031_rotated=True	origin-containing-contig	2	+	-5	3063273	N	Y	92	92	NA	Y	106Vc03.fasta
106Vc03.fasta_analysis_circularity_extended.log:106Vc032_rotated=True	non-origin-containing-contig	0	NA	NA	1079357	N	Y	103	103	NA	N	106Vc03.fasta
106Vc03.fasta_analysis_circularity_extended.log:106Vc033_rotated=True	non-origin-containing-contig	0	NA	NA	4854	Y	Y	192	192	NA	N	106Vc03.fasta
106Vc04.fasta_analysis_circularity_extended.log:106Vc041_rotated=True	origin-containing-contig	2	+	-5	3066385	N	Y	75	75	NA	Y	106Vc04.fasta
106Vc04.fasta_analysis_circularity_extended.log:106Vc042_rotated=True	non-origin-containing-contig	0	NA	NA	1077209	N	Y	59	59	NA	N	106Vc04.fasta
106Vc05.fasta_analysis_circularity_extended.log:106Vc051_rotated=True	origin-containing-contig	2	+	-5	3063271	N	Y	111	111	NA	Y	106Vc05.fasta
106Vc05.fasta_analysis_circularity_extended.log:106Vc052_rotated=True	non-origin-containing-contig	0	NA	NA	1077209	N	Y	102	102	NA	N	106Vc05.fasta
106Vc06.fasta_analysis_circularity_extended.log:106Vc061_rotated=True	origin-containing-contig	2	+	-5	3063273	N	Y	79	79	NA	Y	106Vc06.fasta
106Vc06.fasta_analysis_circularity_extended.log:106Vc062_rotated=True	non-origin-containing-contig	0	NA	NA	1077209	N	Y	59	59	NA	N	106Vc06.fasta
106Vc07.fasta_analysis_circularity_extended.log:106Vc071_rotated=True	origin-containing-contig	2	+	-5	3063269	N	Y	133	133	NA	Y	106Vc07.fasta
106Vc07.fasta_analysis_circularity_extended.log:106Vc072_rotated=True	non-origin-containing-contig	0	NA	NA	1077209	N	Y	132	132	NA	N	106Vc07.fasta
106Vc08.fasta_analysis_circularity_extended.log:106Vc081_rotated=True	origin-containing-contig	2	+	-5	3063276	N	Y	38	38	NA	Y	106Vc08.fasta
106Vc08.fasta_analysis_circularity_extended.log:106Vc082_rotated=True	non-origin-containing-contig	0	NA	NA	1077210	N	Y	52	52	NA	N	106Vc08.fasta
106Vc09.fasta_analysis_circularity_extended.log:106Vc091_rotated=True	origin-containing-contig	2	+	-5	3063272	N	Y	56	56	NA	Y	106Vc09.fasta
106Vc09.fasta_analysis_circularity_extended.log:106Vc092_rotated=True	non-origin-containing-contig	0	NA	NA	1077209	N	Y	38	38	NA	N	106Vc09.fasta
106Vc10.fasta_analysis_circularity_extended.log:106Vc101_rotated=True	origin-containing-contig	2	+	-5	3063271	N	Y	61	61	NA	Y	106Vc10.fasta
106Vc10.fasta_analysis_circularity_extended.log:106Vc102_rotated=True	non-origin-containing-contig	0	NA	NA	1077208	N	Y	42	42	NA	N	106Vc10.fasta
107Vc01.fasta_analysis_circularity_extended.log:107Vc011_rotated=True	origin-containing-contig	2	+	-5	3065659	N	Y	55	55	NA	Y	107Vc01.fasta
107Vc01.fasta_analysis_circularity_extended.log:107Vc012_rotated=True	non-origin-containing-contig	0	NA	NA	1091647	N	Y	59	59	NA	N	107Vc01.fasta
107Vc02.fasta_analysis_circularity_extended.log:107Vc021_rotated=True	origin-containing-contig	2	+	-5	3065660	N	Y	57	57	NA	Y	107Vc02.fasta
107Vc02.fasta_analysis_circularity_extended.log:107Vc022_rotated=True	non-origin-containing-contig	0	NA	NA	1091551	N	Y	50	50	NA	N	107Vc02.fasta
107Vc03.fasta_analysis_circularity_extended.log:107Vc031_rotated=True	origin-containing-contig	2	+	-5	3065658	N	Y	48	48	NA	Y	107Vc03.fasta
107Vc03.fasta_analysis_circularity_extended.log:107Vc032_rotated=True	non-origin-containing-contig	0	NA	NA	1091649	N	Y	60	60	NA	N	107Vc03.fasta
107Vc04.fasta_analysis_circularity_extended.log:107Vc041_rotated=True	origin-containing-contig	2	+	-5	3065658	N	Y	57	57	NA	Y	107Vc04.fasta
107Vc04.fasta_analysis_circularity_extended.log:107Vc042_rotated=True	non-origin-containing-contig	0	NA	NA	1091549	N	Y	76	76	NA	N	107Vc04.fasta
107Vc05.fasta_analysis_circularity_extended.log:107Vc051_rotated=True	origin-containing-contig	2	+	-5	3065658	N	Y	121	121	NA	Y	107Vc05.fasta
107Vc05.fasta_analysis_circularity_extended.log:107Vc052_rotated=True	non-origin-containing-contig	0	NA	NA	1084391	N	Y	104	104	NA	N	107Vc05.fasta
107Vc06.fasta_analysis_circularity_extended.log:107Vc061_rotated=True	origin-containing-contig	2	+	-5	3065658	N	Y	68	68	NA	Y	107Vc06.fasta
107Vc06.fasta_analysis_circularity_extended.log:107Vc062_rotated=True	non-origin-containing-contig	0	NA	NA	1091648	N	Y	53	53	NA	N	107Vc06.fasta
107Vc07.fasta_analysis_circularity_extended.log:107Vc071_rotated=True	origin-containing-contig	2	+	-5	3065660	N	Y	34	34	NA	Y	107Vc07.fasta
107Vc07.fasta_analysis_circularity_extended.log:107Vc072_rotated=True	non-origin-containing-contig	0	NA	NA	1084392	N	Y	39	39	NA	N	107Vc07.fasta
107Vc08.fasta_analysis_circularity_extended.log:107Vc081_rotated=True	origin-containing-contig	2	+	-5	3065656	N	Y	60	60	NA	Y	107Vc08.fasta
107Vc08.fasta_analysis_circularity_extended.log:107Vc082_rotated=True	non-origin-containing-contig	0	NA	NA	1091649	N	Y	68	68	NA	N	107Vc08.fasta
107Vc09.fasta_analysis_circularity_extended.log:107Vc091_rotated=True	origin-containing-contig	2	+	-5	3065344	N	Y	82	82	NA	Y	107Vc09.fasta
107Vc09.fasta_analysis_circularity_extended.log:107Vc092_rotated=True	non-origin-containing-contig	0	NA	NA	1091649	N	Y	72	72	NA	N	107Vc09.fasta
107Vc10.fasta_analysis_circularity_extended.log:107Vc101_rotated=True	origin-containing-contig	2	+	-5	3065657	N	Y	92	92	NA	Y	107Vc10.fasta
107Vc10.fasta_analysis_circularity_extended.log:107Vc102_rotated=True	non-origin-containing-contig	0	NA	NA	1091647	N	Y	79	79	NA	N	107Vc10.fasta
108Vc01.fasta_analysis_circularity_extended.log:108Vc011_rotated=True	origin-containing-contig	2	+	-5	3065659	N	Y	61	61	NA	Y	108Vc01.fasta
108Vc01.fasta_analysis_circularity_extended.log:108Vc012_rotated=True	non-origin-containing-contig	0	NA	NA	1091650	N	Y	68	68	NA	N	108Vc01.fasta
108Vc02.fasta_analysis_circularity_extended.log:108Vc021_rotated=True	origin-containing-contig	2	+	-5	3065658	N	Y	111	111	NA	Y	108Vc02.fasta
108Vc02.fasta_analysis_circularity_extended.log:108Vc022_rotated=True	non-origin-containing-contig	0	NA	NA	1084354	N	Y	100	100	NA	N	108Vc02.fasta
108Vc03.fasta_analysis_circularity_extended.log:108Vc031_rotated=True	origin-containing-contig	2	+	-5	3065658	N	Y	104	104	NA	Y	108Vc03.fasta
108Vc03.fasta_analysis_circularity_extended.log:108Vc032_rotated=True	non-origin-containing-contig	0	NA	NA	1091649	N	Y	120	120	NA	N	108Vc03.fasta
108Vc04.fasta_analysis_circularity_extended.log:108Vc041_rotated=True	origin-containing-contig	2	+	-5	3065658	N	Y	76	76	NA	Y	108Vc04.fasta
108Vc04.fasta_analysis_circularity_extended.log:108Vc042_rotated=True	non-origin-containing-contig	0	NA	NA	1091648	N	Y	107	107	NA	N	108Vc04.fasta
108Vc05.fasta_analysis_circularity_extended.log:108Vc051_rotated=True	origin-containing-contig	2	+	-5	3065656	N	Y	155	155	NA	Y	108Vc05.fasta
108Vc05.fasta_analysis_circularity_extended.log:108Vc052_rotated=True	non-origin-containing-contig	0	NA	NA	1091648	N	Y	149	149	NA	N	108Vc05.fasta
108Vc06.fasta_analysis_circularity_extended.log:108Vc061_rotated=True	origin-containing-contig	2	+	-5	3065661	N	Y	78	78	NA	Y	108Vc06.fasta
108Vc06.fasta_analysis_circularity_extended.log:108Vc062_rotated=True	non-origin-containing-contig	0	NA	NA	1091650	N	Y	81	81	NA	N	108Vc06.fasta
108Vc07.fasta_analysis_circularity_extended.log:108Vc071_rotated=True	origin-containing-contig	2	+	-5	3065659	N	Y	74	74	NA	Y	108Vc07.fasta
108Vc07.fasta_analysis_circularity_extended.log:108Vc072_rotated=True	non-origin-containing-contig	0	NA	NA	1091647	N	Y	95	95	NA	N	108Vc07.fasta
108Vc08.fasta_analysis_circularity_extended.log:108Vc081_rotated=True	origin-containing-contig	2	+	-5	3065658	N	Y	94	94	NA	Y	108Vc08.fasta
108Vc08.fasta_analysis_circularity_extended.log:108Vc082_rotated=True	non-origin-containing-contig	0	NA	NA	1091641	N	Y	101	101	NA	N	108Vc08.fasta
108Vc09.fasta_analysis_circularity_extended.log:108Vc091_rotated=True	origin-containing-contig	2	+	-5	3065657	N	Y	130	130	NA	Y	108Vc09.fasta
108Vc09.fasta_analysis_circularity_extended.log:108Vc092_rotated=True	non-origin-containing-contig	0	NA	NA	1084390	N	Y	138	138	NA	N	108Vc09.fasta
108Vc10.fasta_analysis_circularity_extended.log:108Vc101_rotated=True	origin-containing-contig	2	+	-5	3065660	N	Y	81	81	NA	Y	108Vc10.fasta
108Vc10.fasta_analysis_circularity_extended.log:108Vc102_rotated=True	non-origin-containing-contig	0	NA	NA	1084391	N	Y	78	78	NA	N	108Vc10.fasta
109Vc01.fasta_analysis_circularity_extended.log:109Vc011_rotated=True	origin-containing-contig	2	+	-5	3065660	N	Y	69	69	NA	Y	109Vc01.fasta
109Vc01.fasta_analysis_circularity_extended.log:109Vc012_rotated=True	non-origin-containing-contig	0	NA	NA	1091646	N	Y	65	65	NA	N	109Vc01.fasta
109Vc02.fasta_analysis_circularity_extended.log:109Vc021_rotated=True	origin-containing-contig	2	+	-5	3065655	N	Y	168	168	NA	Y	109Vc02.fasta
109Vc02.fasta_analysis_circularity_extended.log:109Vc022_rotated=True	non-origin-containing-contig	0	NA	NA	1091650	N	Y	140	140	NA	N	109Vc02.fasta
109Vc03.fasta_analysis_circularity_extended.log:109Vc031_rotated=True	origin-containing-contig	2	+	-5	3065659	N	Y	69	69	NA	Y	109Vc03.fasta
109Vc03.fasta_analysis_circularity_extended.log:109Vc032_rotated=True	non-origin-containing-contig	0	NA	NA	1084389	N	Y	75	75	NA	N	109Vc03.fasta
109Vc04.fasta_analysis_circularity_extended.log:109Vc041_rotated=True	origin-containing-contig	2	+	-5	3065655	N	Y	177	177	NA	Y	109Vc04.fasta
109Vc04.fasta_analysis_circularity_extended.log:109Vc042_rotated=True	non-origin-containing-contig	0	NA	NA	1084392	N	Y	190	190	NA	N	109Vc04.fasta
109Vc05.fasta_analysis_circularity_extended.log:109Vc051_rotated=True	origin-containing-contig	2	+	-5	3065658	N	Y	74	74	NA	Y	109Vc05.fasta
109Vc05.fasta_analysis_circularity_extended.log:109Vc052_rotated=True	non-origin-containing-contig	0	NA	NA	1091652	N	Y	84	84	NA	N	109Vc05.fasta
109Vc06.fasta_analysis_circularity_extended.log:109Vc061_rotated=True	origin-containing-contig	2	+	-5	3065659	N	Y	46	46	NA	Y	109Vc06.fasta
109Vc06.fasta_analysis_circularity_extended.log:109Vc062_rotated=True	non-origin-containing-contig	0	NA	NA	1077234	N	Y	40	40	NA	N	109Vc06.fasta
109Vc07.fasta_analysis_circularity_extended.log:109Vc071_rotated=True	origin-containing-contig	2	+	-5	3065653	N	Y	189	189	NA	Y	109Vc07.fasta
109Vc07.fasta_analysis_circularity_extended.log:109Vc072_rotated=True	non-origin-containing-contig	0	NA	NA	1091649	N	Y	170	170	NA	N	109Vc07.fasta
109Vc08.fasta_analysis_circularity_extended.log:109Vc081_rotated=True	origin-containing-contig	2	+	-5	3065657	N	Y	145	145	NA	Y	109Vc08.fasta
109Vc08.fasta_analysis_circularity_extended.log:109Vc082_rotated=True	non-origin-containing-contig	0	NA	NA	1084390	N	Y	162	162	NA	N	109Vc08.fasta
109Vc09.fasta_analysis_circularity_extended.log:109Vc091_rotated=True	origin-containing-contig	2	+	-5	3065658	N	Y	119	119	NA	Y	109Vc09.fasta
109Vc09.fasta_analysis_circularity_extended.log:109Vc092_rotated=True	non-origin-containing-contig	0	NA	NA	1084391	N	Y	112	112	NA	N	109Vc09.fasta
109Vc10.fasta_analysis_circularity_extended.log:109Vc101_rotated=True	origin-containing-contig	2	+	-5	3065660	N	Y	43	43	NA	Y	109Vc10.fasta
109Vc10.fasta_analysis_circularity_extended.log:109Vc102_rotated=True	non-origin-containing-contig	0	NA	NA	1091649	N	Y	55	55	NA	N	109Vc10.fasta
110Vc01.fasta_analysis_circularity_extended.log:110Vc011_rotated=True	origin-containing-contig	2	+	-5	3057145	N	Y	193	193	NA	Y	110Vc01.fasta
110Vc01.fasta_analysis_circularity_extended.log:110Vc012_rotated=True	non-origin-containing-contig	0	NA	NA	1067680	N	Y	177	177	NA	N	110Vc01.fasta
110Vc02.fasta_analysis_circularity_extended.log:110Vc021_rotated=True	origin-containing-contig	2	+	-5	3057144	N	Y	421	421	NA	Y	110Vc02.fasta
110Vc02.fasta_analysis_circularity_extended.log:110Vc022_rotated=True	non-origin-containing-contig	0	NA	NA	1067681	N	Y	386	386	NA	N	110Vc02.fasta
110Vc03.fasta_analysis_circularity_extended.log:110Vc031_rotated=True	origin-containing-contig	2	+	-5	3057135	N	Y	275	275	NA	Y	110Vc03.fasta
110Vc03.fasta_analysis_circularity_extended.log:110Vc032_rotated=True	non-origin-containing-contig	0	NA	NA	1067680	N	Y	132	132	NA	N	110Vc03.fasta
110Vc04.fasta_analysis_circularity_extended.log:110Vc041_rotated=True	origin-containing-contig	2	+	-5	3061997	N	Y	201	201	NA	Y	110Vc04.fasta
110Vc04.fasta_analysis_circularity_extended.log:110Vc042_rotated=True	non-origin-containing-contig	0	NA	NA	1067681	N	Y	101	101	NA	N	110Vc04.fasta
110Vc04.fasta_analysis_circularity_extended.log:110Vc043_rotated=True	non-origin-containing-contig	0	NA	NA	4854	Y	Y	452	452	NA	N	110Vc04.fasta
110Vc05.fasta_analysis_circularity_extended.log:110Vc051_rotated=True	origin-containing-contig	2	+	-5	3057139	N	Y	237	237	NA	Y	110Vc05.fasta
110Vc05.fasta_analysis_circularity_extended.log:110Vc052_rotated=True	non-origin-containing-contig	0	NA	NA	1067680	N	Y	83	83	NA	N	110Vc05.fasta
110Vc06.fasta_analysis_circularity_extended.log:110Vc061_rotated=True	origin-containing-contig	2	+	-5	3057150	N	Y	73	73	NA	Y	110Vc06.fasta
110Vc06.fasta_analysis_circularity_extended.log:110Vc062_rotated=True	non-origin-containing-contig	0	NA	NA	1067682	N	Y	58	58	NA	N	110Vc06.fasta
110Vc07.fasta_analysis_circularity_extended.log:110Vc071_rotated=True	origin-containing-contig	2	+	-5	3057148	N	Y	37	37	NA	Y	110Vc07.fasta
110Vc07.fasta_analysis_circularity_extended.log:110Vc072_rotated=True	non-origin-containing-contig	0	NA	NA	1067679	N	Y	44	44	NA	N	110Vc07.fasta
110Vc08.fasta_analysis_circularity_extended.log:110Vc081_rotated=True	origin-containing-contig	2	+	-5	3057144	N	Y	89	89	NA	Y	110Vc08.fasta
110Vc08.fasta_analysis_circularity_extended.log:110Vc082_rotated=True	non-origin-containing-contig	0	NA	NA	1067678	N	Y	69	69	NA	N	110Vc08.fasta
110Vc09.fasta_analysis_circularity_extended.log:110Vc091_rotated=True	origin-containing-contig	2	+	-5	3051404	N	Y	43	43	NA	Y	110Vc09.fasta
110Vc09.fasta_analysis_circularity_extended.log:110Vc092_rotated=True	non-origin-containing-contig	0	NA	NA	1067683	N	Y	31	31	NA	N	110Vc09.fasta
110Vc10.fasta_analysis_circularity_extended.log:110Vc101_rotated=True	origin-containing-contig	2	+	-5	3057148	N	Y	45	45	NA	Y	110Vc10.fasta
110Vc10.fasta_analysis_circularity_extended.log:110Vc102_rotated=True	non-origin-containing-contig	0	NA	NA	1067685	N	Y	53	53	NA	N	110Vc10.fasta
111Vc01.fasta_analysis_circularity_extended.log:111Vc011_rotated=True	origin-containing-contig	2	+	-5	3057146	N	Y	32	32	NA	Y	111Vc01.fasta
111Vc01.fasta_analysis_circularity_extended.log:111Vc012_rotated=True	non-origin-containing-contig	0	NA	NA	1067682	N	Y	38	38	NA	N	111Vc01.fasta
111Vc02.fasta_analysis_circularity_extended.log:111Vc021_rotated=True	origin-containing-contig	2	+	-5	3057149	N	Y	50	50	NA	Y	111Vc02.fasta
111Vc02.fasta_analysis_circularity_extended.log:111Vc022_rotated=True	non-origin-containing-contig	0	NA	NA	1067686	N	Y	43	43	NA	N	111Vc02.fasta
111Vc03.fasta_analysis_circularity_extended.log:111Vc031_rotated=True	origin-containing-contig	2	+	-5	3051752	N	Y	31	31	NA	Y	111Vc03.fasta
111Vc03.fasta_analysis_circularity_extended.log:111Vc032_rotated=True	non-origin-containing-contig	0	NA	NA	1067687	N	Y	31	31	NA	N	111Vc03.fasta
111Vc04.fasta_analysis_circularity_extended.log:111Vc041_rotated=True	origin-containing-contig	2	+	-5	3057148	N	Y	67	67	NA	Y	111Vc04.fasta
111Vc04.fasta_analysis_circularity_extended.log:111Vc042_rotated=True	non-origin-containing-contig	0	NA	NA	1067684	N	Y	53	53	NA	N	111Vc04.fasta
111Vc05.fasta_analysis_circularity_extended.log:111Vc051_rotated=True	origin-containing-contig	2	+	-5	4124832	N	Y	54	54	NA	Y	111Vc05.fasta
111Vc06.fasta_analysis_circularity_extended.log:111Vc061_rotated=True	origin-containing-contig	2	+	-5	3057152	N	Y	61	61	NA	Y	111Vc06.fasta
111Vc06.fasta_analysis_circularity_extended.log:111Vc062_rotated=True	non-origin-containing-contig	0	NA	NA	1067680	N	Y	45	45	NA	N	111Vc06.fasta
111Vc07.fasta_analysis_circularity_extended.log:111Vc071_rotated=True	origin-containing-contig	2	+	-5	3057147	N	Y	56	56	NA	Y	111Vc07.fasta
111Vc07.fasta_analysis_circularity_extended.log:111Vc072_rotated=True	non-origin-containing-contig	0	NA	NA	1067681	N	Y	43	43	NA	N	111Vc07.fasta
111Vc08.fasta_analysis_circularity_extended.log:111Vc081_rotated=True	origin-containing-contig	2	+	-5	3065062	N	Y	37	37	NA	Y	111Vc08.fasta
111Vc08.fasta_analysis_circularity_extended.log:111Vc082_rotated=True	non-origin-containing-contig	0	NA	NA	1067683	N	Y	33	33	NA	N	111Vc08.fasta
111Vc09.fasta_analysis_circularity_extended.log:111Vc091_rotated=True	origin-containing-contig	2	+	-5	3057147	N	Y	50	50	NA	Y	111Vc09.fasta
111Vc09.fasta_analysis_circularity_extended.log:111Vc092_rotated=True	non-origin-containing-contig	0	NA	NA	1067680	N	Y	44	44	NA	N	111Vc09.fasta
111Vc10.fasta_analysis_circularity_extended.log:111Vc101_rotated=True	origin-containing-contig	2	+	-5	3057152	N	Y	36	36	NA	Y	111Vc10.fasta
111Vc10.fasta_analysis_circularity_extended.log:111Vc102_rotated=True	non-origin-containing-contig	0	NA	NA	1067681	N	Y	37	37	NA	N	111Vc10.fasta
112Vc01.fasta_analysis_circularity_extended.log:112Vc011_rotated=True	origin-containing-contig	2	+	-5	4136127	N	Y	42	42	NA	Y	112Vc01.fasta
112Vc01.fasta_analysis_circularity_extended.log:112Vc012_rotated=True	non-origin-containing-contig	0	NA	NA	610	Y	N	5	0	NA	N	112Vc01.fasta
112Vc02.fasta_analysis_circularity_extended.log:112Vc021_rotated=True	origin-containing-contig	2	+	-5	4136124	N	Y	39	39	NA	Y	112Vc02.fasta
112Vc02.fasta_analysis_circularity_extended.log:112Vc022_rotated=True	non-origin-containing-contig	0	NA	NA	1008	N	N	5	0	NA	N	112Vc02.fasta
112Vc02.fasta_analysis_circularity_extended.log:112Vc023_rotated=True	non-origin-containing-contig	0	NA	NA	829	Y	N	5	0	NA	N	112Vc02.fasta
112Vc02.fasta_analysis_circularity_extended.log:112Vc024_rotated=True	non-origin-containing-contig	0	NA	NA	760	Y	N	5	0	NA	N	112Vc02.fasta
112Vc02.fasta_analysis_circularity_extended.log:112Vc025_rotated=True	non-origin-containing-contig	0	NA	NA	1812	Y	Y	11	11	NA	N	112Vc02.fasta
112Vc03.fasta_analysis_circularity_extended.log:112Vc031_rotated=True	origin-containing-contig	2	+	-5	4136124	N	Y	29	29	NA	Y	112Vc03.fasta
112Vc04.fasta_analysis_circularity_extended.log:112Vc041_rotated=True	origin-containing-contig	2	+	-5	4136125	N	Y	43	43	NA	Y	112Vc04.fasta
112Vc05.fasta_analysis_circularity_extended.log:112Vc051_rotated=True	origin-containing-contig	2	+	-5	2805778	N	Y	52	52	NA	Y	112Vc05.fasta
112Vc05.fasta_analysis_circularity_extended.log:112Vc052_rotated=True	non-origin-containing-contig	0	NA	NA	1330348	N	Y	30	30	NA	N	112Vc05.fasta
112Vc06.fasta_analysis_circularity_extended.log:112Vc061_rotated=True	origin-containing-contig	2	+	-5	4136128	N	Y	48	48	NA	Y	112Vc06.fasta
112Vc07.fasta_analysis_circularity_extended.log:112Vc071_rotated=True	origin-containing-contig	2	+	-5	4136130	N	Y	51	51	NA	Y	112Vc07.fasta
112Vc07.fasta_analysis_circularity_extended.log:112Vc072_rotated=True	non-origin-containing-contig	0	NA	NA	367	N	N	5	0	NA	N	112Vc07.fasta
112Vc08.fasta_analysis_circularity_extended.log:112Vc081_rotated=True	origin-containing-contig	2	+	-5	4136133	N	Y	39	39	NA	Y	112Vc08.fasta
112Vc09.fasta_analysis_circularity_extended.log:112Vc091_rotated=True	origin-containing-contig	2	+	-5	4136122	N	Y	38	38	NA	Y	112Vc09.fasta
112Vc10.fasta_analysis_circularity_extended.log:112Vc101_rotated=True	origin-containing-contig	2	+	-5	4136131	N	Y	34	34	NA	Y	112Vc10.fasta
113Vc01.fasta_analysis_circularity_extended.log:113Vc011_rotated=True	origin-containing-contig	2	+	-5	4136125	N	Y	30	30	NA	Y	113Vc01.fasta
113Vc02.fasta_analysis_circularity_extended.log:113Vc021_rotated=True	origin-containing-contig	2	+	-5	4137888	N	Y	38	38	NA	Y	113Vc02.fasta
113Vc03.fasta_analysis_circularity_extended.log:113Vc031_rotated=True	origin-containing-contig	2	+	-5	4136121	N	Y	59	59	NA	Y	113Vc03.fasta
113Vc04.fasta_analysis_circularity_extended.log:113Vc041_rotated=True	origin-containing-contig	2	+	-5	4136121	N	Y	37	37	NA	Y	113Vc04.fasta
113Vc05.fasta_analysis_circularity_extended.log:113Vc051_rotated=True	origin-containing-contig	2	+	-5	4136129	N	Y	52	52	NA	Y	113Vc05.fasta
113Vc06.fasta_analysis_circularity_extended.log:113Vc061_rotated=True	origin-containing-contig	2	+	-5	4136128	N	Y	50	50	NA	Y	113Vc06.fasta
113Vc07.fasta_analysis_circularity_extended.log:113Vc071_rotated=True	origin-containing-contig	2	+	-5	4136124	N	Y	50	50	NA	Y	113Vc07.fasta
113Vc08.fasta_analysis_circularity_extended.log:113Vc081_rotated=True	origin-containing-contig	2	+	-5	4136124	N	Y	60	60	NA	Y	113Vc08.fasta
113Vc09.fasta_analysis_circularity_extended.log:113Vc091_rotated=True	origin-containing-contig	2	+	-5	4136129	N	Y	36	36	NA	Y	113Vc09.fasta
113Vc10.fasta_analysis_circularity_extended.log:113Vc101_rotated=True	origin-containing-contig	2	+	-5	4136128	N	Y	49	49	NA	Y	113Vc10.fasta
114Vc01.fasta_analysis_circularity_extended.log:114Vc011_rotated=True	origin-containing-contig	2	+	-5	3058916	N	Y	59	59	NA	Y	114Vc01.fasta
114Vc01.fasta_analysis_circularity_extended.log:114Vc012_rotated=True	non-origin-containing-contig	0	NA	NA	1079343	N	Y	49	49	NA	N	114Vc01.fasta
114Vc02.fasta_analysis_circularity_extended.log:114Vc021_rotated=True	origin-containing-contig	2	+	-5	3058925	N	Y	37	37	NA	Y	114Vc02.fasta
114Vc02.fasta_analysis_circularity_extended.log:114Vc022_rotated=True	non-origin-containing-contig	0	NA	NA	1077209	N	Y	48	48	NA	N	114Vc02.fasta
114Vc03.fasta_analysis_circularity_extended.log:114Vc031_rotated=True	origin-containing-contig	2	+	-5	4136118	N	Y	60	60	NA	Y	114Vc03.fasta
114Vc04.fasta_analysis_circularity_extended.log:114Vc041_rotated=True	origin-containing-contig	2	+	-5	3058915	N	Y	49	49	NA	Y	114Vc04.fasta
114Vc04.fasta_analysis_circularity_extended.log:114Vc042_rotated=True	non-origin-containing-contig	0	NA	NA	1077211	N	Y	64	64	NA	N	114Vc04.fasta
114Vc05.fasta_analysis_circularity_extended.log:114Vc051_rotated=True	origin-containing-contig	2	+	-5	3058914	N	Y	64	64	NA	Y	114Vc05.fasta
114Vc05.fasta_analysis_circularity_extended.log:114Vc052_rotated=True	non-origin-containing-contig	0	NA	NA	1077207	N	Y	55	55	NA	N	114Vc05.fasta
114Vc06.fasta_analysis_circularity_extended.log:114Vc061_rotated=True	origin-containing-contig	2	+	-5	4136127	N	Y	37	37	NA	Y	114Vc06.fasta
114Vc07.fasta_analysis_circularity_extended.log:114Vc071_rotated=True	origin-containing-contig	2	+	-5	4136129	N	Y	38	38	NA	Y	114Vc07.fasta
114Vc08.fasta_analysis_circularity_extended.log:114Vc081_rotated=True	origin-containing-contig	2	+	-5	4136123	N	Y	55	55	NA	Y	114Vc08.fasta
114Vc09.fasta_analysis_circularity_extended.log:114Vc091_rotated=True	origin-containing-contig	2	+	-5	3059111	N	Y	43	43	NA	Y	114Vc09.fasta
114Vc09.fasta_analysis_circularity_extended.log:114Vc092_rotated=True	non-origin-containing-contig	0	NA	NA	1077211	N	Y	41	41	NA	N	114Vc09.fasta
114Vc10.fasta_analysis_circularity_extended.log:114Vc101_rotated=True	origin-containing-contig	2	+	-5	3058891	N	Y	138	138	NA	Y	114Vc10.fasta
114Vc10.fasta_analysis_circularity_extended.log:114Vc102_rotated=True	non-origin-containing-contig	0	NA	NA	1077201	N	Y	144	144	NA	N	114Vc10.fasta
115Vc01.fasta_analysis_circularity_extended.log:115Vc011_rotated=True	origin-containing-contig	2	+	-5	3103633	N	Y	42	42	NA	Y	115Vc01.fasta
115Vc01.fasta_analysis_circularity_extended.log:115Vc012_rotated=True	non-origin-containing-contig	0	NA	NA	1077167	N	Y	50	50	NA	N	115Vc01.fasta
115Vc01.fasta_analysis_circularity_extended.log:115Vc013_rotated=True	non-origin-containing-contig	0	NA	NA	1864	Y	Y	87	87	NA	N	115Vc01.fasta
115Vc01.fasta_analysis_circularity_extended.log:115Vc014_rotated=True	non-origin-containing-contig	0	NA	NA	5857	N	Y	5	6	NA	N	115Vc01.fasta
115Vc01.fasta_analysis_circularity_extended.log:115Vc015_rotated=True	non-origin-containing-contig	0	NA	NA	1861	Y	Y	11	11	NA	N	115Vc01.fasta
115Vc01.fasta_analysis_circularity_extended.log:115Vc016_rotated=True	non-origin-containing-contig	0	NA	NA	1591	Y	N	5	0	NA	N	115Vc01.fasta
115Vc01.fasta_analysis_circularity_extended.log:115Vc017_rotated=True	non-origin-containing-contig	0	NA	NA	3119	Y	N	5	5	NA	N	115Vc01.fasta
115Vc01.fasta_analysis_circularity_extended.log:115Vc018_rotated=True	non-origin-containing-contig	0	NA	NA	4854	Y	Y	64	64	NA	N	115Vc01.fasta
115Vc01.fasta_analysis_circularity_extended.log:115Vc019_rotated=True	non-origin-containing-contig	0	NA	NA	881	Y	N	5	0	NA	N	115Vc01.fasta
115Vc01.fasta_analysis_circularity_extended.log:115Vc0110_rotated=True	non-origin-containing-contig	0	NA	NA	2752	Y	Y	57	57	NA	N	115Vc01.fasta
115Vc01.fasta_analysis_circularity_extended.log:115Vc0111_rotated=True	non-origin-containing-contig	0	NA	NA	1795	Y	Y	5	7	NA	N	115Vc01.fasta
115Vc01.fasta_analysis_circularity_extended.log:115Vc0112_rotated=True	non-origin-containing-contig	0	NA	NA	1399	Y	N	5	0	NA	N	115Vc01.fasta
115Vc02.fasta_analysis_circularity_extended.log:115Vc021_rotated=True	origin-containing-contig	2	+	-5	3103628	N	Y	56	56	NA	Y	115Vc02.fasta
115Vc02.fasta_analysis_circularity_extended.log:115Vc022_rotated=True	non-origin-containing-contig	0	NA	NA	1077163	N	Y	51	51	NA	N	115Vc02.fasta
115Vc02.fasta_analysis_circularity_extended.log:115Vc023_rotated=True	non-origin-containing-contig	0	NA	NA	4854	Y	Y	82	82	NA	N	115Vc02.fasta
115Vc03.fasta_analysis_circularity_extended.log:115Vc031_rotated=True	origin-containing-contig	2	+	-5	3103624	N	Y	54	54	NA	Y	115Vc03.fasta
115Vc03.fasta_analysis_circularity_extended.log:115Vc032_rotated=True	non-origin-containing-contig	0	NA	NA	1077162	N	Y	62	62	NA	N	115Vc03.fasta
115Vc03.fasta_analysis_circularity_extended.log:115Vc033_rotated=True	non-origin-containing-contig	0	NA	NA	4854	Y	Y	177	177	NA	N	115Vc03.fasta
115Vc04.fasta_analysis_circularity_extended.log:115Vc041_rotated=True	origin-containing-contig	2	+	-5	3103626	N	Y	41	41	NA	Y	115Vc04.fasta
115Vc04.fasta_analysis_circularity_extended.log:115Vc042_rotated=True	non-origin-containing-contig	0	NA	NA	1077165	N	Y	33	33	NA	N	115Vc04.fasta
115Vc04.fasta_analysis_circularity_extended.log:115Vc043_rotated=True	non-origin-containing-contig	0	NA	NA	4854	Y	Y	65	65	NA	N	115Vc04.fasta
115Vc05.fasta_analysis_circularity_extended.log:115Vc051_rotated=True	origin-containing-contig	2	+	-5	3103668	N	Y	32	32	NA	Y	115Vc05.fasta
115Vc05.fasta_analysis_circularity_extended.log:115Vc052_rotated=True	non-origin-containing-contig	0	NA	NA	1077168	N	Y	40	40	NA	N	115Vc05.fasta
115Vc05.fasta_analysis_circularity_extended.log:115Vc053_rotated=True	non-origin-containing-contig	0	NA	NA	4854	Y	Y	130	130	NA	N	115Vc05.fasta
115Vc06.fasta_analysis_circularity_extended.log:115Vc061_rotated=True	origin-containing-contig	2	+	-5	3103627	N	Y	49	49	NA	Y	115Vc06.fasta
115Vc06.fasta_analysis_circularity_extended.log:115Vc062_rotated=True	non-origin-containing-contig	0	NA	NA	1077164	N	Y	60	60	NA	N	115Vc06.fasta
115Vc06.fasta_analysis_circularity_extended.log:115Vc063_rotated=True	non-origin-containing-contig	0	NA	NA	4820	Y	Y	102	102	NA	N	115Vc06.fasta
115Vc07.fasta_analysis_circularity_extended.log:115Vc071_rotated=True	origin-containing-contig	2	+	-5	3117315	N	Y	29	29	NA	Y	115Vc07.fasta
115Vc07.fasta_analysis_circularity_extended.log:115Vc072_rotated=True	non-origin-containing-contig	0	NA	NA	1077166	N	Y	26	26	NA	N	115Vc07.fasta
115Vc07.fasta_analysis_circularity_extended.log:115Vc073_rotated=True	non-origin-containing-contig	0	NA	NA	515	N	N	5	0	NA	N	115Vc07.fasta
115Vc07.fasta_analysis_circularity_extended.log:115Vc074_rotated=True	non-origin-containing-contig	0	NA	NA	2835	Y	N	5	0	NA	N	115Vc07.fasta
115Vc07.fasta_analysis_circularity_extended.log:115Vc075_rotated=True	non-origin-containing-contig	0	NA	NA	575	Y	N	5	0	NA	N	115Vc07.fasta
115Vc07.fasta_analysis_circularity_extended.log:115Vc076_rotated=True	non-origin-containing-contig	0	NA	NA	1795	Y	N	5	1	NA	N	115Vc07.fasta
115Vc07.fasta_analysis_circularity_extended.log:115Vc077_rotated=True	non-origin-containing-contig	0	NA	NA	2471	Y	N	5	4	NA	N	115Vc07.fasta
115Vc08.fasta_analysis_circularity_extended.log:115Vc081_rotated=True	origin-containing-contig	2	+	-5	3103625	N	Y	30	30	NA	Y	115Vc08.fasta
115Vc08.fasta_analysis_circularity_extended.log:115Vc082_rotated=True	non-origin-containing-contig	0	NA	NA	1077163	N	Y	47	47	NA	N	115Vc08.fasta
115Vc08.fasta_analysis_circularity_extended.log:115Vc083_rotated=True	non-origin-containing-contig	0	NA	NA	4854	Y	Y	106	106	NA	N	115Vc08.fasta
115Vc09.fasta_analysis_circularity_extended.log:115Vc091_rotated=True	origin-containing-contig	2	+	-5	3098241	N	Y	30	30	NA	Y	115Vc09.fasta
115Vc09.fasta_analysis_circularity_extended.log:115Vc092_rotated=True	non-origin-containing-contig	0	NA	NA	1090907	N	Y	36	36	NA	N	115Vc09.fasta
115Vc10.fasta_analysis_circularity_extended.log:115Vc101_rotated=True	origin-containing-contig	2	+	-5	3103631	N	Y	29	29	NA	Y	115Vc10.fasta
115Vc10.fasta_analysis_circularity_extended.log:115Vc102_rotated=True	non-origin-containing-contig	0	NA	NA	1077165	N	Y	31	31	NA	N	115Vc10.fasta
115Vc10.fasta_analysis_circularity_extended.log:115Vc103_rotated=True	non-origin-containing-contig	0	NA	NA	4854	Y	Y	77	77	NA	N	115Vc10.fasta
115Vc10.fasta_analysis_circularity_extended.log:115Vc104_rotated=True	non-origin-containing-contig	0	NA	NA	1072	N	N	5	0	NA	N	115Vc10.fasta
115Vc10.fasta_analysis_circularity_extended.log:115Vc105_rotated=True	non-origin-containing-contig	0	NA	NA	637	Y	N	5	0	NA	N	115Vc10.fasta
116Vc01.fasta_analysis_circularity_extended.log:116Vc011_rotated=True	origin-containing-contig	2	+	-5	3103628	N	Y	59	59	NA	Y	116Vc01.fasta
116Vc01.fasta_analysis_circularity_extended.log:116Vc012_rotated=True	non-origin-containing-contig	0	NA	NA	1077163	N	Y	39	39	NA	N	116Vc01.fasta
116Vc01.fasta_analysis_circularity_extended.log:116Vc013_rotated=True	non-origin-containing-contig	0	NA	NA	4854	Y	Y	142	142	NA	N	116Vc01.fasta
116Vc02.fasta_analysis_circularity_extended.log:116Vc021_rotated=True	origin-containing-contig	2	+	-5	3103624	N	Y	55	55	NA	Y	116Vc02.fasta
116Vc02.fasta_analysis_circularity_extended.log:116Vc022_rotated=True	non-origin-containing-contig	0	NA	NA	1077164	N	Y	62	62	NA	N	116Vc02.fasta
116Vc02.fasta_analysis_circularity_extended.log:116Vc023_rotated=True	non-origin-containing-contig	0	NA	NA	4839	Y	Y	166	166	NA	N	116Vc02.fasta
116Vc03.fasta_analysis_circularity_extended.log:116Vc031_rotated=True	origin-containing-contig	2	+	-5	3103625	N	Y	44	44	NA	Y	116Vc03.fasta
116Vc03.fasta_analysis_circularity_extended.log:116Vc032_rotated=True	non-origin-containing-contig	0	NA	NA	1077166	N	Y	39	39	NA	N	116Vc03.fasta
116Vc03.fasta_analysis_circularity_extended.log:116Vc033_rotated=True	non-origin-containing-contig	0	NA	NA	4854	Y	Y	101	101	NA	N	116Vc03.fasta
116Vc04.fasta_analysis_circularity_extended.log:116Vc041_rotated=True	origin-containing-contig	2	+	-5	3098764	N	Y	51	51	NA	Y	116Vc04.fasta
116Vc04.fasta_analysis_circularity_extended.log:116Vc042_rotated=True	non-origin-containing-contig	0	NA	NA	1077155	N	Y	56	56	NA	N	116Vc04.fasta
116Vc04.fasta_analysis_circularity_extended.log:116Vc043_rotated=True	non-origin-containing-contig	0	NA	NA	4854	Y	Y	126	126	NA	N	116Vc04.fasta
116Vc05.fasta_analysis_circularity_extended.log:116Vc051_rotated=True	origin-containing-contig	2	+	-5	3103621	N	Y	30	30	NA	Y	116Vc05.fasta
116Vc05.fasta_analysis_circularity_extended.log:116Vc052_rotated=True	non-origin-containing-contig	0	NA	NA	1077164	N	Y	28	28	NA	N	116Vc05.fasta
116Vc05.fasta_analysis_circularity_extended.log:116Vc053_rotated=True	non-origin-containing-contig	0	NA	NA	4853	Y	Y	84	84	NA	N	116Vc05.fasta
116Vc06.fasta_analysis_circularity_extended.log:116Vc061_rotated=True	origin-containing-contig	2	+	-5	3103629	N	Y	28	28	NA	Y	116Vc06.fasta
116Vc06.fasta_analysis_circularity_extended.log:116Vc062_rotated=True	non-origin-containing-contig	0	NA	NA	1077188	N	Y	27	27	NA	N	116Vc06.fasta
116Vc06.fasta_analysis_circularity_extended.log:116Vc063_rotated=True	non-origin-containing-contig	0	NA	NA	4854	Y	Y	72	72	NA	N	116Vc06.fasta
116Vc06.fasta_analysis_circularity_extended.log:116Vc064_rotated=True	non-origin-containing-contig	0	NA	NA	12	N	N	5	0	NA	N	116Vc06.fasta
116Vc06.fasta_analysis_circularity_extended.log:116Vc065_rotated=True	non-origin-containing-contig	0	NA	NA	1448	Y	N	5	0	NA	N	116Vc06.fasta
116Vc06.fasta_analysis_circularity_extended.log:116Vc066_rotated=True	non-origin-containing-contig	0	NA	NA	1437	Y	N	5	0	NA	N	116Vc06.fasta
116Vc06.fasta_analysis_circularity_extended.log:116Vc067_rotated=True	non-origin-containing-contig	0	NA	NA	1532	Y	N	5	0	NA	N	116Vc06.fasta
116Vc07.fasta_analysis_circularity_extended.log:116Vc071_rotated=True	origin-containing-contig	2	+	-5	3103624	N	Y	42	42	NA	Y	116Vc07.fasta
116Vc07.fasta_analysis_circularity_extended.log:116Vc072_rotated=True	non-origin-containing-contig	0	NA	NA	1077168	N	Y	32	32	NA	N	116Vc07.fasta
116Vc07.fasta_analysis_circularity_extended.log:116Vc073_rotated=True	non-origin-containing-contig	0	NA	NA	4854	Y	Y	58	58	NA	N	116Vc07.fasta
116Vc08.fasta_analysis_circularity_extended.log:116Vc081_rotated=True	origin-containing-contig	2	+	-5	3103627	N	Y	46	46	NA	Y	116Vc08.fasta
116Vc08.fasta_analysis_circularity_extended.log:116Vc082_rotated=True	non-origin-containing-contig	0	NA	NA	1077165	N	Y	39	39	NA	N	116Vc08.fasta
116Vc08.fasta_analysis_circularity_extended.log:116Vc083_rotated=True	non-origin-containing-contig	0	NA	NA	4830	Y	Y	82	82	NA	N	116Vc08.fasta
116Vc09.fasta_analysis_circularity_extended.log:116Vc091_rotated=True	origin-containing-contig	2	+	-5	3103625	N	Y	49	49	NA	Y	116Vc09.fasta
116Vc09.fasta_analysis_circularity_extended.log:116Vc092_rotated=True	non-origin-containing-contig	0	NA	NA	1077167	N	Y	46	46	NA	N	116Vc09.fasta
116Vc09.fasta_analysis_circularity_extended.log:116Vc093_rotated=True	non-origin-containing-contig	0	NA	NA	4854	Y	Y	125	125	NA	N	116Vc09.fasta
116Vc10.fasta_analysis_circularity_extended.log:116Vc101_rotated=True	origin-containing-contig	2	+	-5	3092645	N	Y	53	53	NA	Y	116Vc10.fasta
116Vc10.fasta_analysis_circularity_extended.log:116Vc102_rotated=True	non-origin-containing-contig	0	NA	NA	1077161	N	Y	77	77	NA	N	116Vc10.fasta
116Vc10.fasta_analysis_circularity_extended.log:116Vc103_rotated=True	non-origin-containing-contig	0	NA	NA	544	N	N	5	0	NA	N	116Vc10.fasta
116Vc10.fasta_analysis_circularity_extended.log:116Vc104_rotated=True	non-origin-containing-contig	0	NA	NA	1288	Y	N	5	0	NA	N	116Vc10.fasta
117Vc01.fasta_analysis_circularity_extended.log:117Vc011_rotated=True	origin-containing-contig	2	+	-5	4136155	N	Y	46	46	NA	Y	117Vc01.fasta
117Vc01.fasta_analysis_circularity_extended.log:117Vc012_rotated=True	non-origin-containing-contig	0	NA	NA	7657	N	N	5	0	NA	N	117Vc01.fasta
117Vc02.fasta_analysis_circularity_extended.log:117Vc021_rotated=True	origin-containing-contig	2	+	-5	4136134	N	Y	34	34	NA	Y	117Vc02.fasta
117Vc03.fasta_analysis_circularity_extended.log:117Vc031_rotated=True	origin-containing-contig	2	+	-5	4136132	N	Y	40	40	NA	Y	117Vc03.fasta
117Vc04.fasta_analysis_circularity_extended.log:117Vc041_rotated=True	origin-containing-contig	2	+	-5	4136118	N	Y	59	59	NA	Y	117Vc04.fasta
117Vc05.fasta_analysis_circularity_extended.log:117Vc051_rotated=True	origin-containing-contig	2	+	-5	4136069	N	Y	40	40	NA	Y	117Vc05.fasta
117Vc05.fasta_analysis_circularity_extended.log:117Vc052_rotated=True	non-origin-containing-contig	0	NA	NA	520	N	N	5	0	NA	N	117Vc05.fasta
117Vc06.fasta_analysis_circularity_extended.log:117Vc061_rotated=True	origin-containing-contig	2	+	-5	4136136	N	Y	41	41	NA	Y	117Vc06.fasta
117Vc07.fasta_analysis_circularity_extended.log:117Vc071_rotated=True	origin-containing-contig	2	+	-5	3057152	N	Y	77	77	NA	Y	117Vc07.fasta
117Vc07.fasta_analysis_circularity_extended.log:117Vc072_rotated=True	non-origin-containing-contig	0	NA	NA	1078984	N	Y	60	60	NA	N	117Vc07.fasta
117Vc08.fasta_analysis_circularity_extended.log:117Vc081_rotated=True	origin-containing-contig	2	+	-5	4136132	N	Y	54	54	NA	Y	117Vc08.fasta
117Vc09.fasta_analysis_circularity_extended.log:117Vc091_rotated=True	origin-containing-contig	2	+	-5	3057144	N	Y	35	35	NA	Y	117Vc09.fasta
117Vc09.fasta_analysis_circularity_extended.log:117Vc092_rotated=True	non-origin-containing-contig	0	NA	NA	1078986	N	Y	40	40	NA	N	117Vc09.fasta
117Vc09.fasta_analysis_circularity_extended.log:117Vc093_rotated=True	non-origin-containing-contig	0	NA	NA	45	N	N	5	0	NA	N	117Vc09.fasta
117Vc09.fasta_analysis_circularity_extended.log:117Vc094_rotated=True	non-origin-containing-contig	0	NA	NA	1445	Y	N	5	0	NA	N	117Vc09.fasta
117Vc09.fasta_analysis_circularity_extended.log:117Vc095_rotated=True	non-origin-containing-contig	0	NA	NA	3659	N	Y	13	13	NA	N	117Vc09.fasta
117Vc10.fasta_analysis_circularity_extended.log:117Vc101_rotated=True	origin-containing-contig	2	+	-5	3057155	N	Y	31	31	NA	Y	117Vc10.fasta
117Vc10.fasta_analysis_circularity_extended.log:117Vc102_rotated=True	non-origin-containing-contig	0	NA	NA	1078986	N	Y	23	23	NA	N	117Vc10.fasta
117Vc10.fasta_analysis_circularity_extended.log:117Vc103_rotated=True	non-origin-containing-contig	0	NA	NA	504	N	N	5	0	NA	N	117Vc10.fasta
118Vc01.fasta_analysis_circularity_extended.log:118Vc011_rotated=True	origin-containing-contig	2	+	-5	3070518	N	Y	26	26	NA	Y	118Vc01.fasta
118Vc01.fasta_analysis_circularity_extended.log:118Vc012_rotated=True	non-origin-containing-contig	0	NA	NA	1077163	N	Y	33	33	NA	N	118Vc01.fasta
118Vc01.fasta_analysis_circularity_extended.log:118Vc013_rotated=True	non-origin-containing-contig	0	NA	NA	4854	Y	Y	87	87	NA	N	118Vc01.fasta
118Vc02.fasta_analysis_circularity_extended.log:118Vc021_rotated=True	origin-containing-contig	2	+	-5	3103621	N	Y	40	40	NA	Y	118Vc02.fasta
118Vc02.fasta_analysis_circularity_extended.log:118Vc022_rotated=True	non-origin-containing-contig	0	NA	NA	1077164	N	Y	54	54	NA	N	118Vc02.fasta
118Vc02.fasta_analysis_circularity_extended.log:118Vc023_rotated=True	non-origin-containing-contig	0	NA	NA	4854	Y	Y	225	225	NA	N	118Vc02.fasta
118Vc02.fasta_analysis_circularity_extended.log:118Vc024_rotated=True	non-origin-containing-contig	0	NA	NA	711	N	N	5	0	NA	N	118Vc02.fasta
118Vc02.fasta_analysis_circularity_extended.log:118Vc025_rotated=True	non-origin-containing-contig	0	NA	NA	579	Y	N	5	0	NA	N	118Vc02.fasta
118Vc03.fasta_analysis_circularity_extended.log:118Vc031_rotated=True	origin-containing-contig	2	+	-5	3103625	N	Y	58	58	NA	Y	118Vc03.fasta
118Vc03.fasta_analysis_circularity_extended.log:118Vc032_rotated=True	non-origin-containing-contig	0	NA	NA	1077163	N	Y	59	59	NA	N	118Vc03.fasta
118Vc03.fasta_analysis_circularity_extended.log:118Vc033_rotated=True	non-origin-containing-contig	0	NA	NA	4854	Y	Y	155	155	NA	N	118Vc03.fasta
118Vc04.fasta_analysis_circularity_extended.log:118Vc041_rotated=True	origin-containing-contig	2	+	-5	3103621	N	Y	60	60	NA	Y	118Vc04.fasta
118Vc04.fasta_analysis_circularity_extended.log:118Vc042_rotated=True	non-origin-containing-contig	0	NA	NA	1077164	N	Y	64	64	NA	N	118Vc04.fasta
118Vc04.fasta_analysis_circularity_extended.log:118Vc043_rotated=True	non-origin-containing-contig	0	NA	NA	4854	Y	Y	118	118	NA	N	118Vc04.fasta
118Vc04.fasta_analysis_circularity_extended.log:118Vc044_rotated=True	non-origin-containing-contig	0	NA	NA	780	N	N	5	0	NA	N	118Vc04.fasta
118Vc04.fasta_analysis_circularity_extended.log:118Vc045_rotated=True	non-origin-containing-contig	0	NA	NA	2718	Y	N	5	2	NA	N	118Vc04.fasta
118Vc05.fasta_analysis_circularity_extended.log:118Vc051_rotated=True	origin-containing-contig	2	+	-5	3103625	N	Y	53	53	NA	Y	118Vc05.fasta
118Vc05.fasta_analysis_circularity_extended.log:118Vc052_rotated=True	non-origin-containing-contig	0	NA	NA	1077166	N	Y	47	47	NA	N	118Vc05.fasta
118Vc05.fasta_analysis_circularity_extended.log:118Vc053_rotated=True	non-origin-containing-contig	0	NA	NA	4341	Y	Y	79	79	NA	N	118Vc05.fasta
118Vc06.fasta_analysis_circularity_extended.log:118Vc061_rotated=True	origin-containing-contig	2	+	-5	3103632	N	Y	42	42	NA	Y	118Vc06.fasta
118Vc06.fasta_analysis_circularity_extended.log:118Vc062_rotated=True	non-origin-containing-contig	0	NA	NA	1077167	N	Y	35	35	NA	N	118Vc06.fasta
118Vc06.fasta_analysis_circularity_extended.log:118Vc063_rotated=True	non-origin-containing-contig	0	NA	NA	4166	Y	Y	65	65	NA	N	118Vc06.fasta
118Vc07.fasta_analysis_circularity_extended.log:118Vc071_rotated=True	origin-containing-contig	2	+	-5	3103631	N	Y	32	32	NA	Y	118Vc07.fasta
118Vc07.fasta_analysis_circularity_extended.log:118Vc072_rotated=True	non-origin-containing-contig	0	NA	NA	1077169	N	Y	37	37	NA	N	118Vc07.fasta
118Vc07.fasta_analysis_circularity_extended.log:118Vc073_rotated=True	non-origin-containing-contig	0	NA	NA	6124	N	Y	81	81	NA	N	118Vc07.fasta
118Vc08.fasta_analysis_circularity_extended.log:118Vc081_rotated=True	origin-containing-contig	2	+	-5	3103626	N	Y	41	41	NA	Y	118Vc08.fasta
118Vc08.fasta_analysis_circularity_extended.log:118Vc082_rotated=True	non-origin-containing-contig	0	NA	NA	1077162	N	Y	42	42	NA	N	118Vc08.fasta
118Vc08.fasta_analysis_circularity_extended.log:118Vc083_rotated=True	non-origin-containing-contig	0	NA	NA	4854	Y	Y	100	100	NA	N	118Vc08.fasta
118Vc09.fasta_analysis_circularity_extended.log:118Vc091_rotated=True	origin-containing-contig	2	+	-5	3059912	N	Y	33	33	NA	Y	118Vc09.fasta
118Vc09.fasta_analysis_circularity_extended.log:118Vc092_rotated=True	non-origin-containing-contig	0	NA	NA	1077167	N	Y	47	47	NA	N	118Vc09.fasta
118Vc09.fasta_analysis_circularity_extended.log:118Vc093_rotated=True	non-origin-containing-contig	0	NA	NA	799	N	N	5	0	NA	N	118Vc09.fasta
118Vc09.fasta_analysis_circularity_extended.log:118Vc094_rotated=True	non-origin-containing-contig	0	NA	NA	778	N	N	5	0	NA	N	118Vc09.fasta
118Vc10.fasta_analysis_circularity_extended.log:118Vc101_rotated=True	origin-containing-contig	2	+	-5	3103614	N	Y	91	91	NA	Y	118Vc10.fasta
118Vc10.fasta_analysis_circularity_extended.log:118Vc102_rotated=True	non-origin-containing-contig	0	NA	NA	1077158	N	Y	96	96	NA	N	118Vc10.fasta
118Vc10.fasta_analysis_circularity_extended.log:118Vc103_rotated=True	non-origin-containing-contig	0	NA	NA	4854	Y	Y	430	430	NA	N	118Vc10.fasta
118Vc10.fasta_analysis_circularity_extended.log:118Vc104_rotated=True	non-origin-containing-contig	0	NA	NA	802	Y	N	5	0	NA	N	118Vc10.fasta
119Vc01.fasta_analysis_circularity_extended.log:119Vc011_rotated=True	origin-containing-contig	2	+	-5	4136449	N	Y	35	35	NA	Y	119Vc01.fasta
119Vc01.fasta_analysis_circularity_extended.log:119Vc012_rotated=True	non-origin-containing-contig	0	NA	NA	1754	Y	Y	61	61	NA	N	119Vc01.fasta
119Vc01.fasta_analysis_circularity_extended.log:119Vc013_rotated=True	non-origin-containing-contig	0	NA	NA	2452	Y	N	5	5	NA	N	119Vc01.fasta
119Vc01.fasta_analysis_circularity_extended.log:119Vc014_rotated=True	non-origin-containing-contig	0	NA	NA	1581	Y	Y	17	17	NA	N	119Vc01.fasta
119Vc01.fasta_analysis_circularity_extended.log:119Vc015_rotated=True	non-origin-containing-contig	0	NA	NA	1999	Y	Y	17	17	NA	N	119Vc01.fasta
119Vc01.fasta_analysis_circularity_extended.log:119Vc016_rotated=True	non-origin-containing-contig	0	NA	NA	1560	Y	N	5	0	NA	N	119Vc01.fasta
119Vc01.fasta_analysis_circularity_extended.log:119Vc017_rotated=True	non-origin-containing-contig	0	NA	NA	1269	Y	N	5	0	NA	N	119Vc01.fasta
119Vc02.fasta_analysis_circularity_extended.log:119Vc021_rotated=True	origin-containing-contig	2	+	-5	3057150	N	Y	45	45	NA	Y	119Vc02.fasta
119Vc02.fasta_analysis_circularity_extended.log:119Vc022_rotated=True	non-origin-containing-contig	0	NA	NA	1077216	N	Y	43	43	NA	N	119Vc02.fasta
119Vc03.fasta_analysis_circularity_extended.log:119Vc031_rotated=True	origin-containing-contig	2	+	-5	3057147	N	Y	59	59	NA	Y	119Vc03.fasta
119Vc03.fasta_analysis_circularity_extended.log:119Vc032_rotated=True	non-origin-containing-contig	0	NA	NA	1077217	N	Y	48	48	NA	N	119Vc03.fasta
119Vc04.fasta_analysis_circularity_extended.log:119Vc041_rotated=True	origin-containing-contig	2	+	-5	3057149	N	Y	37	37	NA	Y	119Vc04.fasta
119Vc04.fasta_analysis_circularity_extended.log:119Vc042_rotated=True	non-origin-containing-contig	0	NA	NA	1077216	N	Y	38	38	NA	N	119Vc04.fasta
119Vc05.fasta_analysis_circularity_extended.log:119Vc051_rotated=True	origin-containing-contig	2	+	-5	4134365	N	Y	54	54	NA	Y	119Vc05.fasta
119Vc06.fasta_analysis_circularity_extended.log:119Vc061_rotated=True	origin-containing-contig	2	+	-5	4134364	N	Y	38	38	NA	Y	119Vc06.fasta
119Vc06.fasta_analysis_circularity_extended.log:119Vc062_rotated=True	non-origin-containing-contig	0	NA	NA	435	Y	N	5	0	NA	N	119Vc06.fasta
119Vc06.fasta_analysis_circularity_extended.log:119Vc063_rotated=True	non-origin-containing-contig	0	NA	NA	149	N	N	5	0	NA	N	119Vc06.fasta
119Vc06.fasta_analysis_circularity_extended.log:119Vc064_rotated=True	non-origin-containing-contig	0	NA	NA	570	Y	N	5	0	NA	N	119Vc06.fasta
119Vc07.fasta_analysis_circularity_extended.log:119Vc071_rotated=True	origin-containing-contig	2	+	-5	4129510	N	Y	22	22	NA	Y	119Vc07.fasta
119Vc08.fasta_analysis_circularity_extended.log:119Vc081_rotated=True	origin-containing-contig	2	+	-5	4134360	N	Y	46	46	NA	Y	119Vc08.fasta
119Vc09.fasta_analysis_circularity_extended.log:119Vc091_rotated=True	origin-containing-contig	2	+	-5	3057146	N	Y	47	47	NA	Y	119Vc09.fasta
119Vc09.fasta_analysis_circularity_extended.log:119Vc092_rotated=True	non-origin-containing-contig	0	NA	NA	1077217	N	Y	45	45	NA	N	119Vc09.fasta
119Vc10.fasta_analysis_circularity_extended.log:119Vc101_rotated=True	origin-containing-contig	2	+	-5	4134358	N	Y	80	80	NA	Y	119Vc10.fasta
120Vc01.fasta_analysis_circularity_extended.log:120Vc011_rotated=True	origin-containing-contig	2	+	-5	4134363	N	Y	55	55	NA	Y	120Vc01.fasta
120Vc02.fasta_analysis_circularity_extended.log:120Vc021_rotated=True	origin-containing-contig	2	+	-5	4134365	N	Y	56	56	NA	Y	120Vc02.fasta
120Vc02.fasta_analysis_circularity_extended.log:120Vc022_rotated=True	non-origin-containing-contig	0	NA	NA	899	Y	N	5	0	NA	N	120Vc02.fasta
120Vc03.fasta_analysis_circularity_extended.log:120Vc031_rotated=True	origin-containing-contig	2	+	-5	4134364	N	Y	103	103	NA	Y	120Vc03.fasta
120Vc04.fasta_analysis_circularity_extended.log:120Vc041_rotated=True	origin-containing-contig	2	+	-5	4134357	N	Y	228	228	NA	Y	120Vc04.fasta
120Vc05.fasta_analysis_circularity_extended.log:120Vc051_rotated=True	origin-containing-contig	2	+	-5	4134359	N	Y	65	65	NA	Y	120Vc05.fasta
120Vc06.fasta_analysis_circularity_extended.log:120Vc061_rotated=True	origin-containing-contig	2	+	-5	4134358	N	Y	328	328	NA	Y	120Vc06.fasta
120Vc07.fasta_analysis_circularity_extended.log:120Vc071_rotated=True	origin-containing-contig	2	+	-5	4134363	N	Y	145	145	NA	Y	120Vc07.fasta
120Vc08.fasta_analysis_circularity_extended.log:120Vc081_rotated=True	origin-containing-contig	2	+	-5	4134359	N	Y	211	211	NA	Y	120Vc08.fasta
120Vc09.fasta_analysis_circularity_extended.log:120Vc091_rotated=True	origin-containing-contig	2	+	-5	4134360	N	Y	143	143	NA	Y	120Vc09.fasta
120Vc10.fasta_analysis_circularity_extended.log:120Vc101_rotated=True	origin-containing-contig	2	+	-5	4134360	N	Y	106	106	NA	Y	120Vc10.fasta
121Vc01.fasta_analysis_circularity_extended.log:121Vc011_rotated=True	origin-containing-contig	2	+	-5	4134361	N	Y	144	144	NA	Y	121Vc01.fasta
121Vc02.fasta_analysis_circularity_extended.log:121Vc021_rotated=True	origin-containing-contig	2	+	-5	3059873	N	Y	90	90	NA	Y	121Vc02.fasta
121Vc02.fasta_analysis_circularity_extended.log:121Vc022_rotated=True	non-origin-containing-contig	0	NA	NA	1077215	N	Y	72	72	NA	N	121Vc02.fasta
121Vc03.fasta_analysis_circularity_extended.log:121Vc031_rotated=True	origin-containing-contig	2	+	-5	3057144	N	Y	156	156	NA	Y	121Vc03.fasta
121Vc03.fasta_analysis_circularity_extended.log:121Vc032_rotated=True	non-origin-containing-contig	0	NA	NA	1081812	N	Y	130	130	NA	N	121Vc03.fasta
121Vc04.fasta_analysis_circularity_extended.log:121Vc041_rotated=True	origin-containing-contig	2	+	-5	3057149	N	Y	69	69	NA	Y	121Vc04.fasta
121Vc04.fasta_analysis_circularity_extended.log:121Vc042_rotated=True	non-origin-containing-contig	0	NA	NA	1077214	N	Y	81	81	NA	N	121Vc04.fasta
121Vc05.fasta_analysis_circularity_extended.log:121Vc051_rotated=True	origin-containing-contig	2	+	-5	4134359	N	Y	60	60	NA	Y	121Vc05.fasta
121Vc06.fasta_analysis_circularity_extended.log:121Vc061_rotated=True	origin-containing-contig	2	+	-5	4134361	N	Y	140	140	NA	Y	121Vc06.fasta
121Vc07.fasta_analysis_circularity_extended.log:121Vc071_rotated=True	origin-containing-contig	2	+	-5	4134359	N	Y	65	65	NA	Y	121Vc07.fasta
121Vc08.fasta_analysis_circularity_extended.log:121Vc081_rotated=True	origin-containing-contig	2	+	-5	4134359	N	Y	49	49	NA	Y	121Vc08.fasta
121Vc09.fasta_analysis_circularity_extended.log:121Vc091_rotated=True	origin-containing-contig	2	+	-5	3057147	N	Y	82	82	NA	Y	121Vc09.fasta
121Vc09.fasta_analysis_circularity_extended.log:121Vc092_rotated=True	non-origin-containing-contig	0	NA	NA	1077214	N	Y	62	62	NA	N	121Vc09.fasta
121Vc10.fasta_analysis_circularity_extended.log:121Vc101_rotated=True	origin-containing-contig	2	+	-5	3057146	N	Y	81	81	NA	Y	121Vc10.fasta
121Vc10.fasta_analysis_circularity_extended.log:121Vc102_rotated=True	non-origin-containing-contig	0	NA	NA	1077218	N	Y	66	66	NA	N	121Vc10.fasta
122Vc01.fasta_analysis_circularity_extended.log:122Vc011_rotated=True	origin-containing-contig	2	+	-5	3093911	N	Y	69	69	NA	Y	122Vc01.fasta
122Vc01.fasta_analysis_circularity_extended.log:122Vc012_rotated=True	non-origin-containing-contig	0	NA	NA	1059170	N	Y	82	82	NA	N	122Vc01.fasta
122Vc02.fasta_analysis_circularity_extended.log:122Vc021_rotated=True	origin-containing-contig	2	+	-5	3093912	N	Y	73	73	NA	Y	122Vc02.fasta
122Vc02.fasta_analysis_circularity_extended.log:122Vc022_rotated=True	non-origin-containing-contig	0	NA	NA	1059168	N	Y	54	54	NA	N	122Vc02.fasta
122Vc03.fasta_analysis_circularity_extended.log:122Vc031_rotated=True	origin-containing-contig	2	+	-5	3093912	N	Y	48	48	NA	Y	122Vc03.fasta
122Vc03.fasta_analysis_circularity_extended.log:122Vc032_rotated=True	non-origin-containing-contig	0	NA	NA	1059170	N	Y	55	55	NA	N	122Vc03.fasta
122Vc04.fasta_analysis_circularity_extended.log:122Vc041_rotated=True	origin-containing-contig	2	+	-5	3093910	N	Y	213	213	NA	Y	122Vc04.fasta
122Vc04.fasta_analysis_circularity_extended.log:122Vc042_rotated=True	non-origin-containing-contig	0	NA	NA	1059170	N	Y	210	210	NA	N	122Vc04.fasta
122Vc05.fasta_analysis_circularity_extended.log:122Vc051_rotated=True	origin-containing-contig	2	+	-5	3093911	N	Y	221	221	NA	Y	122Vc05.fasta
122Vc05.fasta_analysis_circularity_extended.log:122Vc052_rotated=True	non-origin-containing-contig	0	NA	NA	1059169	N	Y	206	206	NA	N	122Vc05.fasta
122Vc06.fasta_analysis_circularity_extended.log:122Vc061_rotated=True	origin-containing-contig	2	+	-5	3093910	N	Y	168	168	NA	Y	122Vc06.fasta
122Vc06.fasta_analysis_circularity_extended.log:122Vc062_rotated=True	non-origin-containing-contig	0	NA	NA	1059171	N	Y	167	167	NA	N	122Vc06.fasta
122Vc07.fasta_analysis_circularity_extended.log:122Vc071_rotated=True	origin-containing-contig	2	+	-5	3093912	N	Y	127	127	NA	Y	122Vc07.fasta
122Vc07.fasta_analysis_circularity_extended.log:122Vc072_rotated=True	non-origin-containing-contig	0	NA	NA	1059170	N	Y	130	130	NA	N	122Vc07.fasta
122Vc08.fasta_analysis_circularity_extended.log:122Vc081_rotated=True	origin-containing-contig	2	+	-5	3093907	N	Y	164	164	NA	Y	122Vc08.fasta
122Vc08.fasta_analysis_circularity_extended.log:122Vc082_rotated=True	non-origin-containing-contig	0	NA	NA	1059170	N	Y	152	152	NA	N	122Vc08.fasta
122Vc09.fasta_analysis_circularity_extended.log:122Vc091_rotated=True	origin-containing-contig	2	+	-5	3093908	N	Y	240	240	NA	Y	122Vc09.fasta
122Vc09.fasta_analysis_circularity_extended.log:122Vc092_rotated=True	non-origin-containing-contig	0	NA	NA	1059170	N	Y	206	206	NA	N	122Vc09.fasta
122Vc10.fasta_analysis_circularity_extended.log:122Vc101_rotated=True	origin-containing-contig	2	+	-5	3093909	N	Y	144	144	NA	Y	122Vc10.fasta
122Vc10.fasta_analysis_circularity_extended.log:122Vc102_rotated=True	non-origin-containing-contig	0	NA	NA	1059169	N	Y	127	127	NA	N	122Vc10.fasta
123Vc01.fasta_analysis_circularity_extended.log:123Vc011_rotated=True	origin-containing-contig	2	+	-5	3093911	N	Y	73	73	NA	Y	123Vc01.fasta
123Vc01.fasta_analysis_circularity_extended.log:123Vc012_rotated=True	non-origin-containing-contig	0	NA	NA	1059169	N	Y	76	76	NA	N	123Vc01.fasta
123Vc02.fasta_analysis_circularity_extended.log:123Vc021_rotated=True	origin-containing-contig	2	+	-5	3093909	N	Y	108	108	NA	Y	123Vc02.fasta
123Vc02.fasta_analysis_circularity_extended.log:123Vc022_rotated=True	non-origin-containing-contig	0	NA	NA	1059170	N	Y	88	88	NA	N	123Vc02.fasta
123Vc03.fasta_analysis_circularity_extended.log:123Vc031_rotated=True	origin-containing-contig	2	+	-5	3093908	N	Y	188	188	NA	Y	123Vc03.fasta
123Vc03.fasta_analysis_circularity_extended.log:123Vc032_rotated=True	non-origin-containing-contig	0	NA	NA	1059169	N	Y	187	187	NA	N	123Vc03.fasta
123Vc04.fasta_analysis_circularity_extended.log:123Vc041_rotated=True	origin-containing-contig	2	+	-5	3093911	N	Y	80	80	NA	Y	123Vc04.fasta
123Vc04.fasta_analysis_circularity_extended.log:123Vc042_rotated=True	non-origin-containing-contig	0	NA	NA	1059170	N	Y	101	101	NA	N	123Vc04.fasta
123Vc05.fasta_analysis_circularity_extended.log:123Vc051_rotated=True	origin-containing-contig	2	+	-5	3093912	N	Y	60	60	NA	Y	123Vc05.fasta
123Vc05.fasta_analysis_circularity_extended.log:123Vc052_rotated=True	non-origin-containing-contig	0	NA	NA	1059170	N	Y	64	64	NA	N	123Vc05.fasta
123Vc06.fasta_analysis_circularity_extended.log:123Vc061_rotated=True	origin-containing-contig	2	+	-5	3093912	N	Y	77	77	NA	Y	123Vc06.fasta
123Vc06.fasta_analysis_circularity_extended.log:123Vc062_rotated=True	non-origin-containing-contig	0	NA	NA	1059170	N	Y	66	66	NA	N	123Vc06.fasta
123Vc07.fasta_analysis_circularity_extended.log:123Vc071_rotated=True	origin-containing-contig	2	+	-5	3093964	N	Y	101	101	NA	Y	123Vc07.fasta
123Vc07.fasta_analysis_circularity_extended.log:123Vc072_rotated=True	non-origin-containing-contig	0	NA	NA	1059169	N	Y	86	86	NA	N	123Vc07.fasta
123Vc08.fasta_analysis_circularity_extended.log:123Vc081_rotated=True	origin-containing-contig	2	+	-5	3093912	N	Y	104	104	NA	Y	123Vc08.fasta
123Vc08.fasta_analysis_circularity_extended.log:123Vc082_rotated=True	non-origin-containing-contig	0	NA	NA	1059170	N	Y	112	112	NA	N	123Vc08.fasta
123Vc09.fasta_analysis_circularity_extended.log:123Vc091_rotated=True	origin-containing-contig	2	+	-5	3093909	N	Y	179	179	NA	Y	123Vc09.fasta
123Vc09.fasta_analysis_circularity_extended.log:123Vc092_rotated=True	non-origin-containing-contig	0	NA	NA	1059169	N	Y	157	157	NA	N	123Vc09.fasta
123Vc10.fasta_analysis_circularity_extended.log:123Vc101_rotated=True	origin-containing-contig	2	+	-5	3093908	N	Y	169	169	NA	Y	123Vc10.fasta
123Vc10.fasta_analysis_circularity_extended.log:123Vc102_rotated=True	non-origin-containing-contig	0	NA	NA	1059169	N	Y	171	171	NA	N	123Vc10.fasta
124Vc01.fasta_analysis_circularity_extended.log:124Vc011_rotated=True	origin-containing-contig	2	+	-5	3065082	N	Y	107	107	NA	Y	124Vc01.fasta
124Vc01.fasta_analysis_circularity_extended.log:124Vc012_rotated=True	non-origin-containing-contig	0	NA	NA	1077204	N	Y	135	135	NA	N	124Vc01.fasta
124Vc01.fasta_analysis_circularity_extended.log:124Vc013_rotated=True	non-origin-containing-contig	0	NA	NA	6167	N	Y	250	250	NA	N	124Vc01.fasta
124Vc02.fasta_analysis_circularity_extended.log:124Vc021_rotated=True	origin-containing-contig	2	+	-5	3063770	N	Y	233	233	NA	Y	124Vc02.fasta
124Vc02.fasta_analysis_circularity_extended.log:124Vc022_rotated=True	non-origin-containing-contig	0	NA	NA	1077197	N	Y	206	206	NA	N	124Vc02.fasta
124Vc03.fasta_analysis_circularity_extended.log:124Vc031_rotated=True	origin-containing-contig	2	+	-5	3063773	N	Y	135	135	NA	Y	124Vc03.fasta
124Vc03.fasta_analysis_circularity_extended.log:124Vc032_rotated=True	non-origin-containing-contig	0	NA	NA	1077203	N	Y	130	130	NA	N	124Vc03.fasta
124Vc04.fasta_analysis_circularity_extended.log:124Vc041_rotated=True	origin-containing-contig	2	+	-5	3063775	N	Y	81	81	NA	Y	124Vc04.fasta
124Vc04.fasta_analysis_circularity_extended.log:124Vc042_rotated=True	non-origin-containing-contig	0	NA	NA	1077196	N	Y	89	89	NA	N	124Vc04.fasta
124Vc05.fasta_analysis_circularity_extended.log:124Vc051_rotated=True	origin-containing-contig	2	+	-5	3063776	N	Y	82	82	NA	Y	124Vc05.fasta
124Vc05.fasta_analysis_circularity_extended.log:124Vc052_rotated=True	non-origin-containing-contig	0	NA	NA	1077197	N	Y	89	89	NA	N	124Vc05.fasta
124Vc06.fasta_analysis_circularity_extended.log:124Vc061_rotated=True	origin-containing-contig	2	+	-5	3063776	N	Y	116	116	NA	Y	124Vc06.fasta
124Vc06.fasta_analysis_circularity_extended.log:124Vc062_rotated=True	non-origin-containing-contig	0	NA	NA	1077198	N	Y	133	133	NA	N	124Vc06.fasta
124Vc07.fasta_analysis_circularity_extended.log:124Vc071_rotated=True	origin-containing-contig	2	+	-5	3063774	N	Y	117	117	NA	Y	124Vc07.fasta
124Vc07.fasta_analysis_circularity_extended.log:124Vc072_rotated=True	non-origin-containing-contig	0	NA	NA	1077197	N	Y	116	116	NA	N	124Vc07.fasta
124Vc07.fasta_analysis_circularity_extended.log:124Vc073_rotated=True	non-origin-containing-contig	0	NA	NA	4569	Y	N	5	0	NA	N	124Vc07.fasta
124Vc07.fasta_analysis_circularity_extended.log:124Vc074_rotated=True	non-origin-containing-contig	0	NA	NA	4854	Y	Y	217	217	NA	N	124Vc07.fasta
124Vc08.fasta_analysis_circularity_extended.log:124Vc081_rotated=True	origin-containing-contig	2	+	-5	3063770	N	Y	270	270	NA	Y	124Vc08.fasta
124Vc08.fasta_analysis_circularity_extended.log:124Vc082_rotated=True	non-origin-containing-contig	0	NA	NA	1077197	N	Y	299	299	NA	N	124Vc08.fasta
124Vc08.fasta_analysis_circularity_extended.log:124Vc083_rotated=True	non-origin-containing-contig	0	NA	NA	4854	Y	Y	642	642	NA	N	124Vc08.fasta
124Vc09.fasta_analysis_circularity_extended.log:124Vc091_rotated=True	origin-containing-contig	2	+	-5	3063772	N	Y	108	108	NA	Y	124Vc09.fasta
124Vc09.fasta_analysis_circularity_extended.log:124Vc092_rotated=True	non-origin-containing-contig	0	NA	NA	1077204	N	Y	103	103	NA	N	124Vc09.fasta
124Vc09.fasta_analysis_circularity_extended.log:124Vc093_rotated=True	non-origin-containing-contig	0	NA	NA	4854	Y	Y	248	248	NA	N	124Vc09.fasta
124Vc10.fasta_analysis_circularity_extended.log:124Vc101_rotated=True	origin-containing-contig	2	+	-5	3063775	N	Y	50	50	NA	Y	124Vc10.fasta
124Vc10.fasta_analysis_circularity_extended.log:124Vc102_rotated=True	non-origin-containing-contig	0	NA	NA	1077202	N	Y	62	62	NA	N	124Vc10.fasta
124Vc10.fasta_analysis_circularity_extended.log:124Vc103_rotated=True	non-origin-containing-contig	0	NA	NA	6127	N	Y	93	93	NA	N	124Vc10.fasta
125Vc01.fasta_analysis_circularity_extended.log:125Vc011_rotated=True	origin-containing-contig	2	+	-5	3063772	N	Y	364	364	NA	Y	125Vc01.fasta
125Vc01.fasta_analysis_circularity_extended.log:125Vc012_rotated=True	non-origin-containing-contig	0	NA	NA	1077197	N	Y	323	323	NA	N	125Vc01.fasta
125Vc01.fasta_analysis_circularity_extended.log:125Vc013_rotated=True	non-origin-containing-contig	0	NA	NA	4854	Y	Y	841	841	NA	N	125Vc01.fasta
125Vc02.fasta_analysis_circularity_extended.log:125Vc021_rotated=True	origin-containing-contig	2	+	-5	3063772	N	Y	94	94	NA	Y	125Vc02.fasta
125Vc02.fasta_analysis_circularity_extended.log:125Vc022_rotated=True	non-origin-containing-contig	0	NA	NA	1077197	N	Y	86	86	NA	N	125Vc02.fasta
125Vc02.fasta_analysis_circularity_extended.log:125Vc023_rotated=True	non-origin-containing-contig	0	NA	NA	4854	Y	Y	218	218	NA	N	125Vc02.fasta
125Vc03.fasta_analysis_circularity_extended.log:125Vc031_rotated=True	origin-containing-contig	2	+	-5	3058918	N	Y	195	195	NA	Y	125Vc03.fasta
125Vc03.fasta_analysis_circularity_extended.log:125Vc032_rotated=True	non-origin-containing-contig	0	NA	NA	1077199	N	Y	204	204	NA	N	125Vc03.fasta
125Vc04.fasta_analysis_circularity_extended.log:125Vc041_rotated=True	origin-containing-contig	2	+	-5	3063772	N	Y	117	117	NA	Y	125Vc04.fasta
125Vc04.fasta_analysis_circularity_extended.log:125Vc042_rotated=True	non-origin-containing-contig	0	NA	NA	1077196	N	Y	117	117	NA	N	125Vc04.fasta
125Vc05.fasta_analysis_circularity_extended.log:125Vc051_rotated=True	origin-containing-contig	2	+	-5	3068623	N	Y	302	302	NA	Y	125Vc05.fasta
125Vc05.fasta_analysis_circularity_extended.log:125Vc052_rotated=True	non-origin-containing-contig	0	NA	NA	1077197	N	Y	271	271	NA	N	125Vc05.fasta
125Vc06.fasta_analysis_circularity_extended.log:125Vc061_rotated=True	origin-containing-contig	2	+	-5	3063775	N	Y	56	56	NA	Y	125Vc06.fasta
125Vc06.fasta_analysis_circularity_extended.log:125Vc062_rotated=True	non-origin-containing-contig	0	NA	NA	1077198	N	Y	68	68	NA	N	125Vc06.fasta
125Vc06.fasta_analysis_circularity_extended.log:125Vc063_rotated=True	non-origin-containing-contig	0	NA	NA	4854	Y	Y	110	110	NA	N	125Vc06.fasta
125Vc07.fasta_analysis_circularity_extended.log:125Vc071_rotated=True	origin-containing-contig	2	+	-5	3063772	N	Y	158	158	NA	Y	125Vc07.fasta
125Vc07.fasta_analysis_circularity_extended.log:125Vc072_rotated=True	non-origin-containing-contig	0	NA	NA	1077198	N	Y	174	174	NA	N	125Vc07.fasta
125Vc07.fasta_analysis_circularity_extended.log:125Vc073_rotated=True	non-origin-containing-contig	0	NA	NA	6125	N	Y	332	332	NA	N	125Vc07.fasta
125Vc08.fasta_analysis_circularity_extended.log:125Vc081_rotated=True	origin-containing-contig	2	+	-5	3058919	N	Y	288	288	NA	Y	125Vc08.fasta
125Vc08.fasta_analysis_circularity_extended.log:125Vc082_rotated=True	non-origin-containing-contig	0	NA	NA	1077197	N	Y	282	282	NA	N	125Vc08.fasta
125Vc09.fasta_analysis_circularity_extended.log:125Vc091_rotated=True	origin-containing-contig	2	+	-5	3058915	N	Y	270	270	NA	Y	125Vc09.fasta
125Vc09.fasta_analysis_circularity_extended.log:125Vc092_rotated=True	non-origin-containing-contig	0	NA	NA	1077196	N	Y	235	235	NA	N	125Vc09.fasta
125Vc10.fasta_analysis_circularity_extended.log:125Vc101_rotated=True	origin-containing-contig	2	+	-5	3063776	N	Y	60	60	NA	Y	125Vc10.fasta
125Vc10.fasta_analysis_circularity_extended.log:125Vc102_rotated=True	non-origin-containing-contig	0	NA	NA	1077199	N	Y	50	50	NA	N	125Vc10.fasta
125Vc10.fasta_analysis_circularity_extended.log:125Vc103_rotated=True	non-origin-containing-contig	0	NA	NA	4854	Y	Y	108	108	NA	N	125Vc10.fasta
126Vc01.fasta_analysis_circularity_extended.log:126Vc011_rotated=True	origin-containing-contig	2	+	-5	3063772	N	Y	164	164	NA	Y	126Vc01.fasta
126Vc01.fasta_analysis_circularity_extended.log:126Vc012_rotated=True	non-origin-containing-contig	0	NA	NA	1077196	N	Y	155	155	NA	N	126Vc01.fasta
126Vc02.fasta_analysis_circularity_extended.log:126Vc021_rotated=True	origin-containing-contig	2	+	-5	3063775	N	Y	156	156	NA	Y	126Vc02.fasta
126Vc02.fasta_analysis_circularity_extended.log:126Vc022_rotated=True	non-origin-containing-contig	0	NA	NA	1077197	N	Y	153	153	NA	N	126Vc02.fasta
126Vc03.fasta_analysis_circularity_extended.log:126Vc031_rotated=True	origin-containing-contig	2	+	-5	3058923	N	Y	76	76	NA	Y	126Vc03.fasta
126Vc03.fasta_analysis_circularity_extended.log:126Vc032_rotated=True	non-origin-containing-contig	0	NA	NA	1077197	N	Y	85	85	NA	N	126Vc03.fasta
126Vc03.fasta_analysis_circularity_extended.log:126Vc033_rotated=True	non-origin-containing-contig	0	NA	NA	6125	N	Y	138	138	NA	N	126Vc03.fasta
126Vc04.fasta_analysis_circularity_extended.log:126Vc041_rotated=True	origin-containing-contig	2	+	-5	3063775	N	Y	68	68	NA	Y	126Vc04.fasta
126Vc04.fasta_analysis_circularity_extended.log:126Vc042_rotated=True	non-origin-containing-contig	0	NA	NA	1077199	N	Y	60	60	NA	N	126Vc04.fasta
126Vc04.fasta_analysis_circularity_extended.log:126Vc043_rotated=True	non-origin-containing-contig	0	NA	NA	4854	Y	Y	209	209	NA	N	126Vc04.fasta
126Vc05.fasta_analysis_circularity_extended.log:126Vc051_rotated=True	origin-containing-contig	2	+	-5	3063772	N	Y	187	187	NA	Y	126Vc05.fasta
126Vc05.fasta_analysis_circularity_extended.log:126Vc052_rotated=True	non-origin-containing-contig	0	NA	NA	1077201	N	Y	190	190	NA	N	126Vc05.fasta
126Vc06.fasta_analysis_circularity_extended.log:126Vc061_rotated=True	origin-containing-contig	2	+	-5	3063776	N	Y	65	65	NA	Y	126Vc06.fasta
126Vc06.fasta_analysis_circularity_extended.log:126Vc062_rotated=True	non-origin-containing-contig	0	NA	NA	1077204	N	Y	82	82	NA	N	126Vc06.fasta
126Vc06.fasta_analysis_circularity_extended.log:126Vc063_rotated=True	non-origin-containing-contig	0	NA	NA	4854	Y	Y	178	178	NA	N	126Vc06.fasta
126Vc07.fasta_analysis_circularity_extended.log:126Vc071_rotated=True	origin-containing-contig	2	+	-5	3063657	N	Y	88	88	NA	Y	126Vc07.fasta
126Vc07.fasta_analysis_circularity_extended.log:126Vc072_rotated=True	non-origin-containing-contig	0	NA	NA	1077204	N	Y	73	73	NA	N	126Vc07.fasta
126Vc07.fasta_analysis_circularity_extended.log:126Vc073_rotated=True	non-origin-containing-contig	0	NA	NA	4853	Y	Y	190	190	NA	N	126Vc07.fasta
126Vc08.fasta_analysis_circularity_extended.log:126Vc081_rotated=True	origin-containing-contig	2	+	-5	3063776	N	Y	113	113	NA	Y	126Vc08.fasta
126Vc08.fasta_analysis_circularity_extended.log:126Vc082_rotated=True	non-origin-containing-contig	0	NA	NA	1077199	N	Y	131	131	NA	N	126Vc08.fasta
126Vc08.fasta_analysis_circularity_extended.log:126Vc083_rotated=True	non-origin-containing-contig	0	NA	NA	4854	Y	Y	289	289	NA	N	126Vc08.fasta
126Vc09.fasta_analysis_circularity_extended.log:126Vc091_rotated=True	origin-containing-contig	2	+	-5	3063778	N	Y	99	99	NA	Y	126Vc09.fasta
126Vc09.fasta_analysis_circularity_extended.log:126Vc092_rotated=True	non-origin-containing-contig	0	NA	NA	1077198	N	Y	104	104	NA	N	126Vc09.fasta
126Vc09.fasta_analysis_circularity_extended.log:126Vc093_rotated=True	non-origin-containing-contig	0	NA	NA	4854	Y	Y	225	225	NA	N	126Vc09.fasta
126Vc10.fasta_analysis_circularity_extended.log:126Vc101_rotated=True	origin-containing-contig	2	+	-5	3063779	N	Y	45	45	NA	Y	126Vc10.fasta
126Vc10.fasta_analysis_circularity_extended.log:126Vc102_rotated=True	non-origin-containing-contig	0	NA	NA	1077202	N	Y	53	53	NA	N	126Vc10.fasta
126Vc10.fasta_analysis_circularity_extended.log:126Vc103_rotated=True	non-origin-containing-contig	0	NA	NA	4794	Y	Y	95	95	NA	N	126Vc10.fasta
127Vc01.fasta_analysis_circularity_extended.log:127Vc011_rotated=True	origin-containing-contig	2	+	-5	3065543	N	Y	46	46	NA	Y	127Vc01.fasta
127Vc01.fasta_analysis_circularity_extended.log:127Vc012_rotated=True	non-origin-containing-contig	0	NA	NA	1077203	N	Y	56	56	NA	N	127Vc01.fasta
127Vc01.fasta_analysis_circularity_extended.log:127Vc013_rotated=True	non-origin-containing-contig	0	NA	NA	6129	N	Y	101	101	NA	N	127Vc01.fasta
127Vc02.fasta_analysis_circularity_extended.log:127Vc021_rotated=True	origin-containing-contig	2	+	-5	3065541	N	Y	71	71	NA	Y	127Vc02.fasta
127Vc02.fasta_analysis_circularity_extended.log:127Vc022_rotated=True	non-origin-containing-contig	0	NA	NA	1077197	N	Y	67	67	NA	N	127Vc02.fasta
127Vc03.fasta_analysis_circularity_extended.log:127Vc031_rotated=True	origin-containing-contig	2	+	-5	3065540	N	Y	74	74	NA	Y	127Vc03.fasta
127Vc03.fasta_analysis_circularity_extended.log:127Vc032_rotated=True	non-origin-containing-contig	0	NA	NA	1077198	N	Y	67	67	NA	N	127Vc03.fasta
127Vc03.fasta_analysis_circularity_extended.log:127Vc033_rotated=True	non-origin-containing-contig	0	NA	NA	4854	Y	Y	204	204	NA	N	127Vc03.fasta
127Vc04.fasta_analysis_circularity_extended.log:127Vc041_rotated=True	origin-containing-contig	2	+	-5	3065543	N	Y	49	49	NA	Y	127Vc04.fasta
127Vc04.fasta_analysis_circularity_extended.log:127Vc042_rotated=True	non-origin-containing-contig	0	NA	NA	1077197	N	Y	43	43	NA	N	127Vc04.fasta
127Vc04.fasta_analysis_circularity_extended.log:127Vc043_rotated=True	non-origin-containing-contig	0	NA	NA	4521	Y	Y	114	114	NA	N	127Vc04.fasta
127Vc05.fasta_analysis_circularity_extended.log:127Vc051_rotated=True	origin-containing-contig	2	+	-5	3065541	N	Y	69	69	NA	Y	127Vc05.fasta
127Vc05.fasta_analysis_circularity_extended.log:127Vc052_rotated=True	non-origin-containing-contig	0	NA	NA	1077196	N	Y	55	55	NA	N	127Vc05.fasta
127Vc05.fasta_analysis_circularity_extended.log:127Vc053_rotated=True	non-origin-containing-contig	0	NA	NA	4854	Y	Y	149	149	NA	N	127Vc05.fasta
127Vc06.fasta_analysis_circularity_extended.log:127Vc061_rotated=True	origin-containing-contig	2	+	-5	3065541	N	Y	66	66	NA	Y	127Vc06.fasta
127Vc06.fasta_analysis_circularity_extended.log:127Vc062_rotated=True	non-origin-containing-contig	0	NA	NA	1077196	N	Y	87	87	NA	N	127Vc06.fasta
127Vc06.fasta_analysis_circularity_extended.log:127Vc063_rotated=True	non-origin-containing-contig	0	NA	NA	4854	Y	Y	119	119	NA	N	127Vc06.fasta
127Vc07.fasta_analysis_circularity_extended.log:127Vc071_rotated=True	origin-containing-contig	2	+	-5	3065546	N	Y	30	30	NA	Y	127Vc07.fasta
127Vc07.fasta_analysis_circularity_extended.log:127Vc072_rotated=True	non-origin-containing-contig	0	NA	NA	1077200	N	Y	57	57	NA	N	127Vc07.fasta
127Vc07.fasta_analysis_circularity_extended.log:127Vc073_rotated=True	non-origin-containing-contig	0	NA	NA	6134	N	Y	70	70	NA	N	127Vc07.fasta
127Vc08.fasta_analysis_circularity_extended.log:127Vc081_rotated=True	origin-containing-contig	2	+	-5	3065542	N	Y	45	45	NA	Y	127Vc08.fasta
127Vc08.fasta_analysis_circularity_extended.log:127Vc082_rotated=True	non-origin-containing-contig	0	NA	NA	1077196	N	Y	58	58	NA	N	127Vc08.fasta
127Vc08.fasta_analysis_circularity_extended.log:127Vc083_rotated=True	non-origin-containing-contig	0	NA	NA	4854	Y	Y	162	162	NA	N	127Vc08.fasta
127Vc09.fasta_analysis_circularity_extended.log:127Vc091_rotated=True	origin-containing-contig	2	+	-5	3065540	N	Y	82	82	NA	Y	127Vc09.fasta
127Vc09.fasta_analysis_circularity_extended.log:127Vc092_rotated=True	non-origin-containing-contig	0	NA	NA	1072061	N	Y	72	72	NA	N	127Vc09.fasta
127Vc09.fasta_analysis_circularity_extended.log:127Vc093_rotated=True	non-origin-containing-contig	0	NA	NA	4854	Y	Y	143	143	NA	N	127Vc09.fasta
127Vc10.fasta_analysis_circularity_extended.log:127Vc101_rotated=True	origin-containing-contig	2	+	-5	3065541	N	Y	42	42	NA	Y	127Vc10.fasta
127Vc10.fasta_analysis_circularity_extended.log:127Vc102_rotated=True	non-origin-containing-contig	0	NA	NA	1077197	N	Y	32	32	NA	N	127Vc10.fasta
128Vc01.fasta_analysis_circularity_extended.log:128Vc011_rotated=True	origin-containing-contig	2	+	-5	3063785	N	Y	78	78	NA	Y	128Vc01.fasta
128Vc01.fasta_analysis_circularity_extended.log:128Vc012_rotated=True	non-origin-containing-contig	0	NA	NA	1077210	N	Y	92	92	NA	N	128Vc01.fasta
128Vc01.fasta_analysis_circularity_extended.log:128Vc013_rotated=True	non-origin-containing-contig	0	NA	NA	4852	Y	Y	200	200	NA	N	128Vc01.fasta
128Vc02.fasta_analysis_circularity_extended.log:128Vc021_rotated=True	origin-containing-contig	2	+	-5	3063799	N	Y	26	26	NA	Y	128Vc02.fasta
128Vc02.fasta_analysis_circularity_extended.log:128Vc022_rotated=True	non-origin-containing-contig	0	NA	NA	1077224	N	Y	43	43	NA	N	128Vc02.fasta
128Vc02.fasta_analysis_circularity_extended.log:128Vc023_rotated=True	non-origin-containing-contig	0	NA	NA	4854	Y	Y	79	79	NA	N	128Vc02.fasta
128Vc03.fasta_analysis_circularity_extended.log:128Vc031_rotated=True	origin-containing-contig	2	+	-5	3063787	N	Y	121	121	NA	Y	128Vc03.fasta
128Vc03.fasta_analysis_circularity_extended.log:128Vc032_rotated=True	non-origin-containing-contig	0	NA	NA	1077210	N	Y	97	97	NA	N	128Vc03.fasta
128Vc04.fasta_analysis_circularity_extended.log:128Vc041_rotated=True	origin-containing-contig	2	+	-5	3063786	N	Y	74	74	NA	Y	128Vc04.fasta
128Vc04.fasta_analysis_circularity_extended.log:128Vc042_rotated=True	non-origin-containing-contig	0	NA	NA	1077210	N	Y	69	69	NA	N	128Vc04.fasta
128Vc04.fasta_analysis_circularity_extended.log:128Vc043_rotated=True	non-origin-containing-contig	0	NA	NA	4854	Y	Y	130	130	NA	N	128Vc04.fasta
128Vc05.fasta_analysis_circularity_extended.log:128Vc051_rotated=True	origin-containing-contig	2	+	-5	3063786	N	Y	78	78	NA	Y	128Vc05.fasta
128Vc05.fasta_analysis_circularity_extended.log:128Vc052_rotated=True	non-origin-containing-contig	0	NA	NA	1077208	N	Y	61	61	NA	N	128Vc05.fasta
128Vc05.fasta_analysis_circularity_extended.log:128Vc053_rotated=True	non-origin-containing-contig	0	NA	NA	4854	Y	Y	170	170	NA	N	128Vc05.fasta
128Vc06.fasta_analysis_circularity_extended.log:128Vc061_rotated=True	origin-containing-contig	2	+	-5	3063785	N	Y	86	86	NA	Y	128Vc06.fasta
128Vc06.fasta_analysis_circularity_extended.log:128Vc062_rotated=True	non-origin-containing-contig	0	NA	NA	1077213	N	Y	86	86	NA	N	128Vc06.fasta
128Vc06.fasta_analysis_circularity_extended.log:128Vc063_rotated=True	non-origin-containing-contig	0	NA	NA	6133	N	Y	161	161	NA	N	128Vc06.fasta
128Vc07.fasta_analysis_circularity_extended.log:128Vc071_rotated=True	origin-containing-contig	2	+	-5	3058921	N	Y	57	57	NA	Y	128Vc07.fasta
128Vc07.fasta_analysis_circularity_extended.log:128Vc072_rotated=True	non-origin-containing-contig	0	NA	NA	1077198	N	Y	66	66	NA	N	128Vc07.fasta
128Vc08.fasta_analysis_circularity_extended.log:128Vc081_rotated=True	origin-containing-contig	2	+	-5	3068645	N	Y	48	48	NA	Y	128Vc08.fasta
128Vc08.fasta_analysis_circularity_extended.log:128Vc082_rotated=True	non-origin-containing-contig	0	NA	NA	1077197	N	Y	35	35	NA	N	128Vc08.fasta
128Vc09.fasta_analysis_circularity_extended.log:128Vc091_rotated=True	origin-containing-contig	2	+	-5	3063784	N	Y	102	102	NA	Y	128Vc09.fasta
128Vc09.fasta_analysis_circularity_extended.log:128Vc092_rotated=True	non-origin-containing-contig	0	NA	NA	1077210	N	Y	86	86	NA	N	128Vc09.fasta
128Vc09.fasta_analysis_circularity_extended.log:128Vc093_rotated=True	non-origin-containing-contig	0	NA	NA	4855	Y	Y	261	261	NA	N	128Vc09.fasta
128Vc10.fasta_analysis_circularity_extended.log:128Vc101_rotated=True	origin-containing-contig	2	+	-5	3063786	N	Y	118	118	NA	Y	128Vc10.fasta
128Vc10.fasta_analysis_circularity_extended.log:128Vc102_rotated=True	non-origin-containing-contig	0	NA	NA	1077210	N	Y	86	86	NA	N	128Vc10.fasta
128Vc10.fasta_analysis_circularity_extended.log:128Vc103_rotated=True	non-origin-containing-contig	0	NA	NA	4854	Y	Y	212	212	NA	N	128Vc10.fasta
129Vc01.fasta_analysis_circularity_extended.log:129Vc011_rotated=True	origin-containing-contig	2	+	-5	3065433	N	Y	178	178	NA	Y	129Vc01.fasta
129Vc01.fasta_analysis_circularity_extended.log:129Vc012_rotated=True	non-origin-containing-contig	0	NA	NA	1077203	N	Y	155	155	NA	N	129Vc01.fasta
129Vc02.fasta_analysis_circularity_extended.log:129Vc021_rotated=True	origin-containing-contig	2	+	-5	3058023	N	Y	149	149	NA	Y	129Vc02.fasta
129Vc02.fasta_analysis_circularity_extended.log:129Vc022_rotated=True	non-origin-containing-contig	0	NA	NA	1077203	N	Y	160	160	NA	N	129Vc02.fasta
129Vc03.fasta_analysis_circularity_extended.log:129Vc031_rotated=True	origin-containing-contig	2	+	-5	3063773	N	Y	91	91	NA	Y	129Vc03.fasta
129Vc03.fasta_analysis_circularity_extended.log:129Vc032_rotated=True	non-origin-containing-contig	0	NA	NA	1077202	N	Y	86	86	NA	N	129Vc03.fasta
129Vc04.fasta_analysis_circularity_extended.log:129Vc041_rotated=True	origin-containing-contig	2	+	-5	3058023	N	Y	113	113	NA	Y	129Vc04.fasta
129Vc04.fasta_analysis_circularity_extended.log:129Vc042_rotated=True	non-origin-containing-contig	0	NA	NA	1077203	N	Y	118	118	NA	N	129Vc04.fasta
129Vc04.fasta_analysis_circularity_extended.log:129Vc043_rotated=True	non-origin-containing-contig	0	NA	NA	4854	Y	Y	293	293	NA	N	129Vc04.fasta
129Vc05.fasta_analysis_circularity_extended.log:129Vc051_rotated=True	origin-containing-contig	2	+	-5	3058025	N	Y	216	216	NA	Y	129Vc05.fasta
129Vc05.fasta_analysis_circularity_extended.log:129Vc052_rotated=True	non-origin-containing-contig	0	NA	NA	1077203	N	Y	192	192	NA	N	129Vc05.fasta
129Vc06.fasta_analysis_circularity_extended.log:129Vc061_rotated=True	origin-containing-contig	2	+	-5	3058021	N	Y	150	150	NA	Y	129Vc06.fasta
129Vc06.fasta_analysis_circularity_extended.log:129Vc062_rotated=True	non-origin-containing-contig	0	NA	NA	1077202	N	Y	158	158	NA	N	129Vc06.fasta
129Vc06.fasta_analysis_circularity_extended.log:129Vc063_rotated=True	non-origin-containing-contig	0	NA	NA	4854	Y	Y	424	424	NA	N	129Vc06.fasta
129Vc07.fasta_analysis_circularity_extended.log:129Vc071_rotated=True	origin-containing-contig	2	+	-5	3058024	N	Y	209	209	NA	Y	129Vc07.fasta
129Vc07.fasta_analysis_circularity_extended.log:129Vc072_rotated=True	non-origin-containing-contig	0	NA	NA	1077203	N	Y	219	219	NA	N	129Vc07.fasta
129Vc07.fasta_analysis_circularity_extended.log:129Vc073_rotated=True	non-origin-containing-contig	0	NA	NA	4854	Y	Y	725	725	NA	N	129Vc07.fasta
129Vc08.fasta_analysis_circularity_extended.log:129Vc081_rotated=True	origin-containing-contig	2	+	-5	3063770	N	Y	126	126	NA	Y	129Vc08.fasta
129Vc08.fasta_analysis_circularity_extended.log:129Vc082_rotated=True	non-origin-containing-contig	0	NA	NA	1077202	N	Y	143	143	NA	N	129Vc08.fasta
129Vc08.fasta_analysis_circularity_extended.log:129Vc083_rotated=True	non-origin-containing-contig	0	NA	NA	4854	Y	Y	395	395	NA	N	129Vc08.fasta
129Vc09.fasta_analysis_circularity_extended.log:129Vc091_rotated=True	origin-containing-contig	2	+	-5	3063769	N	Y	75	75	NA	Y	129Vc09.fasta
129Vc09.fasta_analysis_circularity_extended.log:129Vc092_rotated=True	non-origin-containing-contig	0	NA	NA	1077204	N	Y	96	96	NA	N	129Vc09.fasta
129Vc09.fasta_analysis_circularity_extended.log:129Vc093_rotated=True	non-origin-containing-contig	0	NA	NA	4854	Y	Y	223	223	NA	N	129Vc09.fasta
129Vc10.fasta_analysis_circularity_extended.log:129Vc101_rotated=True	origin-containing-contig	2	+	-5	3058931	N	Y	67	67	NA	Y	129Vc10.fasta
129Vc10.fasta_analysis_circularity_extended.log:129Vc102_rotated=True	non-origin-containing-contig	0	NA	NA	1077209	N	Y	60	60	NA	N	129Vc10.fasta
130Vc01.fasta_analysis_circularity_extended.log:130Vc011_rotated=True	origin-containing-contig	2	+	-5	3058919	N	Y	35	35	NA	Y	130Vc01.fasta
130Vc01.fasta_analysis_circularity_extended.log:130Vc012_rotated=True	non-origin-containing-contig	0	NA	NA	1077203	N	Y	45	45	NA	N	130Vc01.fasta
130Vc02.fasta_analysis_circularity_extended.log:130Vc021_rotated=True	origin-containing-contig	2	+	-5	3058917	N	Y	110	110	NA	Y	130Vc02.fasta
130Vc02.fasta_analysis_circularity_extended.log:130Vc022_rotated=True	non-origin-containing-contig	0	NA	NA	1077210	N	Y	110	110	NA	N	130Vc02.fasta
130Vc03.fasta_analysis_circularity_extended.log:130Vc031_rotated=True	origin-containing-contig	2	+	-5	3063773	N	Y	53	53	NA	Y	130Vc03.fasta
130Vc03.fasta_analysis_circularity_extended.log:130Vc032_rotated=True	non-origin-containing-contig	0	NA	NA	1077210	N	Y	41	41	NA	N	130Vc03.fasta
130Vc03.fasta_analysis_circularity_extended.log:130Vc033_rotated=True	non-origin-containing-contig	0	NA	NA	4856	Y	Y	114	114	NA	N	130Vc03.fasta
130Vc04.fasta_analysis_circularity_extended.log:130Vc041_rotated=True	origin-containing-contig	2	+	-5	3058919	N	Y	81	81	NA	Y	130Vc04.fasta
130Vc04.fasta_analysis_circularity_extended.log:130Vc042_rotated=True	non-origin-containing-contig	0	NA	NA	1077210	N	Y	79	79	NA	N	130Vc04.fasta
130Vc05.fasta_analysis_circularity_extended.log:130Vc051_rotated=True	origin-containing-contig	2	+	-5	3058913	N	Y	99	99	NA	Y	130Vc05.fasta
130Vc05.fasta_analysis_circularity_extended.log:130Vc052_rotated=True	non-origin-containing-contig	0	NA	NA	1077210	N	Y	128	128	NA	N	130Vc05.fasta
130Vc06.fasta_analysis_circularity_extended.log:130Vc061_rotated=True	origin-containing-contig	2	+	-5	3053173	N	Y	34	34	NA	Y	130Vc06.fasta
130Vc06.fasta_analysis_circularity_extended.log:130Vc062_rotated=True	non-origin-containing-contig	0	NA	NA	1077209	N	Y	39	39	NA	N	130Vc06.fasta
130Vc07.fasta_analysis_circularity_extended.log:130Vc071_rotated=True	origin-containing-contig	2	+	-5	3084558	N	Y	76	76	NA	Y	130Vc07.fasta
130Vc07.fasta_analysis_circularity_extended.log:130Vc072_rotated=True	non-origin-containing-contig	0	NA	NA	1077209	N	Y	87	87	NA	N	130Vc07.fasta
130Vc08.fasta_analysis_circularity_extended.log:130Vc081_rotated=True	origin-containing-contig	2	+	-5	3063771	N	Y	75	75	NA	Y	130Vc08.fasta
130Vc08.fasta_analysis_circularity_extended.log:130Vc082_rotated=True	non-origin-containing-contig	0	NA	NA	1077208	N	Y	71	71	NA	N	130Vc08.fasta
130Vc08.fasta_analysis_circularity_extended.log:130Vc083_rotated=True	non-origin-containing-contig	0	NA	NA	4854	Y	Y	229	229	NA	N	130Vc08.fasta
130Vc09.fasta_analysis_circularity_extended.log:130Vc091_rotated=True	origin-containing-contig	2	+	-5	3058919	N	Y	104	104	NA	Y	130Vc09.fasta
130Vc09.fasta_analysis_circularity_extended.log:130Vc092_rotated=True	non-origin-containing-contig	0	NA	NA	1078532	N	Y	106	106	NA	N	130Vc09.fasta
130Vc10.fasta_analysis_circularity_extended.log:130Vc101_rotated=True	origin-containing-contig	2	+	-5	3058918	N	Y	105	105	NA	Y	130Vc10.fasta
130Vc10.fasta_analysis_circularity_extended.log:130Vc102_rotated=True	non-origin-containing-contig	0	NA	NA	1077210	N	Y	89	89	NA	N	130Vc10.fasta
131Vc01.fasta_analysis_circularity_extended.log:131Vc011_rotated=True	origin-containing-contig	2	+	-5	3058916	N	Y	120	120	NA	Y	131Vc01.fasta
131Vc01.fasta_analysis_circularity_extended.log:131Vc012_rotated=True	non-origin-containing-contig	0	NA	NA	1077209	N	Y	145	145	NA	N	131Vc01.fasta
131Vc02.fasta_analysis_circularity_extended.log:131Vc021_rotated=True	origin-containing-contig	2	+	-5	3058921	N	Y	89	89	NA	Y	131Vc02.fasta
131Vc02.fasta_analysis_circularity_extended.log:131Vc022_rotated=True	non-origin-containing-contig	0	NA	NA	1077210	N	Y	89	89	NA	N	131Vc02.fasta
131Vc03.fasta_analysis_circularity_extended.log:131Vc031_rotated=True	origin-containing-contig	2	+	-5	3058921	N	Y	50	50	NA	Y	131Vc03.fasta
131Vc03.fasta_analysis_circularity_extended.log:131Vc032_rotated=True	non-origin-containing-contig	0	NA	NA	1077209	N	Y	47	47	NA	N	131Vc03.fasta
131Vc04.fasta_analysis_circularity_extended.log:131Vc041_rotated=True	origin-containing-contig	2	+	-5	3058917	N	Y	89	89	NA	Y	131Vc04.fasta
131Vc04.fasta_analysis_circularity_extended.log:131Vc042_rotated=True	non-origin-containing-contig	0	NA	NA	1077210	N	Y	90	90	NA	N	131Vc04.fasta
131Vc05.fasta_analysis_circularity_extended.log:131Vc051_rotated=True	origin-containing-contig	2	+	-5	3058920	N	Y	98	98	NA	Y	131Vc05.fasta
131Vc05.fasta_analysis_circularity_extended.log:131Vc052_rotated=True	non-origin-containing-contig	0	NA	NA	1077209	N	Y	129	129	NA	N	131Vc05.fasta
131Vc06.fasta_analysis_circularity_extended.log:131Vc061_rotated=True	origin-containing-contig	2	+	-5	3058919	N	Y	104	104	NA	Y	131Vc06.fasta
131Vc06.fasta_analysis_circularity_extended.log:131Vc062_rotated=True	non-origin-containing-contig	0	NA	NA	1077208	N	Y	98	98	NA	N	131Vc06.fasta
131Vc07.fasta_analysis_circularity_extended.log:131Vc071_rotated=True	origin-containing-contig	2	+	-5	3058916	N	Y	150	150	NA	Y	131Vc07.fasta
131Vc07.fasta_analysis_circularity_extended.log:131Vc072_rotated=True	non-origin-containing-contig	0	NA	NA	1077210	N	Y	143	143	NA	N	131Vc07.fasta
131Vc08.fasta_analysis_circularity_extended.log:131Vc081_rotated=True	origin-containing-contig	2	+	-5	3058918	N	Y	181	181	NA	Y	131Vc08.fasta
131Vc08.fasta_analysis_circularity_extended.log:131Vc082_rotated=True	non-origin-containing-contig	0	NA	NA	1077208	N	Y	160	160	NA	N	131Vc08.fasta
131Vc09.fasta_analysis_circularity_extended.log:131Vc091_rotated=True	origin-containing-contig	2	+	-5	3058916	N	Y	84	84	NA	Y	131Vc09.fasta
131Vc09.fasta_analysis_circularity_extended.log:131Vc092_rotated=True	non-origin-containing-contig	0	NA	NA	1077209	N	Y	119	119	NA	N	131Vc09.fasta
131Vc10.fasta_analysis_circularity_extended.log:131Vc101_rotated=True	origin-containing-contig	2	+	-5	3058917	N	Y	149	149	NA	Y	131Vc10.fasta
131Vc10.fasta_analysis_circularity_extended.log:131Vc102_rotated=True	non-origin-containing-contig	0	NA	NA	1077209	N	Y	143	143	NA	N	131Vc10.fasta
132Vc01.fasta_analysis_circularity_extended.log:132Vc011_rotated=True	origin-containing-contig	2	+	-5	3058926	N	Y	186	186	NA	Y	132Vc01.fasta
132Vc01.fasta_analysis_circularity_extended.log:132Vc012_rotated=True	non-origin-containing-contig	0	NA	NA	1078550	N	Y	216	216	NA	N	132Vc01.fasta
132Vc02.fasta_analysis_circularity_extended.log:132Vc021_rotated=True	origin-containing-contig	2	+	-5	3058925	N	Y	158	158	NA	Y	132Vc02.fasta
132Vc02.fasta_analysis_circularity_extended.log:132Vc022_rotated=True	non-origin-containing-contig	0	NA	NA	1075234	N	Y	170	170	NA	N	132Vc02.fasta
132Vc03.fasta_analysis_circularity_extended.log:132Vc031_rotated=True	origin-containing-contig	2	+	-5	3058917	N	Y	428	428	NA	Y	132Vc03.fasta
132Vc03.fasta_analysis_circularity_extended.log:132Vc032_rotated=True	non-origin-containing-contig	0	NA	NA	1075235	N	Y	408	408	NA	N	132Vc03.fasta
132Vc04.fasta_analysis_circularity_extended.log:132Vc041_rotated=True	origin-containing-contig	2	+	-5	3058924	N	Y	156	156	NA	Y	132Vc04.fasta
132Vc04.fasta_analysis_circularity_extended.log:132Vc042_rotated=True	non-origin-containing-contig	0	NA	NA	1077003	N	Y	155	155	NA	N	132Vc04.fasta
132Vc05.fasta_analysis_circularity_extended.log:132Vc051_rotated=True	origin-containing-contig	2	+	-5	3058924	N	Y	200	200	NA	Y	132Vc05.fasta
132Vc05.fasta_analysis_circularity_extended.log:132Vc052_rotated=True	non-origin-containing-contig	0	NA	NA	1075235	N	Y	155	155	NA	N	132Vc05.fasta
132Vc06.fasta_analysis_circularity_extended.log:132Vc061_rotated=True	origin-containing-contig	2	+	-5	3058927	N	Y	87	87	NA	Y	132Vc06.fasta
132Vc06.fasta_analysis_circularity_extended.log:132Vc062_rotated=True	non-origin-containing-contig	0	NA	NA	1074974	N	Y	99	99	NA	N	132Vc06.fasta
132Vc07.fasta_analysis_circularity_extended.log:132Vc071_rotated=True	origin-containing-contig	2	+	-5	3058924	N	Y	469	469	NA	Y	132Vc07.fasta
132Vc07.fasta_analysis_circularity_extended.log:132Vc072_rotated=True	non-origin-containing-contig	0	NA	NA	1075234	N	Y	481	481	NA	N	132Vc07.fasta
132Vc08.fasta_analysis_circularity_extended.log:132Vc081_rotated=True	origin-containing-contig	2	+	-5	3058920	N	Y	758	758	NA	Y	132Vc08.fasta
132Vc08.fasta_analysis_circularity_extended.log:132Vc082_rotated=True	non-origin-containing-contig	0	NA	NA	1075235	N	Y	703	703	NA	N	132Vc08.fasta
132Vc09.fasta_analysis_circularity_extended.log:132Vc091_rotated=True	origin-containing-contig	2	+	-5	3063775	N	Y	628	628	NA	Y	132Vc09.fasta
132Vc09.fasta_analysis_circularity_extended.log:132Vc092_rotated=True	non-origin-containing-contig	0	NA	NA	1075236	N	Y	715	715	NA	N	132Vc09.fasta
132Vc10.fasta_analysis_circularity_extended.log:132Vc101_rotated=True	origin-containing-contig	2	+	-5	3058926	N	Y	94	94	NA	Y	132Vc10.fasta
132Vc10.fasta_analysis_circularity_extended.log:132Vc102_rotated=True	non-origin-containing-contig	0	NA	NA	1075235	N	Y	97	97	NA	N	132Vc10.fasta
133Vc01.fasta_analysis_circularity_extended.log:133Vc011_rotated=True	origin-containing-contig	2	+	-5	3065035	N	Y	78	78	NA	Y	133Vc01.fasta
133Vc01.fasta_analysis_circularity_extended.log:133Vc012_rotated=True	non-origin-containing-contig	0	NA	NA	1074250	N	Y	65	65	NA	N	133Vc01.fasta
133Vc01.fasta_analysis_circularity_extended.log:133Vc013_rotated=True	non-origin-containing-contig	0	NA	NA	6124	N	Y	166	166	NA	N	133Vc01.fasta
133Vc02.fasta_analysis_circularity_extended.log:133Vc021_rotated=True	origin-containing-contig	2	+	-5	3065035	N	Y	59	59	NA	Y	133Vc02.fasta
133Vc02.fasta_analysis_circularity_extended.log:133Vc022_rotated=True	non-origin-containing-contig	0	NA	NA	1074250	N	Y	69	69	NA	N	133Vc02.fasta
133Vc02.fasta_analysis_circularity_extended.log:133Vc023_rotated=True	non-origin-containing-contig	0	NA	NA	6125	N	Y	145	145	NA	N	133Vc02.fasta
133Vc03.fasta_analysis_circularity_extended.log:133Vc031_rotated=True	origin-containing-contig	2	+	-5	3065033	N	Y	125	125	NA	Y	133Vc03.fasta
133Vc03.fasta_analysis_circularity_extended.log:133Vc032_rotated=True	non-origin-containing-contig	0	NA	NA	1074252	N	Y	111	111	NA	N	133Vc03.fasta
133Vc04.fasta_analysis_circularity_extended.log:133Vc041_rotated=True	origin-containing-contig	2	+	-5	3065036	N	Y	65	65	NA	Y	133Vc04.fasta
133Vc04.fasta_analysis_circularity_extended.log:133Vc042_rotated=True	non-origin-containing-contig	0	NA	NA	1074257	N	Y	71	71	NA	N	133Vc04.fasta
133Vc06.fasta_analysis_circularity_extended.log:133Vc061_rotated=True	origin-containing-contig	2	+	-5	3065033	N	Y	89	89	NA	Y	133Vc06.fasta
133Vc06.fasta_analysis_circularity_extended.log:133Vc062_rotated=True	non-origin-containing-contig	0	NA	NA	1076353	N	Y	99	99	NA	N	133Vc06.fasta
133Vc06.fasta_analysis_circularity_extended.log:133Vc063_rotated=True	non-origin-containing-contig	0	NA	NA	6124	N	Y	253	253	NA	N	133Vc06.fasta
133Vc07.fasta_analysis_circularity_extended.log:133Vc071_rotated=True	origin-containing-contig	2	+	-5	3065032	N	Y	82	82	NA	Y	133Vc07.fasta
133Vc07.fasta_analysis_circularity_extended.log:133Vc072_rotated=True	non-origin-containing-contig	0	NA	NA	1074248	N	Y	87	87	NA	N	133Vc07.fasta
133Vc07.fasta_analysis_circularity_extended.log:133Vc073_rotated=True	non-origin-containing-contig	0	NA	NA	6124	N	Y	156	156	NA	N	133Vc07.fasta
133Vc08.fasta_analysis_circularity_extended.log:133Vc081_rotated=True	origin-containing-contig	2	+	-5	3065036	N	Y	84	84	NA	Y	133Vc08.fasta
133Vc08.fasta_analysis_circularity_extended.log:133Vc082_rotated=True	non-origin-containing-contig	0	NA	NA	1074249	N	Y	74	74	NA	N	133Vc08.fasta
133Vc09.fasta_analysis_circularity_extended.log:133Vc091_rotated=True	origin-containing-contig	2	+	-5	3065033	N	Y	55	55	NA	Y	133Vc09.fasta
133Vc09.fasta_analysis_circularity_extended.log:133Vc092_rotated=True	non-origin-containing-contig	0	NA	NA	1074251	N	Y	59	59	NA	N	133Vc09.fasta
133Vc10.fasta_analysis_circularity_extended.log:133Vc101_rotated=True	origin-containing-contig	2	+	-5	3065034	N	Y	126	126	NA	Y	133Vc10.fasta
133Vc10.fasta_analysis_circularity_extended.log:133Vc102_rotated=True	non-origin-containing-contig	0	NA	NA	1074251	N	Y	122	122	NA	N	133Vc10.fasta
133Vc10.fasta_analysis_circularity_extended.log:133Vc103_rotated=True	non-origin-containing-contig	0	NA	NA	6124	N	Y	211	211	NA	N	133Vc10.fasta
134Vc01.fasta_analysis_circularity_extended.log:134Vc011_rotated=True	origin-containing-contig	2	+	-5	3058909	N	Y	109	109	NA	Y	134Vc01.fasta
134Vc01.fasta_analysis_circularity_extended.log:134Vc012_rotated=True	non-origin-containing-contig	0	NA	NA	1074251	N	Y	107	107	NA	N	134Vc01.fasta
134Vc02.fasta_analysis_circularity_extended.log:134Vc021_rotated=True	origin-containing-contig	2	+	-5	3058910	N	Y	121	121	NA	Y	134Vc02.fasta
134Vc02.fasta_analysis_circularity_extended.log:134Vc022_rotated=True	non-origin-containing-contig	0	NA	NA	1074250	N	Y	102	102	NA	N	134Vc02.fasta
134Vc03.fasta_analysis_circularity_extended.log:134Vc031_rotated=True	origin-containing-contig	2	+	-5	3058683	N	Y	122	122	NA	Y	134Vc03.fasta
134Vc03.fasta_analysis_circularity_extended.log:134Vc032_rotated=True	non-origin-containing-contig	0	NA	NA	1074250	N	Y	149	149	NA	N	134Vc03.fasta
134Vc04.fasta_analysis_circularity_extended.log:134Vc041_rotated=True	origin-containing-contig	2	+	-5	3058911	N	Y	74	74	NA	Y	134Vc04.fasta
134Vc04.fasta_analysis_circularity_extended.log:134Vc042_rotated=True	non-origin-containing-contig	0	NA	NA	1074251	N	Y	95	95	NA	N	134Vc04.fasta
134Vc05.fasta_analysis_circularity_extended.log:134Vc051_rotated=True	origin-containing-contig	2	+	-5	4133157	N	Y	248	248	NA	Y	134Vc05.fasta
134Vc06.fasta_analysis_circularity_extended.log:134Vc061_rotated=True	origin-containing-contig	2	+	-5	3058908	N	Y	71	71	NA	Y	134Vc06.fasta
134Vc06.fasta_analysis_circularity_extended.log:134Vc062_rotated=True	non-origin-containing-contig	0	NA	NA	1073787	N	Y	51	51	NA	N	134Vc06.fasta
134Vc08.fasta_analysis_circularity_extended.log:134Vc081_rotated=True	origin-containing-contig	2	+	-5	3058910	N	Y	50	50	NA	Y	134Vc08.fasta
134Vc08.fasta_analysis_circularity_extended.log:134Vc082_rotated=True	non-origin-containing-contig	0	NA	NA	1074251	N	Y	56	56	NA	N	134Vc08.fasta
134Vc09.fasta_analysis_circularity_extended.log:134Vc091_rotated=True	origin-containing-contig	2	+	-5	3058909	N	Y	102	102	NA	Y	134Vc09.fasta
134Vc09.fasta_analysis_circularity_extended.log:134Vc092_rotated=True	non-origin-containing-contig	0	NA	NA	1074250	N	Y	99	99	NA	N	134Vc09.fasta
134Vc10.fasta_analysis_circularity_extended.log:134Vc101_rotated=True	origin-containing-contig	2	+	-5	3058911	N	Y	171	171	NA	Y	134Vc10.fasta
134Vc10.fasta_analysis_circularity_extended.log:134Vc102_rotated=True	non-origin-containing-contig	0	NA	NA	1074256	N	Y	181	181	NA	N	134Vc10.fasta
135Vc01.fasta_analysis_circularity_extended.log:135Vc011_rotated=True	origin-containing-contig	2	+	-5	3063760	N	Y	215	215	NA	Y	135Vc01.fasta
135Vc01.fasta_analysis_circularity_extended.log:135Vc012_rotated=True	non-origin-containing-contig	0	NA	NA	1074250	N	Y	246	246	NA	N	135Vc01.fasta
135Vc01.fasta_analysis_circularity_extended.log:135Vc013_rotated=True	non-origin-containing-contig	0	NA	NA	4854	Y	Y	525	525	NA	N	135Vc01.fasta
135Vc02.fasta_analysis_circularity_extended.log:135Vc021_rotated=True	origin-containing-contig	2	+	-5	4138009	N	Y	235	235	NA	Y	135Vc02.fasta
135Vc02.fasta_analysis_circularity_extended.log:135Vc022_rotated=True	non-origin-containing-contig	0	NA	NA	4854	Y	Y	619	619	NA	N	135Vc02.fasta
135Vc03.fasta_analysis_circularity_extended.log:135Vc031_rotated=True	origin-containing-contig	2	+	-5	3063762	N	Y	229	229	NA	Y	135Vc03.fasta
135Vc03.fasta_analysis_circularity_extended.log:135Vc032_rotated=True	non-origin-containing-contig	0	NA	NA	1074250	N	Y	226	226	NA	N	135Vc03.fasta
135Vc04.fasta_analysis_circularity_extended.log:135Vc041_rotated=True	origin-containing-contig	2	+	-5	4138015	N	Y	137	137	NA	Y	135Vc04.fasta
135Vc04.fasta_analysis_circularity_extended.log:135Vc042_rotated=True	non-origin-containing-contig	0	NA	NA	4854	Y	Y	365	365	NA	N	135Vc04.fasta
135Vc05.fasta_analysis_circularity_extended.log:135Vc051_rotated=True	origin-containing-contig	2	+	-5	3063764	N	Y	414	414	NA	Y	135Vc05.fasta
135Vc05.fasta_analysis_circularity_extended.log:135Vc052_rotated=True	non-origin-containing-contig	0	NA	NA	1074249	N	Y	389	389	NA	N	135Vc05.fasta
135Vc05.fasta_analysis_circularity_extended.log:135Vc053_rotated=True	non-origin-containing-contig	0	NA	NA	4854	Y	Y	1007	1007	NA	N	135Vc05.fasta
135Vc06.fasta_analysis_circularity_extended.log:135Vc061_rotated=True	origin-containing-contig	2	+	-5	4138010	N	Y	313	313	NA	Y	135Vc06.fasta
135Vc07.fasta_analysis_circularity_extended.log:135Vc071_rotated=True	origin-containing-contig	2	+	-5	4138012	N	Y	86	86	NA	Y	135Vc07.fasta
135Vc08.fasta_analysis_circularity_extended.log:135Vc081_rotated=True	origin-containing-contig	2	+	-5	4138015	N	Y	47	47	NA	Y	135Vc08.fasta
135Vc08.fasta_analysis_circularity_extended.log:135Vc082_rotated=True	non-origin-containing-contig	0	NA	NA	4854	Y	Y	67	67	NA	N	135Vc08.fasta
135Vc09.fasta_analysis_circularity_extended.log:135Vc091_rotated=True	origin-containing-contig	2	+	-5	3063765	N	Y	67	67	NA	Y	135Vc09.fasta
135Vc09.fasta_analysis_circularity_extended.log:135Vc092_rotated=True	non-origin-containing-contig	0	NA	NA	1074252	N	Y	55	55	NA	N	135Vc09.fasta
135Vc09.fasta_analysis_circularity_extended.log:135Vc093_rotated=True	non-origin-containing-contig	0	NA	NA	4753	Y	Y	156	156	NA	N	135Vc09.fasta
135Vc10.fasta_analysis_circularity_extended.log:135Vc101_rotated=True	origin-containing-contig	2	+	-5	3063767	N	Y	77	77	NA	Y	135Vc10.fasta
135Vc10.fasta_analysis_circularity_extended.log:135Vc102_rotated=True	non-origin-containing-contig	0	NA	NA	1074249	N	Y	68	68	NA	N	135Vc10.fasta
135Vc10.fasta_analysis_circularity_extended.log:135Vc103_rotated=True	non-origin-containing-contig	0	NA	NA	4854	Y	Y	209	209	NA	N	135Vc10.fasta
136Vc01.fasta_analysis_circularity_extended.log:136Vc011_rotated=True	origin-containing-contig	2	+	-5	3065546	N	Y	63	63	NA	Y	136Vc01.fasta
136Vc01.fasta_analysis_circularity_extended.log:136Vc012_rotated=True	non-origin-containing-contig	0	NA	NA	1078988	N	Y	65	65	NA	N	136Vc01.fasta
136Vc01.fasta_analysis_circularity_extended.log:136Vc013_rotated=True	non-origin-containing-contig	0	NA	NA	4854	Y	Y	154	154	NA	N	136Vc01.fasta
136Vc02.fasta_analysis_circularity_extended.log:136Vc021_rotated=True	origin-containing-contig	2	+	-5	3058931	N	Y	73	73	NA	Y	136Vc02.fasta
136Vc02.fasta_analysis_circularity_extended.log:136Vc022_rotated=True	non-origin-containing-contig	0	NA	NA	1078988	N	Y	73	73	NA	N	136Vc02.fasta
136Vc03.fasta_analysis_circularity_extended.log:136Vc031_rotated=True	origin-containing-contig	2	+	-5	3058933	N	Y	109	109	NA	Y	136Vc03.fasta
136Vc03.fasta_analysis_circularity_extended.log:136Vc032_rotated=True	non-origin-containing-contig	0	NA	NA	1080612	N	Y	78	78	NA	N	136Vc03.fasta
136Vc04.fasta_analysis_circularity_extended.log:136Vc041_rotated=True	origin-containing-contig	2	+	-5	3078353	N	Y	54	54	NA	Y	136Vc04.fasta
136Vc04.fasta_analysis_circularity_extended.log:136Vc042_rotated=True	non-origin-containing-contig	0	NA	NA	1078989	N	Y	61	61	NA	N	136Vc04.fasta
136Vc04.fasta_analysis_circularity_extended.log:136Vc043_rotated=True	non-origin-containing-contig	0	NA	NA	9293	Y	Y	311	311	NA	N	136Vc04.fasta
136Vc06.fasta_analysis_circularity_extended.log:136Vc061_rotated=True	origin-containing-contig	2	+	-5	3078348	N	Y	79	79	NA	Y	136Vc06.fasta
136Vc06.fasta_analysis_circularity_extended.log:136Vc062_rotated=True	non-origin-containing-contig	0	NA	NA	1078987	N	Y	87	87	NA	N	136Vc06.fasta
136Vc06.fasta_analysis_circularity_extended.log:136Vc063_rotated=True	non-origin-containing-contig	0	NA	NA	9708	Y	Y	454	454	NA	N	136Vc06.fasta
136Vc07.fasta_analysis_circularity_extended.log:136Vc071_rotated=True	origin-containing-contig	2	+	-5	3078347	N	Y	112	112	NA	Y	136Vc07.fasta
136Vc07.fasta_analysis_circularity_extended.log:136Vc072_rotated=True	non-origin-containing-contig	0	NA	NA	1078988	N	Y	79	79	NA	N	136Vc07.fasta
136Vc07.fasta_analysis_circularity_extended.log:136Vc073_rotated=True	non-origin-containing-contig	0	NA	NA	10982	N	Y	547	547	NA	N	136Vc07.fasta
136Vc08.fasta_analysis_circularity_extended.log:136Vc081_rotated=True	origin-containing-contig	2	+	-5	3078347	N	Y	168	168	NA	Y	136Vc08.fasta
136Vc08.fasta_analysis_circularity_extended.log:136Vc082_rotated=True	non-origin-containing-contig	0	NA	NA	1079085	N	Y	180	180	NA	N	136Vc08.fasta
136Vc08.fasta_analysis_circularity_extended.log:136Vc083_rotated=True	non-origin-containing-contig	0	NA	NA	9708	Y	Y	949	949	NA	N	136Vc08.fasta
136Vc09.fasta_analysis_circularity_extended.log:136Vc091_rotated=True	origin-containing-contig	2	+	-5	3058931	N	Y	67	67	NA	Y	136Vc09.fasta
136Vc09.fasta_analysis_circularity_extended.log:136Vc092_rotated=True	non-origin-containing-contig	0	NA	NA	1072597	N	Y	78	78	NA	N	136Vc09.fasta
136Vc10.fasta_analysis_circularity_extended.log:136Vc101_rotated=True	origin-containing-contig	2	+	-5	3058935	N	Y	37	37	NA	Y	136Vc10.fasta
136Vc10.fasta_analysis_circularity_extended.log:136Vc102_rotated=True	non-origin-containing-contig	0	NA	NA	1078992	N	Y	58	58	NA	N	136Vc10.fasta
137Vc01.fasta_analysis_circularity_extended.log:137Vc011_rotated=True	origin-containing-contig	2	+	-5	3060243	N	Y	213	213	NA	Y	137Vc01.fasta
137Vc01.fasta_analysis_circularity_extended.log:137Vc012_rotated=True	non-origin-containing-contig	0	NA	NA	1078988	N	Y	211	211	NA	N	137Vc01.fasta
137Vc02.fasta_analysis_circularity_extended.log:137Vc021_rotated=True	origin-containing-contig	2	+	-5	3058930	N	Y	281	281	NA	Y	137Vc02.fasta
137Vc02.fasta_analysis_circularity_extended.log:137Vc022_rotated=True	non-origin-containing-contig	0	NA	NA	1078989	N	Y	240	240	NA	N	137Vc02.fasta
137Vc03.fasta_analysis_circularity_extended.log:137Vc031_rotated=True	origin-containing-contig	2	+	-5	3058931	N	Y	77	77	NA	Y	137Vc03.fasta
137Vc03.fasta_analysis_circularity_extended.log:137Vc032_rotated=True	non-origin-containing-contig	0	NA	NA	1078989	N	Y	67	67	NA	N	137Vc03.fasta
137Vc04.fasta_analysis_circularity_extended.log:137Vc041_rotated=True	origin-containing-contig	2	+	-5	3058935	N	Y	65	65	NA	Y	137Vc04.fasta
137Vc04.fasta_analysis_circularity_extended.log:137Vc042_rotated=True	non-origin-containing-contig	0	NA	NA	1078988	N	Y	61	61	NA	N	137Vc04.fasta
137Vc05.fasta_analysis_circularity_extended.log:137Vc051_rotated=True	origin-containing-contig	2	+	-5	3058930	N	Y	90	90	NA	Y	137Vc05.fasta
137Vc05.fasta_analysis_circularity_extended.log:137Vc052_rotated=True	non-origin-containing-contig	0	NA	NA	1078988	N	Y	75	75	NA	N	137Vc05.fasta
137Vc06.fasta_analysis_circularity_extended.log:137Vc061_rotated=True	origin-containing-contig	2	+	-5	3058930	N	Y	136	136	NA	Y	137Vc06.fasta
137Vc06.fasta_analysis_circularity_extended.log:137Vc062_rotated=True	non-origin-containing-contig	0	NA	NA	1078988	N	Y	137	137	NA	N	137Vc06.fasta
137Vc07.fasta_analysis_circularity_extended.log:137Vc071_rotated=True	origin-containing-contig	2	+	-5	3058934	N	Y	52	52	NA	Y	137Vc07.fasta
137Vc07.fasta_analysis_circularity_extended.log:137Vc072_rotated=True	non-origin-containing-contig	0	NA	NA	1078986	N	Y	74	74	NA	N	137Vc07.fasta
137Vc08.fasta_analysis_circularity_extended.log:137Vc081_rotated=True	origin-containing-contig	2	+	-5	3058942	N	Y	137	137	NA	Y	137Vc08.fasta
137Vc08.fasta_analysis_circularity_extended.log:137Vc082_rotated=True	non-origin-containing-contig	0	NA	NA	1078988	N	Y	119	119	NA	N	137Vc08.fasta
137Vc09.fasta_analysis_circularity_extended.log:137Vc091_rotated=True	origin-containing-contig	2	+	-5	3058930	N	Y	73	73	NA	Y	137Vc09.fasta
137Vc09.fasta_analysis_circularity_extended.log:137Vc092_rotated=True	non-origin-containing-contig	0	NA	NA	1078988	N	Y	84	84	NA	N	137Vc09.fasta
137Vc10.fasta_analysis_circularity_extended.log:137Vc101_rotated=True	origin-containing-contig	2	+	-5	3058929	N	Y	102	102	NA	Y	137Vc10.fasta
137Vc10.fasta_analysis_circularity_extended.log:137Vc102_rotated=True	non-origin-containing-contig	0	NA	NA	1078987	N	Y	110	110	NA	N	137Vc10.fasta
138Vc01.fasta_analysis_circularity_extended.log:138Vc011_rotated=True	origin-containing-contig	2	+	-5	3058936	N	Y	54	54	NA	Y	138Vc01.fasta
138Vc01.fasta_analysis_circularity_extended.log:138Vc012_rotated=True	non-origin-containing-contig	0	NA	NA	1078988	N	Y	62	62	NA	N	138Vc01.fasta
138Vc02.fasta_analysis_circularity_extended.log:138Vc021_rotated=True	origin-containing-contig	2	+	-5	3058928	N	Y	152	152	NA	Y	138Vc02.fasta
138Vc02.fasta_analysis_circularity_extended.log:138Vc022_rotated=True	non-origin-containing-contig	0	NA	NA	1078988	N	Y	165	165	NA	N	138Vc02.fasta
138Vc03.fasta_analysis_circularity_extended.log:138Vc031_rotated=True	origin-containing-contig	2	+	-5	3053466	N	Y	313	313	NA	Y	138Vc03.fasta
138Vc03.fasta_analysis_circularity_extended.log:138Vc032_rotated=True	non-origin-containing-contig	0	NA	NA	1078988	N	Y	291	291	NA	N	138Vc03.fasta
138Vc04.fasta_analysis_circularity_extended.log:138Vc041_rotated=True	origin-containing-contig	2	+	-5	3058933	N	Y	134	134	NA	Y	138Vc04.fasta
138Vc04.fasta_analysis_circularity_extended.log:138Vc042_rotated=True	non-origin-containing-contig	0	NA	NA	1078985	N	Y	126	126	NA	N	138Vc04.fasta
138Vc05.fasta_analysis_circularity_extended.log:138Vc051_rotated=True	origin-containing-contig	2	+	-5	3058929	N	Y	218	218	NA	Y	138Vc05.fasta
138Vc05.fasta_analysis_circularity_extended.log:138Vc052_rotated=True	non-origin-containing-contig	0	NA	NA	1078986	N	Y	193	193	NA	N	138Vc05.fasta
138Vc06.fasta_analysis_circularity_extended.log:138Vc061_rotated=True	origin-containing-contig	2	+	-5	3058929	N	Y	317	317	NA	Y	138Vc06.fasta
138Vc06.fasta_analysis_circularity_extended.log:138Vc062_rotated=True	non-origin-containing-contig	0	NA	NA	1078987	N	Y	299	299	NA	N	138Vc06.fasta
138Vc07.fasta_analysis_circularity_extended.log:138Vc071_rotated=True	origin-containing-contig	2	+	-5	3058925	N	Y	204	204	NA	Y	138Vc07.fasta
138Vc07.fasta_analysis_circularity_extended.log:138Vc072_rotated=True	non-origin-containing-contig	0	NA	NA	1078987	N	Y	195	195	NA	N	138Vc07.fasta
138Vc08.fasta_analysis_circularity_extended.log:138Vc081_rotated=True	origin-containing-contig	2	+	-5	3058933	N	Y	105	105	NA	Y	138Vc08.fasta
138Vc08.fasta_analysis_circularity_extended.log:138Vc082_rotated=True	non-origin-containing-contig	0	NA	NA	1078988	N	Y	101	101	NA	N	138Vc08.fasta
138Vc09.fasta_analysis_circularity_extended.log:138Vc091_rotated=True	origin-containing-contig	2	+	-5	3058931	N	Y	167	167	NA	Y	138Vc09.fasta
138Vc09.fasta_analysis_circularity_extended.log:138Vc092_rotated=True	non-origin-containing-contig	0	NA	NA	1078988	N	Y	152	152	NA	N	138Vc09.fasta
138Vc10.fasta_analysis_circularity_extended.log:138Vc101_rotated=True	origin-containing-contig	2	+	-5	3058931	N	Y	156	156	NA	Y	138Vc10.fasta
138Vc10.fasta_analysis_circularity_extended.log:138Vc102_rotated=True	non-origin-containing-contig	0	NA	NA	1078988	N	Y	141	141	NA	N	138Vc10.fasta
139Vc01.fasta_analysis_circularity_extended.log:139Vc011_rotated=True	origin-containing-contig	2	+	-5	3058930	N	Y	182	182	NA	Y	139Vc01.fasta
139Vc01.fasta_analysis_circularity_extended.log:139Vc012_rotated=True	non-origin-containing-contig	0	NA	NA	1078988	N	Y	186	186	NA	N	139Vc01.fasta
139Vc02.fasta_analysis_circularity_extended.log:139Vc021_rotated=True	origin-containing-contig	2	+	-5	3058932	N	Y	56	56	NA	Y	139Vc02.fasta
139Vc02.fasta_analysis_circularity_extended.log:139Vc022_rotated=True	non-origin-containing-contig	0	NA	NA	1078992	N	Y	49	49	NA	N	139Vc02.fasta
139Vc03.fasta_analysis_circularity_extended.log:139Vc031_rotated=True	origin-containing-contig	2	+	-5	3058929	N	Y	652	652	NA	Y	139Vc03.fasta
139Vc03.fasta_analysis_circularity_extended.log:139Vc032_rotated=True	non-origin-containing-contig	0	NA	NA	1078988	N	Y	664	664	NA	N	139Vc03.fasta
139Vc04.fasta_analysis_circularity_extended.log:139Vc041_rotated=True	origin-containing-contig	2	+	-5	3058928	N	Y	258	258	NA	Y	139Vc04.fasta
139Vc04.fasta_analysis_circularity_extended.log:139Vc042_rotated=True	non-origin-containing-contig	0	NA	NA	1078988	N	Y	279	279	NA	N	139Vc04.fasta
139Vc05.fasta_analysis_circularity_extended.log:139Vc051_rotated=True	origin-containing-contig	2	+	-5	3058883	N	Y	222	222	NA	Y	139Vc05.fasta
139Vc05.fasta_analysis_circularity_extended.log:139Vc052_rotated=True	non-origin-containing-contig	0	NA	NA	1078989	N	Y	234	234	NA	N	139Vc05.fasta
139Vc06.fasta_analysis_circularity_extended.log:139Vc061_rotated=True	origin-containing-contig	2	+	-5	3058933	N	Y	116	116	NA	Y	139Vc06.fasta
139Vc06.fasta_analysis_circularity_extended.log:139Vc062_rotated=True	non-origin-containing-contig	0	NA	NA	1078988	N	Y	109	109	NA	N	139Vc06.fasta
139Vc07.fasta_analysis_circularity_extended.log:139Vc071_rotated=True	origin-containing-contig	2	+	-5	3058934	N	Y	87	87	NA	Y	139Vc07.fasta
139Vc07.fasta_analysis_circularity_extended.log:139Vc072_rotated=True	non-origin-containing-contig	0	NA	NA	1078994	N	Y	78	78	NA	N	139Vc07.fasta
139Vc08.fasta_analysis_circularity_extended.log:139Vc081_rotated=True	origin-containing-contig	2	+	-5	3096938	N	Y	51	51	NA	Y	139Vc08.fasta
139Vc08.fasta_analysis_circularity_extended.log:139Vc082_rotated=True	non-origin-containing-contig	0	NA	NA	1078988	N	Y	59	59	NA	N	139Vc08.fasta
139Vc09.fasta_analysis_circularity_extended.log:139Vc091_rotated=True	origin-containing-contig	2	+	-5	3058895	N	Y	160	160	NA	Y	139Vc09.fasta
139Vc09.fasta_analysis_circularity_extended.log:139Vc092_rotated=True	non-origin-containing-contig	0	NA	NA	1078980	N	Y	124	124	NA	N	139Vc09.fasta
139Vc10.fasta_analysis_circularity_extended.log:139Vc101_rotated=True	origin-containing-contig	2	+	-5	3058991	N	Y	50	50	NA	Y	139Vc10.fasta
139Vc10.fasta_analysis_circularity_extended.log:139Vc102_rotated=True	non-origin-containing-contig	0	NA	NA	1078991	N	Y	45	45	NA	N	139Vc10.fasta
140Vc01.fasta_analysis_circularity_extended.log:140Vc011_rotated=True	origin-containing-contig	2	+	-5	2969423	N	Y	112	112	NA	Y	140Vc01.fasta
140Vc01.fasta_analysis_circularity_extended.log:140Vc012_rotated=True	non-origin-containing-contig	0	NA	NA	1059171	N	Y	162	162	NA	N	140Vc01.fasta
140Vc01.fasta_analysis_circularity_extended.log:140Vc013_rotated=True	non-origin-containing-contig	0	NA	NA	4854	Y	Y	292	292	NA	N	140Vc01.fasta
140Vc02.fasta_analysis_circularity_extended.log:140Vc021_rotated=True	origin-containing-contig	2	+	-5	2963473	N	Y	64	64	NA	Y	140Vc02.fasta
140Vc02.fasta_analysis_circularity_extended.log:140Vc022_rotated=True	non-origin-containing-contig	0	NA	NA	1062961	N	Y	82	82	NA	N	140Vc02.fasta
140Vc02.fasta_analysis_circularity_extended.log:140Vc023_rotated=True	non-origin-containing-contig	0	NA	NA	4854	Y	Y	155	155	NA	N	140Vc02.fasta
140Vc03.fasta_analysis_circularity_extended.log:140Vc031_rotated=True	origin-containing-contig	2	+	-5	2969427	N	Y	44	44	NA	Y	140Vc03.fasta
140Vc03.fasta_analysis_circularity_extended.log:140Vc032_rotated=True	non-origin-containing-contig	0	NA	NA	1059171	N	Y	45	45	NA	N	140Vc03.fasta
140Vc03.fasta_analysis_circularity_extended.log:140Vc033_rotated=True	non-origin-containing-contig	0	NA	NA	6128	N	Y	112	112	NA	N	140Vc03.fasta
140Vc04.fasta_analysis_circularity_extended.log:140Vc041_rotated=True	origin-containing-contig	2	+	-5	2969498	N	Y	26	26	NA	Y	140Vc04.fasta
140Vc04.fasta_analysis_circularity_extended.log:140Vc042_rotated=True	non-origin-containing-contig	0	NA	NA	1059174	N	Y	32	32	NA	N	140Vc04.fasta
140Vc04.fasta_analysis_circularity_extended.log:140Vc043_rotated=True	non-origin-containing-contig	0	NA	NA	4854	Y	Y	86	86	NA	N	140Vc04.fasta
140Vc05.fasta_analysis_circularity_extended.log:140Vc051_rotated=True	origin-containing-contig	2	+	-5	2950900	N	Y	37	37	NA	Y	140Vc05.fasta
140Vc05.fasta_analysis_circularity_extended.log:140Vc052_rotated=True	non-origin-containing-contig	0	NA	NA	1059173	N	Y	38	38	NA	N	140Vc05.fasta
140Vc05.fasta_analysis_circularity_extended.log:140Vc053_rotated=True	non-origin-containing-contig	0	NA	NA	4607	Y	Y	106	106	NA	N	140Vc05.fasta
140Vc06.fasta_analysis_circularity_extended.log:140Vc061_rotated=True	origin-containing-contig	2	+	-5	2969590	N	Y	21	21	NA	Y	140Vc06.fasta
140Vc06.fasta_analysis_circularity_extended.log:140Vc062_rotated=True	non-origin-containing-contig	0	NA	NA	1059183	N	Y	33	33	NA	N	140Vc06.fasta
140Vc06.fasta_analysis_circularity_extended.log:140Vc063_rotated=True	non-origin-containing-contig	0	NA	NA	4854	Y	Y	62	62	NA	N	140Vc06.fasta
140Vc07.fasta_analysis_circularity_extended.log:140Vc071_rotated=True	origin-containing-contig	2	+	-5	2969429	N	Y	35	35	NA	Y	140Vc07.fasta
140Vc07.fasta_analysis_circularity_extended.log:140Vc072_rotated=True	non-origin-containing-contig	0	NA	NA	1059170	N	Y	41	41	NA	N	140Vc07.fasta
140Vc07.fasta_analysis_circularity_extended.log:140Vc073_rotated=True	non-origin-containing-contig	0	NA	NA	4854	Y	Y	81	81	NA	N	140Vc07.fasta
140Vc08.fasta_analysis_circularity_extended.log:140Vc081_rotated=True	origin-containing-contig	2	+	-5	2972525	N	Y	89	89	NA	Y	140Vc08.fasta
140Vc08.fasta_analysis_circularity_extended.log:140Vc082_rotated=True	non-origin-containing-contig	0	NA	NA	1059170	N	Y	111	111	NA	N	140Vc08.fasta
140Vc08.fasta_analysis_circularity_extended.log:140Vc083_rotated=True	non-origin-containing-contig	0	NA	NA	4855	Y	Y	285	285	NA	N	140Vc08.fasta
140Vc09.fasta_analysis_circularity_extended.log:140Vc091_rotated=True	origin-containing-contig	2	+	-5	2968609	N	Y	72	72	NA	Y	140Vc09.fasta
140Vc09.fasta_analysis_circularity_extended.log:140Vc092_rotated=True	non-origin-containing-contig	0	NA	NA	1059169	N	Y	80	80	NA	N	140Vc09.fasta
140Vc09.fasta_analysis_circularity_extended.log:140Vc093_rotated=True	non-origin-containing-contig	0	NA	NA	4854	Y	Y	183	183	NA	N	140Vc09.fasta
140Vc10.fasta_analysis_circularity_extended.log:140Vc101_rotated=True	origin-containing-contig	2	+	-5	2969430	N	Y	48	48	NA	Y	140Vc10.fasta
140Vc10.fasta_analysis_circularity_extended.log:140Vc102_rotated=True	non-origin-containing-contig	0	NA	NA	1059171	N	Y	48	48	NA	N	140Vc10.fasta
140Vc10.fasta_analysis_circularity_extended.log:140Vc103_rotated=True	non-origin-containing-contig	0	NA	NA	4854	Y	Y	132	132	NA	N	140Vc10.fasta
141Vc01.fasta_analysis_circularity_extended.log:141Vc011_rotated=True	origin-containing-contig	2	+	-5	2964058	N	Y	23	23	NA	Y	141Vc01.fasta
141Vc01.fasta_analysis_circularity_extended.log:141Vc012_rotated=True	non-origin-containing-contig	0	NA	NA	1059172	N	Y	32	32	NA	N	141Vc01.fasta
141Vc02.fasta_analysis_circularity_extended.log:141Vc021_rotated=True	origin-containing-contig	2	+	-5	2969423	N	Y	94	94	NA	Y	141Vc02.fasta
141Vc02.fasta_analysis_circularity_extended.log:141Vc022_rotated=True	non-origin-containing-contig	0	NA	NA	1059168	N	Y	107	107	NA	N	141Vc02.fasta
141Vc02.fasta_analysis_circularity_extended.log:141Vc023_rotated=True	non-origin-containing-contig	0	NA	NA	4854	Y	Y	187	187	NA	N	141Vc02.fasta
141Vc03.fasta_analysis_circularity_extended.log:141Vc031_rotated=True	origin-containing-contig	2	+	-5	2968196	N	Y	61	61	NA	Y	141Vc03.fasta
141Vc03.fasta_analysis_circularity_extended.log:141Vc032_rotated=True	non-origin-containing-contig	0	NA	NA	1059169	N	Y	47	47	NA	N	141Vc03.fasta
141Vc03.fasta_analysis_circularity_extended.log:141Vc033_rotated=True	non-origin-containing-contig	0	NA	NA	4757	Y	Y	172	172	NA	N	141Vc03.fasta
141Vc04.fasta_analysis_circularity_extended.log:141Vc041_rotated=True	origin-containing-contig	2	+	-5	2969423	N	Y	70	70	NA	Y	141Vc04.fasta
141Vc04.fasta_analysis_circularity_extended.log:141Vc042_rotated=True	non-origin-containing-contig	0	NA	NA	1059171	N	Y	82	82	NA	N	141Vc04.fasta
141Vc04.fasta_analysis_circularity_extended.log:141Vc043_rotated=True	non-origin-containing-contig	0	NA	NA	4854	Y	Y	177	177	NA	N	141Vc04.fasta
141Vc05.fasta_analysis_circularity_extended.log:141Vc051_rotated=True	origin-containing-contig	2	+	-5	2969427	N	Y	53	53	NA	Y	141Vc05.fasta
141Vc05.fasta_analysis_circularity_extended.log:141Vc052_rotated=True	non-origin-containing-contig	0	NA	NA	1059170	N	Y	57	57	NA	N	141Vc05.fasta
141Vc05.fasta_analysis_circularity_extended.log:141Vc053_rotated=True	non-origin-containing-contig	0	NA	NA	4854	Y	Y	128	128	NA	N	141Vc05.fasta
141Vc06.fasta_analysis_circularity_extended.log:141Vc061_rotated=True	origin-containing-contig	2	+	-5	2969424	N	Y	60	60	NA	Y	141Vc06.fasta
141Vc06.fasta_analysis_circularity_extended.log:141Vc062_rotated=True	non-origin-containing-contig	0	NA	NA	1060938	N	Y	69	69	NA	N	141Vc06.fasta
141Vc07.fasta_analysis_circularity_extended.log:141Vc071_rotated=True	origin-containing-contig	2	+	-5	2969431	N	Y	41	41	NA	Y	141Vc07.fasta
141Vc07.fasta_analysis_circularity_extended.log:141Vc072_rotated=True	non-origin-containing-contig	0	NA	NA	1060938	N	Y	51	51	NA	N	141Vc07.fasta
141Vc07.fasta_analysis_circularity_extended.log:141Vc073_rotated=True	non-origin-containing-contig	0	NA	NA	4854	Y	Y	82	82	NA	N	141Vc07.fasta
141Vc08.fasta_analysis_circularity_extended.log:141Vc081_rotated=True	origin-containing-contig	2	+	-5	2969436	N	Y	52	52	NA	Y	141Vc08.fasta
141Vc08.fasta_analysis_circularity_extended.log:141Vc082_rotated=True	non-origin-containing-contig	0	NA	NA	1059171	N	Y	36	36	NA	N	141Vc08.fasta
141Vc08.fasta_analysis_circularity_extended.log:141Vc083_rotated=True	non-origin-containing-contig	0	NA	NA	4854	Y	Y	136	136	NA	N	141Vc08.fasta
141Vc09.fasta_analysis_circularity_extended.log:141Vc091_rotated=True	origin-containing-contig	2	+	-5	2969432	N	Y	101	101	NA	Y	141Vc09.fasta
141Vc09.fasta_analysis_circularity_extended.log:141Vc092_rotated=True	non-origin-containing-contig	0	NA	NA	1059176	N	Y	91	91	NA	N	141Vc09.fasta
141Vc10.fasta_analysis_circularity_extended.log:141Vc101_rotated=True	origin-containing-contig	2	+	-5	2969410	N	Y	56	56	NA	Y	141Vc10.fasta
141Vc10.fasta_analysis_circularity_extended.log:141Vc102_rotated=True	non-origin-containing-contig	0	NA	NA	1059170	N	Y	59	59	NA	N	141Vc10.fasta
141Vc10.fasta_analysis_circularity_extended.log:141Vc103_rotated=True	non-origin-containing-contig	0	NA	NA	4854	Y	Y	180	180	NA	N	141Vc10.fasta
142Vc01.fasta_analysis_circularity_extended.log:142Vc011_rotated=True	origin-containing-contig	2	+	-5	3052982	N	Y	56	56	NA	Y	142Vc01.fasta
142Vc01.fasta_analysis_circularity_extended.log:142Vc012_rotated=True	non-origin-containing-contig	0	NA	NA	1047730	N	Y	45	45	NA	N	142Vc01.fasta
142Vc02.fasta_analysis_circularity_extended.log:142Vc021_rotated=True	origin-containing-contig	2	+	-5	3052981	N	Y	36	36	NA	Y	142Vc02.fasta
142Vc02.fasta_analysis_circularity_extended.log:142Vc022_rotated=True	non-origin-containing-contig	0	NA	NA	1047730	N	Y	40	40	NA	N	142Vc02.fasta
142Vc03.fasta_analysis_circularity_extended.log:142Vc031_rotated=True	origin-containing-contig	2	+	-5	3052982	N	Y	48	48	NA	Y	142Vc03.fasta
142Vc03.fasta_analysis_circularity_extended.log:142Vc032_rotated=True	non-origin-containing-contig	0	NA	NA	1047730	N	Y	68	68	NA	N	142Vc03.fasta
142Vc04.fasta_analysis_circularity_extended.log:142Vc041_rotated=True	origin-containing-contig	2	+	-5	3052985	N	Y	69	69	NA	Y	142Vc04.fasta
142Vc04.fasta_analysis_circularity_extended.log:142Vc042_rotated=True	non-origin-containing-contig	0	NA	NA	1047731	N	Y	67	67	NA	N	142Vc04.fasta
142Vc05.fasta_analysis_circularity_extended.log:142Vc051_rotated=True	origin-containing-contig	2	+	-5	3052978	N	Y	115	115	NA	Y	142Vc05.fasta
142Vc05.fasta_analysis_circularity_extended.log:142Vc052_rotated=True	non-origin-containing-contig	0	NA	NA	1047731	N	Y	127	127	NA	N	142Vc05.fasta
142Vc06.fasta_analysis_circularity_extended.log:142Vc061_rotated=True	origin-containing-contig	2	+	-5	3052978	N	Y	187	187	NA	Y	142Vc06.fasta
142Vc06.fasta_analysis_circularity_extended.log:142Vc062_rotated=True	non-origin-containing-contig	0	NA	NA	1047730	N	Y	171	171	NA	N	142Vc06.fasta
142Vc07.fasta_analysis_circularity_extended.log:142Vc071_rotated=True	origin-containing-contig	2	+	-5	3052981	N	Y	98	98	NA	Y	142Vc07.fasta
142Vc07.fasta_analysis_circularity_extended.log:142Vc072_rotated=True	non-origin-containing-contig	0	NA	NA	1047731	N	Y	121	121	NA	N	142Vc07.fasta
142Vc08.fasta_analysis_circularity_extended.log:142Vc081_rotated=True	origin-containing-contig	2	+	-5	3052979	N	Y	97	97	NA	Y	142Vc08.fasta
142Vc08.fasta_analysis_circularity_extended.log:142Vc082_rotated=True	non-origin-containing-contig	0	NA	NA	1047732	N	Y	85	85	NA	N	142Vc08.fasta
142Vc09.fasta_analysis_circularity_extended.log:142Vc091_rotated=True	origin-containing-contig	2	+	-5	3052980	N	Y	101	101	NA	Y	142Vc09.fasta
142Vc09.fasta_analysis_circularity_extended.log:142Vc092_rotated=True	non-origin-containing-contig	0	NA	NA	1047730	N	Y	96	96	NA	N	142Vc09.fasta
142Vc10.fasta_analysis_circularity_extended.log:142Vc101_rotated=True	origin-containing-contig	2	+	-5	3052980	N	Y	63	63	NA	Y	142Vc10.fasta
142Vc10.fasta_analysis_circularity_extended.log:142Vc102_rotated=True	non-origin-containing-contig	0	NA	NA	1047732	N	Y	65	65	NA	N	142Vc10.fasta
143Vc01.fasta_analysis_circularity_extended.log:143Vc011_rotated=True	origin-containing-contig	2	+	-5	3052977	N	Y	99	99	NA	Y	143Vc01.fasta
143Vc01.fasta_analysis_circularity_extended.log:143Vc012_rotated=True	non-origin-containing-contig	0	NA	NA	1047731	N	Y	100	100	NA	N	143Vc01.fasta
143Vc02.fasta_analysis_circularity_extended.log:143Vc021_rotated=True	origin-containing-contig	2	+	-5	3052981	N	Y	58	58	NA	Y	143Vc02.fasta
143Vc02.fasta_analysis_circularity_extended.log:143Vc022_rotated=True	non-origin-containing-contig	0	NA	NA	1047730	N	Y	68	68	NA	N	143Vc02.fasta
143Vc03.fasta_analysis_circularity_extended.log:143Vc031_rotated=True	origin-containing-contig	2	+	-5	3052982	N	Y	40	40	NA	Y	143Vc03.fasta
143Vc03.fasta_analysis_circularity_extended.log:143Vc032_rotated=True	non-origin-containing-contig	0	NA	NA	1047731	N	Y	63	63	NA	N	143Vc03.fasta
143Vc04.fasta_analysis_circularity_extended.log:143Vc041_rotated=True	origin-containing-contig	2	+	-5	3052981	N	Y	43	43	NA	Y	143Vc04.fasta
143Vc04.fasta_analysis_circularity_extended.log:143Vc042_rotated=True	non-origin-containing-contig	0	NA	NA	1047730	N	Y	51	51	NA	N	143Vc04.fasta
143Vc05.fasta_analysis_circularity_extended.log:143Vc051_rotated=True	origin-containing-contig	2	+	-5	3052979	N	Y	73	73	NA	Y	143Vc05.fasta
143Vc05.fasta_analysis_circularity_extended.log:143Vc052_rotated=True	non-origin-containing-contig	0	NA	NA	1047731	N	Y	80	80	NA	N	143Vc05.fasta
143Vc06.fasta_analysis_circularity_extended.log:143Vc061_rotated=True	origin-containing-contig	2	+	-5	3052983	N	Y	51	51	NA	Y	143Vc06.fasta
143Vc06.fasta_analysis_circularity_extended.log:143Vc062_rotated=True	non-origin-containing-contig	0	NA	NA	1047731	N	Y	50	50	NA	N	143Vc06.fasta
143Vc07.fasta_analysis_circularity_extended.log:143Vc071_rotated=True	origin-containing-contig	2	+	-5	3052979	N	Y	58	58	NA	Y	143Vc07.fasta
143Vc07.fasta_analysis_circularity_extended.log:143Vc072_rotated=True	non-origin-containing-contig	0	NA	NA	1047731	N	Y	71	71	NA	N	143Vc07.fasta
143Vc08.fasta_analysis_circularity_extended.log:143Vc081_rotated=True	origin-containing-contig	2	+	-5	3052980	N	Y	81	81	NA	Y	143Vc08.fasta
143Vc08.fasta_analysis_circularity_extended.log:143Vc082_rotated=True	non-origin-containing-contig	0	NA	NA	1047730	N	Y	85	85	NA	N	143Vc08.fasta
143Vc09.fasta_analysis_circularity_extended.log:143Vc091_rotated=True	origin-containing-contig	2	+	-5	3052978	N	Y	98	98	NA	Y	143Vc09.fasta
143Vc09.fasta_analysis_circularity_extended.log:143Vc092_rotated=True	non-origin-containing-contig	0	NA	NA	1047731	N	Y	108	108	NA	N	143Vc09.fasta
143Vc10.fasta_analysis_circularity_extended.log:143Vc101_rotated=True	origin-containing-contig	2	+	-5	3052982	N	Y	53	53	NA	Y	143Vc10.fasta
143Vc10.fasta_analysis_circularity_extended.log:143Vc102_rotated=True	non-origin-containing-contig	0	NA	NA	1047731	N	Y	40	40	NA	N	143Vc10.fasta
144Vc01.fasta_analysis_circularity_extended.log:144Vc011_rotated=True	origin-containing-contig	2	+	-5	3052990	N	Y	42	42	NA	Y	144Vc01.fasta
144Vc01.fasta_analysis_circularity_extended.log:144Vc012_rotated=True	non-origin-containing-contig	0	NA	NA	1047731	N	Y	58	58	NA	N	144Vc01.fasta
144Vc02.fasta_analysis_circularity_extended.log:144Vc021_rotated=True	origin-containing-contig	2	+	-5	3052989	N	Y	83	83	NA	Y	144Vc02.fasta
144Vc02.fasta_analysis_circularity_extended.log:144Vc022_rotated=True	non-origin-containing-contig	0	NA	NA	1047731	N	Y	84	84	NA	N	144Vc02.fasta
144Vc03.fasta_analysis_circularity_extended.log:144Vc031_rotated=True	origin-containing-contig	2	+	-5	3052989	N	Y	185	185	NA	Y	144Vc03.fasta
144Vc03.fasta_analysis_circularity_extended.log:144Vc032_rotated=True	non-origin-containing-contig	0	NA	NA	1046897	N	Y	187	187	NA	N	144Vc03.fasta
144Vc04.fasta_analysis_circularity_extended.log:144Vc041_rotated=True	origin-containing-contig	2	+	-5	3041903	N	Y	36	36	NA	Y	144Vc04.fasta
144Vc04.fasta_analysis_circularity_extended.log:144Vc042_rotated=True	non-origin-containing-contig	0	NA	NA	1047731	N	Y	68	68	NA	N	144Vc04.fasta
144Vc05.fasta_analysis_circularity_extended.log:144Vc051_rotated=True	origin-containing-contig	2	+	-5	3052992	N	Y	26	26	NA	Y	144Vc05.fasta
144Vc05.fasta_analysis_circularity_extended.log:144Vc052_rotated=True	non-origin-containing-contig	0	NA	NA	1047732	N	Y	33	33	NA	N	144Vc05.fasta
144Vc06.fasta_analysis_circularity_extended.log:144Vc061_rotated=True	origin-containing-contig	2	+	-5	3052996	N	Y	39	39	NA	Y	144Vc06.fasta
144Vc06.fasta_analysis_circularity_extended.log:144Vc062_rotated=True	non-origin-containing-contig	0	NA	NA	1047732	N	Y	29	29	NA	N	144Vc06.fasta
144Vc07.fasta_analysis_circularity_extended.log:144Vc071_rotated=True	origin-containing-contig	2	+	-5	3052992	N	Y	22	22	NA	Y	144Vc07.fasta
144Vc07.fasta_analysis_circularity_extended.log:144Vc072_rotated=True	non-origin-containing-contig	0	NA	NA	1047732	N	Y	33	33	NA	N	144Vc07.fasta
144Vc08.fasta_analysis_circularity_extended.log:144Vc081_rotated=True	origin-containing-contig	2	+	-5	3052989	N	Y	45	45	NA	Y	144Vc08.fasta
144Vc08.fasta_analysis_circularity_extended.log:144Vc082_rotated=True	non-origin-containing-contig	0	NA	NA	1047731	N	Y	55	55	NA	N	144Vc08.fasta
144Vc09.fasta_analysis_circularity_extended.log:144Vc091_rotated=True	origin-containing-contig	2	+	-5	3052990	N	Y	62	62	NA	Y	144Vc09.fasta
144Vc09.fasta_analysis_circularity_extended.log:144Vc092_rotated=True	non-origin-containing-contig	0	NA	NA	1047731	N	Y	65	65	NA	N	144Vc09.fasta
144Vc10.fasta_analysis_circularity_extended.log:144Vc101_rotated=True	origin-containing-contig	2	+	-5	3052994	N	Y	53	53	NA	Y	144Vc10.fasta
144Vc10.fasta_analysis_circularity_extended.log:144Vc102_rotated=True	non-origin-containing-contig	0	NA	NA	1047730	N	Y	59	59	NA	N	144Vc10.fasta
145Vc01.fasta_analysis_circularity_extended.log:145Vc011_rotated=True	origin-containing-contig	2	+	-5	3052981	N	Y	53	53	NA	Y	145Vc01.fasta
145Vc01.fasta_analysis_circularity_extended.log:145Vc012_rotated=True	non-origin-containing-contig	0	NA	NA	1047733	N	Y	57	57	NA	N	145Vc01.fasta
145Vc02.fasta_analysis_circularity_extended.log:145Vc021_rotated=True	origin-containing-contig	2	+	-5	3052980	N	Y	95	95	NA	Y	145Vc02.fasta
145Vc02.fasta_analysis_circularity_extended.log:145Vc022_rotated=True	non-origin-containing-contig	0	NA	NA	1045924	N	Y	103	103	NA	N	145Vc02.fasta
145Vc03.fasta_analysis_circularity_extended.log:145Vc031_rotated=True	origin-containing-contig	2	+	-5	3057728	N	Y	61	61	NA	Y	145Vc03.fasta
145Vc03.fasta_analysis_circularity_extended.log:145Vc032_rotated=True	non-origin-containing-contig	0	NA	NA	1047731	N	Y	72	72	NA	N	145Vc03.fasta
145Vc04.fasta_analysis_circularity_extended.log:145Vc041_rotated=True	origin-containing-contig	2	+	-5	3052983	N	Y	51	51	NA	Y	145Vc04.fasta
145Vc04.fasta_analysis_circularity_extended.log:145Vc042_rotated=True	non-origin-containing-contig	0	NA	NA	1047730	N	Y	51	51	NA	N	145Vc04.fasta
145Vc05.fasta_analysis_circularity_extended.log:145Vc051_rotated=True	origin-containing-contig	2	+	-5	3050108	N	Y	39	39	NA	Y	145Vc05.fasta
145Vc05.fasta_analysis_circularity_extended.log:145Vc052_rotated=True	non-origin-containing-contig	0	NA	NA	1047732	N	Y	24	24	NA	N	145Vc05.fasta
145Vc06.fasta_analysis_circularity_extended.log:145Vc061_rotated=True	origin-containing-contig	2	+	-5	3052983	N	Y	34	34	NA	Y	145Vc06.fasta
145Vc06.fasta_analysis_circularity_extended.log:145Vc062_rotated=True	non-origin-containing-contig	0	NA	NA	1047731	N	Y	41	41	NA	N	145Vc06.fasta
145Vc07.fasta_analysis_circularity_extended.log:145Vc071_rotated=True	origin-containing-contig	2	+	-5	3052979	N	Y	81	81	NA	Y	145Vc07.fasta
145Vc07.fasta_analysis_circularity_extended.log:145Vc072_rotated=True	non-origin-containing-contig	0	NA	NA	1047731	N	Y	81	81	NA	N	145Vc07.fasta
145Vc08.fasta_analysis_circularity_extended.log:145Vc081_rotated=True	origin-containing-contig	2	+	-5	3052978	N	Y	92	92	NA	Y	145Vc08.fasta
145Vc08.fasta_analysis_circularity_extended.log:145Vc082_rotated=True	non-origin-containing-contig	0	NA	NA	1047732	N	Y	96	96	NA	N	145Vc08.fasta
145Vc09.fasta_analysis_circularity_extended.log:145Vc091_rotated=True	origin-containing-contig	2	+	-5	3052984	N	Y	55	55	NA	Y	145Vc09.fasta
145Vc09.fasta_analysis_circularity_extended.log:145Vc092_rotated=True	non-origin-containing-contig	0	NA	NA	1047731	N	Y	51	51	NA	N	145Vc09.fasta
145Vc10.fasta_analysis_circularity_extended.log:145Vc101_rotated=True	origin-containing-contig	2	+	-5	3052981	N	Y	86	86	NA	Y	145Vc10.fasta
145Vc10.fasta_analysis_circularity_extended.log:145Vc102_rotated=True	non-origin-containing-contig	0	NA	NA	1047732	N	Y	72	72	NA	N	145Vc10.fasta
146Vc01.fasta_analysis_circularity_extended.log:146Vc011_rotated=True	origin-containing-contig	2	+	-5	3052978	N	Y	118	118	NA	Y	146Vc01.fasta
146Vc01.fasta_analysis_circularity_extended.log:146Vc012_rotated=True	non-origin-containing-contig	0	NA	NA	1047731	N	Y	138	138	NA	N	146Vc01.fasta
146Vc02.fasta_analysis_circularity_extended.log:146Vc021_rotated=True	origin-containing-contig	2	+	-5	3052976	N	Y	127	127	NA	Y	146Vc02.fasta
146Vc02.fasta_analysis_circularity_extended.log:146Vc022_rotated=True	non-origin-containing-contig	0	NA	NA	1047731	N	Y	142	142	NA	N	146Vc02.fasta
146Vc03.fasta_analysis_circularity_extended.log:146Vc031_rotated=True	origin-containing-contig	2	+	-5	3052983	N	Y	54	54	NA	Y	146Vc03.fasta
146Vc03.fasta_analysis_circularity_extended.log:146Vc032_rotated=True	non-origin-containing-contig	0	NA	NA	1047731	N	Y	46	46	NA	N	146Vc03.fasta
146Vc04.fasta_analysis_circularity_extended.log:146Vc041_rotated=True	origin-containing-contig	2	+	-5	3052977	N	Y	83	83	NA	Y	146Vc04.fasta
146Vc04.fasta_analysis_circularity_extended.log:146Vc042_rotated=True	non-origin-containing-contig	0	NA	NA	1047730	N	Y	94	94	NA	N	146Vc04.fasta
146Vc05.fasta_analysis_circularity_extended.log:146Vc051_rotated=True	origin-containing-contig	2	+	-5	3052978	N	Y	56	56	NA	Y	146Vc05.fasta
146Vc05.fasta_analysis_circularity_extended.log:146Vc052_rotated=True	non-origin-containing-contig	0	NA	NA	1047730	N	Y	83	83	NA	N	146Vc05.fasta
146Vc06.fasta_analysis_circularity_extended.log:146Vc061_rotated=True	origin-containing-contig	2	+	-5	3052978	N	Y	84	84	NA	Y	146Vc06.fasta
146Vc06.fasta_analysis_circularity_extended.log:146Vc062_rotated=True	non-origin-containing-contig	0	NA	NA	1047731	N	Y	83	83	NA	N	146Vc06.fasta
146Vc07.fasta_analysis_circularity_extended.log:146Vc071_rotated=True	origin-containing-contig	2	+	-5	3052980	N	Y	32	32	NA	Y	146Vc07.fasta
146Vc07.fasta_analysis_circularity_extended.log:146Vc072_rotated=True	non-origin-containing-contig	0	NA	NA	1047732	N	Y	29	29	NA	N	146Vc07.fasta
146Vc08.fasta_analysis_circularity_extended.log:146Vc081_rotated=True	origin-containing-contig	2	+	-5	3052978	N	Y	28	28	NA	Y	146Vc08.fasta
146Vc08.fasta_analysis_circularity_extended.log:146Vc082_rotated=True	non-origin-containing-contig	0	NA	NA	1047732	N	Y	39	39	NA	N	146Vc08.fasta
146Vc09.fasta_analysis_circularity_extended.log:146Vc091_rotated=True	origin-containing-contig	2	+	-5	3052981	N	Y	26	26	NA	Y	146Vc09.fasta
146Vc09.fasta_analysis_circularity_extended.log:146Vc092_rotated=True	non-origin-containing-contig	0	NA	NA	1047735	N	Y	25	25	NA	N	146Vc09.fasta
146Vc10.fasta_analysis_circularity_extended.log:146Vc101_rotated=True	origin-containing-contig	2	+	-5	3052982	N	Y	27	27	NA	Y	146Vc10.fasta
146Vc10.fasta_analysis_circularity_extended.log:146Vc102_rotated=True	non-origin-containing-contig	0	NA	NA	1047731	N	Y	31	31	NA	N	146Vc10.fasta
147Vc01.fasta_analysis_circularity_extended.log:147Vc011_rotated=True	origin-containing-contig	2	+	-5	3052983	N	Y	30	30	NA	Y	147Vc01.fasta
147Vc01.fasta_analysis_circularity_extended.log:147Vc012_rotated=True	non-origin-containing-contig	0	NA	NA	1047731	N	Y	34	34	NA	N	147Vc01.fasta
147Vc02.fasta_analysis_circularity_extended.log:147Vc021_rotated=True	origin-containing-contig	2	+	-5	3052977	N	Y	107	107	NA	Y	147Vc02.fasta
147Vc02.fasta_analysis_circularity_extended.log:147Vc022_rotated=True	non-origin-containing-contig	0	NA	NA	1047731	N	Y	118	118	NA	N	147Vc02.fasta
147Vc03.fasta_analysis_circularity_extended.log:147Vc031_rotated=True	origin-containing-contig	2	+	-5	3052990	N	Y	47	47	NA	Y	147Vc03.fasta
147Vc03.fasta_analysis_circularity_extended.log:147Vc032_rotated=True	non-origin-containing-contig	0	NA	NA	1047731	N	Y	45	45	NA	N	147Vc03.fasta
147Vc04.fasta_analysis_circularity_extended.log:147Vc041_rotated=True	origin-containing-contig	2	+	-5	3052976	N	Y	110	110	NA	Y	147Vc04.fasta
147Vc04.fasta_analysis_circularity_extended.log:147Vc042_rotated=True	non-origin-containing-contig	0	NA	NA	1047962	N	Y	98	98	NA	N	147Vc04.fasta
147Vc05.fasta_analysis_circularity_extended.log:147Vc051_rotated=True	origin-containing-contig	2	+	-5	3052980	N	Y	51	51	NA	Y	147Vc05.fasta
147Vc05.fasta_analysis_circularity_extended.log:147Vc052_rotated=True	non-origin-containing-contig	0	NA	NA	1047730	N	Y	48	48	NA	N	147Vc05.fasta
147Vc06.fasta_analysis_circularity_extended.log:147Vc061_rotated=True	origin-containing-contig	2	+	-5	3052977	N	Y	100	100	NA	Y	147Vc06.fasta
147Vc06.fasta_analysis_circularity_extended.log:147Vc062_rotated=True	non-origin-containing-contig	0	NA	NA	1047725	N	Y	94	94	NA	N	147Vc06.fasta
147Vc07.fasta_analysis_circularity_extended.log:147Vc071_rotated=True	origin-containing-contig	2	+	-5	3052980	N	Y	53	53	NA	Y	147Vc07.fasta
147Vc07.fasta_analysis_circularity_extended.log:147Vc072_rotated=True	non-origin-containing-contig	0	NA	NA	1047731	N	Y	55	55	NA	N	147Vc07.fasta
147Vc08.fasta_analysis_circularity_extended.log:147Vc081_rotated=True	origin-containing-contig	2	+	-5	3052979	N	Y	98	98	NA	Y	147Vc08.fasta
147Vc08.fasta_analysis_circularity_extended.log:147Vc082_rotated=True	non-origin-containing-contig	0	NA	NA	1047731	N	Y	71	71	NA	N	147Vc08.fasta
147Vc09.fasta_analysis_circularity_extended.log:147Vc091_rotated=True	origin-containing-contig	2	+	-5	3052978	N	Y	88	88	NA	Y	147Vc09.fasta
147Vc09.fasta_analysis_circularity_extended.log:147Vc092_rotated=True	non-origin-containing-contig	0	NA	NA	1047731	N	Y	80	80	NA	N	147Vc09.fasta
147Vc10.fasta_analysis_circularity_extended.log:147Vc101_rotated=True	origin-containing-contig	2	+	-5	3052981	N	Y	37	37	NA	Y	147Vc10.fasta
147Vc10.fasta_analysis_circularity_extended.log:147Vc102_rotated=True	non-origin-containing-contig	0	NA	NA	1047731	N	Y	37	37	NA	N	147Vc10.fasta
