# Supplementary material for: Prevalent chromosome fusion in Vibrio cholerae O1
Source: Nat Commun. 2025 Jul 1;16:5830. doi: 10.1038/s41467-025-60699-0 (PMC12219848; doi:10.1038/s41467-025-60699-0)
Supplement: Supplementary file 8 — Source Data [file 41467_2025_60699_MOESM8_ESM.zip › source_data/Supplement/S1/all_sprayNpray_out.csv]

contig	contig_length	hits_per_kb	cov	GC-content	Average_AAI	closest_blast_hits
102Vc081	3057145	0.8193919490243348	Unknown	47.70205534902662	99.96403193612774	Vibrio cholerae; Vibrio cholerae; Vibrio cholerae; Vibrio cholerae; Vibrio cholerae; Vibrio cholerae; Vibrio cholerae; Vibrio cholerae; Vibrio cholerae; Vibrio cholerae; Vibrio; Vibrio cholerae; Vibrio cholerae; Vibrio cholerae; Vibrio cholerae; Vibrio cholerae; Vibrio cholerae; Gammaproteobacteria; Vibrio cholerae; Vibrio cholerae; Vibrio cholerae; Gammaproteobacteria; Vibrio cholerae MJ-1236; V…
102Vc082	1077214	0.8364169050903535	Unknown	46.833219768773894	99.93806881243063	Vibrio cholerae; Vibrio cholerae; Vibrio cholerae; Vibrio cholerae; Vibrio cholerae; Vibrio cholerae; Vibrio cholerae O1 biovar El Tor str. N16961; Vibrio cholerae; Vibrio cholerae; Vibrio cholerae; Vibrio cholerae; Vibrio cholerae; Vibrio cholerae O1 biovar El Tor str. N16961; Vibrio cholerae; Vibrio cholerae MJ-1236; Vibrio cholerae; Vibrio cholerae; Vibrio cholerae O1 biovar El Tor str. N16961…
102Vc083	825	0.0	Unknown	40.121212121212125	NA
contig	contig_length	hits_per_kb	cov	GC-content	Average_AAI	closest_blast_hits
105Vc041	3066364	0.8195374065179476	Unknown	47.69293534622765	99.96530043772384	Vibrio cholerae; Vibrio cholerae; Vibrio cholerae; Vibrio cholerae; Vibrio cholerae; Vibrio cholerae; Vibrio cholerae; Vibrio cholerae; Vibrio cholerae; Vibrio cholerae; Vibrio; Vibrio cholerae; Vibrio cholerae; Vibrio cholerae; Vibrio cholerae; Vibrio cholerae; Vibrio cholerae; Gammaproteobacteria; Vibrio cholerae; Vibrio cholerae; Vibrio cholerae; Gammaproteobacteria; Vibrio cholerae MJ-1236; V…
105Vc042	1077209	0.8364207874237961	Unknown	46.83315865352035	99.93784683684795	Vibrio cholerae; Vibrio cholerae; Vibrio cholerae; Vibrio cholerae; Vibrio cholerae; Vibrio cholerae; Vibrio cholerae O1 biovar El Tor str. N16961; Vibrio cholerae; Vibrio cholerae; Vibrio cholerae; Vibrio cholerae; Vibrio cholerae; Vibrio cholerae O1 biovar El Tor str. N16961; Vibrio cholerae; Vibrio cholerae MJ-1236; Vibrio cholerae; Vibrio cholerae; Vibrio cholerae O1 biovar El Tor str. N16961…
105Vc043	4835	0.827300930713547	Unknown	46.16339193381592	100.0	Vibrio cholerae; Gammaproteobacteria; Gammaproteobacteria; Vibrio cholerae;
contig	contig_length	hits_per_kb	cov	GC-content	Average_AAI	closest_blast_hits
106Vc031	3063273	0.8197114654815291	Unknown	47.698034096210165	99.96491437674233	Vibrio cholerae; Vibrio cholerae; Vibrio cholerae; Vibrio cholerae; Vibrio cholerae; Vibrio cholerae; Vibrio cholerae; Vibrio cholerae; Vibrio cholerae; Vibrio cholerae; Vibrio; Vibrio cholerae; Vibrio cholerae; Vibrio cholerae; Vibrio cholerae; Vibrio cholerae; Vibrio cholerae; Gammaproteobacteria; Vibrio cholerae; Vibrio cholerae; Vibrio cholerae; Gammaproteobacteria; Vibrio cholerae MJ-1236; V…
106Vc032	1079356	0.8366099785427606	Unknown	46.82977627400042	99.92248062015504	Vibrio cholerae; Vibrio cholerae; Vibrio cholerae; Vibrio cholerae; Vibrio cholerae; Vibrio cholerae; Vibrio cholerae O1 biovar El Tor str. N16961; Vibrio cholerae; Vibrio cholerae; Vibrio cholerae; Vibrio cholerae; Vibrio cholerae; Vibrio cholerae O1 biovar El Tor str. N16961; Vibrio cholerae; Vibrio cholerae MJ-1236; Vibrio cholerae; Vibrio cholerae; Vibrio cholerae O1 biovar El Tor str. N16961…
106Vc033	4853	0.8242324335462601	Unknown	46.095198846074595	100.0	Vibrio cholerae; Gammaproteobacteria; Gammaproteobacteria; Vibrio cholerae;
contig	contig_length	hits_per_kb	cov	GC-content	Average_AAI	closest_blast_hits
110Vc041	3061997	0.8193998883735026	Unknown	47.69929559042677	99.96149860502192	Vibrio cholerae; Vibrio cholerae; Vibrio cholerae; Vibrio cholerae; Vibrio cholerae; Vibrio cholerae; Vibrio cholerae; Vibrio cholerae; Vibrio cholerae; Vibrio cholerae; Vibrio; Vibrio cholerae; Vibrio cholerae; Vibrio cholerae; Vibrio cholerae; Vibrio cholerae; Vibrio cholerae; Gammaproteobacteria; Vibrio cholerae; Vibrio cholerae; Vibrio cholerae; Gammaproteobacteria; Vibrio cholerae MJ-1236; V…
110Vc042	1067680	0.8354563164993256	Unknown	46.93475573205455	99.93082959641255	Vibrio cholerae; Vibrio cholerae; Vibrio cholerae; Vibrio cholerae; Vibrio cholerae; Vibrio cholerae; Vibrio cholerae O1 biovar El Tor str. N16961; Vibrio cholerae; Vibrio cholerae; Vibrio cholerae; Vibrio cholerae; Vibrio cholerae; Vibrio cholerae O1 biovar El Tor str. N16961; Vibrio cholerae; Vibrio cholerae MJ-1236; Vibrio cholerae; Vibrio cholerae; Vibrio cholerae O1 biovar El Tor str. N16961…
110Vc043	4853	0.8242324335462601	Unknown	46.095198846074595	100.0	Vibrio cholerae; Gammaproteobacteria; Gammaproteobacteria; Vibrio cholerae;
contig	contig_length	hits_per_kb	cov	GC-content	Average_AAI	closest_blast_hits
112Vc011	4136127	0.82468454184313	Unknown	47.47419506219224	99.95617121078863	Vibrio cholerae; Vibrio cholerae; Vibrio cholerae; Vibrio cholerae; Vibrio cholerae; Vibrio cholerae; Vibrio cholerae; Vibrio cholerae; Vibrio cholerae; Vibrio cholerae; Vibrio cholerae; Vibrio; Vibrio cholerae; Vibrio cholerae; Vibrio cholerae; Vibrio cholerae; Vibrio cholerae; Vibrio cholerae; Vibrio cholerae; Gammaproteobacteria; Vibrio cholerae; Vibrio cholerae; Vibrio cholerae; Gammaproteoba…
112Vc012	609	0.0	Unknown	39.90147783251231	NA
contig	contig_length	hits_per_kb	cov	GC-content	Average_AAI	closest_blast_hits
112Vc021	4136124	0.8244433677520306	Unknown	47.47415696434633	99.95208211143695	Vibrio cholerae; Vibrio cholerae; Vibrio cholerae; Vibrio cholerae; Vibrio cholerae; Vibrio cholerae; Vibrio cholerae; Vibrio cholerae; Vibrio cholerae; Vibrio cholerae; Vibrio cholerae; Vibrio; Vibrio cholerae; Vibrio cholerae; Vibrio cholerae; Vibrio cholerae; Vibrio cholerae; Vibrio cholerae; Vibrio cholerae; Gammaproteobacteria; Vibrio cholerae; Vibrio cholerae; Vibrio cholerae; Gammaproteoba…
112Vc022	1007	0.0	Unknown	39.920556107249254	NA
112Vc023	828	0.0	Unknown	50.0	NA
112Vc024	759	0.0	Unknown	81.94993412384717	NA
112Vc025	1811	0.0	Unknown	76.58752070679182	NA
contig	contig_length	hits_per_kb	cov	GC-content	Average_AAI	closest_blast_hits
112Vc071	4136130	0.8239586279928338	Unknown	47.47428151436246	99.95167253521127	Vibrio cholerae; Vibrio cholerae; Vibrio cholerae; Vibrio cholerae; Vibrio cholerae; Vibrio cholerae; Vibrio cholerae; Vibrio cholerae; Vibrio cholerae; Vibrio cholerae; Vibrio cholerae; Vibrio; Vibrio cholerae; Vibrio cholerae; Vibrio cholerae; Vibrio cholerae; Vibrio cholerae; Vibrio cholerae; Vibrio cholerae; Gammaproteobacteria; Vibrio cholerae; Vibrio cholerae; Vibrio cholerae; Gammaproteoba…
112Vc072	366	0.0	Unknown	39.89071038251366	NA
contig	contig_length	hits_per_kb	cov	GC-content	Average_AAI	closest_blast_hits
115Vc011	3103633	0.8245175895474756	Unknown	47.695329956860235	99.95572489253615	Vibrio cholerae; Vibrio cholerae; Vibrio cholerae; Vibrio cholerae; Vibrio cholerae; Vibrio cholerae; Vibrio cholerae; Vibrio cholerae; Vibrio cholerae; Vibrio cholerae; Vibrio; Vibrio cholerae; Vibrio cholerae; Vibrio cholerae; Vibrio cholerae; Vibrio cholerae; Vibrio cholerae; Gammaproteobacteria; Vibrio cholerae; Vibrio cholerae; Vibrio cholerae; Gammaproteobacteria; Vibrio cholerae MJ-1236; V…
115Vc012	1077166	0.8373825389958466	Unknown	46.83307865268677	99.93414634146342	Vibrio cholerae; Vibrio cholerae; Vibrio cholerae; Vibrio cholerae; Vibrio cholerae; Vibrio cholerae; Vibrio cholerae O1 biovar El Tor str. N16961; Vibrio cholerae; Vibrio cholerae; Vibrio cholerae; Vibrio cholerae; Vibrio cholerae; Vibrio cholerae O1 biovar El Tor str. N16961; Vibrio cholerae; Vibrio cholerae MJ-1236; Vibrio cholerae; Vibrio cholerae; Vibrio cholerae O1 biovar El Tor str. N16961…
115Vc013	1863	0.0	Unknown	38.969404186795494	NA
115Vc014	5856	0.0	Unknown	42.04234972677595	NA
115Vc015	1860	0.0	Unknown	41.236559139784944	NA
115Vc016	1590	0.0	Unknown	41.132075471698116	NA
115Vc017	3118	0.0	Unknown	41.372674791533036	NA
115Vc018	4853	0.8242324335462601	Unknown	46.095198846074595	100.0	Vibrio cholerae; Gammaproteobacteria; Gammaproteobacteria; Vibrio cholerae;
115Vc019	880	0.0	Unknown	41.13636363636363	NA
115Vc0110	2751	0.0	Unknown	42.857142857142854	NA
115Vc0111	1794	0.0	Unknown	40.022296544035676	NA
115Vc0112	1398	0.0	Unknown	38.76967095851216	NA
contig	contig_length	hits_per_kb	cov	GC-content	Average_AAI	closest_blast_hits
115Vc021	3103628	0.8232301036077777	Unknown	47.695310133817586	99.96387475538161	Vibrio cholerae; Vibrio cholerae; Vibrio cholerae; Vibrio cholerae; Vibrio cholerae; Vibrio cholerae; Vibrio cholerae; Vibrio cholerae; Vibrio cholerae; Vibrio cholerae; Vibrio; Vibrio cholerae; Vibrio cholerae; Vibrio cholerae; Vibrio cholerae; Vibrio cholerae; Vibrio cholerae; Gammaproteobacteria; Vibrio cholerae; Vibrio cholerae; Vibrio cholerae; Gammaproteobacteria; Vibrio cholerae MJ-1236; V…
115Vc022	1077162	0.8373856485839641	Unknown	46.83288121935234	99.93447893569845	Vibrio cholerae; Vibrio cholerae; Vibrio cholerae; Vibrio cholerae; Vibrio cholerae; Vibrio cholerae; Vibrio cholerae O1 biovar El Tor str. N16961; Vibrio cholerae; Vibrio cholerae; Vibrio cholerae; Vibrio cholerae; Vibrio cholerae; Vibrio cholerae O1 biovar El Tor str. N16961; Vibrio cholerae; Vibrio cholerae MJ-1236; Vibrio cholerae; Vibrio cholerae; Vibrio cholerae O1 biovar El Tor str. N16961…
115Vc023	4853	0.8242324335462601	Unknown	46.095198846074595	100.0	Vibrio cholerae; Gammaproteobacteria; Gammaproteobacteria; Vibrio cholerae;
contig	contig_length	hits_per_kb	cov	GC-content	Average_AAI	closest_blast_hits
115Vc031	3103624	0.8225867566432017	Unknown	47.69569380827059	99.96498237367803	Vibrio cholerae; Vibrio cholerae; Vibrio cholerae; Vibrio cholerae; Vibrio cholerae; Vibrio cholerae; Vibrio cholerae; Vibrio cholerae; Vibrio cholerae; Vibrio cholerae; Vibrio; Vibrio cholerae; Vibrio cholerae; Vibrio cholerae; Vibrio cholerae; Vibrio cholerae; Vibrio cholerae; Gammaproteobacteria; Vibrio cholerae; Vibrio cholerae; Vibrio cholerae; Gammaproteobacteria; Vibrio cholerae MJ-1236; V…
115Vc032	1077161	0.8355296933327515	Unknown	46.83348171721776	99.93766666666667	Vibrio cholerae; Vibrio cholerae; Vibrio cholerae; Vibrio cholerae; Vibrio cholerae; Vibrio cholerae; Vibrio cholerae O1 biovar El Tor str. N16961; Vibrio cholerae; Vibrio cholerae; Vibrio cholerae; Vibrio cholerae; Vibrio cholerae; Vibrio cholerae O1 biovar El Tor str. N16961; Vibrio cholerae; Vibrio cholerae MJ-1236; Vibrio cholerae; Vibrio cholerae; Vibrio cholerae O1 biovar El Tor str. N16961…
115Vc033	4853	0.8242324335462601	Unknown	46.095198846074595	100.0	Vibrio cholerae; Gammaproteobacteria; Gammaproteobacteria; Vibrio cholerae;
contig	contig_length	hits_per_kb	cov	GC-content	Average_AAI	closest_blast_hits
115Vc041	3103626	0.8229084303327785	Unknown	47.69543753016633	99.96256851996867	Vibrio cholerae; Vibrio cholerae; Vibrio cholerae; Vibrio cholerae; Vibrio cholerae; Vibrio cholerae; Vibrio cholerae; Vibrio cholerae; Vibrio cholerae; Vibrio cholerae; Vibrio; Vibrio cholerae; Vibrio cholerae; Vibrio cholerae; Vibrio cholerae; Vibrio cholerae; Vibrio cholerae; Gammaproteobacteria; Vibrio cholerae; Vibrio cholerae; Vibrio cholerae; Gammaproteobacteria; Vibrio cholerae MJ-1236; V…
115Vc042	1077164	0.8383124575273588	Unknown	46.83297993620285	99.9297895902547	Vibrio cholerae; Vibrio cholerae; Vibrio cholerae; Vibrio cholerae; Vibrio cholerae; Vibrio cholerae; Vibrio cholerae O1 biovar El Tor str. N16961; Vibrio cholerae; Vibrio cholerae; Vibrio cholerae; Vibrio cholerae; Vibrio cholerae; Vibrio cholerae O1 biovar El Tor str. N16961; Vibrio cholerae; Vibrio cholerae MJ-1236; Vibrio cholerae; Vibrio cholerae; Vibrio cholerae O1 biovar El Tor str. N16961…
115Vc043	4853	0.8242324335462601	Unknown	46.095198846074595	100.0	Vibrio cholerae; Gammaproteobacteria; Gammaproteobacteria; Vibrio cholerae;
contig	contig_length	hits_per_kb	cov	GC-content	Average_AAI	closest_blast_hits
115Vc051	3103668	0.8225750950166061	Unknown	47.69430879849262	99.96431649040345	Vibrio cholerae; Vibrio cholerae; Vibrio cholerae; Vibrio cholerae; Vibrio cholerae; Vibrio cholerae; Vibrio cholerae; Vibrio cholerae; Vibrio cholerae; Vibrio cholerae; Vibrio; Vibrio cholerae; Vibrio cholerae; Vibrio cholerae; Vibrio cholerae; Vibrio cholerae; Vibrio cholerae; Gammaproteobacteria; Vibrio cholerae; Vibrio cholerae; Vibrio cholerae; Gammaproteobacteria; Vibrio cholerae MJ-1236; V…
115Vc052	1077167	0.8392384839119654	Unknown	46.831456960712686	99.91205752212389	Vibrio cholerae; Vibrio cholerae; Vibrio cholerae; Vibrio cholerae; Vibrio cholerae; Vibrio cholerae; Vibrio cholerae O1 biovar El Tor str. N16961; Vibrio cholerae; Vibrio cholerae; Vibrio cholerae; Vibrio cholerae; Vibrio cholerae; Vibrio cholerae O1 biovar El Tor str. N16961; Vibrio cholerae; Vibrio cholerae MJ-1236; Vibrio cholerae; Vibrio cholerae; Vibrio cholerae O1 biovar El Tor str. N16961…
115Vc053	4853	0.8242324335462601	Unknown	46.095198846074595	100.0	Vibrio cholerae; Gammaproteobacteria; Gammaproteobacteria; Vibrio cholerae;
contig	contig_length	hits_per_kb	cov	GC-content	Average_AAI	closest_blast_hits
115Vc061	3103627	0.8222637578549227	Unknown	47.695518823621526	99.96469435736677	Vibrio cholerae; Vibrio cholerae; Vibrio cholerae; Vibrio cholerae; Vibrio cholerae; Vibrio cholerae; Vibrio cholerae; Vibrio cholerae; Vibrio cholerae; Vibrio cholerae; Vibrio; Vibrio cholerae; Vibrio cholerae; Vibrio cholerae; Vibrio cholerae; Vibrio cholerae; Vibrio cholerae; Gammaproteobacteria; Vibrio cholerae; Vibrio cholerae; Vibrio cholerae; Gammaproteobacteria; Vibrio cholerae MJ-1236; V…
115Vc062	1077163	0.8364565065825692	Unknown	46.83293057782341	99.93740288568257	Vibrio cholerae; Vibrio cholerae; Vibrio cholerae; Vibrio cholerae; Vibrio cholerae; Vibrio cholerae; Vibrio cholerae O1 biovar El Tor str. N16961; Vibrio cholerae; Vibrio cholerae; Vibrio cholerae; Vibrio cholerae; Vibrio cholerae; Vibrio cholerae O1 biovar El Tor str. N16961; Vibrio cholerae; Vibrio cholerae MJ-1236; Vibrio cholerae; Vibrio cholerae; Vibrio cholerae O1 biovar El Tor str. N16961…
115Vc063	4819	0.8300477277443453	Unknown	46.08840008300477	100.0	Vibrio cholerae; Gammaproteobacteria; Gammaproteobacteria; Vibrio cholerae;
contig	contig_length	hits_per_kb	cov	GC-content	Average_AAI	closest_blast_hits
115Vc071	3117315	0.8228234875205104	Unknown	47.68927747115707	99.96307992202729	Vibrio cholerae; Vibrio cholerae; Vibrio cholerae; Vibrio cholerae; Vibrio cholerae; Vibrio cholerae; Vibrio cholerae; Vibrio cholerae; Vibrio cholerae; Vibrio cholerae; Vibrio; Vibrio cholerae; Vibrio cholerae; Vibrio cholerae; Vibrio cholerae; Vibrio cholerae; Vibrio cholerae; Gammaproteobacteria; Vibrio cholerae; Vibrio cholerae; Vibrio cholerae; Gammaproteobacteria; Vibrio cholerae MJ-1236; V…
115Vc072	1077165	0.8364549535122289	Unknown	46.83237944047569	99.92674805771365	Vibrio cholerae; Vibrio cholerae; Vibrio cholerae; Vibrio cholerae; Vibrio cholerae; Vibrio cholerae; Vibrio cholerae O1 biovar El Tor str. N16961; Vibrio cholerae; Vibrio cholerae; Vibrio cholerae; Vibrio cholerae; Vibrio cholerae; Vibrio cholerae O1 biovar El Tor str. N16961; Vibrio cholerae; Vibrio cholerae MJ-1236; Vibrio cholerae; Vibrio cholerae; Vibrio cholerae O1 biovar El Tor str. N16961…
115Vc073	514	0.0	Unknown	39.88326848249027	NA
115Vc074	2834	1.4114326040931544	Unknown	43.75441072688779	100.0	Vibrio cholerae; Vibrio cholerae; Vibrio cholerae; Vibrio;
115Vc075	574	0.0	Unknown	66.02787456445994	NA
115Vc076	1794	0.0	Unknown	42.08472686733556	NA
115Vc077	2470	0.0	Unknown	41.25506072874494	NA
contig	contig_length	hits_per_kb	cov	GC-content	Average_AAI	closest_blast_hits
115Vc081	3103625	0.8222642877280599	Unknown	47.69561399975835	99.9641065830721	Vibrio cholerae; Vibrio cholerae; Vibrio cholerae; Vibrio cholerae; Vibrio cholerae; Vibrio cholerae; Vibrio cholerae; Vibrio cholerae; Vibrio cholerae; Vibrio cholerae; Vibrio; Vibrio cholerae; Vibrio cholerae; Vibrio cholerae; Vibrio cholerae; Vibrio cholerae; Vibrio cholerae; Gammaproteobacteria; Vibrio cholerae; Vibrio cholerae; Vibrio cholerae; Gammaproteobacteria; Vibrio cholerae MJ-1236; V…
115Vc082	1077162	0.8392423795120882	Unknown	46.83297405589874	99.92887168141593	Vibrio cholerae; Vibrio cholerae; Vibrio cholerae; Vibrio cholerae; Vibrio cholerae; Vibrio cholerae; Vibrio cholerae O1 biovar El Tor str. N16961; Vibrio cholerae; Vibrio cholerae; Vibrio cholerae; Vibrio cholerae; Vibrio cholerae; Vibrio cholerae O1 biovar El Tor str. N16961; Vibrio cholerae; Vibrio cholerae MJ-1236; Vibrio cholerae; Vibrio cholerae; Vibrio cholerae O1 biovar El Tor str. N16961…
115Vc083	4853	0.8242324335462601	Unknown	46.095198846074595	100.0	Vibrio cholerae; Gammaproteobacteria; Gammaproteobacteria; Vibrio cholerae;
contig	contig_length	hits_per_kb	cov	GC-content	Average_AAI	closest_blast_hits
115Vc101	3103631	0.8225849013623076	Unknown	47.69519959041523	99.95526831179005	Vibrio cholerae; Vibrio cholerae; Vibrio cholerae; Vibrio cholerae; Vibrio cholerae; Vibrio cholerae; Vibrio cholerae; Vibrio cholerae; Vibrio cholerae; Vibrio cholerae; Vibrio; Vibrio cholerae; Vibrio cholerae; Vibrio cholerae; Vibrio cholerae; Vibrio cholerae; Vibrio cholerae; Gammaproteobacteria; Vibrio cholerae; Vibrio cholerae; Vibrio cholerae; Gammaproteobacteria; Vibrio cholerae MJ-1236; V…
115Vc102	1077164	0.8355273663063377	Unknown	46.83288709982881	99.93744444444444	Vibrio cholerae; Vibrio cholerae; Vibrio cholerae; Vibrio cholerae; Vibrio cholerae; Vibrio cholerae; Vibrio cholerae O1 biovar El Tor str. N16961; Vibrio cholerae; Vibrio cholerae; Vibrio cholerae; Vibrio cholerae; Vibrio cholerae; Vibrio cholerae O1 biovar El Tor str. N16961; Vibrio cholerae; Vibrio cholerae MJ-1236; Vibrio cholerae; Vibrio cholerae; Vibrio cholerae O1 biovar El Tor str. N16961…
115Vc103	4853	0.8242324335462601	Unknown	46.095198846074595	100.0	Vibrio cholerae; Gammaproteobacteria; Gammaproteobacteria; Vibrio cholerae;
115Vc104	1071	0.0	Unknown	39.96265172735761	NA
115Vc105	636	0.0	Unknown	41.9811320754717	NA
contig	contig_length	hits_per_kb	cov	GC-content	Average_AAI	closest_blast_hits
116Vc011	3103628	0.8225856964816659	Unknown	47.69556789666803	99.96137877007442	Vibrio cholerae; Vibrio cholerae; Vibrio cholerae; Vibrio cholerae; Vibrio cholerae; Vibrio cholerae; Vibrio cholerae; Vibrio cholerae; Vibrio cholerae; Vibrio cholerae; Vibrio; Vibrio cholerae; Vibrio cholerae; Vibrio cholerae; Vibrio cholerae; Vibrio cholerae; Vibrio cholerae; Gammaproteobacteria; Vibrio cholerae; Vibrio cholerae; Vibrio cholerae; Gammaproteobacteria; Vibrio cholerae MJ-1236; V…
116Vc012	1077162	0.8364572831199021	Unknown	46.83325256553796	99.93751387347392	Vibrio cholerae; Vibrio cholerae; Vibrio cholerae; Vibrio cholerae; Vibrio cholerae; Vibrio cholerae; Vibrio cholerae O1 biovar El Tor str. N16961; Vibrio cholerae; Vibrio cholerae; Vibrio cholerae; Vibrio cholerae; Vibrio cholerae O1 biovar El Tor str. N16961; Vibrio cholerae; Vibrio cholerae MJ-1236; Vibrio cholerae; Vibrio cholerae; Vibrio cholerae; Vibrio cholerae O1 biovar El Tor str. N16961…
116Vc013	4853	0.8242324335462601	Unknown	46.095198846074595	100.0	Vibrio cholerae; Gammaproteobacteria; Gammaproteobacteria; Vibrio cholerae;
contig	contig_length	hits_per_kb	cov	GC-content	Average_AAI	closest_blast_hits
116Vc021	3103624	0.8219423486865678	Unknown	47.69537160429227	99.96401411211289	Vibrio cholerae; Vibrio cholerae; Vibrio cholerae; Vibrio cholerae; Vibrio cholerae; Vibrio cholerae; Vibrio cholerae; Vibrio cholerae; Vibrio cholerae; Vibrio cholerae; Vibrio; Vibrio cholerae; Vibrio cholerae; Vibrio cholerae; Vibrio cholerae; Vibrio cholerae; Vibrio cholerae; Gammaproteobacteria; Vibrio cholerae; Vibrio cholerae; Vibrio cholerae; Gammaproteobacteria; Vibrio cholerae MJ-1236; V…
116Vc022	1077163	0.8373848711847696	Unknown	46.83358043304495	99.93625277161863	Vibrio cholerae; Vibrio cholerae; Vibrio cholerae; Vibrio cholerae; Vibrio cholerae; Vibrio cholerae; Vibrio cholerae O1 biovar El Tor str. N16961; Vibrio cholerae; Vibrio cholerae; Vibrio cholerae; Vibrio cholerae; Vibrio cholerae; Vibrio cholerae O1 biovar El Tor str. N16961; Vibrio cholerae; Vibrio cholerae MJ-1236; Vibrio cholerae; Vibrio cholerae; Vibrio cholerae O1 biovar El Tor str. N16961…
116Vc023	4838	0.8267879288962381	Unknown	46.1761058288549	100.0	Vibrio cholerae; Gammaproteobacteria; Gammaproteobacteria; Vibrio cholerae;
contig	contig_length	hits_per_kb	cov	GC-content	Average_AAI	closest_blast_hits
116Vc031	3103625	0.8229086954770631	Unknown	47.69522735510895	99.9641738449491	Vibrio cholerae; Vibrio cholerae; Vibrio cholerae; Vibrio cholerae; Vibrio cholerae; Vibrio cholerae; Vibrio cholerae; Vibrio cholerae; Vibrio cholerae; Vibrio cholerae; Vibrio; Vibrio cholerae; Vibrio cholerae; Vibrio cholerae; Vibrio cholerae; Vibrio cholerae; Vibrio cholerae; Gammaproteobacteria; Vibrio cholerae; Vibrio cholerae; Vibrio cholerae; Gammaproteobacteria; Vibrio cholerae MJ-1236; V…
116Vc032	1077165	0.8364549535122289	Unknown	46.83312213077848	99.9322974472808	Vibrio cholerae; Vibrio cholerae; Vibrio cholerae; Vibrio cholerae; Vibrio cholerae; Vibrio cholerae; Vibrio cholerae O1 biovar El Tor str. N16961; Vibrio cholerae; Vibrio cholerae; Vibrio cholerae; Vibrio cholerae; Vibrio cholerae; Vibrio cholerae O1 biovar El Tor str. N16961; Vibrio cholerae; Vibrio cholerae MJ-1236; Vibrio cholerae; Vibrio cholerae; Vibrio cholerae O1 biovar El Tor str. N16961…
116Vc033	4853	0.8242324335462601	Unknown	46.095198846074595	100.0	Vibrio cholerae; Gammaproteobacteria; Gammaproteobacteria; Vibrio cholerae;
contig	contig_length	hits_per_kb	cov	GC-content	Average_AAI	closest_blast_hits
116Vc041	3098764	0.8229087468422893	Unknown	47.69753359726652	99.96235294117648	Vibrio cholerae; Vibrio cholerae; Vibrio cholerae; Vibrio cholerae; Vibrio cholerae; Vibrio cholerae; Vibrio cholerae; Vibrio cholerae; Vibrio cholerae; Vibrio cholerae; Vibrio; Vibrio cholerae; Vibrio cholerae; Vibrio cholerae; Vibrio cholerae; Vibrio cholerae; Vibrio cholerae; Gammaproteobacteria; Vibrio cholerae; Vibrio cholerae; Vibrio cholerae; Gammaproteobacteria; Vibrio cholerae MJ-1236; V…
116Vc042	1077154	0.8401769849065222	Unknown	46.831836487633154	99.92983425414364	Vibrio cholerae; Vibrio cholerae; Vibrio cholerae; Vibrio cholerae; Vibrio cholerae; Vibrio cholerae; Vibrio cholerae O1 biovar El Tor str. N16961; Vibrio cholerae; Vibrio cholerae; Vibrio cholerae; Vibrio cholerae; Vibrio cholerae; Vibrio cholerae O1 biovar El Tor str. N16961; Vibrio cholerae; Vibrio cholerae MJ-1236; Vibrio cholerae; Vibrio cholerae; Vibrio cholerae O1 biovar El Tor str. N16961…
116Vc043	4853	0.8242324335462601	Unknown	46.095198846074595	100.0	Vibrio cholerae; Gammaproteobacteria; Gammaproteobacteria; Vibrio cholerae;
contig	contig_length	hits_per_kb	cov	GC-content	Average_AAI	closest_blast_hits
116Vc051	3103621	0.8225875517661467	Unknown	47.69522438467841	99.9650607128868	Vibrio cholerae; Vibrio cholerae; Vibrio cholerae; Vibrio cholerae; Vibrio cholerae; Vibrio cholerae; Vibrio cholerae; Vibrio cholerae; Vibrio cholerae; Vibrio cholerae; Vibrio; Vibrio cholerae; Vibrio cholerae; Vibrio cholerae; Vibrio cholerae; Vibrio cholerae; Vibrio cholerae; Gammaproteobacteria; Vibrio cholerae; Vibrio cholerae; Vibrio cholerae; Gammaproteobacteria; Vibrio cholerae MJ-1236; V…
116Vc052	1077163	0.8355281419803688	Unknown	46.83283774136319	99.93333333333334	Vibrio cholerae; Vibrio cholerae; Vibrio cholerae; Vibrio cholerae; Vibrio cholerae; Vibrio cholerae; Vibrio cholerae O1 biovar El Tor str. N16961; Vibrio cholerae; Vibrio cholerae; Vibrio cholerae; Vibrio cholerae; Vibrio cholerae; Vibrio cholerae O1 biovar El Tor str. N16961; Vibrio cholerae; Vibrio cholerae MJ-1236; Vibrio cholerae; Vibrio cholerae; Vibrio cholerae O1 biovar El Tor str. N16961…
116Vc053	4852	0.8244023083264632	Unknown	46.104699093157464	100.0	Vibrio cholerae; Gammaproteobacteria; Gammaproteobacteria; Vibrio cholerae;
contig	contig_length	hits_per_kb	cov	GC-content	Average_AAI	closest_blast_hits
116Vc061	3103629	0.8232298383601906	Unknown	47.69510144414812	99.96074363992172	Vibrio cholerae; Vibrio cholerae; Vibrio cholerae; Vibrio cholerae; Vibrio cholerae; Vibrio cholerae; Vibrio cholerae; Vibrio cholerae; Vibrio cholerae; Vibrio cholerae; Vibrio; Vibrio cholerae; Vibrio cholerae; Vibrio cholerae; Vibrio cholerae; Vibrio cholerae; Vibrio cholerae; Gammaproteobacteria; Vibrio cholerae; Vibrio cholerae; Vibrio cholerae; Gammaproteobacteria; Vibrio cholerae MJ-1236; V…
116Vc062	1077187	0.8382945579551183	Unknown	46.832536968975674	99.93089700996677	Vibrio cholerae; Vibrio cholerae; Vibrio cholerae; Vibrio cholerae; Vibrio cholerae; Vibrio cholerae; Vibrio cholerae O1 biovar El Tor str. N16961; Vibrio cholerae; Vibrio cholerae; Vibrio cholerae; Vibrio cholerae; Vibrio cholerae; Vibrio cholerae O1 biovar El Tor str. N16961; Vibrio cholerae; Vibrio cholerae MJ-1236; Vibrio cholerae; Vibrio cholerae; Vibrio cholerae O1 biovar El Tor str. N16961…
116Vc063	4853	0.8242324335462601	Unknown	46.095198846074595	100.0	Vibrio cholerae; Gammaproteobacteria; Gammaproteobacteria; Vibrio cholerae;
116Vc064	11	0.0	Unknown	45.45454545454545	NA
116Vc065	1447	0.0	Unknown	43.67657221838286	NA
116Vc066	1436	0.0	Unknown	44.15041782729805	NA
116Vc067	1531	0.0	Unknown	42.39059438275637	NA
contig	contig_length	hits_per_kb	cov	GC-content	Average_AAI	closest_blast_hits
116Vc071	3103624	0.8235533685781525	Unknown	47.69524272270095	99.95641627543036	Vibrio cholerae; Vibrio cholerae; Vibrio cholerae; Vibrio cholerae; Vibrio cholerae; Vibrio cholerae; Vibrio cholerae; Vibrio cholerae; Vibrio cholerae; Vibrio cholerae; Vibrio; Vibrio cholerae; Vibrio cholerae; Vibrio cholerae; Vibrio cholerae; Vibrio cholerae; Vibrio cholerae; Gammaproteobacteria; Vibrio cholerae; Vibrio cholerae; Vibrio cholerae; Gammaproteobacteria; Vibrio cholerae MJ-1236; V…
116Vc072	1077167	0.8383101227571955	Unknown	46.832013977405545	99.92414174972315	Vibrio cholerae; Vibrio cholerae; Vibrio cholerae; Vibrio cholerae; Vibrio cholerae; Vibrio cholerae; Vibrio cholerae O1 biovar El Tor str. N16961; Vibrio cholerae; Vibrio cholerae; Vibrio cholerae; Vibrio cholerae; Vibrio cholerae; Vibrio cholerae O1 biovar El Tor str. N16961; Vibrio cholerae; Vibrio cholerae MJ-1236; Vibrio cholerae; Vibrio cholerae; Vibrio cholerae O1 biovar El Tor str. N16961…
116Vc073	4853	0.8242324335462601	Unknown	46.095198846074595	100.0	Vibrio cholerae; Gammaproteobacteria; Gammaproteobacteria; Vibrio cholerae;
contig	contig_length	hits_per_kb	cov	GC-content	Average_AAI	closest_blast_hits
116Vc081	3103627	0.8235525725224069	Unknown	47.69471331445435	99.96334115805946	Vibrio cholerae; Vibrio cholerae; Vibrio cholerae; Vibrio cholerae; Vibrio cholerae; Vibrio cholerae; Vibrio cholerae; Vibrio cholerae; Vibrio cholerae; Vibrio; Vibrio cholerae; Vibrio cholerae; Vibrio cholerae; Vibrio cholerae; Vibrio cholerae; Vibrio cholerae; Gammaproteobacteria; Vibrio cholerae; Vibrio cholerae; Gammaproteobacteria; Vibrio cholerae MJ-1236; Vibrio cholerae; Vibrio; Vibrio cho…
116Vc082	1077164	0.8383124575273588	Unknown	46.83242291795864	99.92591362126245	Vibrio cholerae; Vibrio cholerae; Vibrio cholerae; Vibrio cholerae; Vibrio cholerae; Vibrio cholerae; Vibrio cholerae O1 biovar El Tor str. N16961; Vibrio cholerae; Vibrio cholerae; Vibrio cholerae; Vibrio cholerae; Vibrio cholerae; Vibrio cholerae O1 biovar El Tor str. N16961; Vibrio cholerae; Vibrio cholerae MJ-1236; Vibrio cholerae; Vibrio cholerae; Vibrio cholerae O1 biovar El Tor str. N16961…
116Vc083	4829	0.8283288465520812	Unknown	46.13791675295092	100.0	Vibrio cholerae; Gammaproteobacteria; Gammaproteobacteria; Vibrio cholerae;
contig	contig_length	hits_per_kb	cov	GC-content	Average_AAI	closest_blast_hits
116Vc091	3103625	0.8232308993515647	Unknown	47.6955817793709	99.95753424657535	Vibrio cholerae; Vibrio cholerae; Vibrio cholerae; Vibrio cholerae; Vibrio cholerae; Vibrio cholerae; Vibrio cholerae; Vibrio cholerae; Vibrio cholerae; Vibrio cholerae; Vibrio; Vibrio cholerae; Vibrio cholerae; Vibrio cholerae; Vibrio cholerae; Vibrio cholerae; Vibrio cholerae; Gammaproteobacteria; Vibrio cholerae; Vibrio cholerae; Vibrio cholerae; Gammaproteobacteria; Vibrio cholerae MJ-1236; V…
116Vc092	1077166	0.8364541769792214	Unknown	46.83317148888843	99.93784683684795	Vibrio cholerae; Vibrio cholerae; Vibrio cholerae; Vibrio cholerae; Vibrio cholerae; Vibrio cholerae; Vibrio cholerae O1 biovar El Tor str. N16961; Vibrio cholerae; Vibrio cholerae; Vibrio cholerae; Vibrio cholerae; Vibrio cholerae; Vibrio cholerae O1 biovar El Tor str. N16961; Vibrio cholerae; Vibrio cholerae MJ-1236; Vibrio cholerae; Vibrio cholerae; Vibrio cholerae O1 biovar El Tor str. N16961…
116Vc093	4853	0.8242324335462601	Unknown	46.095198846074595	100.0	Vibrio cholerae; Gammaproteobacteria; Gammaproteobacteria; Vibrio cholerae;
contig	contig_length	hits_per_kb	cov	GC-content	Average_AAI	closest_blast_hits
116Vc101	3092645	0.8238902298841283	Unknown	47.70123955384469	99.95816326530613	Vibrio cholerae; Vibrio cholerae; Vibrio cholerae; Vibrio cholerae; Vibrio cholerae; Vibrio cholerae; Vibrio cholerae; Vibrio cholerae; Vibrio cholerae; Vibrio cholerae; Vibrio; Vibrio cholerae; Vibrio cholerae; Vibrio cholerae; Vibrio cholerae; Vibrio cholerae; Vibrio cholerae; Gammaproteobacteria; Vibrio cholerae; Vibrio cholerae; Vibrio cholerae; Gammaproteobacteria; Vibrio cholerae MJ-1236; V…
116Vc102	1077160	0.8373872033866835	Unknown	46.83250399197891	99.93414634146342	Vibrio cholerae; Vibrio cholerae; Vibrio cholerae; Vibrio cholerae; Vibrio cholerae; Vibrio cholerae; Vibrio cholerae O1 biovar El Tor str. N16961; Vibrio cholerae; Vibrio cholerae; Vibrio cholerae; Vibrio cholerae; Vibrio cholerae; Vibrio cholerae O1 biovar El Tor str. N16961; Vibrio cholerae; Vibrio cholerae MJ-1236; Vibrio cholerae; Vibrio cholerae; Vibrio cholerae O1 biovar El Tor str. N16961…
116Vc103	543	0.0	Unknown	39.96316758747698	NA
116Vc104	1287	0.0	Unknown	39.39393939393939	NA
contig	contig_length	hits_per_kb	cov	GC-content	Average_AAI	closest_blast_hits
117Vc051	4136069	0.8242125554481803	Unknown	47.47394204497072	99.95582282194192	Vibrio cholerae; Vibrio cholerae; Vibrio cholerae; Vibrio cholerae; Vibrio cholerae; Vibrio cholerae; Vibrio cholerae; Vibrio cholerae; Vibrio cholerae; Vibrio cholerae; Vibrio cholerae; Vibrio; Vibrio cholerae; Vibrio cholerae; Vibrio cholerae; Vibrio cholerae; Vibrio cholerae; Vibrio cholerae; Vibrio cholerae; Gammaproteobacteria; Vibrio cholerae; Vibrio cholerae; Vibrio cholerae; Gammaproteoba…
117Vc052	519	0.0	Unknown	40.077071290944126	NA
contig	contig_length	hits_per_kb	cov	GC-content	Average_AAI	closest_blast_hits
117Vc091	3057144	0.8200464224125524	Unknown	47.702038242228696	99.963821300359	Vibrio cholerae; Vibrio cholerae; Vibrio cholerae; Vibrio cholerae; Vibrio cholerae; Vibrio cholerae; Vibrio cholerae; Vibrio cholerae; Vibrio cholerae; Vibrio cholerae; Vibrio; Vibrio cholerae; Vibrio cholerae; Vibrio cholerae; Vibrio cholerae; Vibrio cholerae; Vibrio cholerae; Vibrio cholerae; Gammaproteobacteria; Vibrio cholerae; Vibrio cholerae; Vibrio cholerae; Gammaproteobacteria; Vibrio ch…
117Vc092	1078985	0.8359708429681599	Unknown	46.828639879145676	99.93547671840355	Vibrio cholerae; Vibrio cholerae; Vibrio cholerae; Vibrio cholerae; Vibrio cholerae; Vibrio cholerae; Vibrio cholerae O1 biovar El Tor str. N16961; Vibrio cholerae; Vibrio cholerae; Vibrio cholerae; Vibrio cholerae; Vibrio cholerae; Vibrio cholerae O1 biovar El Tor str. N16961; Vibrio cholerae; Vibrio cholerae MJ-1236; Vibrio cholerae; Vibrio cholerae; Vibrio cholerae O1 biovar El Tor str. N16961…
117Vc093	44	0.0	Unknown	40.90909090909091	NA
117Vc094	1444	0.0	Unknown	43.5595567867036	NA
117Vc095	3658	0.0	Unknown	42.12684527063969	NA
contig	contig_length	hits_per_kb	cov	GC-content	Average_AAI	closest_blast_hits
117Vc101	3057155	0.8203705732944518	Unknown	47.701768474284094	99.95821371610845	Vibrio cholerae; Vibrio cholerae; Vibrio cholerae; Vibrio cholerae; Vibrio cholerae; Vibrio cholerae; Vibrio cholerae; Vibrio cholerae; Vibrio cholerae; Vibrio cholerae; Vibrio; Vibrio cholerae; Vibrio cholerae; Vibrio cholerae; Vibrio cholerae; Vibrio cholerae; Vibrio cholerae; Gammaproteobacteria; Vibrio cholerae; Vibrio cholerae; Vibrio cholerae; Gammaproteobacteria; Vibrio cholerae MJ-1236; V…
117Vc102	1078985	0.8359708429681599	Unknown	46.82817648067397	99.93126385809313	Vibrio cholerae; Vibrio cholerae; Vibrio cholerae; Vibrio cholerae; Vibrio cholerae; Vibrio cholerae; Vibrio cholerae O1 biovar El Tor str. N16961; Vibrio cholerae; Vibrio cholerae; Vibrio cholerae; Vibrio cholerae; Vibrio cholerae; Vibrio cholerae O1 biovar El Tor str. N16961; Vibrio cholerae; Vibrio cholerae MJ-1236; Vibrio cholerae; Vibrio cholerae; Vibrio cholerae O1 biovar El Tor str. N16961…
117Vc103	503	0.0	Unknown	40.357852882703774	NA
contig	contig_length	hits_per_kb	cov	GC-content	Average_AAI	closest_blast_hits
118Vc011	3070518	0.821034105646018	Unknown	47.68205234426243	99.96314954383182	Vibrio cholerae; Vibrio cholerae; Vibrio cholerae; Vibrio cholerae; Vibrio cholerae; Vibrio cholerae; Vibrio cholerae; Vibrio cholerae; Vibrio cholerae; Vibrio cholerae; Vibrio; Vibrio cholerae; Vibrio cholerae; Vibrio cholerae; Vibrio cholerae; Vibrio cholerae; Vibrio cholerae; Gammaproteobacteria; Vibrio cholerae; Vibrio cholerae; Vibrio cholerae; Gammaproteobacteria; Vibrio cholerae MJ-1236; V…
118Vc012	1077162	0.8392423795120882	Unknown	46.83288121935234	99.92898230088495	Vibrio cholerae; Vibrio cholerae; Vibrio cholerae; Vibrio cholerae; Vibrio cholerae; Vibrio cholerae; Vibrio cholerae O1 biovar El Tor str. N16961; Vibrio cholerae; Vibrio cholerae; Vibrio cholerae; Vibrio cholerae; Vibrio cholerae; Vibrio cholerae O1 biovar El Tor str. N16961; Vibrio cholerae; Vibrio cholerae MJ-1236; Vibrio cholerae; Vibrio cholerae; Vibrio cholerae O1 biovar El Tor str. N16961…
118Vc013	4853	0.8242324335462601	Unknown	46.095198846074595	100.0	Vibrio cholerae; Gammaproteobacteria; Gammaproteobacteria; Vibrio cholerae;
contig	contig_length	hits_per_kb	cov	GC-content	Average_AAI	closest_blast_hits
118Vc021	3103621	0.8232319603456736	Unknown	47.69538548682329	99.95663405088062	Vibrio cholerae; Vibrio cholerae; Vibrio cholerae; Vibrio cholerae; Vibrio cholerae; Vibrio cholerae; Vibrio cholerae; Vibrio cholerae; Vibrio cholerae; Vibrio cholerae; Vibrio; Vibrio cholerae; Vibrio cholerae; Vibrio cholerae; Vibrio cholerae; Vibrio cholerae; Vibrio cholerae; Gammaproteobacteria; Vibrio cholerae; Vibrio cholerae; Vibrio cholerae; Gammaproteobacteria; Vibrio cholerae MJ-1236; V…
118Vc022	1077163	0.8410983295935712	Unknown	46.832095049681435	99.92637969094923	Vibrio cholerae; Vibrio cholerae; Vibrio cholerae; Vibrio cholerae; Vibrio cholerae; Vibrio cholerae; Vibrio cholerae O1 biovar El Tor str. N16961; Vibrio cholerae; Vibrio cholerae; Vibrio cholerae; Vibrio cholerae; Vibrio cholerae; Vibrio cholerae O1 biovar El Tor str. N16961; Vibrio cholerae; Vibrio cholerae MJ-1236; Vibrio cholerae; Vibrio cholerae O1 biovar El Tor str. N16961; Vibrio cholerae…
118Vc023	4853	0.8242324335462601	Unknown	46.095198846074595	100.0	Vibrio cholerae; Gammaproteobacteria; Gammaproteobacteria; Vibrio cholerae;
118Vc024	710	0.0	Unknown	39.71830985915493	NA
118Vc025	578	0.0	Unknown	39.965397923875436	NA
contig	contig_length	hits_per_kb	cov	GC-content	Average_AAI	closest_blast_hits
118Vc031	3103625	0.8225864916025615	Unknown	47.69567844053325	99.96427732079906	Vibrio cholerae; Vibrio cholerae; Vibrio cholerae; Vibrio cholerae; Vibrio cholerae; Vibrio cholerae; Vibrio cholerae; Vibrio cholerae; Vibrio cholerae; Vibrio; Vibrio cholerae; Vibrio cholerae; Vibrio cholerae; Vibrio cholerae; Vibrio cholerae; Vibrio cholerae; Gammaproteobacteria; Vibrio cholerae; Vibrio cholerae; Vibrio cholerae; Gammaproteobacteria; Vibrio cholerae MJ-1236; Vibrio cholerae; V…
118Vc032	1077162	0.8364572831199021	Unknown	46.83269554625952	99.93596004439512	Vibrio cholerae; Vibrio cholerae; Vibrio cholerae; Vibrio cholerae; Vibrio cholerae; Vibrio cholerae; Vibrio cholerae O1 biovar El Tor str. N16961; Vibrio cholerae; Vibrio cholerae; Vibrio cholerae; Vibrio cholerae; Vibrio cholerae; Vibrio cholerae O1 biovar El Tor str. N16961; Vibrio cholerae; Vibrio cholerae MJ-1236; Vibrio cholerae; Vibrio cholerae; Vibrio cholerae O1 biovar El Tor str. N16961…
118Vc033	4853	0.8242324335462601	Unknown	46.095198846074595	100.0	Vibrio cholerae; Gammaproteobacteria; Gammaproteobacteria; Vibrio cholerae;
contig	contig_length	hits_per_kb	cov	GC-content	Average_AAI	closest_blast_hits
118Vc041	3103621	0.8222653474763832	Unknown	47.695578809397155	99.9648119122257	Vibrio cholerae; Vibrio cholerae; Vibrio cholerae; Vibrio cholerae; Vibrio cholerae; Vibrio cholerae; Vibrio cholerae; Vibrio cholerae; Vibrio cholerae; Vibrio cholerae; Vibrio; Vibrio cholerae; Vibrio cholerae; Vibrio cholerae; Vibrio cholerae; Vibrio cholerae; Vibrio cholerae; Gammaproteobacteria; Vibrio cholerae; Vibrio cholerae; Vibrio cholerae; Gammaproteobacteria; Vibrio cholerae MJ-1236; V…
118Vc042	1077163	0.8345997773781684	Unknown	46.83348759658473	99.93236929922136	Vibrio cholerae; Vibrio cholerae; Vibrio cholerae; Vibrio cholerae; Vibrio cholerae; Vibrio cholerae; Vibrio cholerae O1 biovar El Tor str. N16961; Vibrio cholerae; Vibrio cholerae; Vibrio cholerae; Vibrio cholerae; Vibrio cholerae; Vibrio cholerae O1 biovar El Tor str. N16961; Vibrio cholerae; Vibrio cholerae MJ-1236; Vibrio cholerae; Vibrio cholerae; Vibrio cholerae O1 biovar El Tor str. N16961…
118Vc043	4853	0.8242324335462601	Unknown	46.095198846074595	100.0	Vibrio cholerae; Gammaproteobacteria; Gammaproteobacteria; Vibrio cholerae;
118Vc044	779	0.0	Unknown	39.92297817715019	NA
118Vc045	2717	0.0	Unknown	41.6635995583364	NA
contig	contig_length	hits_per_kb	cov	GC-content	Average_AAI	closest_blast_hits
118Vc051	3103625	0.8222642877280599	Unknown	47.695517338596	99.9646551724138	Vibrio cholerae; Vibrio cholerae; Vibrio cholerae; Vibrio cholerae; Vibrio cholerae; Vibrio cholerae; Vibrio cholerae; Vibrio cholerae; Vibrio cholerae; Vibrio cholerae; Vibrio; Vibrio cholerae; Vibrio cholerae; Vibrio cholerae; Vibrio cholerae; Vibrio cholerae; Vibrio cholerae; Gammaproteobacteria; Vibrio cholerae; Vibrio cholerae; Vibrio cholerae; Gammaproteobacteria; Vibrio cholerae MJ-1236; V…
118Vc052	1077165	0.8373833163907108	Unknown	46.83349347592987	99.9359201773836	Vibrio cholerae; Vibrio cholerae; Vibrio cholerae; Vibrio cholerae; Vibrio cholerae; Vibrio cholerae; Vibrio cholerae O1 biovar El Tor str. N16961; Vibrio cholerae; Vibrio cholerae; Vibrio cholerae; Vibrio cholerae; Vibrio cholerae; Vibrio cholerae O1 biovar El Tor str. N16961; Vibrio cholerae; Vibrio cholerae MJ-1236; Vibrio cholerae; Vibrio cholerae; Vibrio cholerae O1 biovar El Tor str. N16961…
118Vc053	4340	0.9216589861751152	Unknown	46.866359447004605	100.0	Vibrio cholerae; Gammaproteobacteria; Gammaproteobacteria; Vibrio cholerae;
contig	contig_length	hits_per_kb	cov	GC-content	Average_AAI	closest_blast_hits
118Vc061	3103632	0.8229068394706589	Unknown	47.695280883816125	99.95869224745498	Vibrio cholerae; Vibrio cholerae; Vibrio cholerae; Vibrio cholerae; Vibrio cholerae; Vibrio cholerae; Vibrio cholerae; Vibrio cholerae; Vibrio cholerae; Vibrio cholerae; Vibrio; Vibrio cholerae; Vibrio cholerae; Vibrio cholerae; Vibrio cholerae; Vibrio cholerae; Vibrio cholerae; Gammaproteobacteria; Vibrio cholerae; Vibrio cholerae; Vibrio cholerae; Gammaproteobacteria; Vibrio cholerae MJ-1236; V…
118Vc062	1077166	0.8383109010124716	Unknown	46.83317148888843	99.89789590254706	Vibrio cholerae; Vibrio cholerae; Vibrio cholerae; Vibrio cholerae; Vibrio cholerae; Vibrio cholerae; Vibrio cholerae O1 biovar El Tor str. N16961; Vibrio cholerae; Vibrio cholerae; Vibrio cholerae; Vibrio cholerae; Vibrio cholerae; Vibrio cholerae O1 biovar El Tor str. N16961; Vibrio cholerae; Vibrio cholerae MJ-1236; Vibrio cholerae; Vibrio cholerae; Vibrio cholerae O1 biovar El Tor str. N16961…
118Vc063	4165	0.9603841536614646	Unknown	46.65066026410564	100.0	Vibrio cholerae; Gammaproteobacteria; Gammaproteobacteria; Vibrio cholerae;
contig	contig_length	hits_per_kb	cov	GC-content	Average_AAI	closest_blast_hits
118Vc081	3103626	0.823552837874151	Unknown	47.695469750543396	99.96201095461659	Vibrio cholerae; Vibrio cholerae; Vibrio cholerae; Vibrio cholerae; Vibrio cholerae; Vibrio cholerae; Vibrio cholerae; Vibrio cholerae; Vibrio cholerae; Vibrio cholerae; Vibrio; Vibrio cholerae; Vibrio cholerae; Vibrio cholerae; Vibrio cholerae; Vibrio cholerae; Vibrio cholerae; Gammaproteobacteria; Vibrio cholerae; Vibrio cholerae; Vibrio cholerae; Gammaproteobacteria; Vibrio cholerae MJ-1236; V…
118Vc082	1077161	0.8364580596586768	Unknown	46.83348171721776	99.93784683684795	Vibrio cholerae; Vibrio cholerae; Vibrio cholerae; Vibrio cholerae; Vibrio cholerae; Vibrio cholerae; Vibrio cholerae O1 biovar El Tor str. N16961; Vibrio cholerae; Vibrio cholerae; Vibrio cholerae; Vibrio cholerae; Vibrio cholerae; Vibrio cholerae O1 biovar El Tor str. N16961; Vibrio cholerae; Vibrio cholerae MJ-1236; Vibrio cholerae; Vibrio cholerae; Vibrio cholerae O1 biovar El Tor str. N16961…
118Vc083	4853	0.8242324335462601	Unknown	46.095198846074595	100.0	Vibrio cholerae; Gammaproteobacteria; Gammaproteobacteria; Vibrio cholerae;
contig	contig_length	hits_per_kb	cov	GC-content	Average_AAI	closest_blast_hits
118Vc091	3059912	0.821592254940665	Unknown	47.68009668251897	99.96010342084328	Vibrio cholerae; Vibrio cholerae; Vibrio cholerae; Vibrio cholerae; Vibrio cholerae; Vibrio cholerae; Vibrio cholerae; Vibrio cholerae; Vibrio cholerae; Vibrio cholerae; Vibrio; Vibrio cholerae; Vibrio cholerae; Vibrio cholerae; Vibrio cholerae; Vibrio cholerae; Vibrio cholerae; Gammaproteobacteria; Vibrio cholerae; Vibrio cholerae; Vibrio cholerae; Gammaproteobacteria; Vibrio cholerae MJ-1236; V…
118Vc092	1077166	0.8364541769792214	Unknown	46.83317148888843	99.93240843507215	Vibrio cholerae; Vibrio cholerae; Vibrio cholerae; Vibrio cholerae; Vibrio cholerae; Vibrio cholerae; Vibrio cholerae O1 biovar El Tor str. N16961; Vibrio cholerae; Vibrio cholerae; Vibrio cholerae; Vibrio cholerae; Vibrio cholerae; Vibrio cholerae O1 biovar El Tor str. N16961; Vibrio cholerae; Vibrio cholerae MJ-1236; Vibrio cholerae; Vibrio cholerae; Vibrio cholerae O1 biovar El Tor str. N16961…
118Vc093	798	0.0	Unknown	40.100250626566414	NA
118Vc094	777	0.0	Unknown	39.897039897039896	NA
contig	contig_length	hits_per_kb	cov	GC-content	Average_AAI	closest_blast_hits
118Vc101	3103614	0.8232338170919451	Unknown	47.6949775326442	99.9573385518591	Vibrio cholerae; Vibrio cholerae; Vibrio cholerae; Vibrio cholerae; Vibrio cholerae; Vibrio cholerae; Vibrio cholerae; Vibrio cholerae; Vibrio cholerae; Vibrio cholerae; Vibrio; Vibrio cholerae; Vibrio cholerae; Vibrio cholerae; Vibrio cholerae; Vibrio cholerae; Vibrio cholerae; Gammaproteobacteria; Vibrio cholerae; Vibrio cholerae; Vibrio cholerae; Gammaproteobacteria; Vibrio cholerae MJ-1236; V…
118Vc102	1077157	0.8383179053749825	Unknown	46.83291293655428	99.93156146179402	Vibrio cholerae; Vibrio cholerae; Vibrio cholerae; Vibrio cholerae; Vibrio cholerae; Vibrio cholerae; Vibrio cholerae O1 biovar El Tor str. N16961; Vibrio cholerae; Vibrio cholerae; Vibrio cholerae; Vibrio cholerae; Vibrio cholerae; Vibrio cholerae O1 biovar El Tor str. N16961; Vibrio cholerae; Vibrio cholerae MJ-1236; Vibrio cholerae; Vibrio cholerae; Vibrio cholerae O1 biovar El Tor str. N16961…
118Vc103	4853	0.8242324335462601	Unknown	46.095198846074595	100.0	Vibrio cholerae; Gammaproteobacteria; Gammaproteobacteria; Vibrio cholerae;
118Vc104	801	0.0	Unknown	79.7752808988764	NA
contig	contig_length	hits_per_kb	cov	GC-content	Average_AAI	closest_blast_hits
119Vc011	4136449	0.8255873576587068	Unknown	47.47487518883951	99.9371010248902	Vibrio cholerae; Vibrio cholerae; Vibrio cholerae; Vibrio cholerae; Vibrio cholerae; Vibrio cholerae; Vibrio cholerae; Vibrio cholerae; Vibrio cholerae; Vibrio cholerae; Vibrio cholerae; Vibrio; Vibrio cholerae; Vibrio cholerae; Vibrio cholerae; Vibrio cholerae; Vibrio cholerae; Vibrio cholerae; Vibrio cholerae; Gammaproteobacteria; Vibrio cholerae; Vibrio cholerae; Vibrio cholerae; Gammaproteoba…
119Vc012	1753	0.0	Unknown	46.66286366229321	NA
119Vc013	2451	0.0	Unknown	44.430844553243574	NA
119Vc014	1580	0.0	Unknown	61.962025316455694	NA
119Vc015	1998	0.0	Unknown	48.848848848848846	NA
119Vc016	1559	0.0	Unknown	40.15394483643361	NA
119Vc017	1268	0.0	Unknown	38.958990536277604	NA
contig	contig_length	hits_per_kb	cov	GC-content	Average_AAI	closest_blast_hits
119Vc061	4134364	0.8250362087131178	Unknown	47.475597213985026	99.95420697742597	Vibrio cholerae; Vibrio cholerae; Vibrio cholerae; Vibrio cholerae; Vibrio cholerae; Vibrio cholerae; Vibrio cholerae; Vibrio cholerae; Vibrio cholerae; Vibrio cholerae; Vibrio cholerae; Vibrio; Vibrio cholerae; Vibrio cholerae; Vibrio cholerae; Vibrio cholerae; Vibrio cholerae; Vibrio cholerae; Vibrio cholerae; Gammaproteobacteria; Vibrio cholerae; Vibrio cholerae; Vibrio cholerae; Gammaproteoba…
119Vc062	434	0.0	Unknown	45.6221198156682	NA
119Vc063	148	0.0	Unknown	50.0	NA
119Vc064	569	0.0	Unknown	33.21616871704745	NA
contig	contig_length	hits_per_kb	cov	GC-content	Average_AAI	closest_blast_hits
120Vc021	4134365	0.8243103838195225	Unknown	47.47534385570698	99.95331572769953	Vibrio cholerae; Vibrio cholerae; Vibrio cholerae; Vibrio cholerae; Vibrio cholerae; Vibrio cholerae; Vibrio cholerae; Vibrio cholerae; Vibrio cholerae; Vibrio cholerae; Vibrio cholerae; Vibrio; Vibrio cholerae; Vibrio cholerae; Vibrio cholerae; Vibrio cholerae; Vibrio cholerae; Vibrio cholerae; Vibrio cholerae; Gammaproteobacteria; Vibrio cholerae; Vibrio cholerae; Vibrio cholerae; Gammaproteoba…
120Vc022	898	0.0	Unknown	53.34075723830735	NA
contig	contig_length	hits_per_kb	cov	GC-content	Average_AAI	closest_blast_hits
124Vc011	3065082	0.8198801859134601	Unknown	47.69719048299523	99.96410664544369	Vibrio cholerae; Vibrio cholerae; Vibrio cholerae; Vibrio cholerae; Vibrio cholerae; Vibrio cholerae; Vibrio cholerae; Vibrio cholerae; Vibrio cholerae; Vibrio cholerae; Vibrio; Vibrio cholerae; Vibrio cholerae; Vibrio cholerae; Vibrio cholerae; Vibrio cholerae; Vibrio cholerae; Gammaproteobacteria; Vibrio cholerae; Vibrio cholerae; Vibrio cholerae; Gammaproteobacteria; Vibrio cholerae MJ-1236; V…
124Vc012	1077203	0.8364254462715013	Unknown	46.83314101427493	99.93806881243063	Vibrio cholerae; Vibrio cholerae; Vibrio cholerae; Vibrio cholerae; Vibrio cholerae; Vibrio cholerae; Vibrio cholerae O1 biovar El Tor str. N16961; Vibrio cholerae; Vibrio cholerae; Vibrio cholerae; Vibrio cholerae; Vibrio cholerae; Vibrio cholerae O1 biovar El Tor str. N16961; Vibrio cholerae; Vibrio cholerae MJ-1236; Vibrio cholerae; Vibrio cholerae; Vibrio cholerae O1 biovar El Tor str. N16961…
124Vc013	6166	0.810898475510866	Unknown	46.3509568602011	100.0	Vibrio cholerae; Gammaproteobacteria; Gammaproteobacteria; Gammaproteobacteria; Vibrio cholerae;
contig	contig_length	hits_per_kb	cov	GC-content	Average_AAI	closest_blast_hits
124Vc071	3063774	0.8205566076348974	Unknown	47.69718654182717	99.96336515513127	Vibrio cholerae; Vibrio cholerae; Vibrio cholerae; Vibrio cholerae; Vibrio cholerae; Vibrio cholerae; Vibrio cholerae; Vibrio cholerae; Vibrio cholerae; Vibrio cholerae; Vibrio; Vibrio cholerae; Vibrio cholerae; Vibrio cholerae; Vibrio cholerae; Vibrio cholerae; Vibrio cholerae; Gammaproteobacteria; Vibrio cholerae; Vibrio cholerae; Vibrio cholerae; Gammaproteobacteria; Vibrio cholerae MJ-1236; V…
124Vc072	1077196	0.8364308816594195	Unknown	46.83325968533117	99.93773584905661	Vibrio cholerae; Vibrio cholerae; Vibrio cholerae; Vibrio cholerae; Vibrio cholerae; Vibrio cholerae; Vibrio cholerae O1 biovar El Tor str. N16961; Vibrio cholerae; Vibrio cholerae; Vibrio cholerae; Vibrio cholerae; Vibrio cholerae; Vibrio cholerae O1 biovar El Tor str. N16961; Vibrio cholerae; Vibrio cholerae MJ-1236; Vibrio cholerae; Vibrio cholerae; Vibrio cholerae O1 biovar El Tor str. N16961…
124Vc073	4568	0.6567425569176883	Unknown	47.285464098073554	100.0	Vibrio cholerae; Vibrio cholerae; Vibrio cholerae;
124Vc074	4853	0.8242324335462601	Unknown	46.095198846074595	100.0	Vibrio cholerae; Gammaproteobacteria; Gammaproteobacteria; Vibrio cholerae;
contig	contig_length	hits_per_kb	cov	GC-content	Average_AAI	closest_blast_hits
124Vc081	3063770	0.8195784931636513	Unknown	47.69728145389504	99.96499402628434	Vibrio cholerae; Vibrio cholerae; Vibrio cholerae; Vibrio cholerae; Vibrio cholerae; Vibrio cholerae; Vibrio cholerae; Vibrio cholerae; Vibrio cholerae; Vibrio cholerae; Vibrio; Vibrio cholerae; Vibrio cholerae; Vibrio cholerae; Vibrio cholerae; Vibrio cholerae; Vibrio cholerae; Gammaproteobacteria; Vibrio cholerae; Vibrio cholerae; Vibrio cholerae; Gammaproteobacteria; Vibrio cholerae MJ-1236; V…
124Vc082	1077196	0.8364308816594195	Unknown	46.833166851715006	99.93684794672586	Vibrio cholerae; Vibrio cholerae; Vibrio cholerae; Vibrio cholerae; Vibrio cholerae; Vibrio cholerae; Vibrio cholerae O1 biovar El Tor str. N16961; Vibrio cholerae; Vibrio cholerae; Vibrio cholerae; Vibrio cholerae; Vibrio cholerae; Vibrio cholerae O1 biovar El Tor str. N16961; Vibrio cholerae; Vibrio cholerae MJ-1236; Vibrio cholerae; Vibrio cholerae; Vibrio cholerae O1 biovar El Tor str. N16961…
124Vc083	4853	0.8242324335462601	Unknown	46.095198846074595	100.0	Vibrio cholerae; Gammaproteobacteria; Gammaproteobacteria; Vibrio cholerae;
contig	contig_length	hits_per_kb	cov	GC-content	Average_AAI	closest_blast_hits
124Vc091	3063772	0.8195779581509329	Unknown	47.6973482360959	99.96507367582636	Vibrio cholerae; Vibrio cholerae; Vibrio cholerae; Vibrio cholerae; Vibrio cholerae; Vibrio cholerae; Vibrio cholerae; Vibrio cholerae; Vibrio cholerae; Vibrio cholerae; Vibrio; Vibrio cholerae; Vibrio cholerae; Vibrio cholerae; Vibrio cholerae; Vibrio cholerae; Vibrio cholerae; Gammaproteobacteria; Vibrio cholerae; Vibrio cholerae; Vibrio cholerae; Gammaproteobacteria; Vibrio cholerae MJ-1236; V…
124Vc092	1077203	0.8354971161424541	Unknown	46.83304818126203	99.938	Vibrio cholerae; Vibrio cholerae; Vibrio cholerae; Vibrio cholerae; Vibrio cholerae; Vibrio cholerae; Vibrio cholerae O1 biovar El Tor str. N16961; Vibrio cholerae; Vibrio cholerae; Vibrio cholerae; Vibrio cholerae; Vibrio cholerae; Vibrio cholerae O1 biovar El Tor str. N16961; Vibrio cholerae; Vibrio cholerae MJ-1236; Vibrio cholerae; Vibrio cholerae; Vibrio cholerae O1 biovar El Tor str. N16961…
124Vc093	4853	0.8242324335462601	Unknown	46.095198846074595	100.0	Vibrio cholerae; Gammaproteobacteria; Gammaproteobacteria; Vibrio cholerae;
contig	contig_length	hits_per_kb	cov	GC-content	Average_AAI	closest_blast_hits
125Vc011	3063772	0.8195779581509329	Unknown	47.6973808756004	99.96407805655117	Vibrio cholerae; Vibrio cholerae; Vibrio cholerae; Vibrio cholerae; Vibrio cholerae; Vibrio cholerae; Vibrio cholerae; Vibrio cholerae; Vibrio cholerae; Vibrio cholerae; Vibrio; Vibrio cholerae; Vibrio cholerae; Vibrio cholerae; Vibrio cholerae; Vibrio cholerae; Vibrio cholerae; Gammaproteobacteria; Vibrio cholerae; Vibrio cholerae; Vibrio cholerae; Gammaproteobacteria; Vibrio cholerae MJ-1236; V…
125Vc012	1077196	0.8373592178210837	Unknown	46.83325968533117	99.93470066518847	Vibrio cholerae; Vibrio cholerae; Vibrio cholerae; Vibrio cholerae; Vibrio cholerae; Vibrio cholerae; Vibrio cholerae O1 biovar El Tor str. N16961; Vibrio cholerae; Vibrio cholerae; Vibrio cholerae; Vibrio cholerae; Vibrio cholerae; Vibrio cholerae O1 biovar El Tor str. N16961; Vibrio cholerae; Vibrio cholerae MJ-1236; Vibrio cholerae; Vibrio cholerae; Vibrio cholerae O1 biovar El Tor str. N16961…
125Vc013	4853	0.8242324335462601	Unknown	46.095198846074595	100.0	Vibrio cholerae; Gammaproteobacteria; Gammaproteobacteria; Vibrio cholerae;
contig	contig_length	hits_per_kb	cov	GC-content	Average_AAI	closest_blast_hits
125Vc021	3063772	0.8195779581509329	Unknown	47.69741351510491	99.96507367582636	Vibrio cholerae; Vibrio cholerae; Vibrio cholerae; Vibrio cholerae; Vibrio cholerae; Vibrio cholerae; Vibrio cholerae; Vibrio cholerae; Vibrio cholerae; Vibrio cholerae; Vibrio; Vibrio cholerae; Vibrio cholerae; Vibrio cholerae; Vibrio cholerae; Vibrio cholerae; Vibrio cholerae; Gammaproteobacteria; Vibrio cholerae; Vibrio cholerae; Vibrio cholerae; Gammaproteobacteria; Vibrio cholerae MJ-1236; V…
125Vc022	1077196	0.8364308816594195	Unknown	46.83325968533117	99.93806881243063	Vibrio cholerae; Vibrio cholerae; Vibrio cholerae; Vibrio cholerae; Vibrio cholerae; Vibrio cholerae; Vibrio cholerae O1 biovar El Tor str. N16961; Vibrio cholerae; Vibrio cholerae; Vibrio cholerae; Vibrio cholerae; Vibrio cholerae; Vibrio cholerae O1 biovar El Tor str. N16961; Vibrio cholerae; Vibrio cholerae MJ-1236; Vibrio cholerae; Vibrio cholerae; Vibrio cholerae O1 biovar El Tor str. N16961…
125Vc023	4853	0.8242324335462601	Unknown	46.095198846074595	100.0	Vibrio cholerae; Gammaproteobacteria; Gammaproteobacteria; Vibrio cholerae;
contig	contig_length	hits_per_kb	cov	GC-content	Average_AAI	closest_blast_hits
125Vc061	3063775	0.8202299450840874	Unknown	47.6972688921347	99.96458416235575	Vibrio cholerae; Vibrio cholerae; Vibrio cholerae; Vibrio cholerae; Vibrio cholerae; Vibrio cholerae; Vibrio cholerae; Vibrio cholerae; Vibrio cholerae; Vibrio cholerae; Vibrio; Vibrio cholerae; Vibrio cholerae; Vibrio cholerae; Vibrio cholerae; Vibrio cholerae; Vibrio cholerae; Gammaproteobacteria; Vibrio cholerae; Vibrio cholerae; Vibrio cholerae; Gammaproteobacteria; Vibrio cholerae MJ-1236; V…
125Vc062	1077197	0.8364301051711062	Unknown	46.83284487424306	99.9354051054384	Vibrio cholerae; Vibrio cholerae; Vibrio cholerae; Vibrio cholerae; Vibrio cholerae; Vibrio cholerae; Vibrio cholerae O1 biovar El Tor str. N16961; Vibrio cholerae; Vibrio cholerae; Vibrio cholerae; Vibrio cholerae; Vibrio cholerae; Vibrio cholerae O1 biovar El Tor str. N16961; Vibrio cholerae; Vibrio cholerae MJ-1236; Vibrio cholerae; Vibrio cholerae; Vibrio cholerae O1 biovar El Tor str. N16961…
125Vc063	4853	0.8242324335462601	Unknown	46.095198846074595	100.0	Vibrio cholerae; Gammaproteobacteria; Gammaproteobacteria; Vibrio cholerae;
contig	contig_length	hits_per_kb	cov	GC-content	Average_AAI	closest_blast_hits
125Vc101	3063776	0.8199032827465194	Unknown	47.69741652131226	99.96381369426751	Vibrio cholerae; Vibrio cholerae; Vibrio cholerae; Vibrio cholerae; Vibrio cholerae; Vibrio cholerae; Vibrio cholerae; Vibrio cholerae; Vibrio cholerae; Vibrio cholerae; Vibrio; Vibrio cholerae; Vibrio cholerae; Vibrio cholerae; Vibrio cholerae; Vibrio cholerae; Vibrio cholerae; Gammaproteobacteria; Vibrio cholerae; Vibrio cholerae; Vibrio cholerae; Gammaproteobacteria; Vibrio cholerae MJ-1236; V…
125Vc102	1077198	0.8373576631222857	Unknown	46.83307989803175	99.93647450110865	Vibrio cholerae; Vibrio cholerae; Vibrio cholerae; Vibrio cholerae; Vibrio cholerae; Vibrio cholerae; Vibrio cholerae O1 biovar El Tor str. N16961; Vibrio cholerae; Vibrio cholerae; Vibrio cholerae; Vibrio cholerae; Vibrio cholerae; Vibrio cholerae O1 biovar El Tor str. N16961; Vibrio cholerae; Vibrio cholerae MJ-1236; Vibrio cholerae; Vibrio cholerae; Vibrio cholerae O1 biovar El Tor str. N16961…
125Vc103	4853	0.8242324335462601	Unknown	46.095198846074595	100.0	Vibrio cholerae; Gammaproteobacteria; Gammaproteobacteria; Vibrio cholerae;
contig	contig_length	hits_per_kb	cov	GC-content	Average_AAI	closest_blast_hits
126Vc041	3063775	0.8205563398095487	Unknown	47.697334171079795	99.96388225934766	Vibrio cholerae; Vibrio cholerae; Vibrio cholerae; Vibrio cholerae; Vibrio cholerae; Vibrio cholerae; Vibrio cholerae; Vibrio cholerae; Vibrio cholerae; Vibrio cholerae; Vibrio; Vibrio cholerae; Vibrio cholerae; Vibrio cholerae; Vibrio cholerae; Vibrio cholerae; Vibrio cholerae; Gammaproteobacteria; Vibrio cholerae; Vibrio cholerae; Vibrio cholerae; Gammaproteobacteria; Vibrio cholerae MJ-1236; V…
126Vc042	1077198	0.8355009942461831	Unknown	46.83307989803175	99.938	Vibrio cholerae; Vibrio cholerae; Vibrio cholerae; Vibrio cholerae; Vibrio cholerae; Vibrio cholerae; Vibrio cholerae O1 biovar El Tor str. N16961; Vibrio cholerae; Vibrio cholerae; Vibrio cholerae; Vibrio cholerae; Vibrio cholerae; Vibrio cholerae O1 biovar El Tor str. N16961; Vibrio cholerae; Vibrio cholerae MJ-1236; Vibrio cholerae; Vibrio cholerae; Vibrio cholerae O1 biovar El Tor str. N16961…
126Vc043	4853	0.8242324335462601	Unknown	46.095198846074595	100.0	Vibrio cholerae; Gammaproteobacteria; Gammaproteobacteria; Vibrio cholerae;
contig	contig_length	hits_per_kb	cov	GC-content	Average_AAI	closest_blast_hits
126Vc061	3063776	0.8199032827465194	Unknown	47.69738388185037	99.96429140127388	Vibrio cholerae; Vibrio cholerae; Vibrio cholerae; Vibrio cholerae; Vibrio cholerae; Vibrio cholerae; Vibrio cholerae; Vibrio cholerae; Vibrio cholerae; Vibrio cholerae; Vibrio; Vibrio cholerae; Vibrio cholerae; Vibrio cholerae; Vibrio cholerae; Vibrio cholerae; Vibrio cholerae; Gammaproteobacteria; Vibrio cholerae; Vibrio cholerae; Vibrio cholerae; Gammaproteobacteria; Vibrio cholerae MJ-1236; V…
126Vc062	1077203	0.8364254462715013	Unknown	46.83314101427493	99.93751387347392	Vibrio cholerae; Vibrio cholerae; Vibrio cholerae; Vibrio cholerae; Vibrio cholerae; Vibrio cholerae; Vibrio cholerae O1 biovar El Tor str. N16961; Vibrio cholerae; Vibrio cholerae; Vibrio cholerae; Vibrio cholerae; Vibrio cholerae; Vibrio cholerae O1 biovar El Tor str. N16961; Vibrio cholerae; Vibrio cholerae MJ-1236; Vibrio cholerae; Vibrio cholerae; Vibrio cholerae O1 biovar El Tor str. N16961…
126Vc063	4853	0.8242324335462601	Unknown	46.095198846074595	100.0	Vibrio cholerae; Gammaproteobacteria; Gammaproteobacteria; Vibrio cholerae;
contig	contig_length	hits_per_kb	cov	GC-content	Average_AAI	closest_blast_hits
126Vc081	3063776	0.8205560719843749	Unknown	47.69735124238848	99.96515513126492	Vibrio cholerae; Vibrio cholerae; Vibrio cholerae; Vibrio cholerae; Vibrio cholerae; Vibrio cholerae; Vibrio cholerae; Vibrio cholerae; Vibrio cholerae; Vibrio cholerae; Vibrio; Vibrio cholerae; Vibrio cholerae; Vibrio cholerae; Vibrio cholerae; Vibrio cholerae; Vibrio cholerae; Gammaproteobacteria; Vibrio cholerae; Vibrio cholerae; Vibrio cholerae; Gammaproteobacteria; Vibrio cholerae MJ-1236; V…
126Vc082	1077198	0.8373576631222857	Unknown	46.83317273147555	99.9359201773836	Vibrio cholerae; Vibrio cholerae; Vibrio cholerae; Vibrio cholerae; Vibrio cholerae; Vibrio cholerae; Vibrio cholerae O1 biovar El Tor str. N16961; Vibrio cholerae; Vibrio cholerae; Vibrio cholerae; Vibrio cholerae; Vibrio cholerae; Vibrio cholerae O1 biovar El Tor str. N16961; Vibrio cholerae; Vibrio cholerae MJ-1236; Vibrio cholerae; Vibrio cholerae; Vibrio cholerae O1 biovar El Tor str. N16961…
126Vc083	4853	0.8242324335462601	Unknown	46.095198846074595	100.0	Vibrio cholerae; Gammaproteobacteria; Gammaproteobacteria; Vibrio cholerae;
contig	contig_length	hits_per_kb	cov	GC-content	Average_AAI	closest_blast_hits
126Vc091	3063778	0.8199027475228298	Unknown	47.69732010609124	99.96357484076434	Vibrio cholerae; Vibrio cholerae; Vibrio cholerae; Vibrio cholerae; Vibrio cholerae; Vibrio cholerae; Vibrio cholerae; Vibrio cholerae; Vibrio cholerae; Vibrio cholerae; Vibrio; Vibrio cholerae; Vibrio cholerae; Vibrio cholerae; Vibrio cholerae; Vibrio cholerae; Vibrio cholerae; Gammaproteobacteria; Vibrio cholerae; Vibrio cholerae; Vibrio cholerae; Gammaproteobacteria; Vibrio cholerae MJ-1236; V…
126Vc092	1077197	0.8355017698712492	Unknown	46.833216208363	99.938	Vibrio cholerae; Vibrio cholerae; Vibrio cholerae; Vibrio cholerae; Vibrio cholerae; Vibrio cholerae; Vibrio cholerae O1 biovar El Tor str. N16961; Vibrio cholerae; Vibrio cholerae; Vibrio cholerae; Vibrio cholerae; Vibrio cholerae; Vibrio cholerae O1 biovar El Tor str. N16961; Vibrio cholerae; Vibrio cholerae MJ-1236; Vibrio cholerae; Vibrio cholerae; Vibrio cholerae O1 biovar El Tor str. N16961…
126Vc093	4853	0.8242324335462601	Unknown	46.095198846074595	100.0	Vibrio cholerae; Gammaproteobacteria; Gammaproteobacteria; Vibrio cholerae;
contig	contig_length	hits_per_kb	cov	GC-content	Average_AAI	closest_blast_hits
126Vc101	3063779	0.8202288742105746	Unknown	47.69707606194833	99.96450457620374	Vibrio cholerae; Vibrio cholerae; Vibrio cholerae; Vibrio cholerae; Vibrio cholerae; Vibrio cholerae; Vibrio cholerae; Vibrio cholerae; Vibrio cholerae; Vibrio cholerae; Vibrio; Vibrio cholerae; Vibrio cholerae; Vibrio cholerae; Vibrio cholerae; Vibrio cholerae; Vibrio cholerae; Gammaproteobacteria; Vibrio cholerae; Vibrio cholerae; Vibrio cholerae; Gammaproteobacteria; Vibrio cholerae MJ-1236; V…
126Vc102	1077201	0.8364269992322695	Unknown	46.832763801741734	99.93407325194228	Vibrio cholerae; Vibrio cholerae; Vibrio cholerae; Vibrio cholerae; Vibrio cholerae; Vibrio cholerae; Vibrio cholerae O1 biovar El Tor str. N16961; Vibrio cholerae; Vibrio cholerae; Vibrio cholerae; Vibrio cholerae; Vibrio cholerae; Vibrio cholerae O1 biovar El Tor str. N16961; Vibrio cholerae; Vibrio cholerae MJ-1236; Vibrio cholerae; Vibrio cholerae; Vibrio cholerae O1 biovar El Tor str. N16961…
126Vc103	4793	0.8345503859795534	Unknown	46.171500104318795	100.0	Vibrio cholerae; Gammaproteobacteria; Gammaproteobacteria; Vibrio cholerae;
contig	contig_length	hits_per_kb	cov	GC-content	Average_AAI	closest_blast_hits
127Vc031	3065540	0.820083900389491	Unknown	47.69534894341617	99.96284805091487	Vibrio cholerae; Vibrio cholerae; Vibrio cholerae; Vibrio cholerae; Vibrio cholerae; Vibrio cholerae; Vibrio cholerae; Vibrio cholerae; Vibrio cholerae; Vibrio cholerae; Vibrio; Vibrio cholerae; Vibrio cholerae; Vibrio cholerae; Vibrio cholerae; Vibrio cholerae; Vibrio cholerae; Gammaproteobacteria; Vibrio cholerae; Vibrio cholerae; Vibrio cholerae; Gammaproteobacteria; Vibrio cholerae MJ-1236; V…
127Vc032	1077197	0.8364301051711062	Unknown	46.83303054130303	99.92774694783574	Vibrio cholerae; Vibrio cholerae; Vibrio cholerae; Vibrio cholerae; Vibrio cholerae; Vibrio cholerae; Vibrio cholerae O1 biovar El Tor str. N16961; Vibrio cholerae; Vibrio cholerae; Vibrio cholerae; Vibrio cholerae; Vibrio cholerae; Vibrio cholerae O1 biovar El Tor str. N16961; Vibrio cholerae; Vibrio cholerae MJ-1236; Vibrio cholerae; Vibrio cholerae; Vibrio cholerae O1 biovar El Tor str. N16961…
127Vc033	4853	0.8242324335462601	Unknown	46.095198846074595	100.0	Vibrio cholerae; Gammaproteobacteria; Gammaproteobacteria; Vibrio cholerae;
contig	contig_length	hits_per_kb	cov	GC-content	Average_AAI	closest_blast_hits
127Vc041	3065543	0.8204093043222684	Unknown	47.69530226782009	99.96401590457256	Vibrio cholerae; Vibrio cholerae; Vibrio cholerae; Vibrio cholerae; Vibrio cholerae; Vibrio cholerae; Vibrio cholerae; Vibrio cholerae; Vibrio cholerae; Vibrio cholerae; Vibrio; Vibrio cholerae; Vibrio cholerae; Vibrio cholerae; Vibrio cholerae; Vibrio cholerae; Vibrio cholerae; Gammaproteobacteria; Vibrio cholerae; Vibrio cholerae; Vibrio cholerae; Gammaproteobacteria; Vibrio cholerae MJ-1236; V…
127Vc042	1077196	0.8355025454977554	Unknown	46.832981184482676	99.93744444444444	Vibrio cholerae; Vibrio cholerae; Vibrio cholerae; Vibrio cholerae; Vibrio cholerae; Vibrio cholerae; Vibrio cholerae O1 biovar El Tor str. N16961; Vibrio cholerae; Vibrio cholerae; Vibrio cholerae; Vibrio cholerae; Vibrio cholerae; Vibrio cholerae O1 biovar El Tor str. N16961; Vibrio cholerae; Vibrio cholerae MJ-1236; Vibrio cholerae; Vibrio cholerae; Vibrio cholerae O1 biovar El Tor str. N16961…
127Vc043	4520	0.8849557522123894	Unknown	45.97345132743363	100.0	Vibrio cholerae; Gammaproteobacteria; Gammaproteobacteria; Vibrio cholerae;
contig	contig_length	hits_per_kb	cov	GC-content	Average_AAI	closest_blast_hits
127Vc051	3065541	0.8200836328726315	Unknown	47.69539862621312	99.96332537788385	Vibrio cholerae; Vibrio cholerae; Vibrio cholerae; Vibrio cholerae; Vibrio cholerae; Vibrio cholerae; Vibrio cholerae; Vibrio cholerae; Vibrio cholerae; Vibrio cholerae; Vibrio; Vibrio cholerae; Vibrio cholerae; Vibrio cholerae; Vibrio cholerae; Vibrio cholerae; Vibrio cholerae; Gammaproteobacteria; Vibrio cholerae; Vibrio cholerae; Vibrio cholerae; Gammaproteobacteria; Vibrio cholerae MJ-1236; V…
127Vc052	1077195	0.8364316581491745	Unknown	46.833117494975376	99.93806881243063	Vibrio cholerae; Vibrio cholerae; Vibrio cholerae; Vibrio cholerae; Vibrio cholerae; Vibrio cholerae; Vibrio cholerae O1 biovar El Tor str. N16961; Vibrio cholerae; Vibrio cholerae; Vibrio cholerae; Vibrio cholerae; Vibrio cholerae; Vibrio cholerae O1 biovar El Tor str. N16961; Vibrio cholerae; Vibrio cholerae MJ-1236; Vibrio cholerae; Vibrio cholerae; Vibrio cholerae O1 biovar El Tor str. N16961…
127Vc053	4853	0.8242324335462601	Unknown	46.095198846074595	100.0	Vibrio cholerae; Gammaproteobacteria; Gammaproteobacteria; Vibrio cholerae;
contig	contig_length	hits_per_kb	cov	GC-content	Average_AAI	closest_blast_hits
127Vc081	3065542	0.8197571587667043	Unknown	47.69528520568304	99.9640668523677	Vibrio cholerae; Vibrio cholerae; Vibrio cholerae; Vibrio cholerae; Vibrio cholerae; Vibrio cholerae; Vibrio cholerae; Vibrio cholerae; Vibrio cholerae; Vibrio cholerae; Vibrio; Vibrio cholerae; Vibrio cholerae; Vibrio cholerae; Vibrio cholerae; Vibrio cholerae; Vibrio cholerae; Gammaproteobacteria; Vibrio cholerae; Vibrio cholerae; Vibrio cholerae; Gammaproteobacteria; Vibrio cholerae MJ-1236; V…
127Vc082	1077195	0.8364316581491745	Unknown	46.83321032867772	99.93806881243063	Vibrio cholerae; Vibrio cholerae; Vibrio cholerae; Vibrio cholerae; Vibrio cholerae; Vibrio cholerae; Vibrio cholerae O1 biovar El Tor str. N16961; Vibrio cholerae; Vibrio cholerae; Vibrio cholerae; Vibrio cholerae; Vibrio cholerae; Vibrio cholerae O1 biovar El Tor str. N16961; Vibrio cholerae; Vibrio cholerae MJ-1236; Vibrio cholerae; Vibrio cholerae; Vibrio cholerae O1 biovar El Tor str. N16961…
127Vc083	4853	0.8242324335462601	Unknown	46.095198846074595	100.0	Vibrio cholerae; Gammaproteobacteria; Gammaproteobacteria; Vibrio cholerae;
contig	contig_length	hits_per_kb	cov	GC-content	Average_AAI	closest_blast_hits
127Vc091	3065540	0.8194314867853625	Unknown	47.69544680545679	99.96353503184713	Vibrio cholerae; Vibrio cholerae; Vibrio cholerae; Vibrio cholerae; Vibrio cholerae; Vibrio cholerae; Vibrio cholerae; Vibrio cholerae; Vibrio cholerae; Vibrio cholerae; Vibrio; Vibrio cholerae; Vibrio cholerae; Vibrio cholerae; Vibrio cholerae; Vibrio cholerae; Vibrio cholerae; Gammaproteobacteria; Vibrio cholerae; Vibrio cholerae; Vibrio cholerae; Gammaproteobacteria; Vibrio cholerae MJ-1236; V…
127Vc092	1072060	0.8376396843460254	Unknown	46.85045613118669	99.93730512249444	Vibrio cholerae; Vibrio cholerae; Vibrio cholerae; Vibrio cholerae; Vibrio cholerae; Vibrio cholerae; Vibrio cholerae O1 biovar El Tor str. N16961; Vibrio cholerae; Vibrio cholerae; Vibrio cholerae; Vibrio cholerae; Vibrio cholerae; Vibrio cholerae O1 biovar El Tor str. N16961; Vibrio cholerae; Vibrio cholerae MJ-1236; Vibrio cholerae; Vibrio cholerae; Vibrio cholerae O1 biovar El Tor str. N16961…
127Vc093	4853	0.8242324335462601	Unknown	46.095198846074595	100.0	Vibrio cholerae; Gammaproteobacteria; Gammaproteobacteria; Vibrio cholerae;
contig	contig_length	hits_per_kb	cov	GC-content	Average_AAI	closest_blast_hits
128Vc011	3063785	0.8192480869251596	Unknown	47.697374326201086	99.96386454183266	Vibrio cholerae; Vibrio cholerae; Vibrio cholerae; Vibrio cholerae; Vibrio cholerae; Vibrio cholerae; Vibrio cholerae; Vibrio cholerae; Vibrio cholerae; Vibrio cholerae; Vibrio; Vibrio cholerae; Vibrio cholerae; Vibrio cholerae; Vibrio cholerae; Vibrio cholerae; Vibrio cholerae; Gammaproteobacteria; Vibrio cholerae; Vibrio cholerae; Vibrio cholerae; Gammaproteobacteria; Vibrio cholerae MJ-1236; V…
128Vc012	1077209	0.8364207874237961	Unknown	46.833251486016174	99.93784683684795	Vibrio cholerae; Vibrio cholerae; Vibrio cholerae; Vibrio cholerae; Vibrio cholerae; Vibrio cholerae; Vibrio cholerae O1 biovar El Tor str. N16961; Vibrio cholerae; Vibrio cholerae; Vibrio cholerae; Vibrio cholerae; Vibrio cholerae; Vibrio cholerae O1 biovar El Tor str. N16961; Vibrio cholerae; Vibrio cholerae MJ-1236; Vibrio cholerae; Vibrio cholerae; Vibrio cholerae O1 biovar El Tor str. N16961…
128Vc013	4851	0.8245722531436818	Unknown	46.1142032570604	100.0	Vibrio cholerae; Gammaproteobacteria; Gammaproteobacteria; Vibrio cholerae;
contig	contig_length	hits_per_kb	cov	GC-content	Average_AAI	closest_blast_hits
128Vc021	3063799	0.8202235198849533	Unknown	47.69669942447269	99.96120175089534	Vibrio cholerae; Vibrio cholerae; Vibrio cholerae; Vibrio cholerae; Vibrio cholerae; Vibrio cholerae; Vibrio cholerae; Vibrio cholerae; Vibrio cholerae; Vibrio cholerae; Vibrio; Vibrio cholerae; Vibrio cholerae; Vibrio cholerae; Vibrio cholerae; Vibrio cholerae; Vibrio cholerae; Gammaproteobacteria; Vibrio cholerae; Vibrio cholerae; Vibrio cholerae; Gammaproteobacteria; Vibrio cholerae MJ-1236; V…
128Vc022	1077223	0.8354816040875473	Unknown	46.83375679873156	99.93011111111112	Vibrio cholerae; Vibrio cholerae; Vibrio cholerae; Vibrio cholerae; Vibrio cholerae; Vibrio cholerae; Vibrio cholerae O1 biovar El Tor str. N16961; Vibrio cholerae; Vibrio cholerae; Vibrio cholerae; Vibrio cholerae; Vibrio cholerae; Vibrio cholerae O1 biovar El Tor str. N16961; Vibrio cholerae; Vibrio cholerae MJ-1236; Vibrio cholerae; Vibrio cholerae; Vibrio cholerae O1 biovar El Tor str. N16961…
128Vc023	4853	0.8242324335462601	Unknown	46.095198846074595	100.0	Vibrio cholerae; Gammaproteobacteria; Gammaproteobacteria; Vibrio cholerae;
contig	contig_length	hits_per_kb	cov	GC-content	Average_AAI	closest_blast_hits
128Vc041	3063786	0.8195742130814619	Unknown	47.69729347937486	99.96451612903226	Vibrio cholerae; Vibrio cholerae; Vibrio cholerae; Vibrio cholerae; Vibrio cholerae; Vibrio cholerae; Vibrio cholerae; Vibrio cholerae; Vibrio cholerae; Vibrio cholerae; Vibrio; Vibrio cholerae; Vibrio cholerae; Vibrio cholerae; Vibrio cholerae; Vibrio cholerae; Vibrio cholerae; Gammaproteobacteria; Vibrio cholerae; Vibrio cholerae; Vibrio cholerae; Gammaproteobacteria; Vibrio cholerae MJ-1236; V…
128Vc042	1077209	0.8364207874237961	Unknown	46.833437151007836	99.93784683684795	Vibrio cholerae; Vibrio cholerae; Vibrio cholerae; Vibrio cholerae; Vibrio cholerae; Vibrio cholerae; Vibrio cholerae O1 biovar El Tor str. N16961; Vibrio cholerae; Vibrio cholerae; Vibrio cholerae; Vibrio cholerae; Vibrio cholerae; Vibrio cholerae O1 biovar El Tor str. N16961; Vibrio cholerae; Vibrio cholerae MJ-1236; Vibrio cholerae; Vibrio cholerae; Vibrio cholerae O1 biovar El Tor str. N16961…
128Vc043	4853	0.8242324335462601	Unknown	46.095198846074595	100.0	Vibrio cholerae; Gammaproteobacteria; Gammaproteobacteria; Vibrio cholerae;
contig	contig_length	hits_per_kb	cov	GC-content	Average_AAI	closest_blast_hits
128Vc051	3063786	0.8192478195278652	Unknown	47.69719556130879	99.96494023904383	Vibrio cholerae; Vibrio cholerae; Vibrio cholerae; Vibrio cholerae; Vibrio cholerae; Vibrio cholerae; Vibrio cholerae; Vibrio cholerae; Vibrio cholerae; Vibrio cholerae; Vibrio; Vibrio cholerae; Vibrio cholerae; Vibrio cholerae; Vibrio cholerae; Vibrio cholerae; Vibrio cholerae; Gammaproteobacteria; Vibrio cholerae; Vibrio cholerae; Vibrio cholerae; Gammaproteobacteria; Vibrio cholerae MJ-1236; V…
128Vc052	1077207	0.8364223403672645	Unknown	46.833245606461894	99.93784683684795	Vibrio cholerae; Vibrio cholerae; Vibrio cholerae; Vibrio cholerae; Vibrio cholerae; Vibrio cholerae; Vibrio cholerae O1 biovar El Tor str. N16961; Vibrio cholerae; Vibrio cholerae; Vibrio cholerae; Vibrio cholerae; Vibrio cholerae; Vibrio cholerae O1 biovar El Tor str. N16961; Vibrio cholerae; Vibrio cholerae MJ-1236; Vibrio cholerae; Vibrio cholerae; Vibrio cholerae O1 biovar El Tor str. N16961…
128Vc053	4853	0.8242324335462601	Unknown	46.095198846074595	100.0	Vibrio cholerae; Gammaproteobacteria; Gammaproteobacteria; Vibrio cholerae;
contig	contig_length	hits_per_kb	cov	GC-content	Average_AAI	closest_blast_hits
128Vc091	3063784	0.8199011418559533	Unknown	47.69729197619676	99.9641321656051	Vibrio cholerae; Vibrio cholerae; Vibrio cholerae; Vibrio cholerae; Vibrio cholerae; Vibrio cholerae; Vibrio cholerae; Vibrio cholerae; Vibrio cholerae; Vibrio cholerae; Vibrio; Vibrio cholerae; Vibrio cholerae; Vibrio cholerae; Vibrio cholerae; Vibrio cholerae; Vibrio cholerae; Gammaproteobacteria; Vibrio cholerae; Vibrio cholerae; Vibrio cholerae; Gammaproteobacteria; Vibrio cholerae MJ-1236; V…
128Vc092	1077209	0.8354924624655011	Unknown	46.833251486016174	99.93655555555556	Vibrio cholerae; Vibrio cholerae; Vibrio cholerae; Vibrio cholerae; Vibrio cholerae; Vibrio cholerae; Vibrio cholerae O1 biovar El Tor str. N16961; Vibrio cholerae; Vibrio cholerae; Vibrio cholerae; Vibrio cholerae; Vibrio cholerae; Vibrio cholerae O1 biovar El Tor str. N16961; Vibrio cholerae; Vibrio cholerae MJ-1236; Vibrio cholerae; Vibrio cholerae; Vibrio cholerae O1 biovar El Tor str. N16961…
128Vc093	4854	0.8240626287597858	Unknown	46.08570251339102	100.0	Vibrio cholerae; Gammaproteobacteria; Gammaproteobacteria; Vibrio cholerae;
contig	contig_length	hits_per_kb	cov	GC-content	Average_AAI	closest_blast_hits
128Vc101	3063786	0.8192478195278652	Unknown	47.69713028259807	99.96346613545816	Vibrio cholerae; Vibrio cholerae; Vibrio cholerae; Vibrio cholerae; Vibrio cholerae; Vibrio cholerae; Vibrio cholerae; Vibrio cholerae; Vibrio cholerae; Vibrio cholerae; Vibrio; Vibrio cholerae; Vibrio cholerae; Vibrio cholerae; Vibrio cholerae; Vibrio cholerae; Vibrio cholerae; Gammaproteobacteria; Vibrio cholerae; Vibrio cholerae; Vibrio cholerae; Gammaproteobacteria; Vibrio cholerae MJ-1236; V…
128Vc102	1077209	0.8364207874237961	Unknown	46.83315865352035	99.93729189789123	Vibrio cholerae; Vibrio cholerae; Vibrio cholerae; Vibrio cholerae; Vibrio cholerae; Vibrio cholerae; Vibrio cholerae O1 biovar El Tor str. N16961; Vibrio cholerae; Vibrio cholerae; Vibrio cholerae; Vibrio cholerae; Vibrio cholerae; Vibrio cholerae O1 biovar El Tor str. N16961; Vibrio cholerae; Vibrio cholerae MJ-1236; Vibrio cholerae; Vibrio cholerae; Vibrio cholerae O1 biovar El Tor str. N16961…
128Vc103	4853	0.8242324335462601	Unknown	46.095198846074595	100.0	Vibrio cholerae; Gammaproteobacteria; Gammaproteobacteria; Vibrio cholerae;
contig	contig_length	hits_per_kb	cov	GC-content	Average_AAI	closest_blast_hits
129Vc041	3058023	0.8207917337443178	Unknown	47.69267595436659	99.96529880478087	Vibrio cholerae; Vibrio cholerae; Vibrio cholerae; Vibrio cholerae; Vibrio cholerae; Vibrio cholerae; Vibrio cholerae; Vibrio cholerae; Vibrio cholerae; Vibrio cholerae; Vibrio; Vibrio cholerae; Vibrio cholerae; Vibrio cholerae; Vibrio cholerae; Vibrio cholerae; Vibrio cholerae; Gammaproteobacteria; Vibrio cholerae; Vibrio cholerae; Vibrio cholerae; Gammaproteobacteria; Vibrio cholerae MJ-1236; V…
129Vc042	1077202	0.8364262227511646	Unknown	46.83346299022839	99.93773584905661	Vibrio cholerae; Vibrio cholerae; Vibrio cholerae; Vibrio cholerae; Vibrio cholerae; Vibrio cholerae; Vibrio cholerae O1 biovar El Tor str. N16961; Vibrio cholerae; Vibrio cholerae; Vibrio cholerae; Vibrio cholerae; Vibrio cholerae; Vibrio cholerae O1 biovar El Tor str. N16961; Vibrio cholerae; Vibrio cholerae MJ-1236; Vibrio cholerae; Vibrio cholerae; Vibrio cholerae O1 biovar El Tor str. N16961…
129Vc043	4853	0.8242324335462601	Unknown	46.095198846074595	100.0	Vibrio cholerae; Gammaproteobacteria; Gammaproteobacteria; Vibrio cholerae;
contig	contig_length	hits_per_kb	cov	GC-content	Average_AAI	closest_blast_hits
129Vc061	3058021	0.8207922705566769	Unknown	47.692674445335726	99.96505976095618	Vibrio cholerae; Vibrio cholerae; Vibrio cholerae; Vibrio cholerae; Vibrio cholerae; Vibrio cholerae; Vibrio cholerae; Vibrio cholerae; Vibrio cholerae; Vibrio cholerae; Vibrio; Vibrio cholerae; Vibrio cholerae; Vibrio cholerae; Vibrio cholerae; Vibrio cholerae; Vibrio cholerae; Gammaproteobacteria; Vibrio cholerae; Vibrio cholerae; Vibrio cholerae; Gammaproteobacteria; Vibrio cholerae MJ-1236; V…
129Vc062	1077201	0.8364269992322695	Unknown	46.83322796766806	99.93795782463928	Vibrio cholerae; Vibrio cholerae; Vibrio cholerae; Vibrio cholerae; Vibrio cholerae; Vibrio cholerae; Vibrio cholerae O1 biovar El Tor str. N16961; Vibrio cholerae; Vibrio cholerae; Vibrio cholerae; Vibrio cholerae; Vibrio cholerae; Vibrio cholerae O1 biovar El Tor str. N16961; Vibrio cholerae; Vibrio cholerae MJ-1236; Vibrio cholerae; Vibrio cholerae; Vibrio cholerae O1 biovar El Tor str. N16961…
129Vc063	4853	0.8242324335462601	Unknown	46.095198846074595	100.0	Vibrio cholerae; Gammaproteobacteria; Gammaproteobacteria; Vibrio cholerae;
contig	contig_length	hits_per_kb	cov	GC-content	Average_AAI	closest_blast_hits
129Vc071	3058024	0.8207914653384015	Unknown	47.6926276575985	99.96426294820718	Vibrio cholerae; Vibrio cholerae; Vibrio cholerae; Vibrio cholerae; Vibrio cholerae; Vibrio cholerae; Vibrio cholerae; Vibrio cholerae; Vibrio cholerae; Vibrio cholerae; Vibrio; Vibrio cholerae; Vibrio cholerae; Vibrio cholerae; Vibrio cholerae; Vibrio cholerae; Vibrio cholerae; Gammaproteobacteria; Vibrio cholerae; Vibrio cholerae; Vibrio cholerae; Gammaproteobacteria; Vibrio cholerae MJ-1236; V…
129Vc072	1077202	0.8364262227511646	Unknown	46.83355582332747	99.93806881243063	Vibrio cholerae; Vibrio cholerae; Vibrio cholerae; Vibrio cholerae; Vibrio cholerae; Vibrio cholerae; Vibrio cholerae O1 biovar El Tor str. N16961; Vibrio cholerae; Vibrio cholerae; Vibrio cholerae; Vibrio cholerae; Vibrio cholerae; Vibrio cholerae O1 biovar El Tor str. N16961; Vibrio cholerae; Vibrio cholerae MJ-1236; Vibrio cholerae; Vibrio cholerae; Vibrio cholerae O1 biovar El Tor str. N16961…
129Vc073	4853	0.8242324335462601	Unknown	46.095198846074595	100.0	Vibrio cholerae; Gammaproteobacteria; Gammaproteobacteria; Vibrio cholerae;
contig	contig_length	hits_per_kb	cov	GC-content	Average_AAI	closest_blast_hits
129Vc081	3063770	0.8195784931636513	Unknown	47.69757520962735	99.96491437674233	Vibrio cholerae; Vibrio cholerae; Vibrio cholerae; Vibrio cholerae; Vibrio cholerae; Vibrio cholerae; Vibrio cholerae; Vibrio cholerae; Vibrio cholerae; Vibrio cholerae; Vibrio; Vibrio cholerae; Vibrio cholerae; Vibrio cholerae; Vibrio cholerae; Vibrio cholerae; Vibrio cholerae; Gammaproteobacteria; Vibrio cholerae; Vibrio cholerae; Vibrio cholerae; Gammaproteobacteria; Vibrio cholerae MJ-1236; V…
129Vc082	1077201	0.8364269992322695	Unknown	46.83322796766806	99.93784683684795	Vibrio cholerae; Vibrio cholerae; Vibrio cholerae; Vibrio cholerae; Vibrio cholerae; Vibrio cholerae; Vibrio cholerae O1 biovar El Tor str. N16961; Vibrio cholerae; Vibrio cholerae; Vibrio cholerae; Vibrio cholerae; Vibrio cholerae; Vibrio cholerae O1 biovar El Tor str. N16961; Vibrio cholerae; Vibrio cholerae MJ-1236; Vibrio cholerae; Vibrio cholerae; Vibrio cholerae O1 biovar El Tor str. N16961…
129Vc083	4853	0.8242324335462601	Unknown	46.095198846074595	100.0	Vibrio cholerae; Gammaproteobacteria; Gammaproteobacteria; Vibrio cholerae;
contig	contig_length	hits_per_kb	cov	GC-content	Average_AAI	closest_blast_hits
129Vc091	3063769	0.819252365305609	Unknown	47.69755813835834	99.96537848605578	Vibrio cholerae; Vibrio cholerae; Vibrio cholerae; Vibrio cholerae; Vibrio cholerae; Vibrio cholerae; Vibrio cholerae; Vibrio cholerae; Vibrio cholerae; Vibrio cholerae; Vibrio; Vibrio cholerae; Vibrio cholerae; Vibrio cholerae; Vibrio cholerae; Vibrio cholerae; Vibrio cholerae; Gammaproteobacteria; Vibrio cholerae; Vibrio cholerae; Vibrio cholerae; Gammaproteobacteria; Vibrio cholerae MJ-1236; V…
129Vc092	1077203	0.8354971161424541	Unknown	46.833233847287836	99.93744444444444	Vibrio cholerae; Vibrio cholerae; Vibrio cholerae; Vibrio cholerae; Vibrio cholerae; Vibrio cholerae; Vibrio cholerae O1 biovar El Tor str. N16961; Vibrio cholerae; Vibrio cholerae; Vibrio cholerae; Vibrio cholerae; Vibrio cholerae; Vibrio cholerae O1 biovar El Tor str. N16961; Vibrio cholerae; Vibrio cholerae MJ-1236; Vibrio cholerae; Vibrio cholerae; Vibrio cholerae O1 biovar El Tor str. N16961…
129Vc093	4853	0.8242324335462601	Unknown	46.095198846074595	100.0	Vibrio cholerae; Gammaproteobacteria; Gammaproteobacteria; Vibrio cholerae;
contig	contig_length	hits_per_kb	cov	GC-content	Average_AAI	closest_blast_hits
130Vc031	3063773	0.8195776906448355	Unknown	47.697300028429	99.9647949024293	Vibrio cholerae; Vibrio cholerae; Vibrio cholerae; Vibrio cholerae; Vibrio cholerae; Vibrio cholerae; Vibrio cholerae; Vibrio cholerae; Vibrio cholerae; Vibrio cholerae; Vibrio; Vibrio cholerae; Vibrio cholerae; Vibrio cholerae; Vibrio cholerae; Vibrio cholerae; Vibrio cholerae; Gammaproteobacteria; Vibrio cholerae; Vibrio cholerae; Vibrio cholerae; Gammaproteobacteria; Vibrio cholerae MJ-1236; V…
130Vc032	1077209	0.8373491123820911	Unknown	46.833437151007836	99.93625277161863	Vibrio cholerae; Vibrio cholerae; Vibrio cholerae; Vibrio cholerae; Vibrio cholerae; Vibrio cholerae; Vibrio cholerae O1 biovar El Tor str. N16961; Vibrio cholerae; Vibrio cholerae; Vibrio cholerae; Vibrio cholerae; Vibrio cholerae; Vibrio cholerae O1 biovar El Tor str. N16961; Vibrio cholerae; Vibrio cholerae MJ-1236; Vibrio cholerae; Vibrio cholerae; Vibrio cholerae O1 biovar El Tor str. N16961…
130Vc033	4855	0.8238928939237898	Unknown	46.09680741503605	100.0	Vibrio cholerae; Gammaproteobacteria; Gammaproteobacteria; Vibrio cholerae;
contig	contig_length	hits_per_kb	cov	GC-content	Average_AAI	closest_blast_hits
130Vc081	3063771	0.8195782256572047	Unknown	47.69739644379427	99.96336121067304	Vibrio cholerae; Vibrio cholerae; Vibrio cholerae; Vibrio cholerae; Vibrio cholerae; Vibrio cholerae; Vibrio cholerae; Vibrio cholerae; Vibrio cholerae; Vibrio cholerae; Vibrio; Vibrio cholerae; Vibrio cholerae; Vibrio cholerae; Vibrio cholerae; Vibrio cholerae; Vibrio cholerae; Gammaproteobacteria; Vibrio cholerae; Vibrio cholerae; Vibrio cholerae; Gammaproteobacteria; Vibrio cholerae MJ-1236; V…
130Vc082	1077207	0.8373506670491372	Unknown	46.83315277379371	99.93614190687362	Vibrio cholerae; Vibrio cholerae; Vibrio cholerae; Vibrio cholerae; Vibrio cholerae; Vibrio cholerae; Vibrio cholerae O1 biovar El Tor str. N16961; Vibrio cholerae; Vibrio cholerae; Vibrio cholerae; Vibrio cholerae; Vibrio cholerae; Vibrio cholerae O1 biovar El Tor str. N16961; Vibrio cholerae; Vibrio cholerae MJ-1236; Vibrio cholerae; Vibrio cholerae; Vibrio cholerae O1 biovar El Tor str. N16961…
130Vc083	4853	0.8242324335462601	Unknown	46.095198846074595	100.0	Vibrio cholerae; Gammaproteobacteria; Gammaproteobacteria; Vibrio cholerae;
contig	contig_length	hits_per_kb	cov	GC-content	Average_AAI	closest_blast_hits
135Vc011	3063760	0.8192547719142491	Unknown	47.69760033422983	99.96529880478087	Vibrio cholerae; Vibrio cholerae; Vibrio cholerae; Vibrio cholerae; Vibrio cholerae; Vibrio cholerae; Vibrio cholerae; Vibrio cholerae; Vibrio cholerae; Vibrio cholerae; Vibrio; Vibrio cholerae; Vibrio cholerae; Vibrio cholerae; Vibrio cholerae; Vibrio cholerae; Vibrio cholerae; Gammaproteobacteria; Vibrio cholerae; Vibrio cholerae; Vibrio cholerae; Gammaproteobacteria; Vibrio cholerae MJ-1236; V…
135Vc012	1074249	0.835001940890799	Unknown	46.84621535603012	99.93779264214047	Vibrio cholerae; Vibrio cholerae; Vibrio cholerae; Vibrio cholerae; Vibrio cholerae; Vibrio cholerae; Vibrio cholerae O1 biovar El Tor str. N16961; Vibrio cholerae; Vibrio cholerae; Vibrio cholerae; Vibrio cholerae; Vibrio cholerae; Vibrio cholerae O1 biovar El Tor str. N16961; Vibrio cholerae; Vibrio cholerae MJ-1236; Vibrio cholerae; Vibrio cholerae; Vibrio cholerae O1 biovar El Tor str. N16961…
135Vc013	4853	0.8242324335462601	Unknown	46.095198846074595	100.0	Vibrio cholerae; Gammaproteobacteria; Gammaproteobacteria; Vibrio cholerae;
contig	contig_length	hits_per_kb	cov	GC-content	Average_AAI	closest_blast_hits
135Vc021	4138009	0.823342820182363	Unknown	47.47652796308563	99.9579395362489	Vibrio cholerae; Vibrio cholerae; Vibrio cholerae; Vibrio cholerae; Vibrio cholerae; Vibrio cholerae; Vibrio cholerae; Vibrio cholerae; Vibrio cholerae; Vibrio cholerae; Vibrio cholerae; Vibrio; Vibrio cholerae; Vibrio cholerae; Vibrio cholerae; Vibrio cholerae; Vibrio cholerae; Vibrio cholerae; Vibrio cholerae; Gammaproteobacteria; Vibrio cholerae; Vibrio cholerae; Vibrio cholerae; Gammaproteoba…
135Vc022	4853	0.8242324335462601	Unknown	46.095198846074595	100.0	Vibrio cholerae; Gammaproteobacteria; Gammaproteobacteria; Vibrio cholerae;
contig	contig_length	hits_per_kb	cov	GC-content	Average_AAI	closest_blast_hits
135Vc041	4138015	0.8238249498853918	Unknown	47.47655578822213	99.9563508360223	Vibrio cholerae; Vibrio cholerae; Vibrio cholerae; Vibrio cholerae; Vibrio cholerae; Vibrio cholerae; Vibrio cholerae; Vibrio cholerae; Vibrio cholerae; Vibrio cholerae; Vibrio cholerae; Vibrio; Vibrio cholerae; Vibrio cholerae; Vibrio cholerae; Vibrio cholerae; Vibrio cholerae; Vibrio cholerae; Vibrio cholerae; Gammaproteobacteria; Vibrio cholerae; Vibrio cholerae; Vibrio cholerae; Gammaproteoba…
135Vc042	4853	0.8242324335462601	Unknown	46.095198846074595	100.0	Vibrio cholerae; Gammaproteobacteria; Gammaproteobacteria; Vibrio cholerae;
contig	contig_length	hits_per_kb	cov	GC-content	Average_AAI	closest_blast_hits
135Vc051	3063764	0.8192537023086635	Unknown	47.69747278184612	99.96402390438247	Vibrio cholerae; Vibrio cholerae; Vibrio cholerae; Vibrio cholerae; Vibrio cholerae; Vibrio cholerae; Vibrio cholerae; Vibrio cholerae; Vibrio cholerae; Vibrio cholerae; Vibrio; Vibrio cholerae; Vibrio cholerae; Vibrio cholerae; Vibrio cholerae; Vibrio cholerae; Vibrio cholerae; Gammaproteobacteria; Vibrio cholerae; Vibrio cholerae; Vibrio cholerae; Gammaproteobacteria; Vibrio cholerae MJ-1236; V…
135Vc052	1074248	0.8359336019243229	Unknown	46.84653822953359	99.9358574610245	Vibrio cholerae; Vibrio cholerae; Vibrio cholerae; Vibrio cholerae; Vibrio cholerae; Vibrio cholerae; Vibrio cholerae O1 biovar El Tor str. N16961; Vibrio cholerae; Vibrio cholerae; Vibrio cholerae; Vibrio cholerae; Vibrio cholerae; Vibrio cholerae O1 biovar El Tor str. N16961; Vibrio cholerae; Vibrio cholerae MJ-1236; Vibrio cholerae; Vibrio cholerae; Vibrio cholerae O1 biovar El Tor str. N16961…
135Vc053	4853	0.8242324335462601	Unknown	46.095198846074595	100.0	Vibrio cholerae; Gammaproteobacteria; Gammaproteobacteria; Vibrio cholerae;
contig	contig_length	hits_per_kb	cov	GC-content	Average_AAI	closest_blast_hits
135Vc081	4138015	0.8238249498853918	Unknown	47.47641079116436	99.9563508360223	Vibrio cholerae; Vibrio cholerae; Vibrio cholerae; Vibrio cholerae; Vibrio cholerae; Vibrio cholerae; Vibrio cholerae; Vibrio cholerae; Vibrio cholerae; Vibrio cholerae; Vibrio cholerae; Vibrio; Vibrio cholerae; Vibrio cholerae; Vibrio cholerae; Vibrio cholerae; Vibrio cholerae; Vibrio cholerae; Vibrio cholerae; Gammaproteobacteria; Vibrio cholerae; Vibrio cholerae; Vibrio cholerae; Gammaproteoba…
135Vc082	4853	0.8242324335462601	Unknown	46.095198846074595	100.0	Vibrio cholerae; Gammaproteobacteria; Gammaproteobacteria; Vibrio cholerae;
contig	contig_length	hits_per_kb	cov	GC-content	Average_AAI	closest_blast_hits
135Vc091	3063765	0.8192534349077034	Unknown	47.697555132329015	99.96529880478087	Vibrio cholerae; Vibrio cholerae; Vibrio cholerae; Vibrio cholerae; Vibrio cholerae; Vibrio cholerae; Vibrio cholerae; Vibrio cholerae; Vibrio cholerae; Vibrio cholerae; Vibrio; Vibrio cholerae; Vibrio cholerae; Vibrio cholerae; Vibrio cholerae; Vibrio cholerae; Vibrio cholerae; Gammaproteobacteria; Vibrio cholerae; Vibrio cholerae; Vibrio cholerae; Gammaproteobacteria; Vibrio cholerae MJ-1236; V…
135Vc092	1074251	0.8359312674598395	Unknown	46.84622122762744	99.93619153674832	Vibrio cholerae; Vibrio cholerae; Vibrio cholerae; Vibrio cholerae; Vibrio cholerae; Vibrio cholerae; Vibrio cholerae O1 biovar El Tor str. N16961; Vibrio cholerae; Vibrio cholerae; Vibrio cholerae; Vibrio cholerae; Vibrio cholerae; Vibrio cholerae O1 biovar El Tor str. N16961; Vibrio cholerae; Vibrio cholerae MJ-1236; Vibrio cholerae; Vibrio cholerae; Vibrio cholerae O1 biovar El Tor str. N16961…
135Vc093	4752	0.8417508417508418	Unknown	46.275252525252526	100.0	Vibrio cholerae; Gammaproteobacteria; Gammaproteobacteria; Vibrio cholerae;
contig	contig_length	hits_per_kb	cov	GC-content	Average_AAI	closest_blast_hits
135Vc101	3063767	0.8195792956840386	Unknown	47.697491356229115	99.9647949024293	Vibrio cholerae; Vibrio cholerae; Vibrio cholerae; Vibrio cholerae; Vibrio cholerae; Vibrio cholerae; Vibrio cholerae; Vibrio cholerae; Vibrio cholerae; Vibrio cholerae; Vibrio; Vibrio cholerae; Vibrio cholerae; Vibrio cholerae; Vibrio cholerae; Vibrio cholerae; Vibrio cholerae; Gammaproteobacteria; Vibrio cholerae; Vibrio cholerae; Vibrio cholerae; Gammaproteobacteria; Vibrio cholerae MJ-1236; V…
135Vc102	1074248	0.8350027181805318	Unknown	46.84625896441045	99.93779264214047	Vibrio cholerae; Vibrio cholerae; Vibrio cholerae; Vibrio cholerae; Vibrio cholerae; Vibrio cholerae; Vibrio cholerae O1 biovar El Tor str. N16961; Vibrio cholerae; Vibrio cholerae; Vibrio cholerae; Vibrio cholerae; Vibrio cholerae; Vibrio cholerae O1 biovar El Tor str. N16961; Vibrio cholerae; Vibrio cholerae MJ-1236; Vibrio cholerae; Vibrio cholerae; Vibrio cholerae O1 biovar El Tor str. N16961…
135Vc103	4853	0.8242324335462601	Unknown	46.095198846074595	100.0	Vibrio cholerae; Gammaproteobacteria; Gammaproteobacteria; Vibrio cholerae;
contig	contig_length	hits_per_kb	cov	GC-content	Average_AAI	closest_blast_hits
136Vc011	3065546	0.8200822952909531	Unknown	47.695483936629884	99.96475735879078	Vibrio cholerae; Vibrio cholerae; Vibrio cholerae; Vibrio cholerae; Vibrio cholerae; Vibrio cholerae; Vibrio cholerae; Vibrio cholerae; Vibrio cholerae; Vibrio cholerae; Vibrio; Vibrio cholerae; Vibrio cholerae; Vibrio cholerae; Vibrio cholerae; Vibrio cholerae; Vibrio cholerae; Gammaproteobacteria; Vibrio cholerae; Vibrio cholerae; Vibrio cholerae; Gammaproteobacteria; Vibrio cholerae MJ-1236; V…
136Vc012	1078987	0.8359692934205879	Unknown	46.829387193728934	99.93813747228381	Vibrio cholerae; Vibrio cholerae; Vibrio cholerae; Vibrio cholerae; Vibrio cholerae; Vibrio cholerae; Vibrio cholerae O1 biovar El Tor str. N16961; Vibrio cholerae; Vibrio cholerae; Vibrio cholerae; Vibrio cholerae; Vibrio cholerae; Vibrio cholerae O1 biovar El Tor str. N16961; Vibrio cholerae; Vibrio cholerae MJ-1236; Vibrio cholerae; Vibrio cholerae; Vibrio cholerae O1 biovar El Tor str. N16961…
136Vc013	4853	0.8242324335462601	Unknown	46.095198846074595	100.0	Vibrio cholerae; Gammaproteobacteria; Gammaproteobacteria; Vibrio cholerae;
contig	contig_length	hits_per_kb	cov	GC-content	Average_AAI	closest_blast_hits
136Vc041	3078353	0.8195941141253131	Unknown	47.6896249390502	99.96531906460562	Vibrio cholerae; Vibrio cholerae; Vibrio cholerae; Vibrio cholerae; Vibrio cholerae; Vibrio cholerae; Vibrio cholerae; Vibrio cholerae; Vibrio cholerae; Vibrio cholerae; Vibrio; Vibrio cholerae; Vibrio cholerae; Vibrio cholerae; Vibrio cholerae; Vibrio cholerae; Vibrio cholerae; Gammaproteobacteria; Vibrio cholerae; Vibrio cholerae; Vibrio cholerae; Gammaproteobacteria; Vibrio cholerae MJ-1236; V…
136Vc042	1078988	0.8359685186489562	Unknown	46.82934379251669	99.93813747228381	Vibrio cholerae; Vibrio cholerae; Vibrio cholerae; Vibrio cholerae; Vibrio cholerae; Vibrio cholerae; Vibrio cholerae O1 biovar El Tor str. N16961; Vibrio cholerae; Vibrio cholerae; Vibrio cholerae; Vibrio cholerae; Vibrio cholerae; Vibrio cholerae O1 biovar El Tor str. N16961; Vibrio cholerae; Vibrio cholerae MJ-1236; Vibrio cholerae; Vibrio cholerae; Vibrio cholerae O1 biovar El Tor str. N16961…
136Vc043	9292	0.8609556607834696	Unknown	46.35170038743005	100.0	Vibrio cholerae; Vibrio cholerae; Gammaproteobacteria; Gammaproteobacteria; Gammaproteobacteria; Gammaproteobacteria; Vibrio cholerae; Vibrio cholerae;
contig	contig_length	hits_per_kb	cov	GC-content	Average_AAI	closest_blast_hits
136Vc061	3078348	0.8195954453492588	Unknown	47.68973488377532	99.96523979389616	Vibrio cholerae; Vibrio cholerae; Vibrio cholerae; Vibrio cholerae; Vibrio cholerae; Vibrio cholerae; Vibrio cholerae; Vibrio cholerae; Vibrio cholerae; Vibrio cholerae; Vibrio; Vibrio cholerae; Vibrio cholerae; Vibrio cholerae; Vibrio cholerae; Vibrio cholerae; Vibrio cholerae; Gammaproteobacteria; Vibrio cholerae; Vibrio cholerae; Vibrio cholerae; Gammaproteobacteria; Vibrio cholerae MJ-1236; V…
136Vc062	1078986	0.8359700681936558	Unknown	46.82943059502162	99.93813747228381	Vibrio cholerae; Vibrio cholerae; Vibrio cholerae; Vibrio cholerae; Vibrio cholerae; Vibrio cholerae; Vibrio cholerae O1 biovar El Tor str. N16961; Vibrio cholerae; Vibrio cholerae; Vibrio cholerae; Vibrio cholerae; Vibrio cholerae; Vibrio cholerae O1 biovar El Tor str. N16961; Vibrio cholerae; Vibrio cholerae MJ-1236; Vibrio cholerae; Vibrio cholerae; Vibrio cholerae O1 biovar El Tor str. N16961…
136Vc063	9707	0.8241475224065107	Unknown	46.090450190584114	100.0	Vibrio cholerae; Vibrio cholerae; Gammaproteobacteria; Gammaproteobacteria; Gammaproteobacteria; Gammaproteobacteria; Vibrio cholerae; Vibrio cholerae;
contig	contig_length	hits_per_kb	cov	GC-content	Average_AAI	closest_blast_hits
136Vc081	3078347	0.8195957115945668	Unknown	47.68965292086954	99.96436781609195	Vibrio cholerae; Vibrio cholerae; Vibrio cholerae; Vibrio cholerae; Vibrio cholerae; Vibrio cholerae; Vibrio cholerae; Vibrio cholerae; Vibrio cholerae; Vibrio cholerae; Vibrio; Vibrio cholerae; Vibrio cholerae; Vibrio cholerae; Vibrio cholerae; Vibrio cholerae; Vibrio cholerae; Gammaproteobacteria; Vibrio cholerae; Vibrio cholerae; Vibrio cholerae; Gammaproteobacteria; Vibrio cholerae MJ-1236; V…
136Vc082	1079084	0.8349674353433096	Unknown	46.8250849794826	99.93773584905661	Vibrio cholerae; Vibrio cholerae; Vibrio cholerae; Vibrio cholerae; Vibrio cholerae; Vibrio cholerae; Vibrio cholerae O1 biovar El Tor str. N16961; Vibrio cholerae; Vibrio cholerae; Vibrio cholerae; Vibrio cholerae; Vibrio cholerae; Vibrio cholerae O1 biovar El Tor str. N16961; Vibrio cholerae; Vibrio cholerae MJ-1236; Vibrio cholerae; Vibrio cholerae; Vibrio cholerae O1 biovar El Tor str. N16961…
136Vc083	9707	0.8241475224065107	Unknown	46.090450190584114	100.0	Vibrio cholerae; Vibrio cholerae; Gammaproteobacteria; Gammaproteobacteria; Gammaproteobacteria; Gammaproteobacteria; Vibrio cholerae; Vibrio cholerae;
contig	contig_length	hits_per_kb	cov	GC-content	Average_AAI	closest_blast_hits
140Vc011	2969423	0.8159834419010024	Unknown	47.73624370795269	99.96368138671069	Vibrio cholerae; Vibrio cholerae; Vibrio cholerae; Vibrio cholerae; Vibrio cholerae; Vibrio cholerae; Vibrio cholerae; Vibrio cholerae; Vibrio cholerae; Vibrio cholerae; Vibrio; Vibrio cholerae; Vibrio cholerae; Vibrio cholerae; Vibrio cholerae; Vibrio cholerae; Vibrio cholerae; Vibrio cholerae; Vibrio cholerae; Vibrio cholerae; Vibrio cholerae MJ-1236; Vibrio cholerae; Vibrio; Vibrio cholerae; V…
140Vc012	1059170	0.8336716485550005	Unknown	46.97763342994987	99.93408833522084	Vibrio cholerae; Vibrio cholerae; Vibrio cholerae; Vibrio cholerae; Vibrio cholerae; Vibrio cholerae; Vibrio cholerae O1 biovar El Tor str. N16961; Vibrio cholerae; Vibrio cholerae; Vibrio cholerae; Vibrio cholerae; Vibrio cholerae; Vibrio cholerae O1 biovar El Tor str. N16961; Vibrio cholerae; Vibrio cholerae MJ-1236; Vibrio cholerae; Vibrio cholerae; Vibrio cholerae O1 biovar El Tor str. N16961…
140Vc013	4853	0.8242324335462601	Unknown	46.095198846074595	100.0	Vibrio cholerae; Gammaproteobacteria; Gammaproteobacteria; Vibrio cholerae;
contig	contig_length	hits_per_kb	cov	GC-content	Average_AAI	closest_blast_hits
140Vc021	2963473	0.8166094308940894	Unknown	47.75444216971101	99.96342975206612	Vibrio cholerae; Vibrio cholerae; Vibrio cholerae; Vibrio cholerae; Vibrio cholerae; Vibrio cholerae; Vibrio cholerae; Vibrio cholerae; Vibrio cholerae; Vibrio cholerae; Vibrio; Vibrio cholerae; Vibrio cholerae; Vibrio cholerae; Vibrio cholerae; Vibrio cholerae; Vibrio cholerae; Vibrio cholerae; Vibrio cholerae; Vibrio cholerae; Vibrio cholerae MJ-1236; Vibrio cholerae; Vibrio; Vibrio cholerae; V…
140Vc022	1062960	0.8297584104764055	Unknown	46.951437495296155	99.93231292517007	Vibrio cholerae; Vibrio cholerae; Vibrio cholerae; Vibrio cholerae; Vibrio cholerae; Vibrio cholerae; Vibrio cholerae O1 biovar El Tor str. N16961; Vibrio cholerae; Vibrio cholerae; Vibrio cholerae; Vibrio cholerae; Vibrio cholerae; Vibrio cholerae O1 biovar El Tor str. N16961; Vibrio cholerae; Vibrio cholerae MJ-1236; Vibrio cholerae; Vibrio cholerae; Vibrio cholerae O1 biovar El Tor str. N16961…
140Vc023	4853	0.8242324335462601	Unknown	46.095198846074595	100.0	Vibrio cholerae; Gammaproteobacteria; Gammaproteobacteria; Vibrio cholerae;
contig	contig_length	hits_per_kb	cov	GC-content	Average_AAI	closest_blast_hits
140Vc041	2969498	0.8179833763147845	Unknown	47.73587993660881	99.9578015644298	Vibrio cholerae; Vibrio cholerae; Vibrio cholerae; Vibrio cholerae; Vibrio cholerae; Vibrio cholerae; Vibrio cholerae; Vibrio cholerae; Vibrio cholerae; Vibrio cholerae; Vibrio; Vibrio cholerae; Vibrio cholerae; Vibrio cholerae; Vibrio cholerae; Vibrio cholerae; Vibrio cholerae; Vibrio cholerae; Vibrio cholerae; Vibrio cholerae; Vibrio cholerae MJ-1236; Vibrio cholerae; Vibrio; Vibrio cholerae; V…
140Vc042	1059173	0.834613420092846	Unknown	46.97750037057214	99.91255656108598	Vibrio cholerae; Vibrio cholerae; Vibrio cholerae; Vibrio cholerae; Vibrio cholerae; Vibrio cholerae; Vibrio cholerae O1 biovar El Tor str. N16961; Vibrio cholerae; Vibrio cholerae; Vibrio cholerae; Vibrio cholerae; Vibrio cholerae; Vibrio cholerae O1 biovar El Tor str. N16961; Vibrio cholerae; Vibrio cholerae MJ-1236; Vibrio cholerae; Vibrio cholerae; Vibrio cholerae O1 biovar El Tor str. N16961…
140Vc043	4853	0.8242324335462601	Unknown	46.095198846074595	100.0	Vibrio cholerae; Gammaproteobacteria; Gammaproteobacteria; Vibrio cholerae;
contig	contig_length	hits_per_kb	cov	GC-content	Average_AAI	closest_blast_hits
140Vc051	2950900	0.8170388694974414	Unknown	47.80910908536379	99.95072583990046	Vibrio cholerae; Vibrio cholerae; Vibrio cholerae; Vibrio cholerae; Vibrio cholerae; Vibrio cholerae; Vibrio cholerae; Vibrio cholerae; Vibrio cholerae; Vibrio; Vibrio cholerae; Vibrio cholerae; Vibrio cholerae; Vibrio cholerae; Vibrio cholerae; Vibrio cholerae; Vibrio cholerae; Vibrio cholerae; Vibrio cholerae; Vibrio cholerae MJ-1236; Vibrio cholerae; Vibrio; Vibrio cholerae; Vibrio cholerae; V…
140Vc052	1059172	0.8327259406404247	Unknown	46.97716707012648	99.9187074829932	Vibrio cholerae; Vibrio cholerae; Vibrio cholerae; Vibrio cholerae; Vibrio cholerae; Vibrio cholerae; Vibrio cholerae O1 biovar El Tor str. N16961; Vibrio cholerae; Vibrio cholerae; Vibrio cholerae; Vibrio cholerae; Vibrio cholerae; Vibrio cholerae O1 biovar El Tor str. N16961; Vibrio cholerae; Vibrio cholerae MJ-1236; Vibrio cholerae; Vibrio cholerae; Vibrio cholerae O1 biovar El Tor str. N16961…
140Vc053	4606	0.8684324793747287	Unknown	46.09205384281372	100.0	Vibrio cholerae; Gammaproteobacteria; Gammaproteobacteria; Vibrio cholerae;
contig	contig_length	hits_per_kb	cov	GC-content	Average_AAI	closest_blast_hits
140Vc061	2969590	0.8186315282581097	Unknown	47.73605110469796	99.95565610859728	Vibrio cholerae; Vibrio cholerae; Vibrio cholerae; Vibrio cholerae; Vibrio cholerae; Vibrio cholerae; Vibrio cholerae; Vibrio cholerae; Vibrio cholerae; Vibrio cholerae; Vibrio; Vibrio cholerae; Vibrio cholerae; Vibrio cholerae; Vibrio cholerae; Vibrio cholerae; Vibrio cholerae; Vibrio cholerae; Vibrio cholerae; Vibrio cholerae; Vibrio cholerae MJ-1236; Vibrio cholerae; Vibrio; Vibrio cholerae; V…
140Vc062	1059182	0.8346063282797479	Unknown	46.97681795951971	99.92409502262443	Vibrio cholerae; Vibrio cholerae; Vibrio cholerae; Vibrio cholerae; Vibrio cholerae; Vibrio cholerae; Vibrio cholerae O1 biovar El Tor str. N16961; Vibrio cholerae; Vibrio cholerae; Vibrio cholerae; Vibrio cholerae; Vibrio cholerae; Vibrio cholerae O1 biovar El Tor str. N16961; Vibrio cholerae; Vibrio cholerae MJ-1236; Vibrio cholerae; Vibrio cholerae; Vibrio cholerae O1 biovar El Tor str. N16961…
140Vc063	4853	0.8242324335462601	Unknown	46.095198846074595	100.0	Vibrio cholerae; Gammaproteobacteria; Gammaproteobacteria; Vibrio cholerae;
contig	contig_length	hits_per_kb	cov	GC-content	Average_AAI	closest_blast_hits
140Vc071	2969429	0.8166553232961623	Unknown	47.73604622302806	99.96115463917526	Vibrio cholerae; Vibrio cholerae; Vibrio cholerae; Vibrio cholerae; Vibrio cholerae; Vibrio cholerae; Vibrio cholerae; Vibrio cholerae; Vibrio cholerae; Vibrio cholerae; Vibrio; Vibrio cholerae; Vibrio cholerae; Vibrio cholerae; Vibrio cholerae; Vibrio cholerae; Vibrio cholerae; Vibrio cholerae; Vibrio cholerae; Vibrio cholerae; Vibrio cholerae MJ-1236; Vibrio cholerae; Vibrio; Vibrio cholerae; V…
140Vc072	1059169	0.8327282992610243	Unknown	46.9769224741283	99.92823129251701	Vibrio cholerae; Vibrio cholerae; Vibrio cholerae; Vibrio cholerae; Vibrio cholerae; Vibrio cholerae; Vibrio cholerae O1 biovar El Tor str. N16961; Vibrio cholerae; Vibrio cholerae; Vibrio cholerae; Vibrio cholerae; Vibrio cholerae; Vibrio cholerae O1 biovar El Tor str. N16961; Vibrio cholerae; Vibrio cholerae MJ-1236; Vibrio cholerae; Vibrio cholerae; Vibrio cholerae O1 biovar El Tor str. N16961…
140Vc073	4853	0.8242324335462601	Unknown	46.095198846074595	100.0	Vibrio cholerae; Gammaproteobacteria; Gammaproteobacteria; Vibrio cholerae;
contig	contig_length	hits_per_kb	cov	GC-content	Average_AAI	closest_blast_hits
140Vc081	2972525	0.8161411594519811	Unknown	47.734703661028924	99.96248969497114	Vibrio cholerae; Vibrio cholerae; Vibrio cholerae; Vibrio cholerae; Vibrio cholerae; Vibrio cholerae; Vibrio cholerae; Vibrio cholerae; Vibrio cholerae; Vibrio cholerae; Vibrio; Vibrio cholerae; Vibrio cholerae; Vibrio cholerae; Vibrio cholerae; Vibrio cholerae; Vibrio cholerae; Vibrio cholerae; Vibrio cholerae; Vibrio cholerae; Vibrio cholerae MJ-1236; Vibrio cholerae; Vibrio; Vibrio cholerae; V…
140Vc082	1059169	0.8327282992610243	Unknown	46.97777219688265	99.93548752834467	Vibrio cholerae; Vibrio cholerae; Vibrio cholerae; Vibrio cholerae; Vibrio cholerae; Vibrio cholerae; Vibrio cholerae O1 biovar El Tor str. N16961; Vibrio cholerae; Vibrio cholerae; Vibrio cholerae; Vibrio cholerae; Vibrio cholerae; Vibrio cholerae O1 biovar El Tor str. N16961; Vibrio cholerae; Vibrio cholerae MJ-1236; Vibrio cholerae; Vibrio cholerae; Vibrio cholerae O1 biovar El Tor str. N16961…
140Vc083	4854	0.8240626287597858	Unknown	46.10630407911001	100.0	Vibrio cholerae; Gammaproteobacteria; Gammaproteobacteria; Vibrio cholerae;
contig	contig_length	hits_per_kb	cov	GC-content	Average_AAI	closest_blast_hits
140Vc091	2968609	0.8162071865981677	Unknown	47.73980002081783	99.96326867519603	Vibrio cholerae; Vibrio cholerae; Vibrio cholerae; Vibrio cholerae; Vibrio cholerae; Vibrio cholerae; Vibrio cholerae; Vibrio cholerae; Vibrio cholerae; Vibrio cholerae; Vibrio; Vibrio cholerae; Vibrio cholerae; Vibrio cholerae; Vibrio cholerae; Vibrio cholerae; Vibrio cholerae; Vibrio cholerae; Vibrio cholerae; Vibrio cholerae; Vibrio cholerae MJ-1236; Vibrio cholerae; Vibrio; Vibrio cholerae; V…
140Vc092	1059168	0.8327290854708602	Unknown	46.97743889543491	99.93616780045352	Vibrio cholerae; Vibrio cholerae; Vibrio cholerae; Vibrio cholerae; Vibrio cholerae; Vibrio cholerae; Vibrio cholerae O1 biovar El Tor str. N16961; Vibrio cholerae; Vibrio cholerae; Vibrio cholerae; Vibrio cholerae; Vibrio cholerae; Vibrio cholerae O1 biovar El Tor str. N16961; Vibrio cholerae; Vibrio cholerae MJ-1236; Vibrio cholerae; Vibrio cholerae; Vibrio cholerae O1 biovar El Tor str. N16961…
140Vc093	4853	0.8242324335462601	Unknown	46.095198846074595	100.0	Vibrio cholerae; Gammaproteobacteria; Gammaproteobacteria; Vibrio cholerae;
contig	contig_length	hits_per_kb	cov	GC-content	Average_AAI	closest_blast_hits
140Vc101	2969430	0.8163182833068974	Unknown	47.73626588267782	99.96332508250825	Vibrio cholerae; Vibrio cholerae; Vibrio cholerae; Vibrio cholerae; Vibrio cholerae; Vibrio cholerae; Vibrio cholerae; Vibrio cholerae; Vibrio cholerae; Vibrio cholerae; Vibrio; Vibrio cholerae; Vibrio cholerae; Vibrio cholerae; Vibrio cholerae; Vibrio cholerae; Vibrio cholerae; Vibrio cholerae; Vibrio cholerae; Vibrio cholerae; Vibrio cholerae MJ-1236; Vibrio cholerae; Vibrio; Vibrio cholerae; V…
140Vc102	1059170	0.8336716485550005	Unknown	46.9774446028494	99.93386183465459	Vibrio cholerae; Vibrio cholerae; Vibrio cholerae; Vibrio cholerae; Vibrio cholerae; Vibrio cholerae; Vibrio cholerae O1 biovar El Tor str. N16961; Vibrio cholerae; Vibrio cholerae; Vibrio cholerae; Vibrio cholerae; Vibrio cholerae; Vibrio cholerae O1 biovar El Tor str. N16961; Vibrio cholerae; Vibrio cholerae MJ-1236; Vibrio cholerae; Vibrio cholerae; Vibrio cholerae O1 biovar El Tor str. N16961…
140Vc103	4853	0.8242324335462601	Unknown	46.095198846074595	100.0	Vibrio cholerae; Gammaproteobacteria; Gammaproteobacteria; Vibrio cholerae;
contig	contig_length	hits_per_kb	cov	GC-content	Average_AAI	closest_blast_hits
141Vc021	2969423	0.8163202076632396	Unknown	47.73637841425759	99.9638201320132	Vibrio cholerae; Vibrio cholerae; Vibrio cholerae; Vibrio cholerae; Vibrio cholerae; Vibrio cholerae; Vibrio cholerae; Vibrio cholerae; Vibrio cholerae; Vibrio cholerae; Vibrio; Vibrio cholerae; Vibrio cholerae; Vibrio cholerae; Vibrio cholerae; Vibrio cholerae; Vibrio cholerae; Vibrio cholerae; Vibrio cholerae; Vibrio cholerae; Vibrio cholerae MJ-1236; Vibrio cholerae; Vibrio; Vibrio cholerae; V…
141Vc022	1059167	0.8336740098586909	Unknown	46.97786090389901	99.93578708946772	Vibrio cholerae; Vibrio cholerae; Vibrio cholerae; Vibrio cholerae; Vibrio cholerae; Vibrio cholerae; Vibrio cholerae O1 biovar El Tor str. N16961; Vibrio cholerae; Vibrio cholerae; Vibrio cholerae; Vibrio cholerae; Vibrio cholerae; Vibrio cholerae O1 biovar El Tor str. N16961; Vibrio cholerae; Vibrio cholerae MJ-1236; Vibrio cholerae; Vibrio cholerae; Vibrio cholerae O1 biovar El Tor str. N16961…
141Vc023	4853	0.8242324335462601	Unknown	46.095198846074595	100.0	Vibrio cholerae; Gammaproteobacteria; Gammaproteobacteria; Vibrio cholerae;
contig	contig_length	hits_per_kb	cov	GC-content	Average_AAI	closest_blast_hits
141Vc031	2968196	0.8169945650489389	Unknown	47.74388214255393	99.96098969072165	Vibrio cholerae; Vibrio cholerae; Vibrio cholerae; Vibrio cholerae; Vibrio cholerae; Vibrio cholerae; Vibrio cholerae; Vibrio cholerae; Vibrio cholerae; Vibrio cholerae; Vibrio; Vibrio cholerae; Vibrio cholerae; Vibrio cholerae; Vibrio cholerae; Vibrio cholerae; Vibrio cholerae; Vibrio cholerae; Vibrio cholerae; Vibrio cholerae; Vibrio cholerae MJ-1236; Vibrio cholerae; Vibrio; Vibrio cholerae; V…
141Vc032	1059168	0.8336732227559746	Unknown	46.977344481706396	99.93590033975084	Vibrio cholerae; Vibrio cholerae; Vibrio cholerae; Vibrio cholerae; Vibrio cholerae; Vibrio cholerae; Vibrio cholerae O1 biovar El Tor str. N16961; Vibrio cholerae; Vibrio cholerae; Vibrio cholerae; Vibrio cholerae; Vibrio cholerae; Vibrio cholerae O1 biovar El Tor str. N16961; Vibrio cholerae; Vibrio cholerae MJ-1236; Vibrio cholerae; Vibrio cholerae; Vibrio cholerae O1 biovar El Tor str. N16961…
141Vc033	4756	0.8410428931875525	Unknown	46.32043734230446	100.0	Vibrio cholerae; Gammaproteobacteria; Gammaproteobacteria; Vibrio cholerae;
contig	contig_length	hits_per_kb	cov	GC-content	Average_AAI	closest_blast_hits
141Vc041	2969423	0.8163202076632396	Unknown	47.73627738452891	99.96344884488448	Vibrio cholerae; Vibrio cholerae; Vibrio cholerae; Vibrio cholerae; Vibrio cholerae; Vibrio cholerae; Vibrio cholerae; Vibrio cholerae; Vibrio cholerae; Vibrio cholerae; Vibrio; Vibrio cholerae; Vibrio cholerae; Vibrio cholerae; Vibrio cholerae; Vibrio cholerae; Vibrio cholerae; Vibrio cholerae; Vibrio cholerae; Vibrio cholerae; Vibrio cholerae MJ-1236; Vibrio cholerae; Vibrio; Vibrio cholerae; V…
141Vc042	1059170	0.8327275130526732	Unknown	46.97763342994987	99.93140589569161	Vibrio cholerae; Vibrio cholerae; Vibrio cholerae; Vibrio cholerae; Vibrio cholerae; Vibrio cholerae; Vibrio cholerae O1 biovar El Tor str. N16961; Vibrio cholerae; Vibrio cholerae; Vibrio cholerae; Vibrio cholerae; Vibrio cholerae; Vibrio cholerae O1 biovar El Tor str. N16961; Vibrio cholerae; Vibrio cholerae MJ-1236; Vibrio cholerae; Vibrio cholerae; Vibrio cholerae O1 biovar El Tor str. N16961…
141Vc043	4853	0.8242324335462601	Unknown	46.095198846074595	100.0	Vibrio cholerae; Gammaproteobacteria; Gammaproteobacteria; Vibrio cholerae;
contig	contig_length	hits_per_kb	cov	GC-content	Average_AAI	closest_blast_hits
141Vc051	2969427	0.8169926386471195	Unknown	47.73604469818588	99.96352019785655	Vibrio cholerae; Vibrio cholerae; Vibrio cholerae; Vibrio cholerae; Vibrio cholerae; Vibrio cholerae; Vibrio cholerae; Vibrio cholerae; Vibrio cholerae; Vibrio cholerae; Vibrio; Vibrio cholerae; Vibrio cholerae; Vibrio cholerae; Vibrio cholerae; Vibrio cholerae; Vibrio cholerae; Vibrio cholerae; Vibrio cholerae; Vibrio cholerae; Vibrio cholerae MJ-1236; Vibrio cholerae; Vibrio; Vibrio cholerae; V…
141Vc052	1059169	0.8327282992610243	Unknown	46.977583369603906	99.93673469387755	Vibrio cholerae; Vibrio cholerae; Vibrio cholerae; Vibrio cholerae; Vibrio cholerae; Vibrio cholerae; Vibrio cholerae O1 biovar El Tor str. N16961; Vibrio cholerae; Vibrio cholerae; Vibrio cholerae; Vibrio cholerae; Vibrio cholerae; Vibrio cholerae O1 biovar El Tor str. N16961; Vibrio cholerae; Vibrio cholerae MJ-1236; Vibrio cholerae; Vibrio cholerae; Vibrio cholerae O1 biovar El Tor str. N16961…
141Vc053	4853	0.8242324335462601	Unknown	46.095198846074595	100.0	Vibrio cholerae; Gammaproteobacteria; Gammaproteobacteria; Vibrio cholerae;
contig	contig_length	hits_per_kb	cov	GC-content	Average_AAI	closest_blast_hits
141Vc071	2969431	0.8173283029644399	Unknown	47.73618245381017	99.96147507210549	Vibrio cholerae; Vibrio cholerae; Vibrio cholerae; Vibrio cholerae; Vibrio cholerae; Vibrio cholerae; Vibrio cholerae; Vibrio cholerae; Vibrio cholerae; Vibrio cholerae; Vibrio; Vibrio cholerae; Vibrio cholerae; Vibrio cholerae; Vibrio cholerae; Vibrio cholerae; Vibrio cholerae; Vibrio cholerae; Vibrio cholerae; Vibrio cholerae; Vibrio cholerae MJ-1236; Vibrio cholerae; Vibrio; Vibrio cholerae; V…
141Vc072	1060937	0.8351108501258794	Unknown	46.973382962419066	99.93194130925508	Vibrio cholerae; Vibrio cholerae; Vibrio cholerae; Vibrio cholerae; Vibrio cholerae; Vibrio cholerae; Vibrio cholerae O1 biovar El Tor str. N16961; Vibrio cholerae; Vibrio cholerae; Vibrio cholerae; Vibrio cholerae; Vibrio cholerae; Vibrio cholerae O1 biovar El Tor str. N16961; Vibrio cholerae; Vibrio cholerae MJ-1236; Vibrio cholerae; Vibrio cholerae; Vibrio cholerae O1 biovar El Tor str. N16961…
141Vc073	4853	0.8242324335462601	Unknown	46.095198846074595	100.0	Vibrio cholerae; Gammaproteobacteria; Gammaproteobacteria; Vibrio cholerae;
contig	contig_length	hits_per_kb	cov	GC-content	Average_AAI	closest_blast_hits
141Vc081	2969436	0.8173269267295203	Unknown	47.73630413317546	99.96056860321384	Vibrio cholerae; Vibrio cholerae; Vibrio cholerae; Vibrio cholerae; Vibrio cholerae; Vibrio cholerae; Vibrio cholerae; Vibrio cholerae; Vibrio cholerae; Vibrio cholerae; Vibrio; Vibrio cholerae; Vibrio cholerae; Vibrio cholerae; Vibrio cholerae; Vibrio cholerae; Vibrio cholerae; Vibrio cholerae; Vibrio cholerae; Vibrio cholerae; Vibrio cholerae MJ-1236; Vibrio cholerae; Vibrio; Vibrio cholerae; V…
141Vc082	1059170	0.8336716485550005	Unknown	46.9774446028494	99.9330690826727	Vibrio cholerae; Vibrio cholerae; Vibrio cholerae; Vibrio cholerae; Vibrio cholerae; Vibrio cholerae; Vibrio cholerae O1 biovar El Tor str. N16961; Vibrio cholerae; Vibrio cholerae; Vibrio cholerae; Vibrio cholerae; Vibrio cholerae; Vibrio cholerae O1 biovar El Tor str. N16961; Vibrio cholerae; Vibrio cholerae MJ-1236; Vibrio cholerae; Vibrio cholerae; Vibrio cholerae O1 biovar El Tor str. N16961…
141Vc083	4853	0.8242324335462601	Unknown	46.095198846074595	100.0	Vibrio cholerae; Gammaproteobacteria; Gammaproteobacteria; Vibrio cholerae;
contig	contig_length	hits_per_kb	cov	GC-content	Average_AAI	closest_blast_hits
141Vc101	2969410	0.8163237814919463	Unknown	47.736385342542796	99.96324257425742	Vibrio cholerae; Vibrio cholerae; Vibrio cholerae; Vibrio cholerae; Vibrio cholerae; Vibrio cholerae; Vibrio cholerae; Vibrio cholerae; Vibrio cholerae; Vibrio cholerae; Vibrio; Vibrio cholerae; Vibrio cholerae; Vibrio cholerae; Vibrio cholerae; Vibrio cholerae; Vibrio cholerae; Vibrio cholerae; Vibrio cholerae; Vibrio cholerae; Vibrio cholerae MJ-1236; Vibrio cholerae; Vibrio; Vibrio cholerae; V…
141Vc102	1059169	0.8327282992610243	Unknown	46.97786661052202	99.93673469387755	Vibrio cholerae; Vibrio cholerae; Vibrio cholerae; Vibrio cholerae; Vibrio cholerae; Vibrio cholerae; Vibrio cholerae O1 biovar El Tor str. N16961; Vibrio cholerae; Vibrio cholerae; Vibrio cholerae; Vibrio cholerae; Vibrio cholerae; Vibrio cholerae O1 biovar El Tor str. N16961; Vibrio cholerae; Vibrio cholerae MJ-1236; Vibrio cholerae; Vibrio cholerae; Vibrio cholerae O1 biovar El Tor str. N16961…
141Vc103	4853	0.8242324335462601	Unknown	46.095198846074595	100.0	Vibrio cholerae; Gammaproteobacteria; Gammaproteobacteria; Vibrio cholerae;
