# Supplementary material for: Prevalent chromosome fusion in Vibrio cholerae O1
Source: Nat Commun. 2025 Jul 1;16:5830. doi: 10.1038/s41467-025-60699-0 (PMC12219848; doi:10.1038/s41467-025-60699-0)
Supplement: Supplementary file 8 — Source Data [file 41467_2025_60699_MOESM8_ESM.zip › source_data/Supplement/S1/quality_after_non-Vc_contig_removed.csv]

Sample	Median_read_length	N50_reads	Median_read_quality_nanostat	Mean_read_quality_nanostat	Mean_read_quality_seqtk	Read_depth	Contig_count	Total_length_assembly	N50_assembly	GC_percent
101Vc01	124.0	13227.0	13.2	13.9		44.7775	2	4142861	3065660	47.46
101Vc02	91.0	14324.0	13.7	14.1		43.7197	2	4142861	3065661	47.46
101Vc03	132.0	10968.0	11.4	12.8		101.146	2	4142858	3065655	47.46
101Vc04	658.0	12645.0	18.3	17.7		307.023	2	4142860	3065659	47.46
101Vc05	527.0	14276.0	16.8	16.0		124.857	2	4142861	3065659	47.46
101Vc06	82.0	13405.0	14.4	14.6		43.5261	2	4134357	3057149	47.48
101Vc07	82.0	11561.0	12.4	13.3		57.5092	2	4134357	3057149	47.48
101Vc08	92.0	13294.0	14.6	14.7		61.2373	2	4134358	3057150	47.48
101Vc09	132.0	13483.0	13.5	14.2		94.126	2	4134355	3057147	47.48
101Vc10	721.0	14179.0	19.0	18.4		143.985	2	4134356	3057147	47.48
102Vc01	729.0	12704.0	18.6	18.0		245.168	2	4134351	3057143	47.48
102Vc02	1844.0	11561.0	18.2	17.5		70.9272	2	4134354	3057146	47.48
102Vc03	793.0	11598.0	18.4	17.8		74.1008	2	4134352	3057144	47.48
102Vc04	1162.0	13654.0	18.9	18.3		137.259	2	4134350	3057142	47.48
102Vc05	858.5	13588.0	18.8	18.2		100.379	2	4134353	3057145	47.48
102Vc06	651.0	12264.0	17.5	16.7		74.836	2	4134356	3057147	47.48
102Vc07	126.0	12733.0	15.0	15.1		130.525	2	4132304	3055094	47.47
102Vc08	61.0	12284.0	11.0	12.1		38.5834	2	4134359	3057145	47.48
102Vc09	514.0	12104.0	16.8	16.0		151.587	2	4134351	3057144	47.48
102Vc10	495.0	12186.0	16.7	15.8		76.0637	2	4134354	3057147	47.48
103Vc01	123.0	10658.0	13.1	14.0		103.494	2	4142857	3065654	47.46
103Vc02	427.0	15268.0	16.0	15.6		141.542	2	4134356	3057148	47.48
103Vc03	254.0	13061.0	16.1	15.7		79.4886	2	4142859	3065658	47.46
103Vc04	117.0	12929.0	13.3	13.9		66.5341	2	4142862	3065658	47.46
103Vc05	122.0	10889.0	12.4	13.5		57.1762	2	4142865	3065663	47.46
103Vc06	564.0	14349.0	17.6	16.8		154.888	2	4140479	3063271	47.47
103Vc07	548.0	13695.0	17.4	16.7		110.017	2	4142859	3065657	47.46
103Vc08	108.0	15662.0	13.8	14.3		53.487	3	4151661	3063329	47.48
103Vc09	221.0	11408.0	15.3	15.1		77.6013	2	4134358	3057149	47.48
103Vc10	149.0	13142.0	14.2	14.4		82.8766	2	4134355	3057149	47.48
104Vc01	326.0	13149.0	15.6	15.3		71.1941	2	4137400	3060197	47.46
104Vc02	569.0	13578.0	17.8	16.8		140.771	2	4137396	3060193	47.46
104Vc03	60.0	18033.0	11.9	12.8		40.1294	2	4142866	3065663	47.46
104Vc04	127.0	16453.0	12.9	13.8		59.8983	2	4144795	3065659	47.46
104Vc05	425.0	16788.0	15.7	15.2		74.4127	2	4142864	3065663	47.46
104Vc06	67.0	16391.0	12.0	13.1		35.8329	2	4137402	3060198	47.46
104Vc07	599.0	18151.0	18.0	17.1		153.82	3	4145875	3060806	47.47
104Vc08	624.0	16466.0	18.3	17.5		198.014	2	4142855	3065654	47.46
104Vc09	63.0	16191.0	12.6	13.5		36.6548	2	4142856	3065660	47.46
104Vc10	515.0	15605.0	16.8	16.1		125.373	2	4142858	3065654	47.46
105Vc01	620.0	16895.0	18.5	17.7		187.494	3	4146598	3063268	47.47
105Vc02	649.0	15176.0	18.6	18.0		218.866	2	4140476	3063268	47.47
105Vc03	648.0	15865.0	18.5	17.8		288.494	2	4140478	3063270	47.47
105Vc04	575.0	15366.0	17.8	16.9		153.043	3	4148408	3066364	47.47
105Vc05	219.0	15648.0	14.4	14.8		141.672	2	4140478	3063269	47.47
105Vc06	600.0	17274.0	18.0	17.3		167.473	2	4140476	3063268	47.47
105Vc07	559.0	12655.0	17.4	16.6		129.576	2	4140478	3063270	47.47
105Vc08	136.0	13621.0	13.7	14.4		76.226	2	4140479	3063271	47.47
105Vc09	662.0	19230.0	18.5	17.8		165.886	2	4134354	3057146	47.48
105Vc10	632.0	12631.0	18.3	17.5		185.881	2	4142855	3065653	47.46
106Vc01	503.0	14856.0	16.4	15.7		135.537	2	4140479	3063270	47.47
106Vc02	578.0	13084.0	17.7	16.9		136.303	2	4140477	3063269	47.47
106Vc03	527.0	14387.0	16.8	16.0		95.5496	3	4147482	3063273	47.47
106Vc04	389.0	16243.0	15.6	15.3		82.3367	2	4143593	3066385	47.47
106Vc05	500.0	14898.0	16.7	16.1		117.903	2	4140479	3063271	47.47
106Vc06	121.0	12949.0	13.9	14.3		75.3872	2	4140481	3063273	47.47
106Vc07	627.0	13183.0	18.3	17.6		140.619	2	4140477	3063269	47.47
106Vc08	474.0	13337.0	16.3	15.6		43.9432	2	4140485	3063276	47.47
106Vc09	330.0	13829.0	15.2	15.1		49.8873	2	4140480	3063272	47.47
106Vc10	534.0	12572.0	17.0	16.3		47.7651	2	4140478	3063271	47.47
107Vc01	142.0	15094.0	14.2	14.6		60.18	2	4157305	3065659	47.44
107Vc02	139.0	14061.0	15.0	15.0		51.7418	2	4157210	3065660	47.44
107Vc03	115.0	11784.0	13.0	14.0		61.9231	2	4157306	3065658	47.44
107Vc04	347.0	12625.0	15.3	15.2		74.3881	2	4157206	3065658	47.44
107Vc05	595.0	14120.0	17.8	17.0		106.354	2	4150048	3065658	47.45
107Vc06	182.0	13390.0	14.2	14.4		59.6864	2	4157305	3065658	47.44
107Vc07	65.0	13010.0	11.2	12.2		45.1821	2	4150051	3065660	47.45
107Vc08	100.0	13400.0	11.6	12.9		63.0884	2	4157304	3065656	47.44
107Vc09	90.0	14384.0	13.9	14.2		76.8439	2	4156992	3065344	47.44
107Vc10	573.0	12826.0	17.6	16.5		93.1378	2	4157303	3065657	47.44
108Vc01	93.0	15366.0	13.5	14.1		63.5998	2	4157308	3065659	47.44
108Vc02	503.0	15390.0	16.9	16.2		120.957	2	4150011	3065658	47.45
108Vc03	586.0	14321.0	17.9	17.0		116.414	2	4157306	3065658	47.44
108Vc04	586.0	13001.0	18.1	17.4		101.887	2	4157305	3065658	47.44
108Vc05	559.0	12231.0	17.6	17.0		163.073	2	4157303	3065656	47.44
108Vc06	469.0	13040.0	16.5	16.0		88.7202	2	4157310	3065661	47.44
108Vc07	505.0	12509.0	16.8	16.1		103.987	2	4157305	3065659	47.44
108Vc08	621.0	13769.0	18.0	17.1		109.706	2	4157298	3065658	47.44
108Vc09	568.0	17643.0	17.7	16.8		145.705	2	4150046	3065657	47.45
108Vc10	599.0	15307.0	17.6	16.7		80.9272	2	4150050	3065660	47.45
109Vc01	242.0	15690.0	14.8	14.7		69.0126	2	4157305	3065660	47.44
109Vc02	604.0	16399.0	18.1	17.2		161.356	2	4157304	3065655	47.44
109Vc03	491.0	16319.0	16.0	15.3		84.481	2	4150047	3065659	47.45
109Vc04	655.0	17168.0	18.6	17.9		197.263	2	4150046	3065655	47.45
109Vc05	492.0	16078.0	15.9	15.2		83.4989	2	4157309	3065658	47.44
109Vc06	418.0	13462.0	15.9	15.6		50.7231	2	4142892	3065659	47.46
109Vc07	574.0	14134.0	17.8	17.0		205.901	2	4157301	3065653	47.44
109Vc08	558.0	15430.0	17.2	16.3		151.842	2	4150046	3065657	47.45
109Vc09	546.0	14988.0	16.9	15.9		118.945	2	4150048	3065658	47.45
109Vc10	128.0	15355.0	12.4	13.5		55.8431	2	4157308	3065660	47.44
110Vc01	275.0	16876.0	15.6	15.5		175.384	2	4124824	3057145	47.50
110Vc02	592.0	15721.0	17.6	16.9		390.987	2	4124824	3057144	47.50
110Vc03	539.0	15654.0	16.1	15.6		194.478	2	4124814	3057135	47.50
110Vc04	445.0	15091.0	15.1	15.0		139.543	3	4134530	3061997	47.50
110Vc05	511.0	14590.0	15.2	14.8		131.159	2	4124818	3057139	47.50
110Vc06	130.0	13346.0	14.0	14.3		67.7082	2	4124831	3057150	47.50
110Vc07	265.0	12392.0	13.7	13.8		52.7225	2	4124826	3057148	47.50
110Vc08	1483.0	13789.0	15.0	14.6		78.9175	2	4124821	3057144	47.50
110Vc09	82.0	13951.0	11.2	11.9		36.8953	2	4119086	3051404	47.50
110Vc10	350.0	12522.0	14.0	13.9		50.6676	2	4124832	3057148	47.50
111Vc01	110.0	10902.0	12.5	13.0		39.0958	2	4124827	3057146	47.50
111Vc02	309.0	10382.0	14.4	14.3		44.7816	2	4124834	3057149	47.50
111Vc03	84.0	7461.0	11.9	12.5		35.762	2	4119438	3051752	47.51
111Vc04	82.0	11080.0	12.8	13.3		57.4335	2	4124831	3057148	47.50
111Vc05	121.0	11621.0	12.7	13.1		48.4324	1	4124832	4124832	47.50
111Vc06	751.0	12585.0	15.6	15.2		52.6795	2	4124831	3057152	47.50
111Vc07	82.0	13953.0	11.3	12.1		56.9495	2	4124827	3057147	47.50
111Vc08	559.0	13014.0	15.4	15.0		44.2609	2	4132744	3065062	47.51
111Vc09	65.0	10779.0	11.7	12.3		54.3964	2	4124826	3057147	47.50
111Vc10	91.0	7815.0	12.1	12.7		37.9679	2	4124832	3057152	47.50
112Vc01	86.0	8874.0	13.6	14.0		46.5105	1	4136127	4136127	47.47
112Vc02	74.0	9445.0	12.5	13.0		39.238	1	4136124	4136124	47.47
112Vc03	86.0	9229.0	12.8	13.2		34.5799	1	4136124	4136124	47.47
112Vc04	143.0	12372.0	13.4	13.7		50.5009	1	4136125	4136125	47.47
112Vc05	67.0	9774.0	10.9	11.7		46.0125	2	4136125	2805778	47.47
112Vc06	212.0	12633.0	14.3	14.3		55.8257	1	4136128	4136128	47.47
112Vc07	83.0	11309.0	11.9	12.5		52.1818	1	4136130	4136130	47.47
112Vc08	75.0	8250.0	11.7	12.3		33.8658	1	4136133	4136133	47.47
112Vc09	123.0	7978.0	13.3	13.7		46.4136	1	4136122	4136122	47.47
112Vc10	82.0	8412.0	11.6	12.2		38.2107	1	4136131	4136131	47.47
113Vc01	86.0	10722.0	11.6	12.4		43.2858	1	4136125	4136125	47.47
113Vc02	115.0	11965.0	13.9	13.9		45.5676	1	4137888	4137888	47.47
113Vc03	129.0	14742.0	14.2	14.2		53.5944	1	4136121	4136121	47.47
113Vc04	492.0	12350.0	14.7	14.5		48.3088	1	4136121	4136121	47.47
113Vc05	126.0	10942.0	13.5	13.7		51.7276	1	4136129	4136129	47.47
113Vc06	119.0	8531.0	11.9	12.6		40.8274	1	4136128	4136128	47.47
113Vc07	126.0	12872.0	13.5	13.8		47.5031	1	4136124	4136124	47.47
113Vc08	239.0	13152.0	14.1	13.9		55.9534	1	4136124	4136124	47.47
113Vc09	83.0	13780.0	13.1	13.3		37.8055	1	4136129	4136129	47.47
113Vc10	107.0	14075.0	12.5	13.1		38.7663	1	4136128	4136128	47.47
114Vc01	1629.0	13731.0	15.6	15.2		58.0398	2	4138258	3058916	47.47
114Vc02	97.0	15008.0	12.5	13.0		37.1486	2	4136133	3058925	47.47
114Vc03	86.0	13101.0	11.9	12.5		58.4964	1	4136118	4136118	47.47
114Vc04	112.0	11333.0	11.6	12.5		56.7225	2	4136125	3058915	47.47
114Vc05	241.0	10616.0	14.2	14.2		57.4403	2	4136120	3058914	47.47
114Vc06	131.0	13907.0	13.6	13.8		42.5642	1	4136127	4136127	47.47
114Vc07	118.0	12824.0	12.9	13.4		40.677	1	4136129	4136129	47.47
114Vc08	536.0	11203.0	14.9	14.7		56.0265	1	4136123	4136123	47.47
114Vc09	185.0	9420.0	14.1	13.9		44.2139	2	4136321	3059111	47.47
114Vc10	527.0	3909.0	14.2	14.0		167.498	2	4136091	3058891	47.47
115Vc01	111.0	10336.0	11.3	12.0		39.4742	3	4185652	3103633	47.47
115Vc02	133.0	13021.0	13.5	13.7		53.015	3	4185643	3103628	47.47
115Vc03	131.0	14915.0	13.9	14.0		56.6293	3	4185638	3103624	47.47
115Vc04	71.0	13929.0	12.0	12.5		40.631	3	4185643	3103626	47.47
115Vc05	435.0	7321.0	13.7	13.5		49.0879	3	4185688	3103668	47.47
115Vc06	127.0	12047.0	13.3	13.5		50.7142	3	4185609	3103627	47.47
115Vc07	76.0	8931.0	11.4	12.1		33.0854	3	4197314	3117315	47.47
115Vc08	117.0	8603.0	12.6	13.1		41.1152	3	4185640	3103625	47.47
115Vc09	75.0	7886.0	12.2	12.8		36.7304	2	4189147	3098241	47.47
115Vc10	71.0	8928.0	11.0	11.8		34.7248	3	4185648	3103631	47.47
116Vc01	117.0	11871.0	13.4	13.7		57.0104	3	4185643	3103628	47.47
116Vc02	621.0	13307.0	14.4	14.2		65.166	3	4185625	3103624	47.47
116Vc03	144.0	12920.0	13.7	13.8		40.2884	3	4185643	3103625	47.47
116Vc04	551.0	3952.0	14.4	14.3		71.7435	3	4180771	3098764	47.47
116Vc05	143.0	7551.0	13.1	13.4		36.0071	3	4185636	3103621	47.47
116Vc06	77.0	5574.0	12.0	12.6		32.2047	3	4185669	3103629	47.47
116Vc07	95.0	8554.0	11.9	12.5		33.0352	3	4185644	3103624	47.47
116Vc08	66.0	12236.0	12.0	12.5		46.2775	3	4185620	3103627	47.47
116Vc09	121.0	11748.0	12.8	13.2		47.9884	3	4185644	3103625	47.47
116Vc10	66.0	11728.0	11.6	12.2		59.7684	2	4169805	3092645	47.48
117Vc01	76.0	13415.0	12.6	13.0		42.0971	2	4143811	4136155	47.48
117Vc02	90.0	12160.0	11.6	12.3		37.1865	1	4136134	4136134	47.47
117Vc03	70.0	7903.0	11.3	12.0		42.3639	1	4136132	4136132	47.47
117Vc04	131.0	2616.0	11.9	12.4		69.8127	1	4136118	4136118	47.47
117Vc05	76.0	10574.0	12.2	12.8		41.391	1	4136069	4136069	47.47
117Vc06	70.0	10361.0	11.2	12.1		50.1538	1	4136136	4136136	47.47
117Vc07	121.0	11700.0	13.6	13.7		70.2256	2	4136135	3057152	47.47
117Vc08	120.0	14052.0	14.1	14.2		65.3538	1	4136132	4136132	47.47
117Vc09	85.0	12295.0	12.2	12.8		43.0862	2	4136129	3057144	47.47
117Vc10	79.0	9932.0	12.1	12.8		31.6941	2	4136140	3057155	47.47
118Vc01	81.0	9730.0	12.1	12.5		31.7275	3	4152533	3070518	47.46
118Vc02	129.0	3715.0	13.5	13.6		65.7752	3	4185637	3103621	47.47
118Vc03	82.0	10324.0	13.0	13.4		54.344	3	4185640	3103625	47.47
118Vc04	84.0	11160.0	12.3	12.9		63.9762	3	4185637	3103621	47.47
118Vc05	222.5	11990.0	14.4	14.3		53.1553	3	4185130	3103625	47.47
118Vc06	120.0	15813.0	12.6	13.1		41.2308	3	4184963	3103632	47.47
118Vc07	106.0	14067.0	12.6	13.0		45.3612	3	4186922	3103631	47.47
118Vc08	66.0	13129.0	10.9	11.6		46.2982	3	4185640	3103626	47.47
118Vc09	77.0	11901.0	10.8	11.7		41.752	2	4137078	3059912	47.46
118Vc10	132.0	4001.0	12.5	12.8		109.169	3	4185624	3103614	47.47
119Vc01	63.0	15514.0	10.1	10.9		31.4977	1	4136449	4136449	47.48
119Vc02	275.0	14307.0	14.4	14.4		56.6602	2	4134365	3057150	47.48
119Vc03	145.0	11114.0	13.6	13.8		56.6575	2	4134363	3057147	47.48
119Vc04	109.0	7610.0	12.6	12.9		44.9957	2	4134364	3057149	47.48
119Vc05	97.0	7933.0	10.5	11.5		49.136	1	4134365	4134365	47.48
119Vc06	85.0	8355.0	12.0	12.5		45.1504	1	4134364	4134364	47.48
119Vc07	90.0	9330.0	12.4	13.0		34.3417	1	4129510	4129510	47.48
119Vc08	167.0	13487.0	14.1	14.1		56.0004	1	4134360	4134360	47.48
119Vc09	440.0	13688.0	14.2	14.0		54.1405	2	4134362	3057146	47.48
119Vc10	183.0	11372.0	14.0	14.0		82.8058	1	4134358	4134358	47.48
120Vc01	192.0	8800.0	13.8	13.8		55.9518	1	4134363	4134363	47.48
120Vc02	122.0	9115.0	12.7	13.1		52.1842	1	4134365	4134365	47.48
120Vc03	2011.0	9118.0	18.3	17.4		118.223	1	4134364	4134364	47.48
120Vc04	2373.0	10384.0	18.5	17.7		216.396	1	4134357	4134357	47.48
120Vc05	978.0	11225.0	16.4	15.8		66.5156	1	4134359	4134359	47.48
120Vc06	3971.0	15240.0	18.9	18.1		325.3	1	4134358	4134358	47.48
120Vc07	3068.0	16803.0	18.3	17.2		132.559	1	4134363	4134363	47.48
120Vc08	2834.0	13228.0	18.9	18.3		216.72	1	4134359	4134359	47.48
120Vc09	1826.0	11833.0	18.0	17.1		139.814	1	4134360	4134360	47.48
120Vc10	2218.0	11103.0	18.7	17.9		107.993	1	4134360	4134360	47.48
121Vc01	2270.0	10530.0	18.4	17.6		147.524	1	4134361	4134361	47.48
121Vc02	2641.0	10597.0	18.9	18.3		88.9027	2	4137087	3059873	47.47
121Vc03	2351.0	12217.0	18.5	17.6		146.141	2	4138955	3057144	47.47
121Vc04	2943.0	12407.0	18.9	18.3		82.9393	2	4134362	3057149	47.48
121Vc05	1752.0	13871.0	17.8	16.8		63.5826	1	4134359	4134359	47.48
121Vc06	3300.0	13847.0	19.0	18.4		149.171	1	4134361	4134361	47.48
121Vc07	1714.0	11575.0	17.9	17.1		62.4431	1	4134359	4134359	47.48
121Vc08	85.0	11095.0	14.1	14.3		56.4902	1	4134359	4134359	47.48
121Vc09	1776.0	11506.0	17.7	16.8		68.8253	2	4134360	3057147	47.48
121Vc10	1894.0	9861.0	17.7	16.7		66.7211	2	4134363	3057146	47.48
122Vc01	933.0	16071.0	16.6	15.7		74.1613	2	4153080	3093911	47.52
122Vc02	2578.0	16736.0	18.4	17.3		67.5847	2	4153079	3093912	47.52
122Vc03	90.0	14368.0	14.0	14.4		63.0566	2	4153081	3093912	47.52
122Vc04	2882.0	15137.0	18.4	17.4		195.325	2	4153079	3093910	47.52
122Vc05	2699.0	12133.0	18.7	18.1		191.599	2	4153079	3093911	47.52
122Vc06	3175.0	12995.0	18.8	18.1		172.956	2	4153080	3093910	47.52
122Vc07	2733.0	13832.0	18.4	17.3		135.58	2	4153081	3093912	47.52
122Vc08	2964.0	13123.0	18.7	17.8		145.598	2	4153076	3093907	47.52
122Vc09	3784.0	16626.0	18.9	18.1		224.827	2	4153077	3093908	47.52
122Vc10	2733.0	16382.0	18.4	17.4		133.338	2	4153077	3093909	47.52
123Vc01	1982.0	14705.0	17.9	16.8		78.6357	2	4153079	3093911	47.52
123Vc02	2019.0	14110.0	17.9	16.7		96.7849	2	4153078	3093909	47.52
123Vc03	3326.5	14492.0	18.7	17.9		180.686	2	4153076	3093908	47.52
123Vc04	2832.0	14969.0	18.4	17.3		88.8629	2	4153080	3093911	47.52
123Vc05	2306.0	14773.0	18.2	17.0		63.5176	2	4153081	3093912	47.52
123Vc06	3054.5	15479.0	18.5	17.5		73.3107	2	4153081	3093912	47.52
123Vc07	3135.0	15941.0	18.5	17.4		96.5318	2	4153132	3093964	47.52
123Vc08	1950.0	15155.0	17.8	16.6		98.1084	2	4153081	3093912	47.52
123Vc09	3002.0	13591.0	18.7	17.9		168.435	2	4153077	3093909	47.52
123Vc10	3006.0	12399.0	18.7	17.9		178.442	2	4153076	3093908	47.52
124Vc01	2371.0	12750.0	18.3	17.3		118.909	3	4148451	3065082	47.47
124Vc02	3200.0	13342.0	18.8	18.1		232.117	2	4140966	3063770	47.47
124Vc03	2776.0	14102.0	18.5	17.6		129.95	2	4140975	3063773	47.47
124Vc04	2937.0	13619.0	18.6	17.6		84.3239	2	4140970	3063775	47.47
124Vc05	1908.0	13846.0	17.9	16.8		97.3486	2	4140972	3063776	47.47
124Vc06	2470.0	15872.0	18.1	16.9		127.701	2	4140973	3063776	47.47
124Vc07	1714.5	14147.0	17.3	16.3		126.172	4	4150391	3063774	47.47
124Vc08	2858.0	12682.0	18.6	17.9		276.478	3	4145819	3063770	47.47
124Vc09	2052.0	11912.0	18.1	17.1		102.144	3	4145828	3063772	47.47
124Vc10	85.0	12493.0	13.3	14.0		58.0762	3	4147102	3063775	47.47
125Vc01	4119.0	13497.0	19.1	18.4		347.539	3	4145821	3063772	47.47
125Vc02	3016.0	13369.0	18.7	17.8		95.6751	3	4145821	3063772	47.47
125Vc03	3005.0	17350.0	18.2	17.0		218.37	2	4136116	3058918	47.47
125Vc04	2494.0	15854.0	18.3	17.2		115.557	2	4140967	3063772	47.47
125Vc05	3805.0	15481.0	18.9	18.1		283.132	2	4145819	3068623	47.47
125Vc06	1749.0	14469.0	17.8	16.7		64.0192	3	4145825	3063775	47.47
125Vc07	2534.0	13688.0	18.4	17.6		180.534	3	4147093	3063772	47.47
125Vc08	3365.0	13781.0	18.9	18.2		286.429	2	4136115	3058919	47.47
125Vc09	3747.5	14362.0	19.1	18.3		252.667	2	4136110	3058915	47.47
125Vc10	2768.0	14117.0	18.6	17.6		65.0139	3	4145827	3063776	47.47
126Vc01	3125.0	17461.0	18.2	17.1		170.191	2	4140967	3063772	47.47
126Vc02	3002.0	16546.0	18.5	17.5		159.164	2	4140971	3063775	47.47
126Vc03	79.0	16369.0	12.8	13.7		72.3166	3	4142243	3058923	47.47
126Vc04	2308.0	15354.0	18.0	17.0		73.3015	3	4145826	3063775	47.47
126Vc05	3064.0	15313.0	18.4	17.4		190.829	2	4140972	3063772	47.47
126Vc06	1231.0	15840.0	17.3	16.4		78.3889	3	4145832	3063776	47.47
126Vc07	2495.0	15895.0	17.9	16.8		94.8405	3	4145712	3063657	47.47
126Vc08	3191.0	15982.0	18.5	17.4		125.62	3	4145827	3063776	47.47
126Vc09	1878.0	14367.0	17.7	16.7		99.8727	3	4145828	3063778	47.47
126Vc10	76.0	13143.0	11.6	12.7		48.6729	3	4145773	3063779	47.47
127Vc01	73.0	13761.0	13.4	13.9		57.21	3	4148873	3065543	47.47
127Vc02	78.0	17270.0	13.5	13.9		69.3114	2	4142737	3065541	47.47
127Vc03	76.0	14139.0	14.2	14.4		78.4528	3	4147590	3065540	47.47
127Vc04	59.0	14878.0	14.0	14.2		46.0022	3	4147259	3065543	47.47
127Vc05	2690.0	15738.0	18.3	17.3		67.0316	3	4147589	3065541	47.47
127Vc06	2870.0	15784.0	18.4	17.5		74.895	3	4147589	3065541	47.47
127Vc07	93.0	15696.0	14.0	14.5		39.7959	3	4148878	3065546	47.47
127Vc08	78.0	15545.0	14.8	14.9		65.495	3	4147590	3065542	47.47
127Vc09	2139.0	15544.0	17.9	17.0		84.6848	3	4142453	3065540	47.47
127Vc10	70.0	15490.0	13.6	14.0		46.3643	2	4142737	3065541	47.47
128Vc01	2770.0	14793.0	18.3	17.2		89.4908	3	4145845	3063785	47.47
128Vc02	59.0	15885.0	11.4	12.5		34.0805	3	4145875	3063799	47.47
128Vc03	3591.0	16342.0	18.7	17.8		111.98	2	4140996	3063787	47.47
128Vc04	1721.0	16063.0	17.5	16.4		72.8519	3	4145848	3063786	47.47
128Vc05	2472.0	15055.0	18.2	17.0		66.6623	3	4145846	3063786	47.47
128Vc06	2091.0	14164.0	17.7	16.7		92.7269	3	4147129	3063785	47.47
128Vc07	1519.0	15991.0	16.7	15.6		58.6624	2	4136118	3058921	47.47
128Vc08	69.0	16792.0	13.4	14.0		36.2912	2	4145841	3068645	47.47
128Vc09	2192.0	15077.0	17.7	16.7		98.2064	3	4145847	3063784	47.47
128Vc10	3091.0	14901.0	18.6	17.7		116.285	3	4145848	3063786	47.47
129Vc01	3661.0	13558.0	18.6	17.3		193.169	2	4142635	3065433	47.47
129Vc02	3885.0	14341.0	18.8	17.8		166.28	2	4135225	3058023	47.47
129Vc03	2845.0	14026.0	18.3	17.3		93.7352	2	4140974	3063773	47.47
129Vc04	3950.0	11114.0	19.0	18.2		134.871	3	4140078	3058023	47.47
129Vc05	4247.0	12364.0	19.1	18.4		216.2	2	4135227	3058025	47.47
129Vc06	3552.0	13081.0	18.8	18.0		156.569	3	4140075	3058021	47.47
129Vc07	4499.0	14428.0	19.1	18.4		239.915	3	4140079	3058024	47.47
129Vc08	4107.0	14566.0	18.8	17.7		156.431	3	4145824	3063770	47.47
129Vc09	2996.0	13546.0	19.0	17.9		88.7508	3	4145825	3063769	47.47
129Vc10	2841.0	12608.0	19.0	18.0		74.2792	2	4136139	3058931	47.47
130Vc01	1011.0	16470.0	16.5	15.9		44.6865	2	4136121	3058919	47.47
130Vc02	2271.0	15194.0	18.5	17.7		109.616	2	4136126	3058917	47.47
130Vc03	2165.0	13721.0	18.4	17.5		58.4671	3	4145837	3063773	47.47
130Vc04	2472.0	14319.0	18.8	18.0		84.6891	2	4136128	3058919	47.47
130Vc05	1927.5	14832.0	18.6	17.7		110.593	2	4136122	3058913	47.47
130Vc06	2615.0	15701.0	18.4	17.4		42.9034	2	4130381	3053173	47.47
130Vc07	2854.0	14665.0	19.0	18.1		97.8994	2	4161766	3084558	47.48
130Vc08	2525.0	15567.0	18.8	18.0		82.0874	3	4145831	3063771	47.47
130Vc09	2260.0	16077.0	18.6	17.7		108.802	2	4137450	3058919	47.47
130Vc10	2431.0	13552.0	18.9	18.2		98.1716	2	4136127	3058918	47.47
131Vc01	2871.5	12408.0	19.3	18.5		134.512	2	4136124	3058916	47.47
131Vc02	2824.0	12697.0	19.3	18.5		107.162	2	4136130	3058921	47.47
131Vc03	2884.5	12401.0	19.1	18.2		55.0485	2	4136129	3058921	47.47
131Vc04	3073.0	12794.0	19.1	18.1		90.6558	2	4136126	3058917	47.47
131Vc05	2737.0	12213.0	19.2	18.5		121.103	2	4136128	3058920	47.47
131Vc06	2311.0	13204.0	18.8	17.8		108.857	2	4136126	3058919	47.47
131Vc07	2987.0	12769.0	19.5	18.7		168.303	2	4136125	3058916	47.47
131Vc08	2824.0	12103.0	19.5	18.8		169.915	2	4136125	3058918	47.47
131Vc09	2450.0	10610.0	19.1	18.4		125.34	2	4136124	3058916	47.47
131Vc10	2361.0	10669.0	19.0	18.1		168.269	2	4136125	3058917	47.47
132Vc01	1974.0	12771.0	18.9	18.2		204.541	2	4137475	3058926	47.48
132Vc02	1503.0	11838.0	18.5	17.8		168.003	2	4134158	3058925	47.48
132Vc03	2307.0	13516.0	18.9	18.2		406.194	2	4134151	3058917	47.48
132Vc04	2391.0	14429.0	18.9	18.2		164.782	2	4135926	3058924	47.47
132Vc05	2612.0	13772.0	19.2	18.5		200.969	2	4134158	3058924	47.48
132Vc06	2381.0	16471.0	18.8	18.0		106.468	2	4133900	3058927	47.48
132Vc07	2412.0	14228.0	19.1	18.5		471.997	2	4134157	3058924	47.48
132Vc08	2788.0	16089.0	19.0	18.4		677.467	2	4134154	3058920	47.48
132Vc09	2145.0	13585.0	19.0	18.4		644.902	2	4139010	3063775	47.47
132Vc10	2043.0	13836.0	18.2	17.4		88.0155	2	4134160	3058926	47.48
133Vc01	2900.0	16463.0	18.9	17.9		68.3068	3	4145407	3065035	47.47
133Vc02	3150.0	16635.0	19.1	18.1		67.1545	3	4145408	3065035	47.47
133Vc03	2433.0	12828.0	18.9	18.1		123.772	2	4139284	3065033	47.48
133Vc04	2422.5	15048.0	18.9	17.9		73.1543	2	4139292	3065036	47.48
133Vc06	2793.0	15099.0	19.1	18.3		99.5471	3	4147508	3065033	47.47
133Vc07	2728.0	14888.0	19.1	18.2		90.7995	3	4145402	3065032	47.47
133Vc08	2725.0	14710.0	19.0	18.2		73.8242	2	4139284	3065036	47.48
133Vc09	2318.0	13927.0	18.5	17.5		56.3182	2	4139283	3065033	47.48
133Vc10	3060.0	17639.0	19.2	18.3		120.826	3	4145407	3065034	47.47
134Vc01	2935.0	16313.0	19.2	18.4		105.364	2	4133159	3058909	47.48
134Vc02	2287.0	16009.0	19.0	18.2		109.036	2	4133159	3058910	47.48
134Vc03	2103.0	13933.0	18.9	18.2		137.02	2	4132932	3058683	47.48
134Vc04	1321.5	13401.0	17.8	16.9		76.0349	2	4133161	3058911	47.48
134Vc05	2123.0	15003.0	18.9	18.1		213.91	1	4133157	4133157	47.48
134Vc06	2447.0	15338.0	18.5	17.5		59.288	2	4132694	3058908	47.48
134Vc08	2130.0	14483.0	18.2	17.1		51.9907	2	4133160	3058910	47.48
134Vc09	2968.0	15497.0	19.1	18.3		104.543	2	4133158	3058909	47.48
134Vc10	2663.0	14476.0	19.1	18.4		167.236	2	4133166	3058911	47.48
135Vc01	2543.0	13978.0	19.1	18.4		224.822	3	4142862	3063760	47.47
135Vc02	2261.0	12891.0	19.1	18.5		226.312	2	4142862	4138009	47.47
135Vc03	2433.0	13145.0	19.0	18.3		215.612	2	4138011	3063762	47.48
135Vc04	2394.0	13696.0	19.0	18.3		138.994	2	4142868	4138015	47.47
135Vc05	2342.0	12664.0	19.1	18.4		412.221	3	4142865	3063764	47.47
135Vc06	2682.0	13492.0	19.2	18.6		329.892	1	4138010	4138010	47.48
135Vc07	3329.0	16886.0	19.3	18.4		80.7195	1	4138012	4138012	47.48
135Vc08	3536.5	15759.0	19.1	18.1		38.1452	2	4142868	4138015	47.47
135Vc09	3049.0	15996.0	19.0	18.0		60.2945	3	4142768	3063765	47.48
135Vc10	2335.0	14119.0	18.9	18.1		83.971	3	4142868	3063767	47.47
136Vc01	2441.0	14868.0	18.7	17.7		61.0581	3	4149386	3065546	47.47
136Vc02	2798.0	15460.0	18.8	17.9		76.4668	2	4137918	3058931	47.47
136Vc03	2451.0	13743.0	18.8	17.9		97.9465	2	4139544	3058933	47.47
136Vc04	2370.0	14560.0	18.6	17.6		65.4153	3	4166633	3078353	47.46
136Vc06	2804.0	16002.0	18.9	18.0		88.1498	3	4167041	3078348	47.46
136Vc07	3017.0	16361.0	19.1	18.2		98.8988	3	4168315	3078347	47.46
136Vc08	2567.0	14559.0	19.1	18.4		178.522	3	4167138	3078347	47.46
136Vc09	2813.0	14777.0	18.8	17.9		71.6237	2	4131527	3058931	47.48
136Vc10	2836.5	14324.0	18.6	17.6		49.4	2	4137926	3058935	47.47
137Vc01	2667.0	13786.0	19.2	18.6		200.265	2	4139230	3060243	47.47
137Vc02	2432.0	13123.0	19.0	18.3		254.543	2	4137918	3058930	47.47
137Vc03	2751.0	14545.0	18.8	18.0		79.1234	2	4137919	3058931	47.47
137Vc04	3624.0	16738.0	19.1	18.2		72.8243	2	4137922	3058935	47.47
137Vc05	3117.0	14689.0	19.2	18.5		90.5328	2	4137917	3058930	47.47
137Vc06	2512.5	16409.0	18.8	17.9		136.829	2	4137917	3058930	47.47
137Vc07	2495.0	14895.0	18.7	17.8		64.6124	2	4137919	3058934	47.47
137Vc08	2909.0	15649.0	19.0	18.3		119.129	2	4137929	3058942	47.47
137Vc09	3200.0	15090.0	19.2	18.4		86.3284	2	4137917	3058930	47.47
137Vc10	2739.0	16030.0	19.0	18.2		114.674	2	4137915	3058929	47.47
138Vc01	3011.0	16684.0	19.0	18.1		60.6571	2	4137923	3058936	47.47
138Vc02	2869.0	14779.0	19.1	18.4		151.436	2	4137915	3058928	47.47
138Vc03	2594.0	13166.0	18.9	18.3		286.822	2	4132453	3053466	47.47
138Vc04	2822.0	15024.0	19.1	18.3		128.012	2	4137917	3058933	47.47
138Vc05	2380.0	14153.0	19.0	18.3		206.085	2	4137914	3058929	47.47
138Vc06	2508.0	13597.0	19.0	18.3		285.803	2	4137915	3058929	47.47
138Vc07	2693.0	13885.0	19.2	18.5		208.44	2	4137911	3058925	47.47
138Vc08	2313.0	14900.0	18.7	17.9		119.838	2	4137920	3058933	47.47
138Vc09	2833.0	15161.0	19.1	18.3		162.512	2	4137918	3058931	47.47
138Vc10	2593.0	14301.0	19.0	18.4		136.587	2	4137918	3058931	47.47
139Vc01	2893.0	14548.0	19.3	18.6		169.426	2	4137917	3058930	47.47
139Vc02	1749.0	13885.0	18.0	17.2		51.129	2	4137923	3058932	47.47
139Vc03	2265.0	12270.0	19.1	18.5		608.267	2	4137916	3058929	47.47
139Vc04	2476.0	12903.0	19.0	18.3		266.089	2	4137915	3058928	47.47
139Vc05	2415.0	13132.0	19.0	18.4		219.415	2	4137871	3058883	47.47
139Vc06	3010.0	16246.0	18.8	17.9		119.241	2	4137920	3058933	47.47
139Vc07	3064.0	16297.0	18.9	18.0		76.9522	2	4137927	3058934	47.47
139Vc08	3425.0	9139.0	19.2	18.4		54.2849	2	4175925	3096938	47.47
139Vc09	504.0	1652.0	14.0	14.1		179.162	2	4137874	3058895	47.47
139Vc10	3674.0	10418.0	19.0	18.1		53.5526	2	4137981	3058991	47.47
140Vc01	3139.0	7800.0	19.2	18.5		138.167	3	4033446	2969423	47.54
140Vc02	4111.0	10751.0	19.4	18.6		81.0027	3	4031286	2963473	47.54
140Vc03	6106.0	15402.0	19.7	18.9		50.5838	3	4034724	2969427	47.53
140Vc04	5781.0	15413.0	19.6	18.8		36.4118	3	4033524	2969498	47.53
140Vc05	4590.5	13725.0	19.5	18.7		35.4842	3	4014678	2950900	47.59
140Vc06	1992.0	13712.0	17.4	16.7		34.0153	3	4033625	2969590	47.53
140Vc07	1056.0	11318.0	16.8	16.4		39.8116	3	4033451	2969429	47.53
140Vc08	3952.0	9392.0	19.4	18.7		114.81	3	4036548	2972525	47.54
140Vc09	2980.0	7177.0	19.3	18.6		67.5265	3	4032630	2968609	47.54
140Vc10	4882.0	13611.0	19.5	18.6		56.8205	3	4033453	2969430	47.54
141Vc01	4764.0	12838.0	19.6	18.7		35.3228	2	4023229	2964058	47.53
141Vc02	1626.0	13010.0	17.4	16.7		97.0317	3	4033443	2969423	47.54
141Vc03	3550.5	10110.0	19.2	18.3		70.8596	3	4032120	2968196	47.54
141Vc04	5179.5	14948.0	19.5	18.6		75.7575	3	4033446	2969423	47.54
141Vc05	4123.0	11591.0	19.4	18.4		61.3906	3	4033449	2969427	47.53
141Vc06	4524.5	12630.0	19.5	18.6		68.3557	2	4030361	2969424	47.54
141Vc07	4390.0	13058.0	19.4	18.6		45.6282	3	4035221	2969431	47.53
141Vc08	4208.0	11988.0	19.3	18.4		47.4756	3	4033459	2969436	47.54
141Vc09	6298.0	15298.0	19.6	18.7		109.71	2	4028607	2969432	47.54
141Vc10	5537.0	14817.0	19.6	18.7		58.9617	3	4033432	2969410	47.54
142Vc01	5783.0	12442.0	19.7	18.9		55.3404	2	4100711	3052982	47.52
142Vc02	6034.0	12291.0	19.8	18.9		37.0671	2	4100710	3052981	47.52
142Vc03	913.0	10653.0	16.8	15.9		61.411	2	4100711	3052982	47.52
142Vc04	1807.0	12107.0	17.6	16.6		73.4548	2	4100715	3052985	47.52
142Vc05	5817.0	13230.0	19.7	18.9		131.806	2	4100708	3052978	47.52
142Vc06	6414.0	14399.0	19.8	19.1		189.657	2	4100707	3052978	47.52
142Vc07	5903.0	12986.0	19.8	19.0		126.078	2	4100711	3052981	47.52
142Vc08	6464.0	13732.0	19.8	19.0		91.2798	2	4100710	3052979	47.52
142Vc09	6317.0	13970.0	19.7	18.9		100.895	2	4100709	3052980	47.52
142Vc10	6197.0	14085.0	19.8	19.0		79.9833	2	4100711	3052980	47.52
143Vc01	6420.0	13984.0	19.8	19.0		97.2079	2	4100707	3052977	47.52
143Vc02	5681.0	13647.0	19.8	19.0		68.7748	2	4100710	3052981	47.52
143Vc03	5598.5	13903.0	19.7	18.9		65.3826	2	4100712	3052982	47.52
143Vc04	5959.5	14291.0	19.7	18.9		50.0158	2	4100710	3052981	47.52
143Vc05	5644.0	12603.0	19.7	19.0		96.9835	2	4100709	3052979	47.52
143Vc06	5736.0	12666.0	19.7	18.9		60.5783	2	4100713	3052983	47.52
143Vc07	5728.0	13242.0	19.7	18.8		70.6374	2	4100709	3052979	47.52
143Vc08	6208.5	14039.0	19.8	19.0		98.6268	2	4100709	3052980	47.52
143Vc09	6390.0	13827.0	19.8	19.0		110.248	2	4100708	3052978	47.52
143Vc10	5638.0	14767.0	19.6	18.7		61.8059	2	4100712	3052982	47.52
144Vc01	5966.0	14112.0	19.7	18.9		54.7377	2	4100720	3052990	47.52
144Vc02	5752.0	14650.0	19.6	18.8		87.2138	2	4100719	3052989	47.52
144Vc03	6577.0	15351.0	19.7	18.8		210.944	2	4099885	3052989	47.52
144Vc04	5943.0	12254.0	19.8	19.0		48.4607	2	4089633	3041903	47.51
144Vc05	5703.0	13387.0	19.6	18.7		35.6669	2	4100723	3052992	47.52
144Vc06	5271.0	12632.0	19.7	18.8		39.7394	2	4100727	3052996	47.52
144Vc07	5056.0	11419.0	19.6	18.8		34.1668	2	4100723	3052992	47.52
144Vc08	5406.0	13049.0	19.6	18.8		62.9659	2	4100719	3052989	47.52
144Vc09	4900.0	10966.0	19.6	18.8		61.3368	2	4100720	3052990	47.52
144Vc10	5080.5	11315.0	19.6	18.8		56.0616	2	4100723	3052994	47.52
145Vc01	5853.0	12337.0	19.8	19.0		72.0268	2	4100713	3052981	47.52
145Vc02	5504.0	12506.0	19.7	18.8		94.645	2	4098903	3052980	47.52
145Vc03	5436.0	12685.0	19.7	18.9		81.3778	2	4105458	3057728	47.52
145Vc04	6155.0	13585.0	19.8	19.0		60.0294	2	4100712	3052983	47.52
145Vc05	5794.0	12182.0	19.8	19.1		33.7356	2	4097839	3050108	47.51
145Vc06	5765.5	13087.0	19.7	18.9		40.7358	2	4100713	3052983	47.52
145Vc07	5847.5	13213.0	19.7	19.0		88.1256	2	4100709	3052979	47.52
145Vc08	1718.0	12856.0	17.8	16.7		106.532	2	4100709	3052978	47.52
145Vc09	5469.0	12691.0	19.6	18.9		62.8139	2	4100714	3052984	47.52
145Vc10	5959.5	12729.0	19.7	18.9		74.5051	2	4100712	3052981	47.52
146Vc01	6128.5	15240.0	19.7	18.9		124.543	2	4100708	3052978	47.52
146Vc02	6322.0	13630.0	19.8	19.0		129.627	2	4100706	3052976	47.52
146Vc03	5888.0	14085.0	19.7	18.9		49.5779	2	4100713	3052983	47.52
146Vc04	5845.0	13578.0	19.7	18.9		96.7178	2	4100706	3052977	47.52
146Vc05	5759.5	13351.0	19.7	18.9		85.6922	2	4100707	3052978	47.52
146Vc06	6197.0	13612.0	19.8	19.0		88.9954	2	4100708	3052978	47.52
146Vc07	3568.0	12008.0	18.7	17.8		33.8096	2	4100711	3052980	47.52
146Vc08	5197.0	11889.0	19.7	18.8		38.1461	2	4100709	3052978	47.52
146Vc09	4842.0	11244.0	19.5	18.5		29.9526	2	4100715	3052981	47.52
146Vc10	5652.0	12309.0	19.7	18.8		33.9676	2	4100712	3052982	47.52
147Vc01	3484.0	10622.0	18.7	17.8		36.6643	2	4100713	3052983	47.52
147Vc02	5790.0	15888.0	19.5	18.6		127.485	2	4100707	3052977	47.52
147Vc03	4664.0	13245.0	19.2	18.2		41.0331	2	4100720	3052990	47.52
147Vc04	3491.0	9084.0	19.1	18.3		104.869	2	4100937	3052976	47.51
147Vc05	1451.0	10374.0	17.6	16.5		49.0164	2	4100709	3052980	47.52
147Vc06	2232.0	12164.0	18.1	17.0		94.4291	2	4100701	3052977	47.52
147Vc07	5583.5	11096.0	19.8	19.0		61.8289	2	4100710	3052980	47.52
147Vc08	5222.0	11073.0	19.7	18.9		87.3708	2	4100709	3052979	47.52
147Vc09	5424.0	11191.0	19.8	19.0		79.2249	2	4100708	3052978	47.52
147Vc10	5416.0	11647.0	19.7	19.0		43.5854	2	4100711	3052981	47.52
analysed_samples: 467
