# Supplementary material for: Prevalent chromosome fusion in Vibrio cholerae O1
Source: Nat Commun. 2025 Jul 1;16:5830. doi: 10.1038/s41467-025-60699-0 (PMC12219848; doi:10.1038/s41467-025-60699-0)
Supplement: Supplementary file 8 — Source Data [file 41467_2025_60699_MOESM8_ESM.zip › source_data/Supplement/S6/clair3_25_sum.tab]

114Vc012	30360	.	CCTT	C	15.48	PASS	P	GT:GQ:DP:AD:AF	0/1:15:22:14,5:0.2273	114Vc01D00
114Vc012	43953	.	T	C	12.59	PASS	P	GT:GQ:DP:AD:AF	0/1:12:23:15,7:0.3043	114Vc01D00
114Vc012	68454	.	T	C	14.63	PASS	P	GT:GQ:DP:AD:AF	1/1:14:31:7,23:0.7419	114Vc01D00
114Vc012	148232	.	A	G	12.03	PASS	F	GT:GQ:DP:AD:AF	0/1:12:26:21,5:0.1923	114Vc01D00
114Vc012	232293	.	A	G	14.07	PASS	P	GT:GQ:DP:AD:AF	0/1:14:31:16,14:0.4516	114Vc01D00
114Vc012	236660	.	A	G	10.05	PASS	P	GT:GQ:DP:AD:AF	1/1:10:24:3,21:0.8750	114Vc01D00
114Vc012	251561	.	A	G	15.39	PASS	P	GT:GQ:DP:AD:AF	1/1:15:30:3,27:0.9000	114Vc01D00
114Vc012	257017	.	A	AT	0.00	LowQual	F	GT:GQ:DP:AD:AF	0/1:0:23:3,8:0.3478	114Vc01D00
114Vc012	289758	.	A	G	22.10	PASS	F	GT:GQ:DP:AD:AF	0/1:22:30:5,22:0.7333	114Vc01D00
114Vc012	308187	.	T	C	8.82	PASS	F	GT:GQ:DP:AD:AF	0/1:8:21:13,5:0.2381	114Vc01D00
114Vc012	356840	.	G	A	11.35	PASS	F	GT:GQ:DP:AD:AF	0/1:11:27:21,6:0.2222	114Vc01D00
114Vc012	365802	.	A	G	17.46	PASS	P	GT:GQ:DP:AD:AF	1/1:17:32:6,25:0.7812	114Vc01D00
114Vc012	495758	.	G	A	13.92	PASS	P	GT:GQ:DP:AD:AF	0/1:13:25:16,8:0.3200	114Vc01D00
114Vc012	519831	.	G	C	16.75	PASS	F	GT:GQ:DP:AD:AF	0/1:16:33:18,13:0.3939	114Vc01D00
114Vc012	642010	.	A	G	13.51	PASS	F	GT:GQ:DP:AD:AF	0/1:13:43:33,10:0.2326	114Vc01D00
114Vc012	696391	.	T	C	16.86	PASS	P	GT:GQ:DP:AD:AF	0/1:16:28:15,13:0.4643	114Vc01D00
114Vc012	736315	.	A	G	15.42	PASS	P	GT:GQ:DP:AD:AF	0/1:15:36:21,15:0.4167	114Vc01D00
114Vc012	780895	.	T	C	5.51	PASS	F	GT:GQ:DP:AD:AF	1/1:5:30:0,3:0.1000	114Vc01D00
114Vc012	780902	.	T	G	8.08	PASS	F	GT:GQ:DP:AD:AF	1/1:8:30:0,3:0.1000	114Vc01D00
114Vc012	780935	.	G	T	10.33	PASS	P	GT:GQ:DP:AD:AF	1/1:10:28:0,1:0.0357	114Vc01D00
114Vc012	780945	.	A	G	9.59	PASS	P	GT:GQ:DP:AD:AF	1/1:9:28:0,1:0.0357	114Vc01D00
114Vc012	780955	.	A	T	9.76	PASS	P	GT:GQ:DP:AD:AF	1/1:9:28:0,1:0.0357	114Vc01D00
114Vc012	781025	.	G	C	9.62	PASS	P	GT:GQ:DP:AD:AF	1/1:9:28:0,1:0.0357	114Vc01D00
114Vc012	781070	.	T	A	3.69	PASS	F	GT:GQ:DP:AD:AF	1/1:3:28:0,1:0.0357	114Vc01D00
114Vc012	790316	.	T	C	11.88	PASS	P	GT:GQ:DP:AD:AF	0/1:11:34:22,12:0.3529	114Vc01D00
114Vc012	897027	.	C	T	15.09	PASS	P	GT:GQ:DP:AD:AF	0/1:15:27:15,11:0.4074	114Vc01D00
114Vc012	897391	.	C	G	11.30	PASS	P	GT:GQ:DP:AD:AF	0/1:11:29:18,10:0.3448	114Vc01D00
114Vc012	899051	.	T	C	14.04	PASS	P	GT:GQ:DP:AD:AF	0/1:14:35:23,12:0.3429	114Vc01D00
114Vc012	905935	.	G	A	19.24	PASS	P	GT:GQ:DP:AD:AF	0/1:19:36:11,25:0.6944	114Vc01D00
114Vc012	910174	.	G	T	15.34	PASS	F	GT:GQ:DP:AD:AF	0/1:15:26:15,10:0.3846	114Vc01D00
114Vc012	986067	.	A	G	12.08	PASS	P	GT:GQ:DP:AD:AF	0/1:12:31:20,11:0.3548	114Vc01D00
114Vc011	21679	.	CA	C	6.25	PASS	F	GT:GQ:DP:AD:AF	1/1:6:32:12,18:0.5625	114Vc01D00
114Vc011	27076	.	CAAG	C	3.72	PASS	F	GT:GQ:DP:AD:AF	0/1:3:37:17,14:0.3784	114Vc01D00
114Vc011	50909	.	T	C	14.21	PASS	P	GT:GQ:DP:AD:AF	0/1:14:26:16,10:0.3846	114Vc01D00
114Vc011	148151	.	T	C	14.96	PASS	P	GT:GQ:DP:AD:AF	0/1:14:29:18,11:0.3793	114Vc01D00
114Vc011	158241	.	T	C	6.96	PASS	F	GT:GQ:DP:AD:AF	0/1:6:30:24,6:0.2000	114Vc01D00
114Vc011	288447	.	A	G	12.39	PASS	P	GT:GQ:DP:AD:AF	0/1:12:25:16,9:0.3600	114Vc01D00
114Vc011	387039	.	A	G	12.12	PASS	F	GT:GQ:DP:AD:AF	0/1:12:29:23,6:0.2069	114Vc01D00
114Vc011	387218	.	A	G	10.55	PASS	P	GT:GQ:DP:AD:AF	0/1:10:28:20,8:0.2857	114Vc01D00
114Vc011	401676	.	C	T	5.69	PASS	F	GT:GQ:DP:AD:AF	0/1:5:19:14,3:0.1579	114Vc01D00
114Vc011	426297	.	G	A	11.86	PASS	F	GT:GQ:DP:AD:AF	0/1:11:23:17,6:0.2609	114Vc01D00
114Vc011	485540	.	G	C	6.93	PASS	F	GT:GQ:DP:AD:AF	0/1:6:24:14,6:0.2500	114Vc01D00
114Vc011	489121	.	G	A	8.47	PASS	F	GT:GQ:DP:AD:AF	0/1:8:25:10,9:0.3600	114Vc01D00
114Vc011	521867	.	CT	C	17.64	PASS	P	GT:GQ:DP:AD:AF	1/1:17:24:3,18:0.7500	114Vc01D00
114Vc011	541342	.	G	C	5.59	PASS	F	GT:GQ:DP:AD:AF	0/1:5:34:21,6:0.1765	114Vc01D00
114Vc011	560290	.	T	C	10.15	PASS	F	GT:GQ:DP:AD:AF	0/1:10:20:14,4:0.2000	114Vc01D00
114Vc011	563758	.	T	C	10.49	PASS	P	GT:GQ:DP:AD:AF	0/1:10:23:14,7:0.3043	114Vc01D00
114Vc011	601084	.	G	C	22.16	PASS	F	GT:GQ:DP:AD:AF	0/1:22:36:17,17:0.4722	114Vc01D00
114Vc011	601087	.	C	A	6.29	PASS	F	GT:GQ:DP:AD:AF	0/1:6:35:15,16:0.4571	114Vc01D00
114Vc011	669570	.	C	T	8.40	PASS	F	GT:GQ:DP:AD:AF	0/1:8:23:17,6:0.2609	114Vc01D00
114Vc011	720274	.	A	G	21.57	PASS	F	GT:GQ:DP:AD:AF	0/1:21:24:16,8:0.3333	114Vc01D00
114Vc011	742219	.	G	A	19.00	PASS	F	GT:GQ:DP:AD:AF	0/1:19:28:19,9:0.3214	114Vc01D00
114Vc011	853824	.	T	C	14.40	PASS	P	GT:GQ:DP:AD:AF	0/1:14:32:17,14:0.4375	114Vc01D00
114Vc011	904595	.	A	G	14.50	PASS	P	GT:GQ:DP:AD:AF	0/1:14:35:20,14:0.4000	114Vc01D00
114Vc011	904596	.	G	A	22.40	PASS	F	GT:GQ:DP:AD:AF	0/1:22:35:19,15:0.4286	114Vc01D00
114Vc011	938975	.	C	T	23.76	PASS	F	GT:GQ:DP:AD:AF	0/1:23:24:12,12:0.5000	114Vc01D00
114Vc011	1044916	.	A	G	12.88	PASS	P	GT:GQ:DP:AD:AF	0/1:12:33:21,12:0.3636	114Vc01D00
114Vc011	1056038	.	G	T	9.95	PASS	P	GT:GQ:DP:AD:AF	0/1:9:24:7,15:0.6250	114Vc01D00
114Vc011	1056041	.	C	G	7.89	PASS	F	GT:GQ:DP:AD:AF	1/1:7:24:6,17:0.7083	114Vc01D00
114Vc011	1156148	.	G	A	18.72	PASS	F	GT:GQ:DP:AD:AF	0/1:18:30:15,14:0.4667	114Vc01D00
114Vc011	1168771	.	C	T	10.52	PASS	P	GT:GQ:DP:AD:AF	0/1:10:30:20,9:0.3000	114Vc01D00
114Vc011	1188356	.	G	A	12.42	PASS	P	GT:GQ:DP:AD:AF	0/1:12:29:14,9:0.3103	114Vc01D00
114Vc011	1280505	.	T	C	17.41	PASS	F	GT:GQ:DP:AD:AF	0/1:17:33:23,9:0.2727	114Vc01D00
114Vc011	1284189	.	G	A	15.95	PASS	F	GT:GQ:DP:AD:AF	1/1:15:33:11,21:0.6364	114Vc01D00
114Vc011	1367217	.	G	C	4.90	PASS	F	GT:GQ:DP:AD:AF	0/1:4:34:19,7:0.2059	114Vc01D00
114Vc011	1400710	.	AT	A	12.26	PASS	F	GT:GQ:DP:AD:AF	1/1:12:29:12,17:0.5862	114Vc01D00
114Vc011	1400720	.	T	C	10.51	PASS	P	GT:GQ:DP:AD:AF	0/1:10:29:18,11:0.3793	114Vc01D00
114Vc011	1492908	.	C	CT	1.90	LowQual	F	GT:GQ:DP:AD:AF	0/1:1:22:6,6:0.2727	114Vc01D00
114Vc011	1498432	.	G	A	7.23	PASS	F	GT:GQ:DP:AD:AF	0/1:7:26:17,6:0.2308	114Vc01D00
114Vc011	1573680	.	G	A	13.18	PASS	P	GT:GQ:DP:AD:AF	0/1:13:39:27,10:0.2564	114Vc01D00
114Vc011	1634366	.	C	T	20.10	PASS	F	GT:GQ:DP:AD:AF	0/1:20:20:12,8:0.4000	114Vc01D00
114Vc011	1656819	.	C	T	10.11	PASS	P	GT:GQ:DP:AD:AF	0/1:10:30:23,7:0.2333	114Vc01D00
114Vc011	1800337	.	A	G	6.52	PASS	F	GT:GQ:DP:AD:AF	0/1:6:32:24,8:0.2500	114Vc01D00
114Vc011	1800342	.	G	GA	12.69	PASS	P	GT:GQ:DP:AD:AF	0/1:12:32:19,9:0.2812	114Vc01D00
114Vc011	1829110	.	T	TC	13.09	PASS	P	GT:GQ:DP:AD:AF	1/1:13:39:4,18:0.4615	114Vc01D00
114Vc011	1951085	.	A	G	11.70	PASS	P	GT:GQ:DP:AD:AF	0/1:11:30:22,8:0.2667	114Vc01D00
114Vc011	1972146	.	G	A	11.86	PASS	F	GT:GQ:DP:AD:AF	0/1:11:26:13,13:0.5000	114Vc01D00
114Vc011	1974613	.	CA	C	4.76	PASS	F	GT:GQ:DP:AD:AF	0/1:4:24:13,6:0.2500	114Vc01D00
114Vc011	2063685	.	A	C	6.46	PASS	F	GT:GQ:DP:AD:AF	0/1:6:27:13,14:0.5185	114Vc01D00
114Vc011	2063687	.	C	G	21.26	PASS	F	GT:GQ:DP:AD:AF	0/1:21:27:16,10:0.3704	114Vc01D00
114Vc011	2066185	.	T	C	13.00	PASS	P	GT:GQ:DP:AD:AF	0/1:13:34:24,10:0.2941	114Vc01D00
114Vc011	2105660	.	C	T	9.51	PASS	F	GT:GQ:DP:AD:AF	0/1:9:30:20,8:0.2667	114Vc01D00
114Vc011	2172090	.	T	C	5.08	PASS	F	GT:GQ:DP:AD:AF	0/1:5:17:11,5:0.2941	114Vc01D00
114Vc011	2182463	.	T	C	23.41	PASS	F	GT:GQ:DP:AD:AF	1/1:23:22:6,14:0.6364	114Vc01D00
114Vc011	2186965	.	G	A	9.59	PASS	P	GT:GQ:DP:AD:AF	0/1:9:24:15,9:0.3750	114Vc01D00
114Vc011	2189645	.	G	A	19.08	PASS	P	GT:GQ:DP:AD:AF	0/1:19:25:9,16:0.6400	114Vc01D00
114Vc011	2194978	.	A	G	14.34	PASS	F	GT:GQ:DP:AD:AF	0/1:14:33:11,22:0.6667	114Vc01D00
114Vc011	2195539	.	T	C	9.69	PASS	P	GT:GQ:DP:AD:AF	1/1:9:33:11,21:0.6364	114Vc01D00
114Vc011	2384008	.	C	T	11.29	PASS	F	GT:GQ:DP:AD:AF	0/1:11:31:19,11:0.3548	114Vc01D00
114Vc011	2384518	.	T	C	16.55	PASS	P	GT:GQ:DP:AD:AF	0/1:16:31:18,13:0.4194	114Vc01D00
114Vc011	2471771	.	T	C	14.17	PASS	F	GT:GQ:DP:AD:AF	0/1:14:40:27,11:0.2750	114Vc01D00
114Vc011	2493830	.	T	C	10.75	PASS	F	GT:GQ:DP:AD:AF	0/1:10:27:17,9:0.3333	114Vc01D00
114Vc011	2493831	.	C	CT	16.24	PASS	P	GT:GQ:DP:AD:AF	0/1:16:27:12,14:0.5185	114Vc01D00
114Vc011	2638728	.	T	C	13.39	PASS	P	GT:GQ:DP:AD:AF	1/1:13:31:8,23:0.7419	114Vc01D00
114Vc011	2649991	.	T	C	11.31	PASS	P	GT:GQ:DP:AD:AF	1/1:11:29:4,19:0.6552	114Vc01D00
114Vc011	2654672	.	T	C	15.72	PASS	P	GT:GQ:DP:AD:AF	1/1:15:40:12,28:0.7000	114Vc01D00
114Vc011	2660775	.	T	C	13.73	PASS	P	GT:GQ:DP:AD:AF	0/1:13:42:26,16:0.3810	114Vc01D00
114Vc011	2689011	.	C	T	10.71	PASS	P	GT:GQ:DP:AD:AF	0/1:10:28:15,8:0.2857	114Vc01D00
114Vc011	2705062	.	T	C	9.69	PASS	P	GT:GQ:DP:AD:AF	0/1:9:23:16,6:0.2609	114Vc01D00
114Vc011	2718603	.	T	C	13.15	PASS	P	GT:GQ:DP:AD:AF	0/1:13:33:24,9:0.2727	114Vc01D00
114Vc011	2727847	.	C	T	10.41	PASS	P	GT:GQ:DP:AD:AF	0/1:10:34:22,12:0.3529	114Vc01D00
114Vc011	2773322	.	A	G	10.74	PASS	P	GT:GQ:DP:AD:AF	0/1:10:33:22,11:0.3333	114Vc01D00
114Vc011	2828839	.	ACCGGT	A	14.33	PASS	P	GT:GQ:DP:AD:AF	0/1:14:25:13,5:0.2000	114Vc01D00
114Vc011	2850927	.	A	G	13.28	PASS	P	GT:GQ:DP:AD:AF	0/1:13:27:16,11:0.4074	114Vc01D00
114Vc011	2871318	.	C	G	12.39	PASS	F	GT:GQ:DP:AD:AF	0/1:12:30:13,12:0.4000	114Vc01D00
114Vc011	2906646	.	A	G	14.65	PASS	F	GT:GQ:DP:AD:AF	0/1:14:29:17,12:0.4138	114Vc01D00
114Vc011	2995217	.	C	T	6.04	PASS	F	GT:GQ:DP:AD:AF	0/1:6:25:18,6:0.2400	114Vc01D00
114Vc011	3043712	.	T	C	10.66	PASS	P	GT:GQ:DP:AD:AF	0/1:10:28:19,9:0.3214	114Vc01D00
114Vc011	3057822	.	A	G	14.03	PASS	P	GT:GQ:DP:AD:AF	0/1:14:19:12,6:0.3158	114Vc01D00
114Vc011	3058039	.	A	G	11.42	PASS	P	GT:GQ:DP:AD:AF	0/1:11:20:11,6:0.3000	114Vc01D00
114Vc012	68454	.	T	C	9.51	PASS	P	GT:GQ:DP:AD:AF	1/1:9:220:44,164:0.7455	114Vc01D03
114Vc012	169565	.	T	C	7.68	PASS	F	GT:GQ:DP:AD:AF	0/1:7:228:151,65:0.2851	114Vc01D03
114Vc012	232293	.	A	G	11.77	PASS	F	GT:GQ:DP:AD:AF	1/1:11:164:49,98:0.5976	114Vc01D03
114Vc012	236660	.	A	G	16.72	PASS	P	GT:GQ:DP:AD:AF	1/1:16:117:26,84:0.7179	114Vc01D03
114Vc012	251561	.	A	G	12.93	PASS	P	GT:GQ:DP:AD:AF	1/1:12:221:23,198:0.8959	114Vc01D03
114Vc012	289758	.	A	G	12.57	PASS	F	GT:GQ:DP:AD:AF	1/1:12:200:41,136:0.6800	114Vc01D03
114Vc012	365802	.	A	G	9.88	PASS	F	GT:GQ:DP:AD:AF	1/1:9:213:64,140:0.6573	114Vc01D03
114Vc012	383067	.	C	CG	2.94	PASS	F	GT:GQ:DP:AD:AF	1/1:2:210:49,46:0.2190	114Vc01D03
114Vc012	519831	.	G	C	7.49	PASS	F	GT:GQ:DP:AD:AF	0/1:7:204:129,68:0.3333	114Vc01D03
114Vc012	590887	.	C	T	11.51	PASS	F	GT:GQ:DP:AD:AF	0/1:11:227:144,68:0.2996	114Vc01D03
114Vc012	780895	.	T	C	5.69	PASS	F	GT:GQ:DP:AD:AF	1/1:5:149:0,14:0.0940	114Vc01D03
114Vc012	905935	.	G	A	20.26	PASS	F	GT:GQ:DP:AD:AF	0/1:20:233:63,167:0.7167	114Vc01D03
114Vc011	21679	.	CA	C	11.85	PASS	F	GT:GQ:DP:AD:AF	1/1:11:201:72,119:0.5920	114Vc01D03
114Vc011	288447	.	A	G	15.24	PASS	F	GT:GQ:DP:AD:AF	0/1:15:220:133,82:0.3727	114Vc01D03
114Vc011	521867	.	CT	C	21.13	PASS	F	GT:GQ:DP:AD:AF	1/1:21:193:34,127:0.6580	114Vc01D03
114Vc011	1015439	.	CT	C	1.91	LowQual	F	GT:GQ:DP:AD:AF	0/1:1:236:88,107:0.4534	114Vc01D03
114Vc011	1284189	.	G	A	11.63	PASS	F	GT:GQ:DP:AD:AF	0/1:11:220:90,126:0.5727	114Vc01D03
114Vc011	1400710	.	AT	A	16.86	PASS	F	GT:GQ:DP:AD:AF	1/1:16:203:101,95:0.4680	114Vc01D03
114Vc011	1492908	.	C	CT	5.54	PASS	F	GT:GQ:DP:AD:AF	1/1:5:224:64,82:0.3661	114Vc01D03
114Vc011	1829110	.	T	TC	14.40	PASS	P	GT:GQ:DP:AD:AF	1/1:14:238:23,91:0.3824	114Vc01D03
114Vc011	2105660	.	C	T	17.88	PASS	F	GT:GQ:DP:AD:AF	0/1:17:255:142,108:0.4235	114Vc01D03
114Vc011	2182463	.	T	C	25.13	PASS	F	GT:GQ:DP:AD:AF	1/1:25:242:38,198:0.8182	114Vc01D03
114Vc011	2189645	.	G	A	20.92	PASS	F	GT:GQ:DP:AD:AF	0/1:20:189:67,121:0.6402	114Vc01D03
114Vc011	2195539	.	T	C	13.28	PASS	F	GT:GQ:DP:AD:AF	0/1:13:230:85,134:0.5826	114Vc01D03
114Vc011	2493831	.	C	CT	3.28	PASS	F	GT:GQ:DP:AD:AF	0/1:3:234:115,101:0.4316	114Vc01D03
114Vc011	2638728	.	T	C	17.60	PASS	F	GT:GQ:DP:AD:AF	1/1:17:224:66,144:0.6429	114Vc01D03
114Vc011	2649991	.	T	C	26.86	PASS	F	GT:GQ:DP:AD:AF	1/1:26:238:33,199:0.8361	114Vc01D03
114Vc011	2654672	.	T	C	9.98	PASS	P	GT:GQ:DP:AD:AF	1/1:9:251:77,166:0.6614	114Vc01D03
114Vc011	2718603	.	T	C	7.30	PASS	F	GT:GQ:DP:AD:AF	0/1:7:246:177,64:0.2602	114Vc01D03
114Vc011	2767602	.	A	G	5.76	PASS	F	GT:GQ:DP:AD:AF	0/1:5:202:131,69:0.3416	114Vc01D03
114Vc011	2817875	.	CT	C	3.96	PASS	F	GT:GQ:DP:AD:AF	0/1:3:208:93,78:0.3750	114Vc01D03
114Vc012	9152	.	A	G	10.91	PASS	P	GT:GQ:DP:AD:AF	0/1:10:9:5,2:0.2222	114Vc01D08
114Vc012	9190	.	T	C	12.48	PASS	P	GT:GQ:DP:AD:AF	0/1:12:9:5,4:0.4444	114Vc01D08
114Vc012	10794	.	T	C	8.32	PASS	P	GT:GQ:DP:AD:AF	0/1:8:5:3,2:0.4000	114Vc01D08
114Vc012	19843	.	G	A	8.47	PASS	F	GT:GQ:DP:AD:AF	0/1:8:3:2,1:0.3333	114Vc01D08
114Vc012	28146	.	T	C	14.13	PASS	F	GT:GQ:DP:AD:AF	0/1:14:2:1,1:0.5000	114Vc01D08
114Vc012	32006	.	G	A	6.27	PASS	F	GT:GQ:DP:AD:AF	0/1:6:3:2,1:0.3333	114Vc01D08
114Vc012	37792	.	G	C	5.86	PASS	F	GT:GQ:DP:AD:AF	0/1:5:2:1,1:0.5000	114Vc01D08
114Vc012	39136	.	C	T	5.05	PASS	F	GT:GQ:DP:AD:AF	1/1:5:2:0,1:0.5000	114Vc01D08
114Vc012	41167	.	CTGTTGCTGT	C	8.86	PASS	F	GT:GQ:DP:AD:AF	0/1:8:2:1,1:0.5000	114Vc01D08
114Vc012	41182	.	T	C	9.54	PASS	F	GT:GQ:DP:AD:AF	0/1:9:2:1,1:0.5000	114Vc01D08
114Vc012	42354	.	A	G	13.49	PASS	F	GT:GQ:DP:AD:AF	1/1:13:2:0,2:1.0000	114Vc01D08
114Vc012	43629	.	G	C	9.52	PASS	F	GT:GQ:DP:AD:AF	0/1:9:2:1,1:0.5000	114Vc01D08
114Vc012	46440	.	A	G	9.58	PASS	P	GT:GQ:DP:AD:AF	0/1:9:2:1,1:0.5000	114Vc01D08
114Vc012	48096	.	C	T	8.25	PASS	P	GT:GQ:DP:AD:AF	0/1:8:2:1,1:0.5000	114Vc01D08
114Vc012	48815	.	A	T	9.68	PASS	F	GT:GQ:DP:AD:AF	0/1:9:2:1,1:0.5000	114Vc01D08
114Vc012	52450	.	G	A	8.66	PASS	P	GT:GQ:DP:AD:AF	0/1:8:5:4,1:0.2000	114Vc01D08
114Vc012	52664	.	A	G	16.25	PASS	P	GT:GQ:DP:AD:AF	0/1:16:5:2,2:0.4000	114Vc01D08
114Vc012	60923	.	C	G	2.30	PASS	F	GT:GQ:DP:AD:AF	1/1:2:3:1,2:0.6667	114Vc01D08
114Vc012	60994	.	T	C	8.25	PASS	P	GT:GQ:DP:AD:AF	0/1:8:3:2,1:0.3333	114Vc01D08
114Vc012	61059	.	C	A	11.63	PASS	P	GT:GQ:DP:AD:AF	0/1:11:3:2,1:0.3333	114Vc01D08
114Vc012	61221	.	G	T	6.85	PASS	F	GT:GQ:DP:AD:AF	0/1:6:3:2,1:0.3333	114Vc01D08
114Vc012	61611	.	G	C	10.25	PASS	P	GT:GQ:DP:AD:AF	0/1:10:3:1,2:0.6667	114Vc01D08
114Vc012	62236	.	G	C	8.12	PASS	F	GT:GQ:DP:AD:AF	0/1:8:2:1,1:0.5000	114Vc01D08
114Vc012	62375	.	G	A	13.03	PASS	F	GT:GQ:DP:AD:AF	0/1:13:2:1,1:0.5000	114Vc01D08
114Vc012	76601	.	A	G	7.28	PASS	F	GT:GQ:DP:AD:AF	0/1:7:3:2,1:0.3333	114Vc01D08
114Vc012	81553	.	G	A	15.70	PASS	F	GT:GQ:DP:AD:AF	0/1:15:4:3,1:0.2500	114Vc01D08
114Vc012	81900	.	T	C	9.98	PASS	F	GT:GQ:DP:AD:AF	0/1:9:3:2,1:0.3333	114Vc01D08
114Vc012	85969	.	A	G	12.36	PASS	P	GT:GQ:DP:AD:AF	0/1:12:5:3,2:0.4000	114Vc01D08
114Vc012	87096	.	C	T	11.31	PASS	F	GT:GQ:DP:AD:AF	0/1:11:3:2,1:0.3333	114Vc01D08
114Vc012	93131	.	A	G	7.34	PASS	F	GT:GQ:DP:AD:AF	0/1:7:2:1,1:0.5000	114Vc01D08
114Vc012	95828	.	T	G	8.30	PASS	P	GT:GQ:DP:AD:AF	0/1:8:4:3,1:0.2500	114Vc01D08
114Vc012	108124	.	G	A	7.70	PASS	F	GT:GQ:DP:AD:AF	0/1:7:5:4,1:0.2000	114Vc01D08
114Vc012	109840	.	T	G	11.89	PASS	F	GT:GQ:DP:AD:AF	0/1:11:4:3,1:0.2500	114Vc01D08
114Vc012	110590	.	T	C	5.36	PASS	F	GT:GQ:DP:AD:AF	0/1:5:4:3,1:0.2500	114Vc01D08
114Vc012	111250	.	C	T	5.05	PASS	F	GT:GQ:DP:AD:AF	0/1:5:4:3,1:0.2500	114Vc01D08
114Vc012	113345	.	G	C	10.80	PASS	P	GT:GQ:DP:AD:AF	0/1:10:4:2,2:0.5000	114Vc01D08
114Vc012	114297	.	C	T	6.24	PASS	F	GT:GQ:DP:AD:AF	0/1:6:4:3,1:0.2500	114Vc01D08
114Vc012	114414	.	G	A	8.77	PASS	P	GT:GQ:DP:AD:AF	0/1:8:4:3,1:0.2500	114Vc01D08
114Vc012	119689	.	A	G	13.97	PASS	P	GT:GQ:DP:AD:AF	0/1:13:7:4,2:0.2857	114Vc01D08
114Vc012	136872	.	A	G	13.94	PASS	P	GT:GQ:DP:AD:AF	0/1:13:4:2,2:0.5000	114Vc01D08
114Vc012	137434	.	G	A	8.50	PASS	P	GT:GQ:DP:AD:AF	0/1:8:4:3,1:0.2500	114Vc01D08
114Vc012	139790	.	C	T	5.21	PASS	F	GT:GQ:DP:AD:AF	0/1:5:2:1,1:0.5000	114Vc01D08
114Vc012	141026	.	A	G	5.06	PASS	F	GT:GQ:DP:AD:AF	0/1:5:3:2,1:0.3333	114Vc01D08
114Vc012	141402	.	T	C	10.07	PASS	P	GT:GQ:DP:AD:AF	0/1:10:3:2,1:0.3333	114Vc01D08
114Vc012	147759	.	T	C	11.60	PASS	F	GT:GQ:DP:AD:AF	0/1:11:3:2,1:0.3333	114Vc01D08
114Vc012	150143	.	T	C	11.45	PASS	P	GT:GQ:DP:AD:AF	0/1:11:5:3,2:0.4000	114Vc01D08
114Vc012	150854	.	A	G	10.72	PASS	P	GT:GQ:DP:AD:AF	0/1:10:4:2,2:0.5000	114Vc01D08
114Vc012	152950	.	T	C	9.58	PASS	P	GT:GQ:DP:AD:AF	0/1:9:3:2,1:0.3333	114Vc01D08
114Vc012	153657	.	T	C	7.70	PASS	F	GT:GQ:DP:AD:AF	0/1:7:3:2,1:0.3333	114Vc01D08
114Vc012	154238	.	T	C	8.57	PASS	P	GT:GQ:DP:AD:AF	0/1:8:2:1,1:0.5000	114Vc01D08
114Vc012	154524	.	T	C	11.32	PASS	F	GT:GQ:DP:AD:AF	0/1:11:2:1,1:0.5000	114Vc01D08
114Vc012	155593	.	T	C	13.72	PASS	P	GT:GQ:DP:AD:AF	0/1:13:3:1,2:0.6667	114Vc01D08
114Vc012	162622	.	G	A	11.90	PASS	P	GT:GQ:DP:AD:AF	0/1:11:3:1,2:0.6667	114Vc01D08
114Vc012	162839	.	C	T	5.38	PASS	F	GT:GQ:DP:AD:AF	0/1:5:2:1,1:0.5000	114Vc01D08
114Vc012	175325	.	A	G	9.86	PASS	P	GT:GQ:DP:AD:AF	0/1:9:3:2,1:0.3333	114Vc01D08
114Vc012	176561	.	G	A	9.76	PASS	P	GT:GQ:DP:AD:AF	0/1:9:2:1,1:0.5000	114Vc01D08
114Vc012	188694	.	G	C	7.68	PASS	F	GT:GQ:DP:AD:AF	0/1:7:2:1,1:0.5000	114Vc01D08
114Vc012	189949	.	G	A	5.50	PASS	F	GT:GQ:DP:AD:AF	0/1:5:2:1,1:0.5000	114Vc01D08
114Vc012	191441	.	G	A	5.27	PASS	F	GT:GQ:DP:AD:AF	0/1:5:2:1,1:0.5000	114Vc01D08
114Vc012	193887	.	C	T	9.76	PASS	P	GT:GQ:DP:AD:AF	0/1:9:2:1,1:0.5000	114Vc01D08
114Vc012	196487	.	C	T	12.43	PASS	F	GT:GQ:DP:AD:AF	0/1:12:2:1,1:0.5000	114Vc01D08
114Vc012	200757	.	G	A	5.18	PASS	F	GT:GQ:DP:AD:AF	0/1:5:2:1,1:0.5000	114Vc01D08
114Vc012	201245	.	CG	C	2.70	PASS	F	GT:GQ:DP:AD:AF	1/1:2:2:0,2:1.0000	114Vc01D08
114Vc012	201247	.	A	C	10.16	PASS	P	GT:GQ:DP:AD:AF	1/1:10:2:0,2:1.0000	114Vc01D08
114Vc012	201450	.	C	A	9.45	PASS	F	GT:GQ:DP:AD:AF	0/1:9:2:1,1:0.5000	114Vc01D08
114Vc012	205444	.	CA	C	0.00	LowQual	F	GT:GQ:DP:AD:AF	0/1:0:2:0,2:1.0000	114Vc01D08
114Vc012	205999	.	C	G	9.74	PASS	F	GT:GQ:DP:AD:AF	0/1:9:2:1,1:0.5000	114Vc01D08
114Vc012	206546	.	C	CT	0.00	LowQual	F	GT:GQ:DP:AD:AF	0/1:0:2:1,1:0.5000	114Vc01D08
114Vc012	207070	.	C	CT	0.00	LowQual	F	GT:GQ:DP:AD:AF	0/1:0:2:0,1:0.5000	114Vc01D08
114Vc012	224737	.	G	A	8.06	PASS	F	GT:GQ:DP:AD:AF	1/1:8:2:0,2:1.0000	114Vc01D08
114Vc012	225013	.	A	G	9.05	PASS	P	GT:GQ:DP:AD:AF	0/1:9:2:1,1:0.5000	114Vc01D08
114Vc012	227742	.	C	T	9.16	PASS	F	GT:GQ:DP:AD:AF	0/1:9:2:1,1:0.5000	114Vc01D08
114Vc012	229512	.	G	A	11.23	PASS	F	GT:GQ:DP:AD:AF	0/1:11:3:2,1:0.3333	114Vc01D08
114Vc012	232293	.	A	G	10.64	PASS	P	GT:GQ:DP:AD:AF	0/1:10:5:1,4:0.8000	114Vc01D08
114Vc012	235850	.	C	CA	6.69	PASS	F	GT:GQ:DP:AD:AF	0/1:6:3:1,1:0.3333	114Vc01D08
114Vc012	236122	.	G	A	6.49	PASS	F	GT:GQ:DP:AD:AF	0/1:6:3:2,1:0.3333	114Vc01D08
114Vc012	236660	.	A	G	14.91	PASS	F	GT:GQ:DP:AD:AF	1/1:14:2:0,2:1.0000	114Vc01D08
114Vc012	239889	.	T	G	2.32	PASS	F	GT:GQ:DP:AD:AF	0/1:2:3:1,1:0.3333	114Vc01D08
114Vc012	240610	.	T	G	5.88	PASS	F	GT:GQ:DP:AD:AF	0/1:5:2:1,1:0.5000	114Vc01D08
114Vc012	241469	.	G	A	6.10	PASS	F	GT:GQ:DP:AD:AF	0/1:6:2:1,1:0.5000	114Vc01D08
114Vc012	241897	.	A	G	8.36	PASS	F	GT:GQ:DP:AD:AF	0/1:8:2:1,1:0.5000	114Vc01D08
114Vc012	250078	.	T	C	3.73	PASS	F	GT:GQ:DP:AD:AF	1/1:3:2:1,1:0.5000	114Vc01D08
114Vc012	252694	.	G	T	6.09	PASS	F	GT:GQ:DP:AD:AF	0/1:6:2:1,1:0.5000	114Vc01D08
114Vc012	252840	.	A	G	8.62	PASS	P	GT:GQ:DP:AD:AF	0/1:8:2:1,1:0.5000	114Vc01D08
114Vc012	254555	.	G	C	5.10	PASS	F	GT:GQ:DP:AD:AF	0/1:5:2:1,1:0.5000	114Vc01D08
114Vc012	254982	.	T	C	8.97	PASS	P	GT:GQ:DP:AD:AF	0/1:8:2:1,1:0.5000	114Vc01D08
114Vc012	257017	.	AT	A	4.53	PASS	F	GT:GQ:DP:AD:AF	1/1:4:3:0,2:0.6667	114Vc01D08
114Vc012	261278	.	G	A	17.26	PASS	F	GT:GQ:DP:AD:AF	0/1:17:2:1,1:0.5000	114Vc01D08
114Vc012	262379	.	A	C	9.36	PASS	P	GT:GQ:DP:AD:AF	0/1:9:2:1,1:0.5000	114Vc01D08
114Vc012	281556	.	T	C	7.51	PASS	F	GT:GQ:DP:AD:AF	0/1:7:2:1,1:0.5000	114Vc01D08
114Vc012	283238	.	A	G	12.29	PASS	F	GT:GQ:DP:AD:AF	0/1:12:2:1,1:0.5000	114Vc01D08
114Vc012	283242	.	A	G	9.81	PASS	F	GT:GQ:DP:AD:AF	0/1:9:2:1,1:0.5000	114Vc01D08
114Vc012	287374	.	A	G	9.29	PASS	P	GT:GQ:DP:AD:AF	0/1:9:2:1,1:0.5000	114Vc01D08
114Vc012	288769	.	A	C	8.46	PASS	P	GT:GQ:DP:AD:AF	0/1:8:2:1,1:0.5000	114Vc01D08
114Vc012	289088	.	T	C	7.42	PASS	F	GT:GQ:DP:AD:AF	0/1:7:2:1,1:0.5000	114Vc01D08
114Vc012	289758	.	A	G	6.27	PASS	F	GT:GQ:DP:AD:AF	0/1:6:2:1,1:0.5000	114Vc01D08
114Vc012	290461	.	A	G	6.64	PASS	F	GT:GQ:DP:AD:AF	0/1:6:2:1,1:0.5000	114Vc01D08
114Vc012	292607	.	G	A	6.17	PASS	F	GT:GQ:DP:AD:AF	0/1:6:2:1,1:0.5000	114Vc01D08
114Vc012	292804	.	A	G	6.47	PASS	F	GT:GQ:DP:AD:AF	0/1:6:2:1,1:0.5000	114Vc01D08
114Vc012	293173	.	T	G	8.77	PASS	P	GT:GQ:DP:AD:AF	0/1:8:2:1,1:0.5000	114Vc01D08
114Vc012	296242	.	G	A	10.34	PASS	F	GT:GQ:DP:AD:AF	0/1:10:2:1,1:0.5000	114Vc01D08
114Vc012	297087	.	C	G	10.73	PASS	P	GT:GQ:DP:AD:AF	1/1:10:3:0,3:1.0000	114Vc01D08
114Vc012	300825	.	T	C	10.92	PASS	P	GT:GQ:DP:AD:AF	0/1:10:4:2,2:0.5000	114Vc01D08
114Vc012	305687	.	A	G	11.12	PASS	F	GT:GQ:DP:AD:AF	0/1:11:3:2,1:0.3333	114Vc01D08
114Vc012	306168	.	C	A	10.06	PASS	P	GT:GQ:DP:AD:AF	0/1:10:3:1,2:0.6667	114Vc01D08
114Vc012	307282	.	T	C	8.97	PASS	P	GT:GQ:DP:AD:AF	0/1:8:2:1,1:0.5000	114Vc01D08
114Vc012	307391	.	A	G	8.44	PASS	F	GT:GQ:DP:AD:AF	0/1:8:2:1,1:0.5000	114Vc01D08
114Vc012	307696	.	G	A	10.06	PASS	P	GT:GQ:DP:AD:AF	0/1:10:2:1,1:0.5000	114Vc01D08
114Vc012	312741	.	T	C	7.14	PASS	F	GT:GQ:DP:AD:AF	1/1:7:2:1,1:0.5000	114Vc01D08
114Vc012	316548	.	C	T	8.97	PASS	P	GT:GQ:DP:AD:AF	0/1:8:3:2,1:0.3333	114Vc01D08
114Vc012	320328	.	T	C	8.51	PASS	P	GT:GQ:DP:AD:AF	0/1:8:3:2,1:0.3333	114Vc01D08
114Vc012	325488	.	T	C	8.74	PASS	P	GT:GQ:DP:AD:AF	0/1:8:3:2,1:0.3333	114Vc01D08
114Vc012	326256	.	G	A	8.32	PASS	F	GT:GQ:DP:AD:AF	0/1:8:3:2,1:0.3333	114Vc01D08
114Vc012	326257	.	G	A	6.48	PASS	F	GT:GQ:DP:AD:AF	0/1:6:3:2,1:0.3333	114Vc01D08
114Vc012	333536	.	C	T	13.02	PASS	P	GT:GQ:DP:AD:AF	0/1:13:5:2,3:0.6000	114Vc01D08
114Vc012	335043	.	C	T	11.72	PASS	P	GT:GQ:DP:AD:AF	0/1:11:4:2,2:0.5000	114Vc01D08
114Vc012	337638	.	A	G	6.76	PASS	F	GT:GQ:DP:AD:AF	0/1:6:3:2,1:0.3333	114Vc01D08
114Vc012	337803	.	C	G	9.42	PASS	F	GT:GQ:DP:AD:AF	0/1:9:4:3,1:0.2500	114Vc01D08
114Vc012	338053	.	C	A	12.67	PASS	F	GT:GQ:DP:AD:AF	0/1:12:4:3,1:0.2500	114Vc01D08
114Vc012	339973	.	A	G	9.82	PASS	P	GT:GQ:DP:AD:AF	0/1:9:5:4,1:0.2000	114Vc01D08
114Vc012	341375	.	G	A	9.53	PASS	P	GT:GQ:DP:AD:AF	0/1:9:3:2,1:0.3333	114Vc01D08
114Vc012	342773	.	T	C	5.84	PASS	F	GT:GQ:DP:AD:AF	0/1:5:2:1,1:0.5000	114Vc01D08
114Vc012	345265	.	T	A	8.68	PASS	P	GT:GQ:DP:AD:AF	0/1:8:2:1,1:0.5000	114Vc01D08
114Vc012	345711	.	A	G	7.87	PASS	F	GT:GQ:DP:AD:AF	0/1:7:2:1,1:0.5000	114Vc01D08
114Vc012	346151	.	T	C	11.60	PASS	F	GT:GQ:DP:AD:AF	0/1:11:2:1,1:0.5000	114Vc01D08
114Vc012	348008	.	G	A	8.97	PASS	P	GT:GQ:DP:AD:AF	0/1:8:3:2,1:0.3333	114Vc01D08
114Vc012	349370	.	C	T	12.55	PASS	F	GT:GQ:DP:AD:AF	0/1:12:2:1,1:0.5000	114Vc01D08
114Vc012	374925	.	A	G	11.75	PASS	F	GT:GQ:DP:AD:AF	0/1:11:2:1,1:0.5000	114Vc01D08
114Vc012	375477	.	G	A	11.55	PASS	P	GT:GQ:DP:AD:AF	0/1:11:3:2,1:0.3333	114Vc01D08
114Vc012	377295	.	G	A	4.33	PASS	F	GT:GQ:DP:AD:AF	1/1:4:2:1,1:0.5000	114Vc01D08
114Vc012	378466	.	C	T	8.99	PASS	P	GT:GQ:DP:AD:AF	0/1:8:2:1,1:0.5000	114Vc01D08
114Vc012	378945	.	A	G	10.85	PASS	P	GT:GQ:DP:AD:AF	0/1:10:2:1,1:0.5000	114Vc01D08
114Vc012	381094	.	G	T	10.29	PASS	F	GT:GQ:DP:AD:AF	0/1:10:2:1,1:0.5000	114Vc01D08
114Vc012	381374	.	A	G	2.66	PASS	F	GT:GQ:DP:AD:AF	0/1:2:2:1,1:0.5000	114Vc01D08
114Vc012	382720	.	T	C	8.98	PASS	F	GT:GQ:DP:AD:AF	0/1:8:3:2,1:0.3333	114Vc01D08
114Vc012	384637	.	T	C	9.49	PASS	P	GT:GQ:DP:AD:AF	0/1:9:3:2,1:0.3333	114Vc01D08
114Vc012	385559	.	G	A	9.09	PASS	P	GT:GQ:DP:AD:AF	0/1:9:3:2,1:0.3333	114Vc01D08
114Vc012	385619	.	A	G	9.14	PASS	P	GT:GQ:DP:AD:AF	0/1:9:3:2,1:0.3333	114Vc01D08
114Vc012	385805	.	C	T	7.41	PASS	F	GT:GQ:DP:AD:AF	0/1:7:3:2,1:0.3333	114Vc01D08
114Vc012	387201	.	G	A	8.49	PASS	P	GT:GQ:DP:AD:AF	0/1:8:3:2,1:0.3333	114Vc01D08
114Vc012	391764	.	A	G	8.41	PASS	P	GT:GQ:DP:AD:AF	0/1:8:4:3,1:0.2500	114Vc01D08
114Vc012	398387	.	AACC	A	8.57	PASS	P	GT:GQ:DP:AD:AF	0/1:8:5:3,2:0.4000	114Vc01D08
114Vc012	399124	.	T	G	4.94	PASS	F	GT:GQ:DP:AD:AF	0/1:4:4:3,1:0.2500	114Vc01D08
114Vc012	399231	.	T	C	9.94	PASS	F	GT:GQ:DP:AD:AF	0/1:9:4:3,1:0.2500	114Vc01D08
114Vc012	405071	.	C	G	9.48	PASS	F	GT:GQ:DP:AD:AF	0/1:9:4:2,2:0.5000	114Vc01D08
114Vc012	406763	.	T	C	6.22	PASS	F	GT:GQ:DP:AD:AF	0/1:6:2:1,1:0.5000	114Vc01D08
114Vc012	406782	.	C	T	4.46	PASS	F	GT:GQ:DP:AD:AF	1/1:4:2:0,2:1.0000	114Vc01D08
114Vc012	407230	.	C	A	6.67	PASS	F	GT:GQ:DP:AD:AF	0/1:6:2:1,1:0.5000	114Vc01D08
114Vc012	407323	.	T	G	8.60	PASS	F	GT:GQ:DP:AD:AF	0/1:8:2:1,1:0.5000	114Vc01D08
114Vc012	407373	.	T	C	2.65	PASS	F	GT:GQ:DP:AD:AF	0/1:2:2:0,1:0.5000	114Vc01D08
114Vc012	407428	.	A	G	10.51	PASS	P	GT:GQ:DP:AD:AF	0/1:10:2:1,1:0.5000	114Vc01D08
114Vc012	407695	.	A	G	5.21	PASS	F	GT:GQ:DP:AD:AF	0/1:5:2:1,1:0.5000	114Vc01D08
114Vc012	407985	.	C	G	11.36	PASS	F	GT:GQ:DP:AD:AF	0/1:11:2:1,1:0.5000	114Vc01D08
114Vc012	408850	.	G	A	9.82	PASS	P	GT:GQ:DP:AD:AF	0/1:9:3:2,1:0.3333	114Vc01D08
114Vc012	409892	.	G	C	8.56	PASS	P	GT:GQ:DP:AD:AF	0/1:8:4:2,2:0.5000	114Vc01D08
114Vc012	411575	.	C	T	10.72	PASS	P	GT:GQ:DP:AD:AF	0/1:10:4:2,2:0.5000	114Vc01D08
114Vc012	414208	.	A	G	2.91	PASS	F	GT:GQ:DP:AD:AF	1/1:2:3:2,1:0.3333	114Vc01D08
114Vc012	430735	.	T	C	5.00	PASS	F	GT:GQ:DP:AD:AF	0/1:5:3:2,1:0.3333	114Vc01D08
114Vc012	431955	.	A	G	12.04	PASS	P	GT:GQ:DP:AD:AF	0/1:12:3:1,2:0.6667	114Vc01D08
114Vc012	434318	.	A	G	4.65	PASS	F	GT:GQ:DP:AD:AF	0/1:4:3:2,1:0.3333	114Vc01D08
114Vc012	437617	.	A	G	6.10	PASS	F	GT:GQ:DP:AD:AF	0/1:6:3:2,1:0.3333	114Vc01D08
114Vc012	437919	.	T	C	5.08	PASS	F	GT:GQ:DP:AD:AF	0/1:5:3:2,1:0.3333	114Vc01D08
114Vc012	438190	.	C	T	9.63	PASS	F	GT:GQ:DP:AD:AF	0/1:9:3:1,2:0.6667	114Vc01D08
114Vc012	438465	.	G	A	8.50	PASS	P	GT:GQ:DP:AD:AF	0/1:8:4:3,1:0.2500	114Vc01D08
114Vc012	439880	.	G	C	10.31	PASS	P	GT:GQ:DP:AD:AF	0/1:10:2:1,1:0.5000	114Vc01D08
114Vc012	441092	.	T	C	8.00	PASS	F	GT:GQ:DP:AD:AF	0/1:8:2:1,1:0.5000	114Vc01D08
114Vc012	441865	.	A	G	5.47	PASS	F	GT:GQ:DP:AD:AF	0/1:5:4:3,1:0.2500	114Vc01D08
114Vc012	444855	.	G	A	12.93	PASS	P	GT:GQ:DP:AD:AF	0/1:12:2:1,1:0.5000	114Vc01D08
114Vc012	445125	.	A	G	6.38	PASS	F	GT:GQ:DP:AD:AF	0/1:6:2:1,1:0.5000	114Vc01D08
114Vc012	445637	.	A	G	6.26	PASS	F	GT:GQ:DP:AD:AF	0/1:6:3:2,1:0.3333	114Vc01D08
114Vc012	446525	.	G	A	10.90	PASS	F	GT:GQ:DP:AD:AF	0/1:10:3:2,1:0.3333	114Vc01D08
114Vc012	452915	.	C	A	2.51	PASS	F	GT:GQ:DP:AD:AF	1/1:2:2:0,1:0.5000	114Vc01D08
114Vc012	455320	.	C	G	5.80	PASS	F	GT:GQ:DP:AD:AF	0/1:5:4:3,1:0.2500	114Vc01D08
114Vc012	460396	.	A	G	5.99	PASS	F	GT:GQ:DP:AD:AF	0/1:5:3:2,1:0.3333	114Vc01D08
114Vc012	460420	.	G	A	7.35	PASS	F	GT:GQ:DP:AD:AF	0/1:7:3:1,2:0.6667	114Vc01D08
114Vc012	461990	.	G	A	8.01	PASS	F	GT:GQ:DP:AD:AF	1/1:8:2:0,2:1.0000	114Vc01D08
114Vc012	464695	.	G	A	5.46	PASS	F	GT:GQ:DP:AD:AF	0/1:5:3:2,1:0.3333	114Vc01D08
114Vc012	466911	.	A	G	10.51	PASS	P	GT:GQ:DP:AD:AF	0/1:10:3:2,1:0.3333	114Vc01D08
114Vc012	468061	.	C	T	10.86	PASS	P	GT:GQ:DP:AD:AF	0/1:10:3:2,1:0.3333	114Vc01D08
114Vc012	468078	.	T	C	11.33	PASS	F	GT:GQ:DP:AD:AF	0/1:11:3:2,1:0.3333	114Vc01D08
114Vc012	477964	.	A	G	5.56	PASS	F	GT:GQ:DP:AD:AF	0/1:5:4:3,1:0.2500	114Vc01D08
114Vc012	490350	.	C	T	12.82	PASS	P	GT:GQ:DP:AD:AF	0/1:12:4:2,2:0.5000	114Vc01D08
114Vc012	491254	.	T	C	12.92	PASS	P	GT:GQ:DP:AD:AF	0/1:12:4:2,2:0.5000	114Vc01D08
114Vc012	491522	.	C	T	9.78	PASS	P	GT:GQ:DP:AD:AF	0/1:9:3:1,2:0.6667	114Vc01D08
114Vc012	492772	.	G	C	9.77	PASS	P	GT:GQ:DP:AD:AF	0/1:9:3:2,1:0.3333	114Vc01D08
114Vc012	493799	.	C	T	14.36	PASS	F	GT:GQ:DP:AD:AF	0/1:14:7:5,2:0.2857	114Vc01D08
114Vc012	494475	.	A	G	19.58	PASS	P	GT:GQ:DP:AD:AF	0/1:19:7:4,3:0.4286	114Vc01D08
114Vc012	495405	.	T	C	9.96	PASS	F	GT:GQ:DP:AD:AF	0/1:9:5:4,1:0.2000	114Vc01D08
114Vc012	496458	.	T	C	15.28	PASS	P	GT:GQ:DP:AD:AF	0/1:15:5:2,3:0.6000	114Vc01D08
114Vc012	497391	.	T	C	9.06	PASS	F	GT:GQ:DP:AD:AF	0/1:9:4:3,1:0.2500	114Vc01D08
114Vc012	497394	.	T	C	8.99	PASS	F	GT:GQ:DP:AD:AF	0/1:8:4:3,1:0.2500	114Vc01D08
114Vc012	498258	.	C	T	9.94	PASS	P	GT:GQ:DP:AD:AF	1/1:9:4:0,3:0.7500	114Vc01D08
114Vc012	498322	.	G	T	16.75	PASS	F	GT:GQ:DP:AD:AF	0/1:16:4:2,1:0.2500	114Vc01D08
114Vc012	499218	.	C	T	12.03	PASS	F	GT:GQ:DP:AD:AF	0/1:12:3:2,1:0.3333	114Vc01D08
114Vc012	500929	.	T	C	9.88	PASS	F	GT:GQ:DP:AD:AF	0/1:9:3:2,1:0.3333	114Vc01D08
114Vc012	501282	.	G	A	8.95	PASS	P	GT:GQ:DP:AD:AF	0/1:8:3:2,1:0.3333	114Vc01D08
114Vc012	501540	.	T	C	6.43	PASS	F	GT:GQ:DP:AD:AF	0/1:6:4:3,1:0.2500	114Vc01D08
114Vc012	501590	.	G	C	7.83	PASS	F	GT:GQ:DP:AD:AF	0/1:7:4:3,1:0.2500	114Vc01D08
114Vc012	502206	.	G	C	10.31	PASS	P	GT:GQ:DP:AD:AF	0/1:10:4:3,1:0.2500	114Vc01D08
114Vc012	502845	.	T	C	12.42	PASS	F	GT:GQ:DP:AD:AF	0/1:12:4:3,1:0.2500	114Vc01D08
114Vc012	503001	.	T	C	9.11	PASS	F	GT:GQ:DP:AD:AF	0/1:9:5:4,1:0.2000	114Vc01D08
114Vc012	505932	.	C	G	12.20	PASS	F	GT:GQ:DP:AD:AF	0/1:12:4:2,1:0.2500	114Vc01D08
114Vc012	507368	.	G	A	10.21	PASS	P	GT:GQ:DP:AD:AF	0/1:10:4:2,2:0.5000	114Vc01D08
114Vc012	509986	.	A	G	9.92	PASS	P	GT:GQ:DP:AD:AF	0/1:9:4:3,1:0.2500	114Vc01D08
114Vc012	510694	.	C	T	11.16	PASS	P	GT:GQ:DP:AD:AF	0/1:11:4:2,2:0.5000	114Vc01D08
114Vc012	517153	.	C	G	9.94	PASS	P	GT:GQ:DP:AD:AF	0/1:9:5:3,2:0.4000	114Vc01D08
114Vc012	517195	.	T	C	7.28	PASS	F	GT:GQ:DP:AD:AF	0/1:7:5:3,2:0.4000	114Vc01D08
114Vc012	520804	.	T	C	6.26	PASS	F	GT:GQ:DP:AD:AF	1/1:6:4:1,3:0.7500	114Vc01D08
114Vc012	523486	.	C	G	7.27	PASS	F	GT:GQ:DP:AD:AF	0/1:7:2:1,1:0.5000	114Vc01D08
114Vc012	523758	.	T	C	9.41	PASS	P	GT:GQ:DP:AD:AF	0/1:9:2:1,1:0.5000	114Vc01D08
114Vc012	524260	.	C	T	11.28	PASS	F	GT:GQ:DP:AD:AF	1/1:11:2:0,2:1.0000	114Vc01D08
114Vc012	524855	.	G	C	5.88	PASS	F	GT:GQ:DP:AD:AF	0/1:5:2:1,1:0.5000	114Vc01D08
114Vc012	525612	.	G	C	11.17	PASS	F	GT:GQ:DP:AD:AF	0/1:11:2:1,1:0.5000	114Vc01D08
114Vc012	525973	.	C	G	10.32	PASS	F	GT:GQ:DP:AD:AF	0/1:10:2:1,1:0.5000	114Vc01D08
114Vc012	527670	.	T	C	8.99	PASS	P	GT:GQ:DP:AD:AF	1/1:8:2:0,2:1.0000	114Vc01D08
114Vc012	527980	.	T	G	4.29	PASS	F	GT:GQ:DP:AD:AF	1/1:4:2:0,1:0.5000	114Vc01D08
114Vc012	528418	.	T	TC	0.00	LowQual	F	GT:GQ:DP:AD:AF	1/1:0:2:0,2:1.0000	114Vc01D08
114Vc012	528422	.	GT	G	1.32	LowQual	F	GT:GQ:DP:AD:AF	1/1:1:2:0,2:1.0000	114Vc01D08
114Vc012	528424	.	G	C	10.33	PASS	P	GT:GQ:DP:AD:AF	1/1:10:2:0,2:1.0000	114Vc01D08
114Vc012	529259	.	T	C	9.46	PASS	P	GT:GQ:DP:AD:AF	0/1:9:2:1,1:0.5000	114Vc01D08
114Vc012	530202	.	C	T	12.27	PASS	F	GT:GQ:DP:AD:AF	1/1:12:2:0,2:1.0000	114Vc01D08
114Vc012	530972	.	T	C	5.83	PASS	F	GT:GQ:DP:AD:AF	0/1:5:2:1,1:0.5000	114Vc01D08
114Vc012	530990	.	T	C	6.10	PASS	F	GT:GQ:DP:AD:AF	0/1:6:2:1,1:0.5000	114Vc01D08
114Vc012	531776	.	G	T	5.09	PASS	F	GT:GQ:DP:AD:AF	0/1:5:2:1,1:0.5000	114Vc01D08
114Vc012	532334	.	C	T	15.69	PASS	F	GT:GQ:DP:AD:AF	0/1:15:2:1,1:0.5000	114Vc01D08
114Vc012	535685	.	T	A	5.76	PASS	F	GT:GQ:DP:AD:AF	0/1:5:2:1,1:0.5000	114Vc01D08
114Vc012	540895	.	C	A	6.17	PASS	F	GT:GQ:DP:AD:AF	0/1:6:2:1,1:0.5000	114Vc01D08
114Vc012	541278	.	T	G	9.49	PASS	P	GT:GQ:DP:AD:AF	0/1:9:2:1,1:0.5000	114Vc01D08
114Vc012	541491	.	G	C	9.63	PASS	F	GT:GQ:DP:AD:AF	0/1:9:2:1,1:0.5000	114Vc01D08
114Vc012	543712	.	T	C	5.77	PASS	F	GT:GQ:DP:AD:AF	0/1:5:4:3,1:0.2500	114Vc01D08
114Vc012	544282	.	C	T	12.02	PASS	F	GT:GQ:DP:AD:AF	0/1:12:3:2,1:0.3333	114Vc01D08
114Vc012	546217	.	C	A	9.49	PASS	P	GT:GQ:DP:AD:AF	1/1:9:2:0,2:1.0000	114Vc01D08
114Vc012	546435	.	A	G	11.00	PASS	P	GT:GQ:DP:AD:AF	0/1:11:3:2,1:0.3333	114Vc01D08
114Vc012	547184	.	G	A	8.64	PASS	P	GT:GQ:DP:AD:AF	0/1:8:3:2,1:0.3333	114Vc01D08
114Vc012	547490	.	G	T	5.37	PASS	F	GT:GQ:DP:AD:AF	0/1:5:3:1,2:0.6667	114Vc01D08
114Vc012	547746	.	G	T	8.34	PASS	F	GT:GQ:DP:AD:AF	0/1:8:4:3,1:0.2500	114Vc01D08
114Vc012	549149	.	T	C	8.77	PASS	P	GT:GQ:DP:AD:AF	0/1:8:3:2,1:0.3333	114Vc01D08
114Vc012	549837	.	T	G	11.62	PASS	P	GT:GQ:DP:AD:AF	0/1:11:5:2,2:0.4000	114Vc01D08
114Vc012	555204	.	G	A	15.55	PASS	F	GT:GQ:DP:AD:AF	0/1:15:5:3,2:0.4000	114Vc01D08
114Vc012	555215	.	G	A	9.99	PASS	F	GT:GQ:DP:AD:AF	0/1:9:5:3,2:0.4000	114Vc01D08
114Vc012	555992	.	T	C	6.68	PASS	F	GT:GQ:DP:AD:AF	0/1:6:3:2,1:0.3333	114Vc01D08
114Vc012	557418	.	G	A	9.63	PASS	P	GT:GQ:DP:AD:AF	0/1:9:3:2,1:0.3333	114Vc01D08
114Vc012	557462	.	T	C	8.66	PASS	P	GT:GQ:DP:AD:AF	0/1:8:3:2,1:0.3333	114Vc01D08
114Vc012	559285	.	T	C	9.43	PASS	P	GT:GQ:DP:AD:AF	0/1:9:3:1,2:0.6667	114Vc01D08
114Vc012	559298	.	A	G	8.21	PASS	F	GT:GQ:DP:AD:AF	0/1:8:3:2,1:0.3333	114Vc01D08
114Vc012	562616	.	T	C	10.38	PASS	P	GT:GQ:DP:AD:AF	0/1:10:2:1,1:0.5000	114Vc01D08
114Vc012	564452	.	T	C	5.33	PASS	F	GT:GQ:DP:AD:AF	0/1:5:3:1,2:0.6667	114Vc01D08
114Vc012	565300	.	A	G	8.72	PASS	F	GT:GQ:DP:AD:AF	0/1:8:3:2,1:0.3333	114Vc01D08
114Vc012	568672	.	A	G	13.93	PASS	P	GT:GQ:DP:AD:AF	0/1:13:5:3,2:0.4000	114Vc01D08
114Vc012	572563	.	C	T	10.47	PASS	P	GT:GQ:DP:AD:AF	0/1:10:2:1,1:0.5000	114Vc01D08
114Vc012	573788	.	T	C	9.33	PASS	P	GT:GQ:DP:AD:AF	0/1:9:3:2,1:0.3333	114Vc01D08
114Vc012	574695	.	T	C	7.19	PASS	F	GT:GQ:DP:AD:AF	0/1:7:3:2,1:0.3333	114Vc01D08
114Vc012	576671	.	T	C	8.66	PASS	F	GT:GQ:DP:AD:AF	0/1:8:3:2,1:0.3333	114Vc01D08
114Vc012	581276	.	G	C	9.71	PASS	F	GT:GQ:DP:AD:AF	0/1:9:2:1,1:0.5000	114Vc01D08
114Vc012	582418	.	G	A	6.09	PASS	F	GT:GQ:DP:AD:AF	0/1:6:2:1,1:0.5000	114Vc01D08
114Vc012	583907	.	A	G	9.59	PASS	F	GT:GQ:DP:AD:AF	0/1:9:3:2,1:0.3333	114Vc01D08
114Vc012	584332	.	A	G	8.53	PASS	F	GT:GQ:DP:AD:AF	0/1:8:4:3,1:0.2500	114Vc01D08
114Vc012	589646	.	T	C	10.70	PASS	F	GT:GQ:DP:AD:AF	0/1:10:2:1,1:0.5000	114Vc01D08
114Vc012	590248	.	A	G	9.82	PASS	F	GT:GQ:DP:AD:AF	0/1:9:2:1,1:0.5000	114Vc01D08
114Vc012	599592	.	C	G	9.00	PASS	P	GT:GQ:DP:AD:AF	0/1:9:4:2,2:0.5000	114Vc01D08
114Vc012	599689	.	C	T	7.63	PASS	F	GT:GQ:DP:AD:AF	0/1:7:4:2,2:0.5000	114Vc01D08
114Vc012	600450	.	T	C	7.56	PASS	F	GT:GQ:DP:AD:AF	0/1:7:3:2,1:0.3333	114Vc01D08
114Vc012	600992	.	G	C	5.44	PASS	F	GT:GQ:DP:AD:AF	0/1:5:3:1,1:0.3333	114Vc01D08
114Vc012	611121	.	T	C	3.86	PASS	F	GT:GQ:DP:AD:AF	0/1:3:2:1,1:0.5000	114Vc01D08
114Vc012	612451	.	T	C	16.80	PASS	F	GT:GQ:DP:AD:AF	0/1:16:2:1,1:0.5000	114Vc01D08
114Vc012	614074	.	T	C	11.91	PASS	P	GT:GQ:DP:AD:AF	0/1:11:5:3,2:0.4000	114Vc01D08
114Vc012	615965	.	G	A	12.05	PASS	P	GT:GQ:DP:AD:AF	0/1:12:3:2,1:0.3333	114Vc01D08
114Vc012	620840	.	G	A	8.38	PASS	P	GT:GQ:DP:AD:AF	0/1:8:5:4,1:0.2000	114Vc01D08
114Vc012	623639	.	T	C	9.71	PASS	P	GT:GQ:DP:AD:AF	0/1:9:6:4,2:0.3333	114Vc01D08
114Vc012	627880	.	G	A	7.81	PASS	F	GT:GQ:DP:AD:AF	0/1:7:5:4,1:0.2000	114Vc01D08
114Vc012	630288	.	C	T	4.85	PASS	F	GT:GQ:DP:AD:AF	0/1:4:4:2,2:0.5000	114Vc01D08
114Vc012	636884	.	C	G	5.13	PASS	F	GT:GQ:DP:AD:AF	1/1:5:3:0,2:0.6667	114Vc01D08
114Vc012	643571	.	G	T	11.80	PASS	P	GT:GQ:DP:AD:AF	0/1:11:6:2,3:0.5000	114Vc01D08
114Vc012	645670	.	C	T	8.53	PASS	P	GT:GQ:DP:AD:AF	0/1:8:4:2,2:0.5000	114Vc01D08
114Vc012	646631	.	T	C	5.07	PASS	F	GT:GQ:DP:AD:AF	0/1:5:3:1,2:0.6667	114Vc01D08
114Vc012	646636	.	G	C	13.93	PASS	F	GT:GQ:DP:AD:AF	0/1:13:3:2,1:0.3333	114Vc01D08
114Vc012	646791	.	T	C	7.73	PASS	F	GT:GQ:DP:AD:AF	0/1:7:3:2,1:0.3333	114Vc01D08
114Vc012	651289	.	A	G	13.32	PASS	P	GT:GQ:DP:AD:AF	0/1:13:3:1,2:0.6667	114Vc01D08
114Vc012	652152	.	A	G	10.50	PASS	F	GT:GQ:DP:AD:AF	0/1:10:2:1,1:0.5000	114Vc01D08
114Vc012	653434	.	A	G	6.63	PASS	F	GT:GQ:DP:AD:AF	0/1:6:3:2,1:0.3333	114Vc01D08
114Vc012	653493	.	A	G	12.10	PASS	P	GT:GQ:DP:AD:AF	0/1:12:3:1,2:0.6667	114Vc01D08
114Vc012	658339	.	A	G	8.29	PASS	F	GT:GQ:DP:AD:AF	0/1:8:3:2,1:0.3333	114Vc01D08
114Vc012	659401	.	C	CT	1.89	LowQual	F	GT:GQ:DP:AD:AF	0/1:1:3:2,1:0.3333	114Vc01D08
114Vc012	659917	.	T	C	5.08	PASS	F	GT:GQ:DP:AD:AF	0/1:5:2:1,1:0.5000	114Vc01D08
114Vc012	660996	.	G	A	5.03	PASS	F	GT:GQ:DP:AD:AF	0/1:5:4:3,1:0.2500	114Vc01D08
114Vc012	665954	.	A	G	11.67	PASS	P	GT:GQ:DP:AD:AF	0/1:11:7:3,3:0.4286	114Vc01D08
114Vc012	676754	.	CT	C	0.00	LowQual	F	GT:GQ:DP:AD:AF	1/1:0:5:1,2:0.4000	114Vc01D08
114Vc012	679056	.	C	T	6.44	PASS	F	GT:GQ:DP:AD:AF	0/1:6:4:3,1:0.2500	114Vc01D08
114Vc012	679701	.	C	T	6.56	PASS	F	GT:GQ:DP:AD:AF	0/1:6:4:3,1:0.2500	114Vc01D08
114Vc012	681557	.	G	C	7.58	PASS	F	GT:GQ:DP:AD:AF	0/1:7:3:1,1:0.3333	114Vc01D08
114Vc012	688258	.	G	C	7.99	PASS	F	GT:GQ:DP:AD:AF	0/1:7:3:2,1:0.3333	114Vc01D08
114Vc012	708343	.	CT	C	1.70	LowQual	F	GT:GQ:DP:AD:AF	1/1:1:2:0,2:1.0000	114Vc01D08
114Vc012	711404	.	T	C	7.84	PASS	F	GT:GQ:DP:AD:AF	0/1:7:2:1,1:0.5000	114Vc01D08
114Vc012	713184	.	T	C	6.33	PASS	F	GT:GQ:DP:AD:AF	0/1:6:4:3,1:0.2500	114Vc01D08
114Vc012	713454	.	G	A	0.00	LowQual	F	GT:GQ:DP:AD:AF	0/1:0:4:1,1:0.2500	114Vc01D08
114Vc012	715578	.	A	G	9.05	PASS	F	GT:GQ:DP:AD:AF	0/1:9:4:2,1:0.2500	114Vc01D08
114Vc012	716475	.	G	C	6.45	PASS	F	GT:GQ:DP:AD:AF	0/1:6:2:1,1:0.5000	114Vc01D08
114Vc012	716648	.	T	G	4.73	PASS	F	GT:GQ:DP:AD:AF	0/1:4:2:1,1:0.5000	114Vc01D08
114Vc012	716694	.	C	T	8.56	PASS	F	GT:GQ:DP:AD:AF	0/1:8:2:1,1:0.5000	114Vc01D08
114Vc012	729336	.	A	G	7.99	PASS	F	GT:GQ:DP:AD:AF	0/1:7:5:3,2:0.4000	114Vc01D08
114Vc012	729338	.	A	G	10.60	PASS	P	GT:GQ:DP:AD:AF	0/1:10:5:3,2:0.4000	114Vc01D08
114Vc012	731303	.	G	C	8.50	PASS	P	GT:GQ:DP:AD:AF	0/1:8:4:2,2:0.5000	114Vc01D08
114Vc012	734039	.	A	G	4.15	PASS	F	GT:GQ:DP:AD:AF	1/1:4:2:0,1:0.5000	114Vc01D08
114Vc012	734349	.	T	C	3.82	PASS	F	GT:GQ:DP:AD:AF	0/1:3:2:1,1:0.5000	114Vc01D08
114Vc012	736721	.	T	C	5.37	PASS	F	GT:GQ:DP:AD:AF	0/1:5:4:3,1:0.2500	114Vc01D08
114Vc012	736729	.	A	G	9.84	PASS	F	GT:GQ:DP:AD:AF	0/1:9:4:3,1:0.2500	114Vc01D08
114Vc012	736934	.	T	C	5.65	PASS	F	GT:GQ:DP:AD:AF	0/1:5:4:3,1:0.2500	114Vc01D08
114Vc012	737016	.	G	A	9.62	PASS	P	GT:GQ:DP:AD:AF	0/1:9:4:2,1:0.2500	114Vc01D08
114Vc012	737146	.	T	C	5.68	PASS	F	GT:GQ:DP:AD:AF	0/1:5:4:3,1:0.2500	114Vc01D08
114Vc012	737150	.	T	C	7.22	PASS	F	GT:GQ:DP:AD:AF	0/1:7:4:3,1:0.2500	114Vc01D08
114Vc012	737338	.	T	C	10.39	PASS	P	GT:GQ:DP:AD:AF	0/1:10:4:2,2:0.5000	114Vc01D08
114Vc012	741962	.	C	T	5.39	PASS	F	GT:GQ:DP:AD:AF	1/1:5:2:0,2:1.0000	114Vc01D08
114Vc012	742630	.	G	A	8.85	PASS	F	GT:GQ:DP:AD:AF	0/1:8:3:2,1:0.3333	114Vc01D08
114Vc012	743973	.	T	C	8.48	PASS	F	GT:GQ:DP:AD:AF	0/1:8:3:2,1:0.3333	114Vc01D08
114Vc012	744315	.	G	A	9.25	PASS	P	GT:GQ:DP:AD:AF	0/1:9:3:1,2:0.6667	114Vc01D08
114Vc012	744316	.	A	T	10.38	PASS	P	GT:GQ:DP:AD:AF	0/1:10:3:1,2:0.6667	114Vc01D08
114Vc012	751723	.	T	C	10.05	PASS	P	GT:GQ:DP:AD:AF	1/1:10:2:0,2:1.0000	114Vc01D08
114Vc012	756891	.	C	A	8.61	PASS	P	GT:GQ:DP:AD:AF	1/1:8:2:0,2:1.0000	114Vc01D08
114Vc012	762982	.	T	C	10.38	PASS	P	GT:GQ:DP:AD:AF	0/1:10:2:1,1:0.5000	114Vc01D08
114Vc012	763475	.	C	T	5.00	PASS	F	GT:GQ:DP:AD:AF	0/1:5:2:1,1:0.5000	114Vc01D08
114Vc012	775300	.	A	G	10.95	PASS	P	GT:GQ:DP:AD:AF	0/1:10:2:1,1:0.5000	114Vc01D08
114Vc012	790316	.	T	C	12.62	PASS	P	GT:GQ:DP:AD:AF	0/1:12:5:3,2:0.4000	114Vc01D08
114Vc012	791165	.	A	C	11.13	PASS	P	GT:GQ:DP:AD:AF	0/1:11:2:1,1:0.5000	114Vc01D08
114Vc012	803337	.	G	T	9.85	PASS	P	GT:GQ:DP:AD:AF	0/1:9:4:2,2:0.5000	114Vc01D08
114Vc012	809232	.	T	C	5.81	PASS	F	GT:GQ:DP:AD:AF	0/1:5:3:2,1:0.3333	114Vc01D08
114Vc012	809471	.	T	G	5.57	PASS	F	GT:GQ:DP:AD:AF	0/1:5:4:2,1:0.2500	114Vc01D08
114Vc012	817386	.	C	A	8.85	PASS	P	GT:GQ:DP:AD:AF	0/1:8:4:3,1:0.2500	114Vc01D08
114Vc012	817465	.	C	G	11.87	PASS	P	GT:GQ:DP:AD:AF	0/1:11:4:2,2:0.5000	114Vc01D08
114Vc012	817652	.	C	T	10.24	PASS	P	GT:GQ:DP:AD:AF	0/1:10:4:1,3:0.7500	114Vc01D08
114Vc012	823559	.	T	C	8.64	PASS	P	GT:GQ:DP:AD:AF	0/1:8:4:2,2:0.5000	114Vc01D08
114Vc012	823977	.	C	T	11.17	PASS	P	GT:GQ:DP:AD:AF	0/1:11:4:1,3:0.7500	114Vc01D08
114Vc012	824826	.	G	A	10.18	PASS	P	GT:GQ:DP:AD:AF	0/1:10:5:4,1:0.2000	114Vc01D08
114Vc012	826061	.	C	G	10.92	PASS	P	GT:GQ:DP:AD:AF	0/1:10:6:4,2:0.3333	114Vc01D08
114Vc012	826777	.	AAG	A	0.73	LowQual	F	GT:GQ:DP:AD:AF	1/1:0:5:1,4:0.8000	114Vc01D08
114Vc012	832123	.	A	T	10.72	PASS	P	GT:GQ:DP:AD:AF	0/1:10:5:3,2:0.4000	114Vc01D08
114Vc012	833374	.	T	G	8.41	PASS	P	GT:GQ:DP:AD:AF	0/1:8:2:1,1:0.5000	114Vc01D08
114Vc012	845160	.	G	A	8.69	PASS	P	GT:GQ:DP:AD:AF	0/1:8:5:4,1:0.2000	114Vc01D08
114Vc012	846836	.	T	C	10.48	PASS	P	GT:GQ:DP:AD:AF	0/1:10:3:1,2:0.6667	114Vc01D08
114Vc012	849473	.	A	G	11.68	PASS	F	GT:GQ:DP:AD:AF	0/1:11:2:1,1:0.5000	114Vc01D08
114Vc012	850008	.	A	G	5.00	PASS	F	GT:GQ:DP:AD:AF	0/1:5:2:1,1:0.5000	114Vc01D08
114Vc012	850562	.	A	G	18.79	PASS	F	GT:GQ:DP:AD:AF	0/1:18:2:1,1:0.5000	114Vc01D08
114Vc012	850583	.	T	C	11.11	PASS	F	GT:GQ:DP:AD:AF	0/1:11:2:1,1:0.5000	114Vc01D08
114Vc012	851059	.	C	T	9.47	PASS	P	GT:GQ:DP:AD:AF	0/1:9:2:1,1:0.5000	114Vc01D08
114Vc012	851967	.	C	G	10.33	PASS	P	GT:GQ:DP:AD:AF	0/1:10:2:1,1:0.5000	114Vc01D08
114Vc012	865661	.	G	A	9.30	PASS	P	GT:GQ:DP:AD:AF	0/1:9:3:2,1:0.3333	114Vc01D08
114Vc012	867214	.	A	G	8.38	PASS	P	GT:GQ:DP:AD:AF	0/1:8:5:3,2:0.4000	114Vc01D08
114Vc012	869130	.	C	T	12.28	PASS	P	GT:GQ:DP:AD:AF	0/1:12:4:2,2:0.5000	114Vc01D08
114Vc012	869433	.	A	G	17.27	PASS	P	GT:GQ:DP:AD:AF	0/1:17:4:2,2:0.5000	114Vc01D08
114Vc012	870172	.	C	G	9.47	PASS	F	GT:GQ:DP:AD:AF	0/1:9:3:2,1:0.3333	114Vc01D08
114Vc012	871162	.	G	A	12.35	PASS	P	GT:GQ:DP:AD:AF	0/1:12:3:2,1:0.3333	114Vc01D08
114Vc012	871555	.	G	A	8.46	PASS	F	GT:GQ:DP:AD:AF	0/1:8:3:2,1:0.3333	114Vc01D08
114Vc012	875254	.	T	C	7.58	PASS	F	GT:GQ:DP:AD:AF	0/1:7:7:5,2:0.2857	114Vc01D08
114Vc012	880356	.	A	G	13.08	PASS	F	GT:GQ:DP:AD:AF	0/1:13:2:1,1:0.5000	114Vc01D08
114Vc012	885913	.	C	T	7.80	PASS	F	GT:GQ:DP:AD:AF	0/1:7:2:1,1:0.5000	114Vc01D08
114Vc012	892209	.	A	G	11.65	PASS	P	GT:GQ:DP:AD:AF	0/1:11:5:3,2:0.4000	114Vc01D08
114Vc012	896799	.	T	G	8.07	PASS	F	GT:GQ:DP:AD:AF	0/1:8:3:2,1:0.3333	114Vc01D08
114Vc012	897259	.	C	A	9.49	PASS	F	GT:GQ:DP:AD:AF	0/1:9:3:2,1:0.3333	114Vc01D08
114Vc012	897891	.	T	C	10.87	PASS	F	GT:GQ:DP:AD:AF	0/1:10:3:2,1:0.3333	114Vc01D08
114Vc012	898335	.	C	T	5.25	PASS	F	GT:GQ:DP:AD:AF	0/1:5:2:1,1:0.5000	114Vc01D08
114Vc012	898738	.	T	C	9.24	PASS	F	GT:GQ:DP:AD:AF	0/1:9:2:1,1:0.5000	114Vc01D08
114Vc012	899066	.	G	A	8.31	PASS	F	GT:GQ:DP:AD:AF	0/1:8:2:1,1:0.5000	114Vc01D08
114Vc012	899549	.	C	T	9.88	PASS	P	GT:GQ:DP:AD:AF	0/1:9:3:2,1:0.3333	114Vc01D08
114Vc012	901790	.	C	T	7.16	PASS	F	GT:GQ:DP:AD:AF	0/1:7:2:1,1:0.5000	114Vc01D08
114Vc012	902001	.	T	C	5.43	PASS	F	GT:GQ:DP:AD:AF	0/1:5:3:2,1:0.3333	114Vc01D08
114Vc012	902089	.	T	C	17.76	PASS	F	GT:GQ:DP:AD:AF	0/1:17:3:2,1:0.3333	114Vc01D08
114Vc012	905164	.	C	T	5.80	PASS	F	GT:GQ:DP:AD:AF	0/1:5:2:1,1:0.5000	114Vc01D08
114Vc012	905235	.	T	A	8.72	PASS	F	GT:GQ:DP:AD:AF	0/1:8:2:1,1:0.5000	114Vc01D08
114Vc012	905935	.	G	A	13.38	PASS	P	GT:GQ:DP:AD:AF	0/1:13:4:1,3:0.7500	114Vc01D08
114Vc012	906975	.	G	A	8.65	PASS	P	GT:GQ:DP:AD:AF	0/1:8:4:3,1:0.2500	114Vc01D08
114Vc012	907544	.	G	A	6.84	PASS	F	GT:GQ:DP:AD:AF	0/1:6:3:2,1:0.3333	114Vc01D08
114Vc012	910494	.	T	C	5.02	PASS	F	GT:GQ:DP:AD:AF	0/1:5:2:1,1:0.5000	114Vc01D08
114Vc012	912192	.	A	G	12.93	PASS	F	GT:GQ:DP:AD:AF	0/1:12:3:2,1:0.3333	114Vc01D08
114Vc012	913727	.	C	T	8.80	PASS	P	GT:GQ:DP:AD:AF	0/1:8:4:1,2:0.5000	114Vc01D08
114Vc012	916526	.	G	A	9.33	PASS	P	GT:GQ:DP:AD:AF	0/1:9:3:1,2:0.6667	114Vc01D08
114Vc012	917070	.	G	A	10.12	PASS	P	GT:GQ:DP:AD:AF	0/1:10:2:1,1:0.5000	114Vc01D08
114Vc012	920253	.	G	A	8.61	PASS	P	GT:GQ:DP:AD:AF	0/1:8:3:2,1:0.3333	114Vc01D08
114Vc012	922717	.	A	G	9.37	PASS	P	GT:GQ:DP:AD:AF	0/1:9:3:2,1:0.3333	114Vc01D08
114Vc012	923132	.	A	G	10.53	PASS	P	GT:GQ:DP:AD:AF	0/1:10:4:2,2:0.5000	114Vc01D08
114Vc012	923477	.	G	T	5.80	PASS	F	GT:GQ:DP:AD:AF	0/1:5:3:2,1:0.3333	114Vc01D08
114Vc012	927245	.	G	A	5.06	PASS	F	GT:GQ:DP:AD:AF	0/1:5:3:2,1:0.3333	114Vc01D08
114Vc012	927372	.	G	A	9.99	PASS	F	GT:GQ:DP:AD:AF	0/1:9:2:1,1:0.5000	114Vc01D08
114Vc012	927882	.	G	C	7.92	PASS	F	GT:GQ:DP:AD:AF	0/1:7:2:1,1:0.5000	114Vc01D08
114Vc012	927889	.	G	A	14.31	PASS	F	GT:GQ:DP:AD:AF	0/1:14:2:1,1:0.5000	114Vc01D08
114Vc012	931755	.	T	C	9.82	PASS	P	GT:GQ:DP:AD:AF	1/1:9:3:1,2:0.6667	114Vc01D08
114Vc012	938348	.	A	G	10.78	PASS	F	GT:GQ:DP:AD:AF	0/1:10:3:2,1:0.3333	114Vc01D08
114Vc012	942353	.	T	C	8.67	PASS	P	GT:GQ:DP:AD:AF	0/1:8:5:3,2:0.4000	114Vc01D08
114Vc012	948137	.	A	G	12.43	PASS	P	GT:GQ:DP:AD:AF	0/1:12:7:4,2:0.2857	114Vc01D08
114Vc012	957426	.	A	G	10.10	PASS	F	GT:GQ:DP:AD:AF	0/1:10:4:3,1:0.2500	114Vc01D08
114Vc012	968359	.	G	T	7.90	PASS	F	GT:GQ:DP:AD:AF	0/1:7:3:2,1:0.3333	114Vc01D08
114Vc012	968421	.	T	C	8.44	PASS	P	GT:GQ:DP:AD:AF	0/1:8:3:2,1:0.3333	114Vc01D08
114Vc012	969169	.	G	C	8.82	PASS	F	GT:GQ:DP:AD:AF	0/1:8:2:1,1:0.5000	114Vc01D08
114Vc012	970506	.	G	A	8.93	PASS	F	GT:GQ:DP:AD:AF	0/1:8:2:1,1:0.5000	114Vc01D08
114Vc012	973139	.	GT	G	0.00	LowQual	F	GT:GQ:DP:AD:AF	1/1:0:2:0,1:0.5000	114Vc01D08
114Vc012	974551	.	C	T	7.02	PASS	F	GT:GQ:DP:AD:AF	0/1:7:2:1,1:0.5000	114Vc01D08
114Vc012	981033	.	G	GT	3.55	PASS	F	GT:GQ:DP:AD:AF	0/1:3:4:2,2:0.5000	114Vc01D08
114Vc012	982671	.	A	G	13.05	PASS	P	GT:GQ:DP:AD:AF	0/1:13:5:3,2:0.4000	114Vc01D08
114Vc012	985602	.	C	T	12.93	PASS	F	GT:GQ:DP:AD:AF	0/1:12:5:3,1:0.2000	114Vc01D08
114Vc012	988311	.	T	C	12.00	PASS	P	GT:GQ:DP:AD:AF	0/1:12:6:3,2:0.3333	114Vc01D08
114Vc012	991628	.	G	C	10.07	PASS	P	GT:GQ:DP:AD:AF	0/1:10:5:3,2:0.4000	114Vc01D08
114Vc012	991865	.	C	T	9.12	PASS	P	GT:GQ:DP:AD:AF	0/1:9:5:3,2:0.4000	114Vc01D08
114Vc012	992376	.	G	A	10.06	PASS	P	GT:GQ:DP:AD:AF	0/1:10:5:4,1:0.2000	114Vc01D08
114Vc012	993235	.	G	A	4.77	PASS	F	GT:GQ:DP:AD:AF	1/1:4:3:1,2:0.6667	114Vc01D08
114Vc012	993629	.	G	A	5.70	PASS	F	GT:GQ:DP:AD:AF	0/1:5:3:1,2:0.6667	114Vc01D08
114Vc012	993643	.	A	C	8.67	PASS	P	GT:GQ:DP:AD:AF	1/1:8:3:0,2:0.6667	114Vc01D08
114Vc012	993647	.	A	G	8.66	PASS	P	GT:GQ:DP:AD:AF	1/1:8:3:0,3:1.0000	114Vc01D08
114Vc012	993954	.	G	T	9.87	PASS	F	GT:GQ:DP:AD:AF	0/1:9:3:2,1:0.3333	114Vc01D08
114Vc012	994285	.	A	G	8.26	PASS	P	GT:GQ:DP:AD:AF	0/1:8:3:1,2:0.6667	114Vc01D08
114Vc012	994319	.	A	G	8.85	PASS	P	GT:GQ:DP:AD:AF	0/1:8:3:1,2:0.6667	114Vc01D08
114Vc012	994805	.	C	G	5.23	PASS	F	GT:GQ:DP:AD:AF	0/1:5:3:2,1:0.3333	114Vc01D08
114Vc012	997183	.	T	C	5.73	PASS	F	GT:GQ:DP:AD:AF	0/1:5:4:3,1:0.2500	114Vc01D08
114Vc012	997533	.	G	T	7.15	PASS	F	GT:GQ:DP:AD:AF	0/1:7:4:3,1:0.2500	114Vc01D08
114Vc012	1000670	.	A	G	8.74	PASS	F	GT:GQ:DP:AD:AF	0/1:8:6:5,1:0.1667	114Vc01D08
114Vc012	1000695	.	C	T	6.34	PASS	F	GT:GQ:DP:AD:AF	0/1:6:6:5,1:0.1667	114Vc01D08
114Vc012	1002016	.	G	C	10.14	PASS	F	GT:GQ:DP:AD:AF	0/1:10:6:5,1:0.1667	114Vc01D08
114Vc012	1002078	.	G	C	9.09	PASS	P	GT:GQ:DP:AD:AF	0/1:9:6:1,4:0.6667	114Vc01D08
114Vc012	1002474	.	T	G	8.17	PASS	F	GT:GQ:DP:AD:AF	0/1:8:6:5,1:0.1667	114Vc01D08
114Vc012	1005318	.	A	G	10.47	PASS	P	GT:GQ:DP:AD:AF	0/1:10:7:5,2:0.2857	114Vc01D08
114Vc012	1005938	.	A	G	11.23	PASS	P	GT:GQ:DP:AD:AF	0/1:11:6:4,2:0.3333	114Vc01D08
114Vc012	1006218	.	T	C	9.59	PASS	F	GT:GQ:DP:AD:AF	0/1:9:6:5,1:0.1667	114Vc01D08
114Vc012	1008622	.	G	A	12.47	PASS	P	GT:GQ:DP:AD:AF	0/1:12:7:4,3:0.4286	114Vc01D08
114Vc012	1016996	.	G	A	6.35	PASS	F	GT:GQ:DP:AD:AF	0/1:6:4:3,1:0.2500	114Vc01D08
114Vc012	1017701	.	T	G	10.02	PASS	F	GT:GQ:DP:AD:AF	0/1:10:4:3,1:0.2500	114Vc01D08
114Vc012	1018333	.	G	A	10.70	PASS	P	GT:GQ:DP:AD:AF	0/1:10:4:2,2:0.5000	114Vc01D08
114Vc012	1019149	.	C	G	6.11	PASS	F	GT:GQ:DP:AD:AF	0/1:6:5:4,1:0.2000	114Vc01D08
114Vc012	1019731	.	A	G	5.08	PASS	F	GT:GQ:DP:AD:AF	0/1:5:4:3,1:0.2500	114Vc01D08
114Vc012	1019828	.	G	A	9.94	PASS	P	GT:GQ:DP:AD:AF	0/1:9:4:2,2:0.5000	114Vc01D08
114Vc012	1019985	.	CT	C	0.00	LowQual	F	GT:GQ:DP:AD:AF	0/1:0:4:1,3:0.7500	114Vc01D08
114Vc012	1020255	.	A	G	5.27	PASS	F	GT:GQ:DP:AD:AF	0/1:5:4:3,1:0.2500	114Vc01D08
114Vc012	1021185	.	C	G	4.23	PASS	F	GT:GQ:DP:AD:AF	0/1:4:3:1,2:0.6667	114Vc01D08
114Vc012	1021190	.	G	A	5.58	PASS	F	GT:GQ:DP:AD:AF	0/1:5:3:1,2:0.6667	114Vc01D08
114Vc012	1023718	.	C	T	8.59	PASS	P	GT:GQ:DP:AD:AF	0/1:8:5:3,1:0.2000	114Vc01D08
114Vc012	1037538	.	T	C	10.79	PASS	P	GT:GQ:DP:AD:AF	0/1:10:2:1,1:0.5000	114Vc01D08
114Vc012	1037683	.	A	C	7.00	PASS	F	GT:GQ:DP:AD:AF	0/1:7:2:1,1:0.5000	114Vc01D08
114Vc012	1037690	.	C	G	14.60	PASS	F	GT:GQ:DP:AD:AF	0/1:14:2:1,1:0.5000	114Vc01D08
114Vc012	1038924	.	T	C	8.78	PASS	P	GT:GQ:DP:AD:AF	0/1:8:2:1,1:0.5000	114Vc01D08
114Vc012	1039103	.	T	A	8.59	PASS	F	GT:GQ:DP:AD:AF	0/1:8:2:1,1:0.5000	114Vc01D08
114Vc012	1040420	.	C	G	4.78	PASS	F	GT:GQ:DP:AD:AF	0/1:4:2:1,1:0.5000	114Vc01D08
114Vc012	1040793	.	G	A	10.88	PASS	P	GT:GQ:DP:AD:AF	0/1:10:2:1,1:0.5000	114Vc01D08
114Vc012	1041984	.	G	A	5.10	PASS	F	GT:GQ:DP:AD:AF	0/1:5:3:2,1:0.3333	114Vc01D08
114Vc012	1042618	.	T	C	6.52	PASS	F	GT:GQ:DP:AD:AF	0/1:6:2:1,1:0.5000	114Vc01D08
114Vc012	1042963	.	T	G	5.29	PASS	F	GT:GQ:DP:AD:AF	0/1:5:2:1,1:0.5000	114Vc01D08
114Vc012	1043983	.	C	T	5.01	PASS	F	GT:GQ:DP:AD:AF	0/1:5:2:1,1:0.5000	114Vc01D08
114Vc012	1044562	.	T	G	6.69	PASS	F	GT:GQ:DP:AD:AF	0/1:6:2:1,1:0.5000	114Vc01D08
114Vc012	1046165	.	C	G	15.34	PASS	P	GT:GQ:DP:AD:AF	0/1:15:4:2,2:0.5000	114Vc01D08
114Vc012	1051601	.	T	G	9.96	PASS	P	GT:GQ:DP:AD:AF	0/1:9:2:1,1:0.5000	114Vc01D08
114Vc012	1057224	.	G	A	8.27	PASS	P	GT:GQ:DP:AD:AF	0/1:8:6:5,1:0.1667	114Vc01D08
114Vc012	1069020	.	C	G	16.93	PASS	P	GT:GQ:DP:AD:AF	0/1:16:6:3,3:0.5000	114Vc01D08
114Vc012	1069105	.	T	C	14.40	PASS	P	GT:GQ:DP:AD:AF	0/1:14:6:3,3:0.5000	114Vc01D08
114Vc012	1069941	.	G	A	12.22	PASS	P	GT:GQ:DP:AD:AF	0/1:12:8:5,3:0.3750	114Vc01D08
114Vc012	1074483	.	A	G	12.55	PASS	P	GT:GQ:DP:AD:AF	0/1:12:6:3,2:0.3333	114Vc01D08
114Vc012	1079164	.	T	C	9.63	PASS	F	GT:GQ:DP:AD:AF	0/1:9:4:3,1:0.2500	114Vc01D08
114Vc011	366	.	T	C	10.01	PASS	F	GT:GQ:DP:AD:AF	0/1:10:3:2,1:0.3333	114Vc01D08
114Vc011	9921	.	T	C	5.58	PASS	F	GT:GQ:DP:AD:AF	0/1:5:5:4,1:0.2000	114Vc01D08
114Vc011	11982	.	C	T	8.53	PASS	P	GT:GQ:DP:AD:AF	0/1:8:8:5,3:0.3750	114Vc01D08
114Vc011	16988	.	G	A	5.23	PASS	F	GT:GQ:DP:AD:AF	0/1:5:5:4,1:0.2000	114Vc01D08
114Vc011	17217	.	T	C	11.20	PASS	P	GT:GQ:DP:AD:AF	0/1:11:5:2,2:0.4000	114Vc01D08
114Vc011	18126	.	A	G	13.51	PASS	P	GT:GQ:DP:AD:AF	0/1:13:5:3,2:0.4000	114Vc01D08
114Vc011	19144	.	C	T	11.12	PASS	F	GT:GQ:DP:AD:AF	0/1:11:7:3,3:0.4286	114Vc01D08
114Vc011	20074	.	C	G	11.14	PASS	P	GT:GQ:DP:AD:AF	0/1:11:10:7,2:0.2000	114Vc01D08
114Vc011	21679	.	CA	C	10.19	PASS	P	GT:GQ:DP:AD:AF	1/1:10:8:1,6:0.7500	114Vc01D08
114Vc011	27090	.	C	G	15.35	PASS	P	GT:GQ:DP:AD:AF	0/1:15:11:5,6:0.5455	114Vc01D08
114Vc011	31502	.	C	A	11.07	PASS	P	GT:GQ:DP:AD:AF	0/1:11:6:3,3:0.5000	114Vc01D08
114Vc011	31503	.	G	C	9.84	PASS	P	GT:GQ:DP:AD:AF	0/1:9:6:4,2:0.3333	114Vc01D08
114Vc011	31505	.	T	C	11.46	PASS	P	GT:GQ:DP:AD:AF	0/1:11:6:4,2:0.3333	114Vc01D08
114Vc011	35711	.	C	T	10.32	PASS	P	GT:GQ:DP:AD:AF	0/1:10:6:4,2:0.3333	114Vc01D08
114Vc011	36842	.	T	G	10.09	PASS	F	GT:GQ:DP:AD:AF	0/1:10:5:4,1:0.2000	114Vc01D08
114Vc011	44073	.	T	C	14.01	PASS	P	GT:GQ:DP:AD:AF	0/1:14:5:3,2:0.4000	114Vc01D08
114Vc011	46911	.	G	T	2.39	PASS	F	GT:GQ:DP:AD:AF	0/1:2:6:1,2:0.3333	114Vc01D08
114Vc011	47570	.	G	T	3.17	PASS	F	GT:GQ:DP:AD:AF	1/1:3:5:1,2:0.4000	114Vc01D08
114Vc011	49049	.	C	T	10.10	PASS	P	GT:GQ:DP:AD:AF	0/1:10:5:3,2:0.4000	114Vc01D08
114Vc011	56449	.	T	C	6.15	PASS	F	GT:GQ:DP:AD:AF	0/1:6:4:3,1:0.2500	114Vc01D08
114Vc011	61090	.	G	A	8.84	PASS	P	GT:GQ:DP:AD:AF	0/1:8:4:3,1:0.2500	114Vc01D08
114Vc011	62017	.	T	C	6.58	PASS	F	GT:GQ:DP:AD:AF	0/1:6:3:2,1:0.3333	114Vc01D08
114Vc011	62206	.	G	A	6.23	PASS	F	GT:GQ:DP:AD:AF	1/1:6:3:1,2:0.6667	114Vc01D08
114Vc011	63637	.	T	C	8.02	PASS	F	GT:GQ:DP:AD:AF	0/1:8:2:1,1:0.5000	114Vc01D08
114Vc011	63641	.	T	C	10.95	PASS	F	GT:GQ:DP:AD:AF	0/1:10:2:1,1:0.5000	114Vc01D08
114Vc011	63763	.	T	C	8.38	PASS	F	GT:GQ:DP:AD:AF	0/1:8:2:1,1:0.5000	114Vc01D08
114Vc011	64757	.	C	T	5.96	PASS	F	GT:GQ:DP:AD:AF	0/1:5:2:1,1:0.5000	114Vc01D08
114Vc011	65302	.	G	C	7.64	PASS	F	GT:GQ:DP:AD:AF	0/1:7:2:1,1:0.5000	114Vc01D08
114Vc011	67158	.	C	T	5.01	PASS	F	GT:GQ:DP:AD:AF	0/1:5:2:1,1:0.5000	114Vc01D08
114Vc011	67233	.	T	C	15.19	PASS	F	GT:GQ:DP:AD:AF	0/1:15:2:1,1:0.5000	114Vc01D08
114Vc011	68341	.	T	C	11.07	PASS	P	GT:GQ:DP:AD:AF	1/1:11:3:0,3:1.0000	114Vc01D08
114Vc011	69842	.	T	C	6.01	PASS	F	GT:GQ:DP:AD:AF	0/1:6:2:1,1:0.5000	114Vc01D08
114Vc011	70405	.	T	C	10.64	PASS	F	GT:GQ:DP:AD:AF	0/1:10:2:1,1:0.5000	114Vc01D08
114Vc011	71243	.	T	C	5.18	PASS	F	GT:GQ:DP:AD:AF	0/1:5:2:1,1:0.5000	114Vc01D08
114Vc011	71439	.	T	C	8.35	PASS	F	GT:GQ:DP:AD:AF	0/1:8:2:1,1:0.5000	114Vc01D08
114Vc011	72009	.	G	C	10.76	PASS	F	GT:GQ:DP:AD:AF	0/1:10:2:1,1:0.5000	114Vc01D08
114Vc011	72055	.	C	G	8.05	PASS	F	GT:GQ:DP:AD:AF	0/1:8:2:1,1:0.5000	114Vc01D08
114Vc011	75352	.	T	C	10.00	PASS	P	GT:GQ:DP:AD:AF	0/1:10:4:3,1:0.2500	114Vc01D08
114Vc011	78865	.	T	C	9.31	PASS	F	GT:GQ:DP:AD:AF	0/1:9:3:2,1:0.3333	114Vc01D08
114Vc011	84201	.	T	G	13.69	PASS	F	GT:GQ:DP:AD:AF	0/1:13:3:2,1:0.3333	114Vc01D08
114Vc011	86113	.	A	T	5.89	PASS	F	GT:GQ:DP:AD:AF	0/1:5:3:1,1:0.3333	114Vc01D08
114Vc011	93854	.	A	C	10.54	PASS	F	GT:GQ:DP:AD:AF	0/1:10:4:3,1:0.2500	114Vc01D08
114Vc011	96042	.	T	C	11.66	PASS	F	GT:GQ:DP:AD:AF	0/1:11:2:1,1:0.5000	114Vc01D08
114Vc011	97199	.	C	A	6.49	PASS	F	GT:GQ:DP:AD:AF	0/1:6:2:1,1:0.5000	114Vc01D08
114Vc011	97472	.	T	C	8.98	PASS	P	GT:GQ:DP:AD:AF	0/1:8:2:1,1:0.5000	114Vc01D08
114Vc011	97917	.	A	G	13.51	PASS	F	GT:GQ:DP:AD:AF	0/1:13:3:2,1:0.3333	114Vc01D08
114Vc011	98487	.	G	A	12.58	PASS	F	GT:GQ:DP:AD:AF	0/1:12:2:1,1:0.5000	114Vc01D08
114Vc011	98685	.	A	G	9.66	PASS	F	GT:GQ:DP:AD:AF	1/1:9:2:0,2:1.0000	114Vc01D08
114Vc011	104546	.	A	G	8.87	PASS	F	GT:GQ:DP:AD:AF	1/1:8:2:0,2:1.0000	114Vc01D08
114Vc011	106583	.	C	G	10.07	PASS	P	GT:GQ:DP:AD:AF	0/1:10:2:1,1:0.5000	114Vc01D08
114Vc011	107786	.	T	C	7.51	PASS	F	GT:GQ:DP:AD:AF	0/1:7:2:1,1:0.5000	114Vc01D08
114Vc011	109122	.	G	A	6.85	PASS	F	GT:GQ:DP:AD:AF	0/1:6:2:1,1:0.5000	114Vc01D08
114Vc011	110583	.	T	C	8.07	PASS	F	GT:GQ:DP:AD:AF	0/1:8:2:1,1:0.5000	114Vc01D08
114Vc011	110618	.	T	C	5.57	PASS	F	GT:GQ:DP:AD:AF	0/1:5:2:1,1:0.5000	114Vc01D08
114Vc011	110958	.	A	G	8.67	PASS	P	GT:GQ:DP:AD:AF	0/1:8:2:1,1:0.5000	114Vc01D08
114Vc011	121247	.	T	C	13.22	PASS	P	GT:GQ:DP:AD:AF	0/1:13:5:3,2:0.4000	114Vc01D08
114Vc011	121747	.	G	A	10.71	PASS	P	GT:GQ:DP:AD:AF	0/1:10:5:3,2:0.4000	114Vc01D08
114Vc011	126208	.	G	A	9.29	PASS	F	GT:GQ:DP:AD:AF	0/1:9:4:2,2:0.5000	114Vc01D08
114Vc011	127726	.	AG	A	4.94	PASS	F	GT:GQ:DP:AD:AF	0/1:4:3:2,1:0.3333	114Vc01D08
114Vc011	131706	.	A	G	9.60	PASS	P	GT:GQ:DP:AD:AF	0/1:9:2:1,1:0.5000	114Vc01D08
114Vc011	132136	.	C	T	9.06	PASS	P	GT:GQ:DP:AD:AF	0/1:9:2:1,1:0.5000	114Vc01D08
114Vc011	135992	.	G	A	14.82	PASS	F	GT:GQ:DP:AD:AF	0/1:14:4:3,1:0.2500	114Vc01D08
114Vc011	142565	.	C	T	3.47	PASS	F	GT:GQ:DP:AD:AF	0/1:3:2:1,1:0.5000	114Vc01D08
114Vc011	143429	.	C	G	9.09	PASS	P	GT:GQ:DP:AD:AF	0/1:9:2:1,1:0.5000	114Vc01D08
114Vc011	144470	.	T	C	7.58	PASS	F	GT:GQ:DP:AD:AF	0/1:7:2:1,1:0.5000	114Vc01D08
114Vc011	153638	.	G	A	8.84	PASS	P	GT:GQ:DP:AD:AF	0/1:8:2:1,1:0.5000	114Vc01D08
114Vc011	153897	.	T	C	10.08	PASS	P	GT:GQ:DP:AD:AF	1/1:10:2:0,2:1.0000	114Vc01D08
114Vc011	153913	.	T	C	4.99	PASS	F	GT:GQ:DP:AD:AF	0/1:4:2:1,1:0.5000	114Vc01D08
114Vc011	154762	.	T	C	9.44	PASS	P	GT:GQ:DP:AD:AF	0/1:9:3:2,1:0.3333	114Vc01D08
114Vc011	158613	.	T	C	14.06	PASS	F	GT:GQ:DP:AD:AF	0/1:14:2:1,1:0.5000	114Vc01D08
114Vc011	159772	.	C	G	6.16	PASS	F	GT:GQ:DP:AD:AF	0/1:6:3:1,2:0.6667	114Vc01D08
114Vc011	160967	.	G	A	8.36	PASS	P	GT:GQ:DP:AD:AF	0/1:8:4:2,2:0.5000	114Vc01D08
114Vc011	170688	.	A	G	7.91	PASS	F	GT:GQ:DP:AD:AF	0/1:7:2:1,1:0.5000	114Vc01D08
114Vc011	171386	.	T	C	9.56	PASS	P	GT:GQ:DP:AD:AF	0/1:9:2:1,1:0.5000	114Vc01D08
114Vc011	171991	.	G	A	5.44	PASS	F	GT:GQ:DP:AD:AF	0/1:5:2:1,1:0.5000	114Vc01D08
114Vc011	173109	.	C	T	16.13	PASS	F	GT:GQ:DP:AD:AF	0/1:16:2:1,1:0.5000	114Vc01D08
114Vc011	175358	.	T	G	6.16	PASS	F	GT:GQ:DP:AD:AF	0/1:6:3:2,1:0.3333	114Vc01D08
114Vc011	178015	.	T	G	2.50	PASS	F	GT:GQ:DP:AD:AF	0/1:2:3:1,1:0.3333	114Vc01D08
114Vc011	178105	.	G	T	13.30	PASS	F	GT:GQ:DP:AD:AF	0/1:13:3:2,1:0.3333	114Vc01D08
114Vc011	178163	.	G	C	6.93	PASS	F	GT:GQ:DP:AD:AF	0/1:6:3:1,1:0.3333	114Vc01D08
114Vc011	178535	.	G	A	9.29	PASS	P	GT:GQ:DP:AD:AF	0/1:9:5:2,2:0.4000	114Vc01D08
114Vc011	178545	.	C	T	11.92	PASS	P	GT:GQ:DP:AD:AF	0/1:11:5:2,3:0.6000	114Vc01D08
114Vc011	178546	.	C	G	12.30	PASS	P	GT:GQ:DP:AD:AF	0/1:12:5:2,3:0.6000	114Vc01D08
114Vc011	179267	.	G	A	9.70	PASS	P	GT:GQ:DP:AD:AF	0/1:9:5:4,1:0.2000	114Vc01D08
114Vc011	192734	.	T	C	9.47	PASS	P	GT:GQ:DP:AD:AF	0/1:9:2:1,1:0.5000	114Vc01D08
114Vc011	195524	.	T	C	6.55	PASS	F	GT:GQ:DP:AD:AF	0/1:6:3:2,1:0.3333	114Vc01D08
114Vc011	195715	.	T	A	6.98	PASS	F	GT:GQ:DP:AD:AF	0/1:6:3:2,1:0.3333	114Vc01D08
114Vc011	198179	.	T	C	8.01	PASS	F	GT:GQ:DP:AD:AF	0/1:8:2:1,1:0.5000	114Vc01D08
114Vc011	198912	.	T	C	10.02	PASS	P	GT:GQ:DP:AD:AF	0/1:10:2:1,1:0.5000	114Vc01D08
114Vc011	199124	.	C	G	4.75	PASS	F	GT:GQ:DP:AD:AF	0/1:4:2:1,1:0.5000	114Vc01D08
114Vc011	202015	.	G	A	9.31	PASS	P	GT:GQ:DP:AD:AF	0/1:9:6:4,2:0.3333	114Vc01D08
114Vc011	202552	.	G	GA	9.19	PASS	F	GT:GQ:DP:AD:AF	0/1:9:5:1,2:0.4000	114Vc01D08
114Vc011	206590	.	A	G	7.79	PASS	F	GT:GQ:DP:AD:AF	0/1:7:7:5,2:0.2857	114Vc01D08
114Vc011	207311	.	A	G	9.20	PASS	P	GT:GQ:DP:AD:AF	0/1:9:7:5,2:0.2857	114Vc01D08
114Vc011	209950	.	G	A	9.08	PASS	P	GT:GQ:DP:AD:AF	0/1:9:6:4,2:0.3333	114Vc01D08
114Vc011	215181	.	C	G	5.88	PASS	F	GT:GQ:DP:AD:AF	0/1:5:2:1,1:0.5000	114Vc01D08
114Vc011	216262	.	G	A	12.97	PASS	P	GT:GQ:DP:AD:AF	0/1:12:3:2,1:0.3333	114Vc01D08
114Vc011	216718	.	G	A	8.49	PASS	F	GT:GQ:DP:AD:AF	1/1:8:2:0,2:1.0000	114Vc01D08
114Vc011	218619	.	C	CA	0.16	LowQual	F	GT:GQ:DP:AD:AF	0/1:0:3:0,1:0.3333	114Vc01D08
114Vc011	218951	.	G	C	5.13	PASS	F	GT:GQ:DP:AD:AF	0/1:5:3:2,1:0.3333	114Vc01D08
114Vc011	219119	.	T	C	8.12	PASS	F	GT:GQ:DP:AD:AF	0/1:8:3:2,1:0.3333	114Vc01D08
114Vc011	219305	.	T	C	6.11	PASS	F	GT:GQ:DP:AD:AF	0/1:6:3:2,1:0.3333	114Vc01D08
114Vc011	219846	.	G	A	12.12	PASS	P	GT:GQ:DP:AD:AF	0/1:12:3:2,1:0.3333	114Vc01D08
114Vc011	220015	.	G	A	8.48	PASS	P	GT:GQ:DP:AD:AF	0/1:8:3:2,1:0.3333	114Vc01D08
114Vc011	220586	.	T	C	4.89	PASS	F	GT:GQ:DP:AD:AF	0/1:4:3:2,1:0.3333	114Vc01D08
114Vc011	221765	.	G	C	10.11	PASS	F	GT:GQ:DP:AD:AF	0/1:10:3:2,1:0.3333	114Vc01D08
114Vc011	222153	.	G	A	5.42	PASS	F	GT:GQ:DP:AD:AF	0/1:5:2:1,1:0.5000	114Vc01D08
114Vc011	223896	.	A	G	8.52	PASS	P	GT:GQ:DP:AD:AF	0/1:8:4:2,2:0.5000	114Vc01D08
114Vc011	224002	.	T	C	7.35	PASS	F	GT:GQ:DP:AD:AF	0/1:7:4:3,1:0.2500	114Vc01D08
114Vc011	225845	.	G	C	8.49	PASS	P	GT:GQ:DP:AD:AF	0/1:8:5:2,2:0.4000	114Vc01D08
114Vc011	227807	.	G	A	10.65	PASS	P	GT:GQ:DP:AD:AF	0/1:10:4:2,2:0.5000	114Vc01D08
114Vc011	227838	.	G	A	12.00	PASS	P	GT:GQ:DP:AD:AF	0/1:12:4:2,2:0.5000	114Vc01D08
114Vc011	229288	.	A	G	10.06	PASS	P	GT:GQ:DP:AD:AF	0/1:10:5:3,2:0.4000	114Vc01D08
114Vc011	229670	.	A	G	10.77	PASS	F	GT:GQ:DP:AD:AF	1/1:10:4:0,3:0.7500	114Vc01D08
114Vc011	230123	.	T	C	9.52	PASS	P	GT:GQ:DP:AD:AF	0/1:9:4:2,1:0.2500	114Vc01D08
114Vc011	236769	.	A	G	11.99	PASS	P	GT:GQ:DP:AD:AF	0/1:11:4:2,2:0.5000	114Vc01D08
114Vc011	240442	.	G	A	5.52	PASS	F	GT:GQ:DP:AD:AF	1/1:5:3:1,2:0.6667	114Vc01D08
114Vc011	241078	.	C	G	7.00	PASS	F	GT:GQ:DP:AD:AF	0/1:7:3:1,1:0.3333	114Vc01D08
114Vc011	242356	.	G	A	11.73	PASS	P	GT:GQ:DP:AD:AF	0/1:11:4:2,2:0.5000	114Vc01D08
114Vc011	242924	.	A	G	12.93	PASS	P	GT:GQ:DP:AD:AF	0/1:12:4:2,2:0.5000	114Vc01D08
114Vc011	248185	.	T	C	7.27	PASS	F	GT:GQ:DP:AD:AF	0/1:7:3:2,1:0.3333	114Vc01D08
114Vc011	250227	.	G	A	10.61	PASS	P	GT:GQ:DP:AD:AF	0/1:10:3:2,1:0.3333	114Vc01D08
114Vc011	251093	.	T	C	5.27	PASS	F	GT:GQ:DP:AD:AF	0/1:5:4:3,1:0.2500	114Vc01D08
114Vc011	251790	.	T	C	12.50	PASS	P	GT:GQ:DP:AD:AF	0/1:12:4:3,1:0.2500	114Vc01D08
114Vc011	252521	.	T	G	11.11	PASS	F	GT:GQ:DP:AD:AF	0/1:11:4:3,1:0.2500	114Vc01D08
114Vc011	252624	.	C	G	9.79	PASS	P	GT:GQ:DP:AD:AF	0/1:9:4:2,2:0.5000	114Vc01D08
114Vc011	256208	.	G	A	13.52	PASS	F	GT:GQ:DP:AD:AF	0/1:13:3:2,1:0.3333	114Vc01D08
114Vc011	258548	.	G	A	13.03	PASS	P	GT:GQ:DP:AD:AF	0/1:13:3:2,1:0.3333	114Vc01D08
114Vc011	259081	.	T	C	8.32	PASS	P	GT:GQ:DP:AD:AF	0/1:8:2:1,1:0.5000	114Vc01D08
114Vc011	266822	.	T	C	17.98	PASS	F	GT:GQ:DP:AD:AF	0/1:17:6:4,2:0.3333	114Vc01D08
114Vc011	270290	.	T	C	7.96	PASS	F	GT:GQ:DP:AD:AF	0/1:7:5:3,1:0.2000	114Vc01D08
114Vc011	274591	.	G	C	12.25	PASS	P	GT:GQ:DP:AD:AF	0/1:12:7:4,2:0.2857	114Vc01D08
114Vc011	274592	.	T	C	13.01	PASS	P	GT:GQ:DP:AD:AF	0/1:13:7:3,4:0.5714	114Vc01D08
114Vc011	275492	.	C	T	12.79	PASS	P	GT:GQ:DP:AD:AF	0/1:12:6:3,3:0.5000	114Vc01D08
114Vc011	278665	.	T	C	3.70	PASS	F	GT:GQ:DP:AD:AF	1/1:3:7:2,2:0.2857	114Vc01D08
114Vc011	281643	.	T	G	4.47	PASS	F	GT:GQ:DP:AD:AF	0/1:4:3:1,1:0.3333	114Vc01D08
114Vc011	283718	.	A	G	4.30	PASS	F	GT:GQ:DP:AD:AF	1/1:4:2:1,1:0.5000	114Vc01D08
114Vc011	285246	.	G	A	10.04	PASS	P	GT:GQ:DP:AD:AF	0/1:10:2:1,1:0.5000	114Vc01D08
114Vc011	285773	.	C	G	10.90	PASS	F	GT:GQ:DP:AD:AF	0/1:10:2:1,1:0.5000	114Vc01D08
114Vc011	287299	.	T	C	4.98	PASS	F	GT:GQ:DP:AD:AF	0/1:4:4:3,1:0.2500	114Vc01D08
114Vc011	288372	.	C	T	6.21	PASS	F	GT:GQ:DP:AD:AF	0/1:6:4:3,1:0.2500	114Vc01D08
114Vc011	288447	.	A	G	12.50	PASS	P	GT:GQ:DP:AD:AF	0/1:12:4:2,2:0.5000	114Vc01D08
114Vc011	288910	.	A	G	7.98	PASS	F	GT:GQ:DP:AD:AF	0/1:7:3:2,1:0.3333	114Vc01D08
114Vc011	289078	.	G	A	7.32	PASS	F	GT:GQ:DP:AD:AF	0/1:7:3:2,1:0.3333	114Vc01D08
114Vc011	289621	.	C	T	8.56	PASS	P	GT:GQ:DP:AD:AF	0/1:8:2:1,1:0.5000	114Vc01D08
114Vc011	293392	.	T	C	8.54	PASS	P	GT:GQ:DP:AD:AF	0/1:8:2:1,1:0.5000	114Vc01D08
114Vc011	293773	.	G	A	8.53	PASS	F	GT:GQ:DP:AD:AF	0/1:8:2:1,1:0.5000	114Vc01D08
114Vc011	295385	.	T	C	11.75	PASS	F	GT:GQ:DP:AD:AF	0/1:11:2:1,1:0.5000	114Vc01D08
114Vc011	296568	.	T	C	5.42	PASS	F	GT:GQ:DP:AD:AF	0/1:5:2:1,1:0.5000	114Vc01D08
114Vc011	297641	.	C	T	9.68	PASS	P	GT:GQ:DP:AD:AF	0/1:9:2:1,1:0.5000	114Vc01D08
114Vc011	307851	.	A	G	10.73	PASS	P	GT:GQ:DP:AD:AF	0/1:10:5:3,2:0.4000	114Vc01D08
114Vc011	308813	.	A	G	8.38	PASS	P	GT:GQ:DP:AD:AF	0/1:8:6:4,2:0.3333	114Vc01D08
114Vc011	309691	.	G	C	9.22	PASS	P	GT:GQ:DP:AD:AF	0/1:9:4:3,1:0.2500	114Vc01D08
114Vc011	310000	.	G	C	11.51	PASS	P	GT:GQ:DP:AD:AF	0/1:11:4:2,2:0.5000	114Vc01D08
114Vc011	315742	.	A	G	11.07	PASS	F	GT:GQ:DP:AD:AF	0/1:11:6:4,2:0.3333	114Vc01D08
114Vc011	319242	.	A	G	10.87	PASS	P	GT:GQ:DP:AD:AF	0/1:10:4:2,2:0.5000	114Vc01D08
114Vc011	324674	.	A	G	16.92	PASS	F	GT:GQ:DP:AD:AF	0/1:16:4:3,1:0.2500	114Vc01D08
114Vc011	324695	.	G	A	8.75	PASS	F	GT:GQ:DP:AD:AF	0/1:8:4:3,1:0.2500	114Vc01D08
114Vc011	337197	.	C	G	4.90	PASS	F	GT:GQ:DP:AD:AF	0/1:4:2:1,1:0.5000	114Vc01D08
114Vc011	339676	.	T	C	7.53	PASS	F	GT:GQ:DP:AD:AF	0/1:7:2:1,1:0.5000	114Vc01D08
114Vc011	339727	.	G	A	9.15	PASS	P	GT:GQ:DP:AD:AF	0/1:9:2:1,1:0.5000	114Vc01D08
114Vc011	343614	.	T	C	9.32	PASS	P	GT:GQ:DP:AD:AF	0/1:9:2:1,1:0.5000	114Vc01D08
114Vc011	345373	.	A	G	9.76	PASS	F	GT:GQ:DP:AD:AF	0/1:9:4:3,1:0.2500	114Vc01D08
114Vc011	346048	.	T	C	12.98	PASS	P	GT:GQ:DP:AD:AF	0/1:12:7:4,3:0.4286	114Vc01D08
114Vc011	350373	.	G	C	9.20	PASS	P	GT:GQ:DP:AD:AF	0/1:9:6:4,2:0.3333	114Vc01D08
114Vc011	350378	.	C	G	6.28	PASS	F	GT:GQ:DP:AD:AF	0/1:6:6:4,2:0.3333	114Vc01D08
114Vc011	358885	.	A	G	15.55	PASS	P	GT:GQ:DP:AD:AF	0/1:15:9:6,3:0.3333	114Vc01D08
114Vc011	377428	.	A	G	10.88	PASS	P	GT:GQ:DP:AD:AF	0/1:10:4:2,2:0.5000	114Vc01D08
114Vc011	388627	.	G	A	9.31	PASS	F	GT:GQ:DP:AD:AF	0/1:9:4:3,1:0.2500	114Vc01D08
114Vc011	389488	.	G	A	8.73	PASS	F	GT:GQ:DP:AD:AF	0/1:8:4:3,1:0.2500	114Vc01D08
114Vc011	390046	.	G	T	6.01	PASS	F	GT:GQ:DP:AD:AF	0/1:6:5:3,2:0.4000	114Vc01D08
114Vc011	391815	.	T	C	10.26	PASS	P	GT:GQ:DP:AD:AF	0/1:10:2:1,1:0.5000	114Vc01D08
114Vc011	391953	.	T	C	5.26	PASS	F	GT:GQ:DP:AD:AF	1/1:5:2:0,1:0.5000	114Vc01D08
114Vc011	392917	.	T	C	9.03	PASS	P	GT:GQ:DP:AD:AF	1/1:9:2:0,2:1.0000	114Vc01D08
114Vc011	393321	.	T	C	6.22	PASS	F	GT:GQ:DP:AD:AF	0/1:6:3:2,1:0.3333	114Vc01D08
114Vc011	394126	.	G	A	7.04	PASS	F	GT:GQ:DP:AD:AF	0/1:7:3:2,1:0.3333	114Vc01D08
114Vc011	394853	.	T	C	4.46	PASS	F	GT:GQ:DP:AD:AF	0/1:4:2:1,1:0.5000	114Vc01D08
114Vc011	395432	.	C	T	3.83	PASS	F	GT:GQ:DP:AD:AF	0/1:3:2:1,1:0.5000	114Vc01D08
114Vc011	398378	.	TCAAA	T	1.36	LowQual	F	GT:GQ:DP:AD:AF	0/1:1:3:2,1:0.3333	114Vc01D08
114Vc011	398710	.	G	A	8.29	PASS	P	GT:GQ:DP:AD:AF	1/1:8:3:0,3:1.0000	114Vc01D08
114Vc011	398766	.	G	A	13.14	PASS	F	GT:GQ:DP:AD:AF	0/1:13:3:2,1:0.3333	114Vc01D08
114Vc011	398915	.	T	C	7.74	PASS	F	GT:GQ:DP:AD:AF	0/1:7:3:2,1:0.3333	114Vc01D08
114Vc011	399036	.	C	A	10.65	PASS	P	GT:GQ:DP:AD:AF	0/1:10:3:1,2:0.6667	114Vc01D08
114Vc011	399093	.	G	T	9.80	PASS	F	GT:GQ:DP:AD:AF	0/1:9:2:1,1:0.5000	114Vc01D08
114Vc011	399635	.	A	G	9.54	PASS	P	GT:GQ:DP:AD:AF	0/1:9:2:1,1:0.5000	114Vc01D08
114Vc011	401467	.	AGCAC	A	4.20	PASS	F	GT:GQ:DP:AD:AF	1/1:4:2:0,2:1.0000	114Vc01D08
114Vc011	401767	.	G	C	8.66	PASS	F	GT:GQ:DP:AD:AF	0/1:8:2:1,1:0.5000	114Vc01D08
114Vc011	401771	.	G	A	9.43	PASS	F	GT:GQ:DP:AD:AF	0/1:9:2:1,1:0.5000	114Vc01D08
114Vc011	405543	.	C	T	5.28	PASS	F	GT:GQ:DP:AD:AF	0/1:5:3:2,1:0.3333	114Vc01D08
114Vc011	409155	.	C	T	7.88	PASS	F	GT:GQ:DP:AD:AF	0/1:7:3:1,2:0.6667	114Vc01D08
114Vc011	409182	.	A	G	12.19	PASS	P	GT:GQ:DP:AD:AF	0/1:12:3:2,1:0.3333	114Vc01D08
114Vc011	411576	.	C	G	13.09	PASS	F	GT:GQ:DP:AD:AF	0/1:13:2:1,1:0.5000	114Vc01D08
114Vc011	416536	.	T	C	13.35	PASS	P	GT:GQ:DP:AD:AF	0/1:13:4:2,2:0.5000	114Vc01D08
114Vc011	419050	.	T	C	9.69	PASS	P	GT:GQ:DP:AD:AF	0/1:9:3:2,1:0.3333	114Vc01D08
114Vc011	419112	.	T	C	6.26	PASS	F	GT:GQ:DP:AD:AF	0/1:6:3:2,1:0.3333	114Vc01D08
114Vc011	420815	.	T	G	11.23	PASS	P	GT:GQ:DP:AD:AF	0/1:11:6:3,3:0.5000	114Vc01D08
114Vc011	421579	.	G	A	13.95	PASS	P	GT:GQ:DP:AD:AF	0/1:13:7:4,3:0.4286	114Vc01D08
114Vc011	421934	.	G	A	8.29	PASS	P	GT:GQ:DP:AD:AF	0/1:8:7:5,2:0.2857	114Vc01D08
114Vc011	430983	.	C	G	8.37	PASS	P	GT:GQ:DP:AD:AF	0/1:8:6:4,2:0.3333	114Vc01D08
114Vc011	435907	.	C	G	15.53	PASS	P	GT:GQ:DP:AD:AF	0/1:15:6:3,3:0.5000	114Vc01D08
114Vc011	442869	.	G	A	8.99	PASS	P	GT:GQ:DP:AD:AF	0/1:8:3:2,1:0.3333	114Vc01D08
114Vc011	443393	.	A	G	11.51	PASS	P	GT:GQ:DP:AD:AF	0/1:11:3:2,1:0.3333	114Vc01D08
114Vc011	444679	.	T	C	7.85	PASS	F	GT:GQ:DP:AD:AF	0/1:7:2:1,1:0.5000	114Vc01D08
114Vc011	450713	.	G	T	9.49	PASS	P	GT:GQ:DP:AD:AF	0/1:9:4:2,2:0.5000	114Vc01D08
114Vc011	452238	.	T	G	5.55	PASS	F	GT:GQ:DP:AD:AF	0/1:5:2:1,1:0.5000	114Vc01D08
114Vc011	452931	.	C	A	5.88	PASS	F	GT:GQ:DP:AD:AF	0/1:5:3:2,1:0.3333	114Vc01D08
114Vc011	461023	.	G	A	5.77	PASS	F	GT:GQ:DP:AD:AF	0/1:5:5:3,2:0.4000	114Vc01D08
114Vc011	462658	.	A	G	9.13	PASS	P	GT:GQ:DP:AD:AF	0/1:9:7:5,2:0.2857	114Vc01D08
114Vc011	465296	.	C	T	8.36	PASS	P	GT:GQ:DP:AD:AF	0/1:8:6:4,2:0.3333	114Vc01D08
114Vc011	488830	.	A	G	10.84	PASS	P	GT:GQ:DP:AD:AF	0/1:10:7:5,2:0.2857	114Vc01D08
114Vc011	501094	.	C	T	9.98	PASS	F	GT:GQ:DP:AD:AF	0/1:9:3:2,1:0.3333	114Vc01D08
114Vc011	502488	.	C	T	11.26	PASS	F	GT:GQ:DP:AD:AF	0/1:11:6:1,5:0.8333	114Vc01D08
114Vc011	515473	.	C	T	8.89	PASS	P	GT:GQ:DP:AD:AF	0/1:8:5:3,2:0.4000	114Vc01D08
114Vc011	517108	.	C	T	12.23	PASS	P	GT:GQ:DP:AD:AF	0/1:12:5:3,2:0.4000	114Vc01D08
114Vc011	517914	.	A	G	7.41	PASS	F	GT:GQ:DP:AD:AF	0/1:7:4:2,2:0.5000	114Vc01D08
114Vc011	518407	.	G	A	10.09	PASS	F	GT:GQ:DP:AD:AF	0/1:10:4:2,2:0.5000	114Vc01D08
114Vc011	521867	.	CT	C	8.45	PASS	P	GT:GQ:DP:AD:AF	1/1:8:4:0,4:1.0000	114Vc01D08
114Vc011	522344	.	G	A	9.32	PASS	P	GT:GQ:DP:AD:AF	0/1:9:4:3,1:0.2500	114Vc01D08
114Vc011	523298	.	G	A	9.92	PASS	P	GT:GQ:DP:AD:AF	0/1:9:2:1,1:0.5000	114Vc01D08
114Vc011	527832	.	T	C	13.52	PASS	P	GT:GQ:DP:AD:AF	0/1:13:4:2,2:0.5000	114Vc01D08
114Vc011	541735	.	C	G	8.52	PASS	F	GT:GQ:DP:AD:AF	1/1:8:2:0,2:1.0000	114Vc01D08
114Vc011	543743	.	G	A	6.39	PASS	F	GT:GQ:DP:AD:AF	1/1:6:2:0,1:0.5000	114Vc01D08
114Vc011	544553	.	G	A	8.14	PASS	F	GT:GQ:DP:AD:AF	0/1:8:2:1,1:0.5000	114Vc01D08
114Vc011	544679	.	T	C	11.04	PASS	P	GT:GQ:DP:AD:AF	0/1:11:2:1,1:0.5000	114Vc01D08
114Vc011	544905	.	G	A	9.09	PASS	F	GT:GQ:DP:AD:AF	0/1:9:2:1,1:0.5000	114Vc01D08
114Vc011	545132	.	G	A	2.71	PASS	F	GT:GQ:DP:AD:AF	0/1:2:2:0,1:0.5000	114Vc01D08
114Vc011	545162	.	A	C	12.63	PASS	F	GT:GQ:DP:AD:AF	0/1:12:2:1,1:0.5000	114Vc01D08
114Vc011	545335	.	A	G	9.56	PASS	F	GT:GQ:DP:AD:AF	1/1:9:2:0,2:1.0000	114Vc01D08
114Vc011	546308	.	G	A	8.09	PASS	F	GT:GQ:DP:AD:AF	0/1:8:3:1,2:0.6667	114Vc01D08
114Vc011	546718	.	C	T	1.54	LowQual	F	GT:GQ:DP:AD:AF	0/1:1:2:0,1:0.5000	114Vc01D08
114Vc011	553666	.	G	A	12.00	PASS	P	GT:GQ:DP:AD:AF	0/1:12:3:2,1:0.3333	114Vc01D08
114Vc011	558643	.	G	A	8.93	PASS	P	GT:GQ:DP:AD:AF	0/1:8:6:3,2:0.3333	114Vc01D08
114Vc011	558907	.	T	C	5.44	PASS	F	GT:GQ:DP:AD:AF	0/1:5:5:3,1:0.2000	114Vc01D08
114Vc011	561096	.	G	A	9.46	PASS	P	GT:GQ:DP:AD:AF	0/1:9:4:1,2:0.5000	114Vc01D08
114Vc011	562847	.	C	T	8.76	PASS	P	GT:GQ:DP:AD:AF	0/1:8:3:2,1:0.3333	114Vc01D08
114Vc011	563124	.	A	C	10.47	PASS	P	GT:GQ:DP:AD:AF	0/1:10:3:2,1:0.3333	114Vc01D08
114Vc011	564053	.	C	T	8.96	PASS	P	GT:GQ:DP:AD:AF	0/1:8:3:2,1:0.3333	114Vc01D08
114Vc011	564160	.	C	G	8.09	PASS	F	GT:GQ:DP:AD:AF	0/1:8:2:1,1:0.5000	114Vc01D08
114Vc011	575971	.	C	G	11.54	PASS	P	GT:GQ:DP:AD:AF	0/1:11:6:4,2:0.3333	114Vc01D08
114Vc011	585873	.	T	A	7.27	PASS	F	GT:GQ:DP:AD:AF	0/1:7:3:2,1:0.3333	114Vc01D08
114Vc011	586233	.	T	C	9.86	PASS	F	GT:GQ:DP:AD:AF	0/1:9:3:2,1:0.3333	114Vc01D08
114Vc011	587356	.	A	G	12.22	PASS	P	GT:GQ:DP:AD:AF	0/1:12:5:3,2:0.4000	114Vc01D08
114Vc011	588318	.	T	C	7.49	PASS	F	GT:GQ:DP:AD:AF	0/1:7:4:3,1:0.2500	114Vc01D08
114Vc011	595699	.	A	G	5.86	PASS	F	GT:GQ:DP:AD:AF	0/1:5:2:1,1:0.5000	114Vc01D08
114Vc011	595708	.	G	A	7.41	PASS	F	GT:GQ:DP:AD:AF	0/1:7:2:1,1:0.5000	114Vc01D08
114Vc011	598542	.	C	T	12.75	PASS	P	GT:GQ:DP:AD:AF	0/1:12:5:3,2:0.4000	114Vc01D08
114Vc011	601087	.	C	A	12.41	PASS	F	GT:GQ:DP:AD:AF	1/1:12:5:1,3:0.6000	114Vc01D08
114Vc011	602768	.	A	G	13.43	PASS	P	GT:GQ:DP:AD:AF	0/1:13:5:2,2:0.4000	114Vc01D08
114Vc011	603497	.	C	G	11.61	PASS	P	GT:GQ:DP:AD:AF	0/1:11:6:3,3:0.5000	114Vc01D08
114Vc011	605923	.	A	G	11.64	PASS	P	GT:GQ:DP:AD:AF	0/1:11:5:3,2:0.4000	114Vc01D08
114Vc011	606773	.	G	A	11.31	PASS	F	GT:GQ:DP:AD:AF	0/1:11:4:3,1:0.2500	114Vc01D08
114Vc011	606970	.	T	C	5.92	PASS	F	GT:GQ:DP:AD:AF	0/1:5:2:1,1:0.5000	114Vc01D08
114Vc011	607211	.	T	G	5.41	PASS	F	GT:GQ:DP:AD:AF	0/1:5:2:1,1:0.5000	114Vc01D08
114Vc011	610152	.	A	C	8.88	PASS	P	GT:GQ:DP:AD:AF	0/1:8:6:3,3:0.5000	114Vc01D08
114Vc011	610474	.	C	T	6.65	PASS	F	GT:GQ:DP:AD:AF	0/1:6:6:4,2:0.3333	114Vc01D08
114Vc011	611673	.	A	G	8.94	PASS	P	GT:GQ:DP:AD:AF	0/1:8:6:4,2:0.3333	114Vc01D08
114Vc011	613958	.	C	T	8.91	PASS	F	GT:GQ:DP:AD:AF	0/1:8:4:3,1:0.2500	114Vc01D08
114Vc011	614249	.	C	A	5.33	PASS	F	GT:GQ:DP:AD:AF	0/1:5:3:1,1:0.3333	114Vc01D08
114Vc011	614287	.	C	T	9.71	PASS	P	GT:GQ:DP:AD:AF	0/1:9:3:1,2:0.6667	114Vc01D08
114Vc011	615708	.	T	C	7.58	PASS	F	GT:GQ:DP:AD:AF	0/1:7:2:1,1:0.5000	114Vc01D08
114Vc011	615714	.	T	C	5.92	PASS	F	GT:GQ:DP:AD:AF	0/1:5:2:1,1:0.5000	114Vc01D08
114Vc011	615726	.	C	A	1.39	LowQual	F	GT:GQ:DP:AD:AF	1/1:1:2:0,1:0.5000	114Vc01D08
114Vc011	618369	.	G	A	9.41	PASS	P	GT:GQ:DP:AD:AF	0/1:9:3:2,1:0.3333	114Vc01D08
114Vc011	625259	.	A	G	13.01	PASS	P	GT:GQ:DP:AD:AF	0/1:13:4:2,2:0.5000	114Vc01D08
114Vc011	627678	.	T	C	8.41	PASS	P	GT:GQ:DP:AD:AF	0/1:8:3:1,2:0.6667	114Vc01D08
114Vc011	635022	.	G	A	9.66	PASS	P	GT:GQ:DP:AD:AF	0/1:9:3:1,2:0.6667	114Vc01D08
114Vc011	635656	.	G	A	4.87	PASS	F	GT:GQ:DP:AD:AF	0/1:4:2:0,2:1.0000	114Vc01D08
114Vc011	636273	.	G	A	10.06	PASS	P	GT:GQ:DP:AD:AF	0/1:10:3:1,2:0.6667	114Vc01D08
114Vc011	639264	.	C	T	3.81	PASS	F	GT:GQ:DP:AD:AF	0/1:3:3:1,2:0.6667	114Vc01D08
114Vc011	643014	.	T	C	5.51	PASS	F	GT:GQ:DP:AD:AF	0/1:5:2:1,1:0.5000	114Vc01D08
114Vc011	643117	.	C	G	5.65	PASS	F	GT:GQ:DP:AD:AF	0/1:5:2:1,1:0.5000	114Vc01D08
114Vc011	643753	.	A	AG	2.32	PASS	F	GT:GQ:DP:AD:AF	0/1:2:4:2,2:0.5000	114Vc01D08
114Vc011	646562	.	A	G	8.67	PASS	P	GT:GQ:DP:AD:AF	0/1:8:3:2,1:0.3333	114Vc01D08
114Vc011	653350	.	CGGCT	C	3.29	PASS	F	GT:GQ:DP:AD:AF	0/1:3:2:1,1:0.5000	114Vc01D08
114Vc011	654247	.	T	C	7.18	PASS	F	GT:GQ:DP:AD:AF	0/1:7:2:1,1:0.5000	114Vc01D08
114Vc011	655108	.	T	C	4.49	PASS	F	GT:GQ:DP:AD:AF	0/1:4:2:1,1:0.5000	114Vc01D08
114Vc011	656319	.	G	A	9.58	PASS	F	GT:GQ:DP:AD:AF	0/1:9:2:1,1:0.5000	114Vc01D08
114Vc011	660047	.	T	C	10.54	PASS	F	GT:GQ:DP:AD:AF	0/1:10:4:3,1:0.2500	114Vc01D08
114Vc011	661269	.	C	G	3.54	PASS	F	GT:GQ:DP:AD:AF	1/1:3:4:1,2:0.5000	114Vc01D08
114Vc011	677454	.	C	G	5.64	PASS	F	GT:GQ:DP:AD:AF	0/1:5:2:1,1:0.5000	114Vc01D08
114Vc011	677650	.	A	G	7.42	PASS	F	GT:GQ:DP:AD:AF	0/1:7:2:1,1:0.5000	114Vc01D08
114Vc011	686224	.	A	G	13.99	PASS	P	GT:GQ:DP:AD:AF	0/1:13:8:5,3:0.3750	114Vc01D08
114Vc011	687809	.	G	A	10.92	PASS	F	GT:GQ:DP:AD:AF	0/1:10:8:6,2:0.2500	114Vc01D08
114Vc011	694188	.	T	C	8.80	PASS	F	GT:GQ:DP:AD:AF	0/1:8:5:4,1:0.2000	114Vc01D08
114Vc011	694380	.	C	T	10.01	PASS	P	GT:GQ:DP:AD:AF	0/1:10:5:3,2:0.4000	114Vc01D08
114Vc011	699495	.	T	G	4.63	PASS	F	GT:GQ:DP:AD:AF	0/1:4:4:2,1:0.2500	114Vc01D08
114Vc011	700318	.	A	G	8.26	PASS	P	GT:GQ:DP:AD:AF	0/1:8:4:3,1:0.2500	114Vc01D08
114Vc011	701802	.	A	G	5.95	PASS	F	GT:GQ:DP:AD:AF	0/1:5:4:3,1:0.2500	114Vc01D08
114Vc011	702220	.	G	A	3.12	PASS	F	GT:GQ:DP:AD:AF	1/1:3:3:1,2:0.6667	114Vc01D08
114Vc011	702368	.	A	G	8.42	PASS	P	GT:GQ:DP:AD:AF	0/1:8:3:1,1:0.3333	114Vc01D08
114Vc011	702558	.	A	G	9.35	PASS	P	GT:GQ:DP:AD:AF	0/1:9:3:2,1:0.3333	114Vc01D08
114Vc011	703051	.	A	G	9.38	PASS	P	GT:GQ:DP:AD:AF	0/1:9:3:2,1:0.3333	114Vc01D08
114Vc011	703104	.	G	A	7.34	PASS	F	GT:GQ:DP:AD:AF	0/1:7:3:2,1:0.3333	114Vc01D08
114Vc011	703134	.	G	A	5.91	PASS	F	GT:GQ:DP:AD:AF	0/1:5:3:2,1:0.3333	114Vc01D08
114Vc011	707591	.	G	A	3.51	PASS	F	GT:GQ:DP:AD:AF	0/1:3:2:1,1:0.5000	114Vc01D08
114Vc011	708294	.	T	C	9.11	PASS	P	GT:GQ:DP:AD:AF	0/1:9:2:1,1:0.5000	114Vc01D08
114Vc011	709494	.	T	C	8.55	PASS	F	GT:GQ:DP:AD:AF	0/1:8:3:2,1:0.3333	114Vc01D08
114Vc011	711062	.	G	A	10.87	PASS	P	GT:GQ:DP:AD:AF	0/1:10:3:2,1:0.3333	114Vc01D08
114Vc011	711175	.	T	A	1.45	LowQual	F	GT:GQ:DP:AD:AF	1/1:1:2:0,1:0.5000	114Vc01D08
114Vc011	711331	.	T	C	8.87	PASS	P	GT:GQ:DP:AD:AF	0/1:8:2:1,1:0.5000	114Vc01D08
114Vc011	714778	.	T	C	8.30	PASS	F	GT:GQ:DP:AD:AF	0/1:8:3:2,1:0.3333	114Vc01D08
114Vc011	730416	.	G	A	8.99	PASS	P	GT:GQ:DP:AD:AF	0/1:8:6:4,1:0.1667	114Vc01D08
114Vc011	734642	.	T	A	6.09	PASS	F	GT:GQ:DP:AD:AF	0/1:6:4:3,1:0.2500	114Vc01D08
114Vc011	735091	.	A	AT	0.27	LowQual	F	GT:GQ:DP:AD:AF	0/1:0:4:1,1:0.2500	114Vc01D08
114Vc011	735934	.	T	C	11.21	PASS	F	GT:GQ:DP:AD:AF	0/1:11:4:3,1:0.2500	114Vc01D08
114Vc011	736070	.	T	C	7.06	PASS	F	GT:GQ:DP:AD:AF	0/1:7:4:3,1:0.2500	114Vc01D08
114Vc011	736407	.	A	C	11.01	PASS	P	GT:GQ:DP:AD:AF	0/1:11:6:4,2:0.3333	114Vc01D08
114Vc011	738608	.	T	C	8.99	PASS	F	GT:GQ:DP:AD:AF	0/1:8:5:4,1:0.2000	114Vc01D08
114Vc011	739735	.	C	A	8.61	PASS	P	GT:GQ:DP:AD:AF	0/1:8:5:4,1:0.2000	114Vc01D08
114Vc011	742846	.	C	G	16.51	PASS	F	GT:GQ:DP:AD:AF	0/1:16:4:3,1:0.2500	114Vc01D08
114Vc011	743062	.	T	G	7.77	PASS	F	GT:GQ:DP:AD:AF	0/1:7:4:3,1:0.2500	114Vc01D08
114Vc011	744077	.	C	A	9.95	PASS	F	GT:GQ:DP:AD:AF	0/1:9:5:3,2:0.4000	114Vc01D08
114Vc011	750363	.	A	G	11.93	PASS	P	GT:GQ:DP:AD:AF	0/1:11:5:3,2:0.4000	114Vc01D08
114Vc011	755536	.	C	T	8.71	PASS	F	GT:GQ:DP:AD:AF	0/1:8:3:2,1:0.3333	114Vc01D08
114Vc011	756425	.	G	GT	0.62	LowQual	F	GT:GQ:DP:AD:AF	0/1:0:3:1,1:0.3333	114Vc01D08
114Vc011	761098	.	G	A	9.28	PASS	F	GT:GQ:DP:AD:AF	0/1:9:5:2,2:0.4000	114Vc01D08
114Vc011	764802	.	A	G	12.69	PASS	P	GT:GQ:DP:AD:AF	0/1:12:5:3,2:0.4000	114Vc01D08
114Vc011	766245	.	G	A	6.06	PASS	F	GT:GQ:DP:AD:AF	0/1:6:4:2,1:0.2500	114Vc01D08
114Vc011	774513	.	T	C	5.20	PASS	F	GT:GQ:DP:AD:AF	1/1:5:3:2,1:0.3333	114Vc01D08
114Vc011	775537	.	T	C	5.53	PASS	F	GT:GQ:DP:AD:AF	0/1:5:2:1,1:0.5000	114Vc01D08
114Vc011	775972	.	A	G	7.07	PASS	F	GT:GQ:DP:AD:AF	0/1:7:2:1,1:0.5000	114Vc01D08
114Vc011	778206	.	C	A	10.65	PASS	P	GT:GQ:DP:AD:AF	0/1:10:3:2,1:0.3333	114Vc01D08
114Vc011	781802	.	T	TG	0.00	LowQual	F	GT:GQ:DP:AD:AF	0/1:0:3:1,2:0.6667	114Vc01D08
114Vc011	783486	.	C	T	5.36	PASS	F	GT:GQ:DP:AD:AF	0/1:5:2:1,1:0.5000	114Vc01D08
114Vc011	783622	.	T	C	8.56	PASS	P	GT:GQ:DP:AD:AF	0/1:8:2:1,1:0.5000	114Vc01D08
114Vc011	787184	.	T	C	13.59	PASS	P	GT:GQ:DP:AD:AF	0/1:13:4:2,2:0.5000	114Vc01D08
114Vc011	788595	.	C	G	8.32	PASS	P	GT:GQ:DP:AD:AF	0/1:8:4:2,2:0.5000	114Vc01D08
114Vc011	791104	.	T	C	10.83	PASS	P	GT:GQ:DP:AD:AF	0/1:10:3:2,1:0.3333	114Vc01D08
114Vc011	791477	.	A	G	9.22	PASS	F	GT:GQ:DP:AD:AF	0/1:9:3:2,1:0.3333	114Vc01D08
114Vc011	795113	.	G	A	8.26	PASS	F	GT:GQ:DP:AD:AF	0/1:8:3:2,1:0.3333	114Vc01D08
114Vc011	795537	.	C	G	6.29	PASS	F	GT:GQ:DP:AD:AF	0/1:6:3:2,1:0.3333	114Vc01D08
114Vc011	798533	.	T	C	12.12	PASS	P	GT:GQ:DP:AD:AF	0/1:12:7:5,2:0.2857	114Vc01D08
114Vc011	803479	.	A	G	14.36	PASS	F	GT:GQ:DP:AD:AF	0/1:14:5:4,1:0.2000	114Vc01D08
114Vc011	804686	.	G	A	11.04	PASS	F	GT:GQ:DP:AD:AF	0/1:11:5:4,1:0.2000	114Vc01D08
114Vc011	805573	.	C	T	8.44	PASS	P	GT:GQ:DP:AD:AF	0/1:8:4:3,1:0.2500	114Vc01D08
114Vc011	807092	.	T	C	5.53	PASS	F	GT:GQ:DP:AD:AF	0/1:5:4:3,1:0.2500	114Vc01D08
114Vc011	807679	.	C	T	8.14	PASS	F	GT:GQ:DP:AD:AF	0/1:8:2:1,1:0.5000	114Vc01D08
114Vc011	808527	.	G	A	5.63	PASS	F	GT:GQ:DP:AD:AF	0/1:5:3:2,1:0.3333	114Vc01D08
114Vc011	810240	.	G	A	6.98	PASS	F	GT:GQ:DP:AD:AF	0/1:6:4:3,1:0.2500	114Vc01D08
114Vc011	811631	.	T	C	14.63	PASS	F	GT:GQ:DP:AD:AF	0/1:14:3:2,1:0.3333	114Vc01D08
114Vc011	811649	.	T	C	5.97	PASS	F	GT:GQ:DP:AD:AF	0/1:5:3:2,1:0.3333	114Vc01D08
114Vc011	819391	.	G	C	6.86	PASS	F	GT:GQ:DP:AD:AF	0/1:6:4:2,2:0.5000	114Vc01D08
114Vc011	819579	.	C	CA	9.61	PASS	P	GT:GQ:DP:AD:AF	0/1:9:4:2,2:0.5000	114Vc01D08
114Vc011	822460	.	A	G	12.55	PASS	P	GT:GQ:DP:AD:AF	0/1:12:7:4,3:0.4286	114Vc01D08
114Vc011	831058	.	C	T	12.78	PASS	P	GT:GQ:DP:AD:AF	0/1:12:6:3,3:0.5000	114Vc01D08
114Vc011	834146	.	C	T	5.03	PASS	F	GT:GQ:DP:AD:AF	0/1:5:6:4,2:0.3333	114Vc01D08
114Vc011	835363	.	T	C	8.43	PASS	F	GT:GQ:DP:AD:AF	0/1:8:4:3,1:0.2500	114Vc01D08
114Vc011	836823	.	A	G	8.63	PASS	P	GT:GQ:DP:AD:AF	0/1:8:2:1,1:0.5000	114Vc01D08
114Vc011	836926	.	A	G	1.00	LowQual	F	GT:GQ:DP:AD:AF	0/1:1:2:0,1:0.5000	114Vc01D08
114Vc011	837249	.	G	C	8.46	PASS	P	GT:GQ:DP:AD:AF	1/1:8:2:0,2:1.0000	114Vc01D08
114Vc011	846847	.	A	G	3.91	PASS	F	GT:GQ:DP:AD:AF	0/1:3:2:0,2:1.0000	114Vc01D08
114Vc011	848653	.	G	A	8.86	PASS	P	GT:GQ:DP:AD:AF	0/1:8:4:3,1:0.2500	114Vc01D08
114Vc011	848683	.	C	T	10.25	PASS	F	GT:GQ:DP:AD:AF	0/1:10:4:2,1:0.2500	114Vc01D08
114Vc011	848764	.	T	C	5.13	PASS	F	GT:GQ:DP:AD:AF	0/1:5:4:3,1:0.2500	114Vc01D08
114Vc011	854484	.	TA	T	0.00	LowQual	F	GT:GQ:DP:AD:AF	0/1:0:2:0,2:1.0000	114Vc01D08
114Vc011	870827	.	T	A	6.03	PASS	F	GT:GQ:DP:AD:AF	1/1:6:2:0,2:1.0000	114Vc01D08
114Vc011	880263	.	T	C	10.40	PASS	P	GT:GQ:DP:AD:AF	0/1:10:2:1,1:0.5000	114Vc01D08
114Vc011	880889	.	C	T	10.19	PASS	P	GT:GQ:DP:AD:AF	0/1:10:3:2,1:0.3333	114Vc01D08
114Vc011	887392	.	G	A	6.20	PASS	F	GT:GQ:DP:AD:AF	1/1:6:2:0,1:0.5000	114Vc01D08
114Vc011	887736	.	C	G	9.28	PASS	F	GT:GQ:DP:AD:AF	0/1:9:3:1,1:0.3333	114Vc01D08
114Vc011	890929	.	T	C	8.71	PASS	P	GT:GQ:DP:AD:AF	0/1:8:6:4,2:0.3333	114Vc01D08
114Vc011	892494	.	G	A	9.12	PASS	P	GT:GQ:DP:AD:AF	0/1:9:3:2,1:0.3333	114Vc01D08
114Vc011	896214	.	G	A	9.81	PASS	P	GT:GQ:DP:AD:AF	0/1:9:2:1,1:0.5000	114Vc01D08
114Vc011	896339	.	T	C	5.31	PASS	F	GT:GQ:DP:AD:AF	0/1:5:2:1,1:0.5000	114Vc01D08
114Vc011	896392	.	G	GA	1.02	LowQual	F	GT:GQ:DP:AD:AF	0/1:1:2:1,1:0.5000	114Vc01D08
114Vc011	896711	.	G	A	12.40	PASS	P	GT:GQ:DP:AD:AF	0/1:12:3:2,1:0.3333	114Vc01D08
114Vc011	897619	.	A	G	8.72	PASS	P	GT:GQ:DP:AD:AF	0/1:8:2:1,1:0.5000	114Vc01D08
114Vc011	897918	.	A	G	10.43	PASS	P	GT:GQ:DP:AD:AF	0/1:10:2:1,1:0.5000	114Vc01D08
114Vc011	898001	.	G	A	12.51	PASS	P	GT:GQ:DP:AD:AF	0/1:12:2:1,1:0.5000	114Vc01D08
114Vc011	898167	.	C	T	6.42	PASS	F	GT:GQ:DP:AD:AF	0/1:6:2:1,1:0.5000	114Vc01D08
114Vc011	898499	.	A	G	6.82	PASS	F	GT:GQ:DP:AD:AF	0/1:6:3:1,1:0.3333	114Vc01D08
114Vc011	899033	.	C	T	6.49	PASS	F	GT:GQ:DP:AD:AF	0/1:6:2:1,1:0.5000	114Vc01D08
114Vc011	903723	.	C	T	10.49	PASS	P	GT:GQ:DP:AD:AF	0/1:10:2:1,1:0.5000	114Vc01D08
114Vc011	904313	.	A	C	10.03	PASS	P	GT:GQ:DP:AD:AF	0/1:10:3:1,2:0.6667	114Vc01D08
114Vc011	904595	.	A	G	10.99	PASS	P	GT:GQ:DP:AD:AF	0/1:10:3:1,2:0.6667	114Vc01D08
114Vc011	904596	.	G	A	8.65	PASS	P	GT:GQ:DP:AD:AF	0/1:8:3:1,2:0.6667	114Vc01D08
114Vc011	908517	.	G	A	5.93	PASS	F	GT:GQ:DP:AD:AF	1/1:5:2:0,1:0.5000	114Vc01D08
114Vc011	911004	.	C	T	8.04	PASS	F	GT:GQ:DP:AD:AF	0/1:8:3:2,1:0.3333	114Vc01D08
114Vc011	913085	.	AG	A	0.00	LowQual	F	GT:GQ:DP:AD:AF	0/1:0:3:1,1:0.3333	114Vc01D08
114Vc011	913107	.	G	A	16.52	PASS	F	GT:GQ:DP:AD:AF	1/1:16:3:0,3:1.0000	114Vc01D08
114Vc011	913169	.	AT	A	7.51	PASS	F	GT:GQ:DP:AD:AF	1/1:7:3:0,3:1.0000	114Vc01D08
114Vc011	913312	.	G	C	9.54	PASS	P	GT:GQ:DP:AD:AF	1/1:9:3:1,2:0.6667	114Vc01D08
114Vc011	913702	.	G	A	18.02	PASS	F	GT:GQ:DP:AD:AF	0/1:18:3:2,1:0.3333	114Vc01D08
114Vc011	913928	.	G	A	11.70	PASS	P	GT:GQ:DP:AD:AF	0/1:11:4:2,2:0.5000	114Vc01D08
114Vc011	914281	.	G	A	10.89	PASS	P	GT:GQ:DP:AD:AF	0/1:10:4:2,2:0.5000	114Vc01D08
114Vc011	914755	.	A	G	11.91	PASS	F	GT:GQ:DP:AD:AF	0/1:11:2:1,1:0.5000	114Vc01D08
114Vc011	922906	.	C	A	11.81	PASS	F	GT:GQ:DP:AD:AF	0/1:11:3:1,1:0.3333	114Vc01D08
114Vc011	923374	.	G	A	12.64	PASS	F	GT:GQ:DP:AD:AF	0/1:12:3:1,2:0.6667	114Vc01D08
114Vc011	924321	.	A	G	8.29	PASS	P	GT:GQ:DP:AD:AF	0/1:8:3:2,1:0.3333	114Vc01D08
114Vc011	925519	.	G	A	8.33	PASS	P	GT:GQ:DP:AD:AF	0/1:8:5:3,2:0.4000	114Vc01D08
114Vc011	926374	.	G	A	10.48	PASS	P	GT:GQ:DP:AD:AF	0/1:10:4:2,2:0.5000	114Vc01D08
114Vc011	926375	.	T	C	10.75	PASS	P	GT:GQ:DP:AD:AF	0/1:10:4:2,2:0.5000	114Vc01D08
114Vc011	927356	.	A	G	9.64	PASS	F	GT:GQ:DP:AD:AF	0/1:9:4:3,1:0.2500	114Vc01D08
114Vc011	927473	.	G	A	8.39	PASS	P	GT:GQ:DP:AD:AF	0/1:8:4:2,2:0.5000	114Vc01D08
114Vc011	928252	.	C	T	8.81	PASS	P	GT:GQ:DP:AD:AF	0/1:8:7:4,2:0.2857	114Vc01D08
114Vc011	930341	.	G	A	15.52	PASS	P	GT:GQ:DP:AD:AF	0/1:15:6:3,3:0.5000	114Vc01D08
114Vc011	932218	.	G	C	8.53	PASS	P	GT:GQ:DP:AD:AF	0/1:8:4:2,2:0.5000	114Vc01D08
114Vc011	934659	.	T	C	16.49	PASS	F	GT:GQ:DP:AD:AF	0/1:16:3:2,1:0.3333	114Vc01D08
114Vc011	934794	.	C	G	9.04	PASS	F	GT:GQ:DP:AD:AF	0/1:9:4:3,1:0.2500	114Vc01D08
114Vc011	938084	.	G	A	11.12	PASS	F	GT:GQ:DP:AD:AF	0/1:11:4:3,1:0.2500	114Vc01D08
114Vc011	941153	.	C	T	10.16	PASS	P	GT:GQ:DP:AD:AF	0/1:10:5:2,2:0.4000	114Vc01D08
114Vc011	941684	.	C	G	10.04	PASS	P	GT:GQ:DP:AD:AF	0/1:10:4:2,2:0.5000	114Vc01D08
114Vc011	944182	.	A	G	7.08	PASS	F	GT:GQ:DP:AD:AF	0/1:7:4:3,1:0.2500	114Vc01D08
114Vc011	945735	.	A	G	5.12	PASS	F	GT:GQ:DP:AD:AF	0/1:5:6:5,1:0.1667	114Vc01D08
114Vc011	945867	.	G	A	5.06	PASS	F	GT:GQ:DP:AD:AF	0/1:5:6:5,1:0.1667	114Vc01D08
114Vc011	946748	.	A	G	5.24	PASS	F	GT:GQ:DP:AD:AF	0/1:5:5:3,2:0.4000	114Vc01D08
114Vc011	947447	.	G	A	8.92	PASS	F	GT:GQ:DP:AD:AF	0/1:8:5:2,3:0.6000	114Vc01D08
114Vc011	947550	.	C	G	6.54	PASS	F	GT:GQ:DP:AD:AF	0/1:6:6:3,2:0.3333	114Vc01D08
114Vc011	966499	.	G	A	11.18	PASS	F	GT:GQ:DP:AD:AF	0/1:11:9:5,4:0.4444	114Vc01D08
114Vc011	971976	.	C	T	9.40	PASS	F	GT:GQ:DP:AD:AF	0/1:9:3:2,1:0.3333	114Vc01D08
114Vc011	972819	.	T	C	5.78	PASS	F	GT:GQ:DP:AD:AF	0/1:5:3:2,1:0.3333	114Vc01D08
114Vc011	972886	.	T	G	8.18	PASS	F	GT:GQ:DP:AD:AF	0/1:8:3:2,1:0.3333	114Vc01D08
114Vc011	972995	.	T	G	9.06	PASS	F	GT:GQ:DP:AD:AF	0/1:9:3:2,1:0.3333	114Vc01D08
114Vc011	974064	.	CT	C	0.00	LowQual	F	GT:GQ:DP:AD:AF	0/1:0:3:0,1:0.3333	114Vc01D08
114Vc011	975328	.	T	C	6.18	PASS	F	GT:GQ:DP:AD:AF	0/1:6:2:1,1:0.5000	114Vc01D08
114Vc011	980138	.	G	A	9.02	PASS	P	GT:GQ:DP:AD:AF	0/1:9:3:2,1:0.3333	114Vc01D08
114Vc011	980181	.	A	G	11.96	PASS	F	GT:GQ:DP:AD:AF	0/1:11:3:2,1:0.3333	114Vc01D08
114Vc011	981200	.	C	T	7.35	PASS	F	GT:GQ:DP:AD:AF	1/1:7:3:0,1:0.3333	114Vc01D08
114Vc011	983679	.	T	C	8.84	PASS	P	GT:GQ:DP:AD:AF	0/1:8:3:2,1:0.3333	114Vc01D08
114Vc011	983827	.	C	G	5.86	PASS	F	GT:GQ:DP:AD:AF	0/1:5:2:1,1:0.5000	114Vc01D08
114Vc011	997432	.	C	T	8.97	PASS	P	GT:GQ:DP:AD:AF	0/1:8:2:1,1:0.5000	114Vc01D08
114Vc011	998349	.	C	T	5.80	PASS	F	GT:GQ:DP:AD:AF	0/1:5:2:1,1:0.5000	114Vc01D08
114Vc011	1000033	.	G	A	10.81	PASS	P	GT:GQ:DP:AD:AF	0/1:10:5:3,2:0.4000	114Vc01D08
114Vc011	1000411	.	A	G	12.69	PASS	P	GT:GQ:DP:AD:AF	0/1:12:5:3,2:0.4000	114Vc01D08
114Vc011	1002871	.	G	A	9.15	PASS	P	GT:GQ:DP:AD:AF	0/1:9:5:4,1:0.2000	114Vc01D08
114Vc011	1015439	.	CT	C	3.20	PASS	F	GT:GQ:DP:AD:AF	1/1:3:3:0,3:1.0000	114Vc01D08
114Vc011	1017446	.	G	A	9.78	PASS	P	GT:GQ:DP:AD:AF	0/1:9:3:2,1:0.3333	114Vc01D08
114Vc011	1017808	.	C	T	9.10	PASS	F	GT:GQ:DP:AD:AF	0/1:9:3:2,1:0.3333	114Vc01D08
114Vc011	1018498	.	C	T	9.39	PASS	P	GT:GQ:DP:AD:AF	0/1:9:4:2,2:0.5000	114Vc01D08
114Vc011	1019130	.	C	T	11.55	PASS	P	GT:GQ:DP:AD:AF	0/1:11:4:2,2:0.5000	114Vc01D08
114Vc011	1020807	.	T	C	7.27	PASS	F	GT:GQ:DP:AD:AF	0/1:7:3:2,1:0.3333	114Vc01D08
114Vc011	1021647	.	T	C	7.47	PASS	F	GT:GQ:DP:AD:AF	0/1:7:4:3,1:0.2500	114Vc01D08
114Vc011	1021650	.	T	C	11.76	PASS	F	GT:GQ:DP:AD:AF	0/1:11:4:3,1:0.2500	114Vc01D08
114Vc011	1022050	.	C	T	8.52	PASS	P	GT:GQ:DP:AD:AF	0/1:8:4:2,2:0.5000	114Vc01D08
114Vc011	1022083	.	T	C	5.46	PASS	F	GT:GQ:DP:AD:AF	0/1:5:4:3,1:0.2500	114Vc01D08
114Vc011	1023786	.	C	T	8.32	PASS	P	GT:GQ:DP:AD:AF	0/1:8:4:2,2:0.5000	114Vc01D08
114Vc011	1027500	.	C	T	6.31	PASS	F	GT:GQ:DP:AD:AF	0/1:6:2:1,1:0.5000	114Vc01D08
114Vc011	1027658	.	G	C	4.98	PASS	F	GT:GQ:DP:AD:AF	0/1:4:2:1,1:0.5000	114Vc01D08
114Vc011	1027707	.	G	C	5.11	PASS	F	GT:GQ:DP:AD:AF	0/1:5:2:1,1:0.5000	114Vc01D08
114Vc011	1028153	.	T	C	11.59	PASS	F	GT:GQ:DP:AD:AF	0/1:11:2:1,1:0.5000	114Vc01D08
114Vc011	1028160	.	T	C	12.85	PASS	F	GT:GQ:DP:AD:AF	0/1:12:2:1,1:0.5000	114Vc01D08
114Vc011	1031332	.	T	C	8.45	PASS	F	GT:GQ:DP:AD:AF	0/1:8:2:1,1:0.5000	114Vc01D08
114Vc011	1032013	.	C	T	7.82	PASS	F	GT:GQ:DP:AD:AF	0/1:7:2:1,1:0.5000	114Vc01D08
114Vc011	1033422	.	TC	T	0.00	LowQual	F	GT:GQ:DP:AD:AF	1/1:0:3:0,2:0.6667	114Vc01D08
114Vc011	1034322	.	C	T	5.61	PASS	F	GT:GQ:DP:AD:AF	0/1:5:2:1,1:0.5000	114Vc01D08
114Vc011	1034343	.	C	T	5.27	PASS	F	GT:GQ:DP:AD:AF	0/1:5:2:1,1:0.5000	114Vc01D08
114Vc011	1035856	.	A	G	9.81	PASS	P	GT:GQ:DP:AD:AF	0/1:9:4:2,2:0.5000	114Vc01D08
114Vc011	1039194	.	T	C	8.52	PASS	F	GT:GQ:DP:AD:AF	0/1:8:4:3,1:0.2500	114Vc01D08
114Vc011	1040345	.	CG	C	0.00	LowQual	F	GT:GQ:DP:AD:AF	0/1:0:2:0,1:0.5000	114Vc01D08
114Vc011	1040541	.	C	T	10.16	PASS	F	GT:GQ:DP:AD:AF	0/1:10:2:1,1:0.5000	114Vc01D08
114Vc011	1040780	.	T	C	7.18	PASS	F	GT:GQ:DP:AD:AF	0/1:7:2:1,1:0.5000	114Vc01D08
114Vc011	1040908	.	G	C	5.48	PASS	F	GT:GQ:DP:AD:AF	0/1:5:3:1,2:0.6667	114Vc01D08
114Vc011	1045175	.	G	A	5.03	PASS	F	GT:GQ:DP:AD:AF	0/1:5:4:2,2:0.5000	114Vc01D08
114Vc011	1045938	.	A	G	9.63	PASS	P	GT:GQ:DP:AD:AF	0/1:9:4:2,2:0.5000	114Vc01D08
114Vc011	1045941	.	A	G	11.72	PASS	F	GT:GQ:DP:AD:AF	0/1:11:4:2,2:0.5000	114Vc01D08
114Vc011	1047338	.	A	G	5.29	PASS	F	GT:GQ:DP:AD:AF	0/1:5:3:2,1:0.3333	114Vc01D08
114Vc011	1047450	.	G	GT	5.28	PASS	F	GT:GQ:DP:AD:AF	0/1:5:3:1,2:0.6667	114Vc01D08
114Vc011	1050148	.	T	C	11.28	PASS	P	GT:GQ:DP:AD:AF	0/1:11:6:4,2:0.3333	114Vc01D08
114Vc011	1050989	.	G	A	10.10	PASS	P	GT:GQ:DP:AD:AF	0/1:10:6:4,2:0.3333	114Vc01D08
114Vc011	1054289	.	G	A	13.44	PASS	F	GT:GQ:DP:AD:AF	0/1:13:3:2,1:0.3333	114Vc01D08
114Vc011	1066853	.	G	C	8.55	PASS	F	GT:GQ:DP:AD:AF	0/1:8:4:2,1:0.2500	114Vc01D08
114Vc011	1067621	.	T	C	10.28	PASS	P	GT:GQ:DP:AD:AF	1/1:10:3:0,3:1.0000	114Vc01D08
114Vc011	1069576	.	T	C	8.97	PASS	P	GT:GQ:DP:AD:AF	0/1:8:3:2,1:0.3333	114Vc01D08
114Vc011	1069949	.	C	T	8.24	PASS	F	GT:GQ:DP:AD:AF	0/1:8:3:2,1:0.3333	114Vc01D08
114Vc011	1072659	.	G	A	8.25	PASS	P	GT:GQ:DP:AD:AF	0/1:8:4:3,1:0.2500	114Vc01D08
114Vc011	1073378	.	C	T	8.86	PASS	P	GT:GQ:DP:AD:AF	1/1:8:3:0,3:1.0000	114Vc01D08
114Vc011	1073382	.	G	T	8.57	PASS	P	GT:GQ:DP:AD:AF	1/1:8:3:0,3:1.0000	114Vc01D08
114Vc011	1074005	.	G	A	11.99	PASS	P	GT:GQ:DP:AD:AF	0/1:11:3:2,1:0.3333	114Vc01D08
114Vc011	1074745	.	C	A	5.06	PASS	F	GT:GQ:DP:AD:AF	1/1:5:2:0,1:0.5000	114Vc01D08
114Vc011	1077300	.	T	G	8.85	PASS	P	GT:GQ:DP:AD:AF	1/1:8:2:0,2:1.0000	114Vc01D08
114Vc011	1079426	.	T	C	10.23	PASS	P	GT:GQ:DP:AD:AF	0/1:10:4:2,2:0.5000	114Vc01D08
114Vc011	1079670	.	G	A	10.18	PASS	P	GT:GQ:DP:AD:AF	0/1:10:4:3,1:0.2500	114Vc01D08
114Vc011	1081210	.	T	C	16.00	PASS	F	GT:GQ:DP:AD:AF	0/1:16:3:2,1:0.3333	114Vc01D08
114Vc011	1081213	.	T	C	16.66	PASS	F	GT:GQ:DP:AD:AF	0/1:16:3:2,1:0.3333	114Vc01D08
114Vc011	1086807	.	G	C	13.76	PASS	F	GT:GQ:DP:AD:AF	0/1:13:2:1,1:0.5000	114Vc01D08
114Vc011	1086896	.	A	T	6.54	PASS	F	GT:GQ:DP:AD:AF	0/1:6:2:1,1:0.5000	114Vc01D08
114Vc011	1087713	.	G	A	10.92	PASS	F	GT:GQ:DP:AD:AF	0/1:10:2:1,1:0.5000	114Vc01D08
114Vc011	1092389	.	A	G	3.79	PASS	F	GT:GQ:DP:AD:AF	0/1:3:2:0,1:0.5000	114Vc01D08
114Vc011	1101428	.	A	G	9.56	PASS	P	GT:GQ:DP:AD:AF	0/1:9:4:1,2:0.5000	114Vc01D08
114Vc011	1101987	.	T	C	11.87	PASS	P	GT:GQ:DP:AD:AF	0/1:11:5:3,2:0.4000	114Vc01D08
114Vc011	1102815	.	C	T	9.44	PASS	P	GT:GQ:DP:AD:AF	0/1:9:5:3,2:0.4000	114Vc01D08
114Vc011	1105037	.	T	C	10.03	PASS	P	GT:GQ:DP:AD:AF	0/1:10:6:2,3:0.5000	114Vc01D08
114Vc011	1107178	.	G	A	9.29	PASS	P	GT:GQ:DP:AD:AF	0/1:9:5:4,1:0.2000	114Vc01D08
114Vc011	1108819	.	T	C	11.72	PASS	P	GT:GQ:DP:AD:AF	0/1:11:6:4,2:0.3333	114Vc01D08
114Vc011	1109366	.	T	C	6.88	PASS	F	GT:GQ:DP:AD:AF	0/1:6:5:2,2:0.4000	114Vc01D08
114Vc011	1113461	.	G	A	13.32	PASS	F	GT:GQ:DP:AD:AF	0/1:13:5:3,1:0.2000	114Vc01D08
114Vc011	1118586	.	G	A	8.92	PASS	P	GT:GQ:DP:AD:AF	0/1:8:4:3,1:0.2500	114Vc01D08
114Vc011	1119752	.	A	G	11.93	PASS	P	GT:GQ:DP:AD:AF	0/1:11:4:3,1:0.2500	114Vc01D08
114Vc011	1122684	.	C	T	12.05	PASS	P	GT:GQ:DP:AD:AF	0/1:12:5:3,2:0.4000	114Vc01D08
114Vc011	1123812	.	G	A	9.78	PASS	P	GT:GQ:DP:AD:AF	0/1:9:4:3,1:0.2500	114Vc01D08
114Vc011	1130701	.	T	C	15.92	PASS	F	GT:GQ:DP:AD:AF	0/1:15:3:2,1:0.3333	114Vc01D08
114Vc011	1131039	.	C	T	8.12	PASS	F	GT:GQ:DP:AD:AF	0/1:8:2:1,1:0.5000	114Vc01D08
114Vc011	1135033	.	C	G	6.80	PASS	F	GT:GQ:DP:AD:AF	0/1:6:3:2,1:0.3333	114Vc01D08
114Vc011	1137453	.	T	G	10.21	PASS	P	GT:GQ:DP:AD:AF	0/1:10:3:2,1:0.3333	114Vc01D08
114Vc011	1152813	.	T	G	11.09	PASS	P	GT:GQ:DP:AD:AF	0/1:11:2:1,1:0.5000	114Vc01D08
114Vc011	1157136	.	A	G	14.53	PASS	F	GT:GQ:DP:AD:AF	0/1:14:4:3,1:0.2500	114Vc01D08
114Vc011	1174379	.	T	A	2.27	PASS	F	GT:GQ:DP:AD:AF	0/1:2:2:1,1:0.5000	114Vc01D08
114Vc011	1174554	.	A	C	9.26	PASS	P	GT:GQ:DP:AD:AF	1/1:9:2:0,2:1.0000	114Vc01D08
114Vc011	1174971	.	GGTT	G	3.26	PASS	F	GT:GQ:DP:AD:AF	0/1:3:2:1,1:0.5000	114Vc01D08
114Vc011	1186986	.	G	A	9.51	PASS	F	GT:GQ:DP:AD:AF	0/1:9:3:2,1:0.3333	114Vc01D08
114Vc011	1187580	.	C	T	6.78	PASS	F	GT:GQ:DP:AD:AF	0/1:6:2:1,1:0.5000	114Vc01D08
114Vc011	1188971	.	G	A	6.89	PASS	F	GT:GQ:DP:AD:AF	0/1:6:2:1,1:0.5000	114Vc01D08
114Vc011	1190536	.	T	C	5.35	PASS	F	GT:GQ:DP:AD:AF	0/1:5:2:1,1:0.5000	114Vc01D08
114Vc011	1191267	.	G	A	13.63	PASS	F	GT:GQ:DP:AD:AF	0/1:13:2:1,1:0.5000	114Vc01D08
114Vc011	1191979	.	C	T	8.68	PASS	P	GT:GQ:DP:AD:AF	0/1:8:2:1,1:0.5000	114Vc01D08
114Vc011	1193300	.	C	CG	0.90	LowQual	F	GT:GQ:DP:AD:AF	0/1:0:2:1,1:0.5000	114Vc01D08
114Vc011	1194038	.	A	G	8.30	PASS	F	GT:GQ:DP:AD:AF	0/1:8:2:1,1:0.5000	114Vc01D08
114Vc011	1195681	.	A	G	11.03	PASS	P	GT:GQ:DP:AD:AF	0/1:11:5:3,2:0.4000	114Vc01D08
114Vc011	1203005	.	T	C	13.28	PASS	F	GT:GQ:DP:AD:AF	0/1:13:3:2,1:0.3333	114Vc01D08
114Vc011	1203987	.	A	G	15.05	PASS	F	GT:GQ:DP:AD:AF	0/1:15:2:1,1:0.5000	114Vc01D08
114Vc011	1204595	.	A	G	10.43	PASS	F	GT:GQ:DP:AD:AF	0/1:10:2:1,1:0.5000	114Vc01D08
114Vc011	1205726	.	G	T	5.46	PASS	F	GT:GQ:DP:AD:AF	0/1:5:3:1,1:0.3333	114Vc01D08
114Vc011	1206354	.	T	C	7.72	PASS	F	GT:GQ:DP:AD:AF	0/1:7:4:3,1:0.2500	114Vc01D08
114Vc011	1206538	.	T	C	9.54	PASS	F	GT:GQ:DP:AD:AF	0/1:9:3:2,1:0.3333	114Vc01D08
114Vc011	1206753	.	G	A	5.83	PASS	F	GT:GQ:DP:AD:AF	0/1:5:3:2,1:0.3333	114Vc01D08
114Vc011	1215358	.	T	A	6.78	PASS	F	GT:GQ:DP:AD:AF	0/1:6:3:1,1:0.3333	114Vc01D08
114Vc011	1216146	.	C	G	11.13	PASS	P	GT:GQ:DP:AD:AF	0/1:11:6:4,2:0.3333	114Vc01D08
114Vc011	1216303	.	A	G	11.63	PASS	P	GT:GQ:DP:AD:AF	0/1:11:6:4,2:0.3333	114Vc01D08
114Vc011	1216994	.	A	G	9.27	PASS	F	GT:GQ:DP:AD:AF	0/1:9:3:2,1:0.3333	114Vc01D08
114Vc011	1217080	.	A	G	8.66	PASS	P	GT:GQ:DP:AD:AF	0/1:8:3:2,1:0.3333	114Vc01D08
114Vc011	1217295	.	A	T	4.97	PASS	F	GT:GQ:DP:AD:AF	0/1:4:3:1,1:0.3333	114Vc01D08
114Vc011	1217627	.	A	G	7.01	PASS	F	GT:GQ:DP:AD:AF	0/1:7:3:2,1:0.3333	114Vc01D08
114Vc011	1218440	.	A	G	6.71	PASS	F	GT:GQ:DP:AD:AF	0/1:6:3:2,1:0.3333	114Vc01D08
114Vc011	1218655	.	G	A	5.83	PASS	F	GT:GQ:DP:AD:AF	0/1:5:3:2,1:0.3333	114Vc01D08
114Vc011	1219105	.	A	G	9.01	PASS	P	GT:GQ:DP:AD:AF	0/1:9:3:2,1:0.3333	114Vc01D08
114Vc011	1219191	.	A	G	14.84	PASS	F	GT:GQ:DP:AD:AF	0/1:14:3:2,1:0.3333	114Vc01D08
114Vc011	1220201	.	G	C	6.96	PASS	F	GT:GQ:DP:AD:AF	0/1:6:4:3,1:0.2500	114Vc01D08
114Vc011	1220565	.	A	G	9.10	PASS	P	GT:GQ:DP:AD:AF	0/1:9:4:3,1:0.2500	114Vc01D08
114Vc011	1221270	.	A	G	7.52	PASS	F	GT:GQ:DP:AD:AF	0/1:7:3:2,1:0.3333	114Vc01D08
114Vc011	1221687	.	G	C	6.68	PASS	F	GT:GQ:DP:AD:AF	0/1:6:2:1,1:0.5000	114Vc01D08
114Vc011	1221712	.	G	A	5.51	PASS	F	GT:GQ:DP:AD:AF	0/1:5:2:1,1:0.5000	114Vc01D08
114Vc011	1221769	.	A	G	13.79	PASS	F	GT:GQ:DP:AD:AF	0/1:13:2:1,1:0.5000	114Vc01D08
114Vc011	1222153	.	A	T	5.97	PASS	F	GT:GQ:DP:AD:AF	0/1:5:2:1,1:0.5000	114Vc01D08
114Vc011	1223052	.	T	C	9.25	PASS	P	GT:GQ:DP:AD:AF	0/1:9:2:1,1:0.5000	114Vc01D08
114Vc011	1226756	.	G	A	2.95	PASS	F	GT:GQ:DP:AD:AF	0/1:2:3:1,2:0.6667	114Vc01D08
114Vc011	1229516	.	G	C	5.65	PASS	F	GT:GQ:DP:AD:AF	0/1:5:4:3,1:0.2500	114Vc01D08
114Vc011	1230199	.	C	G	9.70	PASS	F	GT:GQ:DP:AD:AF	0/1:9:4:3,1:0.2500	114Vc01D08
114Vc011	1230961	.	C	G	12.86	PASS	F	GT:GQ:DP:AD:AF	0/1:12:4:3,1:0.2500	114Vc01D08
114Vc011	1231856	.	G	T	5.34	PASS	F	GT:GQ:DP:AD:AF	0/1:5:4:3,1:0.2500	114Vc01D08
114Vc011	1237384	.	C	T	6.13	PASS	F	GT:GQ:DP:AD:AF	0/1:6:2:1,1:0.5000	114Vc01D08
114Vc011	1237892	.	T	C	6.61	PASS	F	GT:GQ:DP:AD:AF	0/1:6:2:1,1:0.5000	114Vc01D08
114Vc011	1239670	.	T	C	9.01	PASS	P	GT:GQ:DP:AD:AF	0/1:9:3:2,1:0.3333	114Vc01D08
114Vc011	1240453	.	G	C	7.12	PASS	F	GT:GQ:DP:AD:AF	0/1:7:6:3,1:0.1667	114Vc01D08
114Vc011	1240455	.	T	C	5.98	PASS	F	GT:GQ:DP:AD:AF	0/1:5:6:3,2:0.3333	114Vc01D08
114Vc011	1242885	.	T	C	8.29	PASS	P	GT:GQ:DP:AD:AF	1/1:8:4:1,3:0.7500	114Vc01D08
114Vc011	1246020	.	A	G	5.41	PASS	F	GT:GQ:DP:AD:AF	0/1:5:3:2,1:0.3333	114Vc01D08
114Vc011	1246382	.	T	G	9.87	PASS	P	GT:GQ:DP:AD:AF	0/1:9:3:1,2:0.6667	114Vc01D08
114Vc011	1248590	.	C	T	12.66	PASS	P	GT:GQ:DP:AD:AF	0/1:12:9:4,4:0.4444	114Vc01D08
114Vc011	1248591	.	T	C	12.93	PASS	P	GT:GQ:DP:AD:AF	0/1:12:9:5,4:0.4444	114Vc01D08
114Vc011	1251411	.	C	G	10.34	PASS	P	GT:GQ:DP:AD:AF	0/1:10:5:3,2:0.4000	114Vc01D08
114Vc011	1252328	.	T	C	8.57	PASS	P	GT:GQ:DP:AD:AF	0/1:8:5:3,2:0.4000	114Vc01D08
114Vc011	1252331	.	T	C	10.26	PASS	P	GT:GQ:DP:AD:AF	0/1:10:5:3,2:0.4000	114Vc01D08
114Vc011	1252394	.	T	C	12.39	PASS	P	GT:GQ:DP:AD:AF	0/1:12:5:3,2:0.4000	114Vc01D08
114Vc011	1252625	.	G	C	15.19	PASS	F	GT:GQ:DP:AD:AF	0/1:15:5:3,2:0.4000	114Vc01D08
114Vc011	1260289	.	G	C	7.21	PASS	F	GT:GQ:DP:AD:AF	0/1:7:6:2,2:0.3333	114Vc01D08
114Vc011	1266117	.	A	G	9.76	PASS	P	GT:GQ:DP:AD:AF	0/1:9:3:2,1:0.3333	114Vc01D08
114Vc011	1267114	.	A	G	8.31	PASS	F	GT:GQ:DP:AD:AF	0/1:8:3:2,1:0.3333	114Vc01D08
114Vc011	1267397	.	T	C	4.95	PASS	F	GT:GQ:DP:AD:AF	0/1:4:3:2,1:0.3333	114Vc01D08
114Vc011	1267626	.	G	A	11.68	PASS	F	GT:GQ:DP:AD:AF	0/1:11:3:2,1:0.3333	114Vc01D08
114Vc011	1268344	.	C	T	5.27	PASS	F	GT:GQ:DP:AD:AF	0/1:5:4:3,1:0.2500	114Vc01D08
114Vc011	1268556	.	T	C	11.18	PASS	P	GT:GQ:DP:AD:AF	0/1:11:3:2,1:0.3333	114Vc01D08
114Vc011	1268912	.	G	A	7.43	PASS	F	GT:GQ:DP:AD:AF	0/1:7:3:2,1:0.3333	114Vc01D08
114Vc011	1269133	.	G	A	3.83	PASS	F	GT:GQ:DP:AD:AF	0/1:3:2:1,1:0.5000	114Vc01D08
114Vc011	1269239	.	A	G	8.97	PASS	P	GT:GQ:DP:AD:AF	0/1:8:2:1,1:0.5000	114Vc01D08
114Vc011	1269412	.	T	C	15.11	PASS	F	GT:GQ:DP:AD:AF	0/1:15:2:1,1:0.5000	114Vc01D08
114Vc011	1269413	.	G	C	16.89	PASS	F	GT:GQ:DP:AD:AF	0/1:16:2:1,1:0.5000	114Vc01D08
114Vc011	1269945	.	T	C	8.85	PASS	P	GT:GQ:DP:AD:AF	0/1:8:2:1,1:0.5000	114Vc01D08
114Vc011	1270660	.	A	G	4.09	PASS	F	GT:GQ:DP:AD:AF	1/1:4:2:1,1:0.5000	114Vc01D08
114Vc011	1270721	.	A	G	12.18	PASS	F	GT:GQ:DP:AD:AF	0/1:12:2:1,1:0.5000	114Vc01D08
114Vc011	1270762	.	A	G	8.45	PASS	F	GT:GQ:DP:AD:AF	0/1:8:2:1,1:0.5000	114Vc01D08
114Vc011	1271985	.	T	C	10.05	PASS	F	GT:GQ:DP:AD:AF	0/1:10:2:1,1:0.5000	114Vc01D08
114Vc011	1276650	.	G	C	6.30	PASS	F	GT:GQ:DP:AD:AF	0/1:6:2:1,1:0.5000	114Vc01D08
114Vc011	1280142	.	CAAG	C,CG	0.00	LowQual	F	GT:GQ:DP:AD:AF	1/2:0:2:0,1,1:0.5000,0.5000	114Vc01D08
114Vc011	1284060	.	TG	T	0.17	LowQual	F	GT:GQ:DP:AD:AF	1/1:0:4:1,2:0.5000	114Vc01D08
114Vc011	1284189	.	G	A	10.78	PASS	P	GT:GQ:DP:AD:AF	1/1:10:4:0,4:1.0000	114Vc01D08
114Vc011	1284195	.	A	G	6.56	PASS	F	GT:GQ:DP:AD:AF	1/1:6:4:1,3:0.7500	114Vc01D08
114Vc011	1287840	.	T	C	10.02	PASS	P	GT:GQ:DP:AD:AF	0/1:10:2:1,1:0.5000	114Vc01D08
114Vc011	1289775	.	G	A	5.04	PASS	F	GT:GQ:DP:AD:AF	0/1:5:3:2,1:0.3333	114Vc01D08
114Vc011	1289996	.	A	G	7.02	PASS	F	GT:GQ:DP:AD:AF	0/1:7:3:2,1:0.3333	114Vc01D08
114Vc011	1290025	.	A	G	9.28	PASS	F	GT:GQ:DP:AD:AF	0/1:9:3:2,1:0.3333	114Vc01D08
114Vc011	1290138	.	A	G	8.56	PASS	P	GT:GQ:DP:AD:AF	0/1:8:3:2,1:0.3333	114Vc01D08
114Vc011	1297836	.	T	C	5.11	PASS	F	GT:GQ:DP:AD:AF	0/1:5:3:2,1:0.3333	114Vc01D08
114Vc011	1299779	.	T	A	10.96	PASS	F	GT:GQ:DP:AD:AF	0/1:10:2:1,1:0.5000	114Vc01D08
114Vc011	1302279	.	C	A	10.45	PASS	P	GT:GQ:DP:AD:AF	0/1:10:2:1,1:0.5000	114Vc01D08
114Vc011	1303292	.	C	G	5.92	PASS	F	GT:GQ:DP:AD:AF	0/1:5:2:1,1:0.5000	114Vc01D08
114Vc011	1310034	.	C	T	7.20	PASS	F	GT:GQ:DP:AD:AF	1/1:7:2:0,2:1.0000	114Vc01D08
114Vc011	1322225	.	T	G	7.26	PASS	F	GT:GQ:DP:AD:AF	0/1:7:4:3,1:0.2500	114Vc01D08
114Vc011	1335371	.	A	C	13.53	PASS	P	GT:GQ:DP:AD:AF	0/1:13:4:2,2:0.5000	114Vc01D08
114Vc011	1335887	.	G	T	15.57	PASS	F	GT:GQ:DP:AD:AF	0/1:15:3:1,2:0.6667	114Vc01D08
114Vc011	1336912	.	T	G	8.64	PASS	F	GT:GQ:DP:AD:AF	0/1:8:3:2,1:0.3333	114Vc01D08
114Vc011	1338677	.	T	C	15.12	PASS	F	GT:GQ:DP:AD:AF	0/1:15:3:2,1:0.3333	114Vc01D08
114Vc011	1344493	.	T	C	9.45	PASS	P	GT:GQ:DP:AD:AF	0/1:9:2:1,1:0.5000	114Vc01D08
114Vc011	1344702	.	C	G	6.71	PASS	F	GT:GQ:DP:AD:AF	0/1:6:2:1,1:0.5000	114Vc01D08
114Vc011	1344735	.	A	G	4.99	PASS	F	GT:GQ:DP:AD:AF	0/1:4:2:1,1:0.5000	114Vc01D08
114Vc011	1346242	.	A	G	6.89	PASS	F	GT:GQ:DP:AD:AF	0/1:6:2:1,1:0.5000	114Vc01D08
114Vc011	1348402	.	G	A	11.77	PASS	F	GT:GQ:DP:AD:AF	0/1:11:2:1,1:0.5000	114Vc01D08
114Vc011	1353821	.	G	A	4.89	PASS	F	GT:GQ:DP:AD:AF	0/1:4:2:1,1:0.5000	114Vc01D08
114Vc011	1354364	.	C	T	9.53	PASS	F	GT:GQ:DP:AD:AF	0/1:9:2:1,1:0.5000	114Vc01D08
114Vc011	1354680	.	G	A	6.62	PASS	F	GT:GQ:DP:AD:AF	0/1:6:2:1,1:0.5000	114Vc01D08
114Vc011	1355064	.	G	A	13.27	PASS	F	GT:GQ:DP:AD:AF	0/1:13:2:1,1:0.5000	114Vc01D08
114Vc011	1356887	.	G	T	8.85	PASS	F	GT:GQ:DP:AD:AF	0/1:8:2:1,1:0.5000	114Vc01D08
114Vc011	1360700	.	C	T	11.45	PASS	P	GT:GQ:DP:AD:AF	0/1:11:3:1,2:0.6667	114Vc01D08
114Vc011	1360901	.	T	C	5.15	PASS	F	GT:GQ:DP:AD:AF	0/1:5:3:2,1:0.3333	114Vc01D08
114Vc011	1361135	.	T	C	9.53	PASS	P	GT:GQ:DP:AD:AF	0/1:9:3:1,2:0.6667	114Vc01D08
114Vc011	1361224	.	T	C	6.63	PASS	F	GT:GQ:DP:AD:AF	0/1:6:3:2,1:0.3333	114Vc01D08
114Vc011	1362368	.	T	C	13.48	PASS	F	GT:GQ:DP:AD:AF	0/1:13:4:2,1:0.2500	114Vc01D08
114Vc011	1363651	.	G	T	10.23	PASS	P	GT:GQ:DP:AD:AF	0/1:10:4:2,2:0.5000	114Vc01D08
114Vc011	1365058	.	T	C	5.43	PASS	F	GT:GQ:DP:AD:AF	0/1:5:4:3,1:0.2500	114Vc01D08
114Vc011	1371894	.	T	C	8.32	PASS	P	GT:GQ:DP:AD:AF	0/1:8:2:1,1:0.5000	114Vc01D08
114Vc011	1375258	.	C	G	9.92	PASS	P	GT:GQ:DP:AD:AF	1/1:9:2:0,2:1.0000	114Vc01D08
114Vc011	1376178	.	CA	C	0.00	LowQual	F	GT:GQ:DP:AD:AF	1/1:0:2:0,1:0.5000	114Vc01D08
114Vc011	1377856	.	C	T	11.03	PASS	F	GT:GQ:DP:AD:AF	0/1:11:2:1,1:0.5000	114Vc01D08
114Vc011	1382096	.	C	A	5.81	PASS	F	GT:GQ:DP:AD:AF	0/1:5:2:1,1:0.5000	114Vc01D08
114Vc011	1383097	.	A	G	5.93	PASS	F	GT:GQ:DP:AD:AF	0/1:5:2:1,1:0.5000	114Vc01D08
114Vc011	1385132	.	G	A	12.57	PASS	F	GT:GQ:DP:AD:AF	0/1:12:2:1,1:0.5000	114Vc01D08
114Vc011	1395873	.	G	C	5.93	PASS	F	GT:GQ:DP:AD:AF	0/1:5:2:1,1:0.5000	114Vc01D08
114Vc011	1405824	.	A	G	13.73	PASS	F	GT:GQ:DP:AD:AF	0/1:13:2:1,1:0.5000	114Vc01D08
114Vc011	1406267	.	T	C	4.87	PASS	F	GT:GQ:DP:AD:AF	0/1:4:2:1,1:0.5000	114Vc01D08
114Vc011	1406409	.	G	A	9.59	PASS	P	GT:GQ:DP:AD:AF	0/1:9:2:1,1:0.5000	114Vc01D08
114Vc011	1408985	.	T	G	8.29	PASS	P	GT:GQ:DP:AD:AF	0/1:8:3:2,1:0.3333	114Vc01D08
114Vc011	1419497	.	A	G	10.95	PASS	P	GT:GQ:DP:AD:AF	0/1:10:3:2,1:0.3333	114Vc01D08
114Vc011	1419952	.	C	T	8.73	PASS	P	GT:GQ:DP:AD:AF	0/1:8:3:2,1:0.3333	114Vc01D08
114Vc011	1422245	.	C	A	9.07	PASS	P	GT:GQ:DP:AD:AF	0/1:9:5:2,2:0.4000	114Vc01D08
114Vc011	1422753	.	A	G	10.27	PASS	P	GT:GQ:DP:AD:AF	0/1:10:5:3,2:0.4000	114Vc01D08
114Vc011	1435383	.	G	C	9.27	PASS	F	GT:GQ:DP:AD:AF	0/1:9:2:1,1:0.5000	114Vc01D08
114Vc011	1438518	.	C	T	8.80	PASS	F	GT:GQ:DP:AD:AF	0/1:8:2:1,1:0.5000	114Vc01D08
114Vc011	1439042	.	T	C	9.64	PASS	P	GT:GQ:DP:AD:AF	0/1:9:2:1,1:0.5000	114Vc01D08
114Vc011	1440464	.	C	A	7.91	PASS	F	GT:GQ:DP:AD:AF	0/1:7:2:1,1:0.5000	114Vc01D08
114Vc011	1441213	.	C	T	5.35	PASS	F	GT:GQ:DP:AD:AF	0/1:5:2:1,1:0.5000	114Vc01D08
114Vc011	1442102	.	G	C	8.65	PASS	F	GT:GQ:DP:AD:AF	0/1:8:2:1,1:0.5000	114Vc01D08
114Vc011	1442648	.	TCAGC	T	4.55	PASS	F	GT:GQ:DP:AD:AF	0/1:4:2:1,1:0.5000	114Vc01D08
114Vc011	1446052	.	A	G	5.16	PASS	F	GT:GQ:DP:AD:AF	0/1:5:2:1,1:0.5000	114Vc01D08
114Vc011	1447000	.	G	T	9.50	PASS	P	GT:GQ:DP:AD:AF	0/1:9:2:1,1:0.5000	114Vc01D08
114Vc011	1447614	.	G	A	5.58	PASS	F	GT:GQ:DP:AD:AF	0/1:5:2:1,1:0.5000	114Vc01D08
114Vc011	1448987	.	A	AC	0.00	LowQual	F	GT:GQ:DP:AD:AF	0/1:0:2:0,1:0.5000	114Vc01D08
114Vc011	1449015	.	T	C	6.01	PASS	F	GT:GQ:DP:AD:AF	0/1:6:2:1,1:0.5000	114Vc01D08
114Vc011	1449032	.	G	A	8.35	PASS	F	GT:GQ:DP:AD:AF	0/1:8:2:1,1:0.5000	114Vc01D08
114Vc011	1450043	.	T	C	9.03	PASS	F	GT:GQ:DP:AD:AF	0/1:9:4:3,1:0.2500	114Vc01D08
114Vc011	1450739	.	G	C	8.31	PASS	P	GT:GQ:DP:AD:AF	0/1:8:3:2,1:0.3333	114Vc01D08
114Vc011	1451358	.	C	T	4.75	PASS	F	GT:GQ:DP:AD:AF	1/1:4:2:0,2:1.0000	114Vc01D08
114Vc011	1451359	.	T	C	2.52	PASS	F	GT:GQ:DP:AD:AF	1/1:2:2:0,1:0.5000	114Vc01D08
114Vc011	1452022	.	GAAA	G	1.50	LowQual	F	GT:GQ:DP:AD:AF	0/1:1:2:0,2:1.0000	114Vc01D08
114Vc011	1455227	.	C	G	6.87	PASS	F	GT:GQ:DP:AD:AF	0/1:6:3:2,1:0.3333	114Vc01D08
114Vc011	1455386	.	A	C	6.04	PASS	F	GT:GQ:DP:AD:AF	0/1:6:3:2,1:0.3333	114Vc01D08
114Vc011	1455425	.	C	G	8.13	PASS	F	GT:GQ:DP:AD:AF	0/1:8:3:1,1:0.3333	114Vc01D08
114Vc011	1455637	.	C	T	7.32	PASS	F	GT:GQ:DP:AD:AF	0/1:7:3:2,1:0.3333	114Vc01D08
114Vc011	1456724	.	A	G	6.09	PASS	F	GT:GQ:DP:AD:AF	0/1:6:2:1,1:0.5000	114Vc01D08
114Vc011	1456944	.	C	T	11.64	PASS	F	GT:GQ:DP:AD:AF	0/1:11:2:1,1:0.5000	114Vc01D08
114Vc011	1468167	.	T	C	11.11	PASS	P	GT:GQ:DP:AD:AF	0/1:11:5:3,2:0.4000	114Vc01D08
114Vc011	1472701	.	T	C	8.95	PASS	P	GT:GQ:DP:AD:AF	0/1:8:9:7,2:0.2222	114Vc01D08
114Vc011	1494718	.	G	C	4.41	PASS	F	GT:GQ:DP:AD:AF	0/1:4:2:0,1:0.5000	114Vc01D08
114Vc011	1497056	.	A	G	5.96	PASS	F	GT:GQ:DP:AD:AF	0/1:5:2:1,1:0.5000	114Vc01D08
114Vc011	1497356	.	T	C	8.25	PASS	P	GT:GQ:DP:AD:AF	0/1:8:2:1,1:0.5000	114Vc01D08
114Vc011	1497601	.	T	C	8.89	PASS	P	GT:GQ:DP:AD:AF	0/1:8:2:1,1:0.5000	114Vc01D08
114Vc011	1498172	.	G	A	12.20	PASS	F	GT:GQ:DP:AD:AF	0/1:12:2:1,1:0.5000	114Vc01D08
114Vc011	1498432	.	G	A	4.92	PASS	F	GT:GQ:DP:AD:AF	0/1:4:2:0,1:0.5000	114Vc01D08
114Vc011	1499464	.	C	A	4.16	PASS	F	GT:GQ:DP:AD:AF	1/1:4:2:1,1:0.5000	114Vc01D08
114Vc011	1499589	.	G	C	10.26	PASS	P	GT:GQ:DP:AD:AF	0/1:10:2:1,1:0.5000	114Vc01D08
114Vc011	1503851	.	G	A	4.14	PASS	F	GT:GQ:DP:AD:AF	0/1:4:3:1,2:0.6667	114Vc01D08
114Vc011	1504226	.	A	G	14.16	PASS	F	GT:GQ:DP:AD:AF	0/1:14:3:2,1:0.3333	114Vc01D08
114Vc011	1504427	.	A	G	8.33	PASS	P	GT:GQ:DP:AD:AF	0/1:8:3:1,2:0.6667	114Vc01D08
114Vc011	1505093	.	G	A	11.62	PASS	F	GT:GQ:DP:AD:AF	1/1:11:2:0,2:1.0000	114Vc01D08
114Vc011	1516080	.	A	G	12.50	PASS	F	GT:GQ:DP:AD:AF	0/1:12:2:1,1:0.5000	114Vc01D08
114Vc011	1516210	.	T	C	8.14	PASS	F	GT:GQ:DP:AD:AF	0/1:8:2:1,1:0.5000	114Vc01D08
114Vc011	1521855	.	G	A	12.33	PASS	P	GT:GQ:DP:AD:AF	0/1:12:2:1,1:0.5000	114Vc01D08
114Vc011	1523697	.	G	A	5.67	PASS	F	GT:GQ:DP:AD:AF	0/1:5:2:1,1:0.5000	114Vc01D08
114Vc011	1524389	.	C	A	0.00	LowQual	F	GT:GQ:DP:AD:AF	1/1:0:2:0,1:0.5000	114Vc01D08
114Vc011	1526678	.	T	G	9.71	PASS	P	GT:GQ:DP:AD:AF	0/1:9:3:2,1:0.3333	114Vc01D08
114Vc011	1529020	.	C	T	12.89	PASS	F	GT:GQ:DP:AD:AF	0/1:12:2:1,1:0.5000	114Vc01D08
114Vc011	1530043	.	T	C	8.41	PASS	P	GT:GQ:DP:AD:AF	0/1:8:2:1,1:0.5000	114Vc01D08
114Vc011	1531448	.	G	A	12.51	PASS	P	GT:GQ:DP:AD:AF	0/1:12:2:1,1:0.5000	114Vc01D08
114Vc011	1532180	.	C	T	5.02	PASS	F	GT:GQ:DP:AD:AF	0/1:5:2:1,1:0.5000	114Vc01D08
114Vc011	1533017	.	CGCT	C	7.44	PASS	F	GT:GQ:DP:AD:AF	0/1:7:2:1,1:0.5000	114Vc01D08
114Vc011	1533376	.	T	C	13.23	PASS	P	GT:GQ:DP:AD:AF	0/1:13:3:1,2:0.6667	114Vc01D08
114Vc011	1535295	.	C	T	13.06	PASS	P	GT:GQ:DP:AD:AF	0/1:13:5:3,2:0.4000	114Vc01D08
114Vc011	1536893	.	C	T	14.67	PASS	F	GT:GQ:DP:AD:AF	0/1:14:4:2,2:0.5000	114Vc01D08
114Vc011	1536935	.	G	A	8.76	PASS	P	GT:GQ:DP:AD:AF	0/1:8:4:3,1:0.2500	114Vc01D08
114Vc011	1538524	.	C	A	9.22	PASS	P	GT:GQ:DP:AD:AF	0/1:9:2:1,1:0.5000	114Vc01D08
114Vc011	1538798	.	G	A	8.26	PASS	P	GT:GQ:DP:AD:AF	1/1:8:2:0,2:1.0000	114Vc01D08
114Vc011	1539434	.	G	C	9.28	PASS	F	GT:GQ:DP:AD:AF	0/1:9:3:2,1:0.3333	114Vc01D08
114Vc011	1543012	.	T	C	8.93	PASS	P	GT:GQ:DP:AD:AF	0/1:8:3:2,1:0.3333	114Vc01D08
114Vc011	1543261	.	A	G	13.22	PASS	F	GT:GQ:DP:AD:AF	0/1:13:3:2,1:0.3333	114Vc01D08
114Vc011	1550072	.	G	A	11.74	PASS	P	GT:GQ:DP:AD:AF	0/1:11:3:2,1:0.3333	114Vc01D08
114Vc011	1554321	.	A	G	7.58	PASS	F	GT:GQ:DP:AD:AF	0/1:7:3:2,1:0.3333	114Vc01D08
114Vc011	1558458	.	G	A	5.47	PASS	F	GT:GQ:DP:AD:AF	0/1:5:2:0,2:1.0000	114Vc01D08
114Vc011	1563733	.	A	G	8.59	PASS	P	GT:GQ:DP:AD:AF	0/1:8:2:1,1:0.5000	114Vc01D08
114Vc011	1564129	.	G	C	4.78	PASS	F	GT:GQ:DP:AD:AF	0/1:4:2:0,1:0.5000	114Vc01D08
114Vc011	1564530	.	C	T	6.67	PASS	F	GT:GQ:DP:AD:AF	0/1:6:2:1,1:0.5000	114Vc01D08
114Vc011	1564762	.	C	G	8.57	PASS	F	GT:GQ:DP:AD:AF	0/1:8:2:1,1:0.5000	114Vc01D08
114Vc011	1564782	.	G	A	5.14	PASS	F	GT:GQ:DP:AD:AF	0/1:5:2:1,1:0.5000	114Vc01D08
114Vc011	1567171	.	G	A	9.78	PASS	F	GT:GQ:DP:AD:AF	0/1:9:3:2,1:0.3333	114Vc01D08
114Vc011	1580473	.	G	A	6.09	PASS	F	GT:GQ:DP:AD:AF	0/1:6:3:2,1:0.3333	114Vc01D08
114Vc011	1581066	.	T	G	7.24	PASS	F	GT:GQ:DP:AD:AF	0/1:7:3:2,1:0.3333	114Vc01D08
114Vc011	1583007	.	G	A	13.09	PASS	F	GT:GQ:DP:AD:AF	0/1:13:4:2,2:0.5000	114Vc01D08
114Vc011	1584347	.	A	C	7.13	PASS	F	GT:GQ:DP:AD:AF	0/1:7:2:1,1:0.5000	114Vc01D08
114Vc011	1590572	.	A	G	11.80	PASS	F	GT:GQ:DP:AD:AF	0/1:11:5:3,2:0.4000	114Vc01D08
114Vc011	1591221	.	C	T	8.68	PASS	F	GT:GQ:DP:AD:AF	0/1:8:4:2,2:0.5000	114Vc01D08
114Vc011	1591717	.	G	A	15.21	PASS	P	GT:GQ:DP:AD:AF	0/1:15:5:2,3:0.6000	114Vc01D08
114Vc011	1594014	.	C	T	11.65	PASS	P	GT:GQ:DP:AD:AF	0/1:11:7:4,3:0.4286	114Vc01D08
114Vc011	1597245	.	A	G	8.58	PASS	F	GT:GQ:DP:AD:AF	0/1:8:3:2,1:0.3333	114Vc01D08
114Vc011	1598873	.	A	AT	0.53	LowQual	F	GT:GQ:DP:AD:AF	0/1:0:2:1,1:0.5000	114Vc01D08
114Vc011	1601339	.	A	G	8.03	PASS	F	GT:GQ:DP:AD:AF	0/1:8:2:1,1:0.5000	114Vc01D08
114Vc011	1601463	.	C	A	4.45	PASS	F	GT:GQ:DP:AD:AF	0/1:4:2:1,1:0.5000	114Vc01D08
114Vc011	1601612	.	T	C	9.94	PASS	P	GT:GQ:DP:AD:AF	0/1:9:2:1,1:0.5000	114Vc01D08
114Vc011	1610487	.	G	A	6.94	PASS	F	GT:GQ:DP:AD:AF	0/1:6:2:1,1:0.5000	114Vc01D08
114Vc011	1611074	.	G	C	8.94	PASS	F	GT:GQ:DP:AD:AF	0/1:8:2:1,1:0.5000	114Vc01D08
114Vc011	1611519	.	T	C	9.13	PASS	F	GT:GQ:DP:AD:AF	0/1:9:3:2,1:0.3333	114Vc01D08
114Vc011	1611705	.	GA	G	0.00	LowQual	F	GT:GQ:DP:AD:AF	1/1:0:3:0,1:0.3333	114Vc01D08
114Vc011	1612172	.	T	C	9.26	PASS	F	GT:GQ:DP:AD:AF	0/1:9:2:1,1:0.5000	114Vc01D08
114Vc011	1613178	.	T	C	8.09	PASS	F	GT:GQ:DP:AD:AF	0/1:8:2:1,1:0.5000	114Vc01D08
114Vc011	1613677	.	A	G	8.64	PASS	P	GT:GQ:DP:AD:AF	0/1:8:2:1,1:0.5000	114Vc01D08
114Vc011	1628678	.	T	G	6.61	PASS	F	GT:GQ:DP:AD:AF	0/1:6:4:3,1:0.2500	114Vc01D08
114Vc011	1636036	.	C	T	8.60	PASS	P	GT:GQ:DP:AD:AF	0/1:8:3:2,1:0.3333	114Vc01D08
114Vc011	1636197	.	G	A	8.33	PASS	P	GT:GQ:DP:AD:AF	0/1:8:3:1,1:0.3333	114Vc01D08
114Vc011	1637019	.	T	C	6.38	PASS	F	GT:GQ:DP:AD:AF	0/1:6:3:2,1:0.3333	114Vc01D08
114Vc011	1637271	.	T	C	6.45	PASS	F	GT:GQ:DP:AD:AF	0/1:6:3:2,1:0.3333	114Vc01D08
114Vc011	1638104	.	G	A	10.54	PASS	P	GT:GQ:DP:AD:AF	0/1:10:3:1,2:0.6667	114Vc01D08
114Vc011	1639437	.	C	T	4.94	PASS	F	GT:GQ:DP:AD:AF	0/1:4:4:2,2:0.5000	114Vc01D08
114Vc011	1639982	.	G	A	5.16	PASS	F	GT:GQ:DP:AD:AF	0/1:5:3:1,2:0.6667	114Vc01D08
114Vc011	1642577	.	T	C	8.62	PASS	P	GT:GQ:DP:AD:AF	0/1:8:2:1,1:0.5000	114Vc01D08
114Vc011	1655454	.	TCAAA	T	4.22	PASS	F	GT:GQ:DP:AD:AF	0/1:4:3:2,1:0.3333	114Vc01D08
114Vc011	1665742	.	G	C	11.37	PASS	F	GT:GQ:DP:AD:AF	0/1:11:3:2,1:0.3333	114Vc01D08
114Vc011	1666899	.	A	AT	3.29	PASS	F	GT:GQ:DP:AD:AF	0/1:3:2:1,1:0.5000	114Vc01D08
114Vc011	1695313	.	A	G	9.01	PASS	P	GT:GQ:DP:AD:AF	0/1:9:2:1,1:0.5000	114Vc01D08
114Vc011	1695618	.	A	G	5.06	PASS	F	GT:GQ:DP:AD:AF	0/1:5:2:1,1:0.5000	114Vc01D08
114Vc011	1697485	.	G	A	11.70	PASS	P	GT:GQ:DP:AD:AF	0/1:11:2:1,1:0.5000	114Vc01D08
114Vc011	1697663	.	G	A	8.55	PASS	F	GT:GQ:DP:AD:AF	0/1:8:2:1,1:0.5000	114Vc01D08
114Vc011	1707341	.	A	G	8.07	PASS	F	GT:GQ:DP:AD:AF	0/1:8:4:3,1:0.2500	114Vc01D08
114Vc011	1710234	.	C	G	6.66	PASS	F	GT:GQ:DP:AD:AF	0/1:6:2:1,1:0.5000	114Vc01D08
114Vc011	1710657	.	T	C	8.87	PASS	P	GT:GQ:DP:AD:AF	0/1:8:2:1,1:0.5000	114Vc01D08
114Vc011	1711338	.	T	C	7.15	PASS	F	GT:GQ:DP:AD:AF	0/1:7:2:1,1:0.5000	114Vc01D08
114Vc011	1711383	.	T	C	5.65	PASS	F	GT:GQ:DP:AD:AF	0/1:5:2:1,1:0.5000	114Vc01D08
114Vc011	1711930	.	T	C	8.99	PASS	F	GT:GQ:DP:AD:AF	0/1:8:2:1,1:0.5000	114Vc01D08
114Vc011	1712012	.	A	G	9.68	PASS	F	GT:GQ:DP:AD:AF	0/1:9:2:1,1:0.5000	114Vc01D08
114Vc011	1712069	.	T	C	9.43	PASS	P	GT:GQ:DP:AD:AF	0/1:9:3:2,1:0.3333	114Vc01D08
114Vc011	1712666	.	C	G	9.14	PASS	P	GT:GQ:DP:AD:AF	0/1:9:4:2,2:0.5000	114Vc01D08
114Vc011	1713025	.	C	A	4.77	PASS	F	GT:GQ:DP:AD:AF	1/1:4:3:0,1:0.3333	114Vc01D08
114Vc011	1713354	.	A	G	12.24	PASS	F	GT:GQ:DP:AD:AF	0/1:12:2:1,1:0.5000	114Vc01D08
114Vc011	1713447	.	T	G	8.44	PASS	F	GT:GQ:DP:AD:AF	0/1:8:2:1,1:0.5000	114Vc01D08
114Vc011	1713626	.	G	A	11.68	PASS	F	GT:GQ:DP:AD:AF	0/1:11:2:1,1:0.5000	114Vc01D08
114Vc011	1713690	.	T	C	8.87	PASS	P	GT:GQ:DP:AD:AF	0/1:8:2:1,1:0.5000	114Vc01D08
114Vc011	1714481	.	C	T	11.58	PASS	F	GT:GQ:DP:AD:AF	1/1:11:2:0,2:1.0000	114Vc01D08
114Vc011	1714858	.	T	G	7.55	PASS	F	GT:GQ:DP:AD:AF	0/1:7:2:1,1:0.5000	114Vc01D08
114Vc011	1714955	.	T	C	12.36	PASS	F	GT:GQ:DP:AD:AF	0/1:12:2:1,1:0.5000	114Vc01D08
114Vc011	1715325	.	G	T	14.14	PASS	F	GT:GQ:DP:AD:AF	0/1:14:2:1,1:0.5000	114Vc01D08
114Vc011	1715672	.	T	C	5.93	PASS	F	GT:GQ:DP:AD:AF	0/1:5:2:1,1:0.5000	114Vc01D08
114Vc011	1716034	.	C	G	3.02	PASS	F	GT:GQ:DP:AD:AF	1/1:3:2:0,1:0.5000	114Vc01D08
114Vc011	1716322	.	T	C	7.55	PASS	F	GT:GQ:DP:AD:AF	0/1:7:2:1,1:0.5000	114Vc01D08
114Vc011	1719477	.	A	ATT	3.63	PASS	F	GT:GQ:DP:AD:AF	0/1:3:2:1,1:0.5000	114Vc01D08
114Vc011	1719600	.	A	G	5.38	PASS	F	GT:GQ:DP:AD:AF	0/1:5:2:1,1:0.5000	114Vc01D08
114Vc011	1721343	.	T	C	9.19	PASS	P	GT:GQ:DP:AD:AF	0/1:9:2:1,1:0.5000	114Vc01D08
114Vc011	1726804	.	A	G	8.18	PASS	F	GT:GQ:DP:AD:AF	0/1:8:2:1,1:0.5000	114Vc01D08
114Vc011	1726809	.	G	A	10.80	PASS	F	GT:GQ:DP:AD:AF	0/1:10:2:1,1:0.5000	114Vc01D08
114Vc011	1736485	.	T	C	8.44	PASS	P	GT:GQ:DP:AD:AF	0/1:8:2:1,1:0.5000	114Vc01D08
114Vc011	1738590	.	A	G	10.10	PASS	F	GT:GQ:DP:AD:AF	0/1:10:3:2,1:0.3333	114Vc01D08
114Vc011	1740178	.	G	A	5.36	PASS	F	GT:GQ:DP:AD:AF	1/1:5:2:0,2:1.0000	114Vc01D08
114Vc011	1740703	.	T	G	11.73	PASS	F	GT:GQ:DP:AD:AF	0/1:11:3:2,1:0.3333	114Vc01D08
114Vc011	1745330	.	G	C	6.81	PASS	F	GT:GQ:DP:AD:AF	0/1:6:2:1,1:0.5000	114Vc01D08
114Vc011	1745876	.	A	G	8.89	PASS	P	GT:GQ:DP:AD:AF	0/1:8:2:1,1:0.5000	114Vc01D08
114Vc011	1749085	.	G	A	10.19	PASS	P	GT:GQ:DP:AD:AF	0/1:10:4:3,1:0.2500	114Vc01D08
114Vc011	1750633	.	A	G	12.15	PASS	P	GT:GQ:DP:AD:AF	0/1:12:5:3,2:0.4000	114Vc01D08
114Vc011	1752398	.	G	A	5.57	PASS	F	GT:GQ:DP:AD:AF	0/1:5:5:3,1:0.2000	114Vc01D08
114Vc011	1761501	.	G	A	8.31	PASS	P	GT:GQ:DP:AD:AF	0/1:8:5:4,1:0.2000	114Vc01D08
114Vc011	1761830	.	G	A	9.68	PASS	P	GT:GQ:DP:AD:AF	0/1:9:6:5,1:0.1667	114Vc01D08
114Vc011	1763608	.	A	G	9.70	PASS	P	GT:GQ:DP:AD:AF	0/1:9:7:5,2:0.2857	114Vc01D08
114Vc011	1768262	.	C	T	8.87	PASS	P	GT:GQ:DP:AD:AF	0/1:8:2:1,1:0.5000	114Vc01D08
114Vc011	1769897	.	T	C	9.54	PASS	P	GT:GQ:DP:AD:AF	1/1:9:2:0,2:1.0000	114Vc01D08
114Vc011	1770211	.	G	C	11.50	PASS	F	GT:GQ:DP:AD:AF	0/1:11:2:1,1:0.5000	114Vc01D08
114Vc011	1770903	.	C	G	9.06	PASS	F	GT:GQ:DP:AD:AF	0/1:9:3:2,1:0.3333	114Vc01D08
114Vc011	1771135	.	T	G	10.27	PASS	F	GT:GQ:DP:AD:AF	0/1:10:3:2,1:0.3333	114Vc01D08
114Vc011	1772047	.	T	C	14.45	PASS	P	GT:GQ:DP:AD:AF	0/1:14:4:2,2:0.5000	114Vc01D08
114Vc011	1772360	.	T	C	7.51	PASS	F	GT:GQ:DP:AD:AF	0/1:7:4:3,1:0.2500	114Vc01D08
114Vc011	1773204	.	T	C	13.32	PASS	F	GT:GQ:DP:AD:AF	0/1:13:4:2,2:0.5000	114Vc01D08
114Vc011	1773997	.	T	C	11.13	PASS	P	GT:GQ:DP:AD:AF	0/1:11:6:4,2:0.3333	114Vc01D08
114Vc011	1776562	.	T	C	8.96	PASS	P	GT:GQ:DP:AD:AF	0/1:8:6:4,2:0.3333	114Vc01D08
114Vc011	1777821	.	C	T	11.00	PASS	P	GT:GQ:DP:AD:AF	0/1:11:4:2,2:0.5000	114Vc01D08
114Vc011	1778590	.	A	C	14.96	PASS	F	GT:GQ:DP:AD:AF	0/1:14:3:2,1:0.3333	114Vc01D08
114Vc011	1780489	.	T	C	10.54	PASS	P	GT:GQ:DP:AD:AF	0/1:10:5:3,2:0.4000	114Vc01D08
114Vc011	1780795	.	C	T	8.66	PASS	P	GT:GQ:DP:AD:AF	0/1:8:6:3,2:0.3333	114Vc01D08
114Vc011	1787273	.	A	G	10.06	PASS	P	GT:GQ:DP:AD:AF	0/1:10:5:3,2:0.4000	114Vc01D08
114Vc011	1798451	.	T	C	7.33	PASS	F	GT:GQ:DP:AD:AF	0/1:7:2:1,1:0.5000	114Vc01D08
114Vc011	1800337	.	A	G	6.86	PASS	F	GT:GQ:DP:AD:AF	0/1:6:3:2,1:0.3333	114Vc01D08
114Vc011	1800726	.	A	G	5.61	PASS	F	GT:GQ:DP:AD:AF	0/1:5:3:2,1:0.3333	114Vc01D08
114Vc011	1800964	.	A	G	7.17	PASS	F	GT:GQ:DP:AD:AF	0/1:7:3:2,1:0.3333	114Vc01D08
114Vc011	1801441	.	A	G	7.48	PASS	F	GT:GQ:DP:AD:AF	0/1:7:3:2,1:0.3333	114Vc01D08
114Vc011	1802017	.	A	G	5.35	PASS	F	GT:GQ:DP:AD:AF	0/1:5:4:3,1:0.2500	114Vc01D08
114Vc011	1809250	.	C	T	10.08	PASS	P	GT:GQ:DP:AD:AF	0/1:10:5:3,2:0.4000	114Vc01D08
114Vc011	1810519	.	C	T	8.24	PASS	P	GT:GQ:DP:AD:AF	0/1:8:6:4,2:0.3333	114Vc01D08
114Vc011	1814946	.	C	T	11.46	PASS	P	GT:GQ:DP:AD:AF	0/1:11:6:4,2:0.3333	114Vc01D08
114Vc011	1817392	.	A	T	6.77	PASS	F	GT:GQ:DP:AD:AF	0/1:6:3:2,1:0.3333	114Vc01D08
114Vc011	1823005	.	T	C	7.02	PASS	F	GT:GQ:DP:AD:AF	0/1:7:4:2,1:0.2500	114Vc01D08
114Vc011	1824562	.	C	T	6.17	PASS	F	GT:GQ:DP:AD:AF	0/1:6:4:3,1:0.2500	114Vc01D08
114Vc011	1824819	.	T	C	10.45	PASS	P	GT:GQ:DP:AD:AF	0/1:10:4:2,2:0.5000	114Vc01D08
114Vc011	1827933	.	A	G	17.29	PASS	F	GT:GQ:DP:AD:AF	0/1:17:3:2,1:0.3333	114Vc01D08
114Vc011	1829110	.	T	TC	1.15	LowQual	F	GT:GQ:DP:AD:AF	1/1:1:3:1,1:0.3333	114Vc01D08
114Vc011	1832753	.	T	C	8.48	PASS	P	GT:GQ:DP:AD:AF	0/1:8:3:2,1:0.3333	114Vc01D08
114Vc011	1840823	.	T	G	5.97	PASS	F	GT:GQ:DP:AD:AF	0/1:5:4:3,1:0.2500	114Vc01D08
114Vc011	1841429	.	A	G	10.08	PASS	P	GT:GQ:DP:AD:AF	0/1:10:4:2,2:0.5000	114Vc01D08
114Vc011	1841580	.	T	C	13.57	PASS	F	GT:GQ:DP:AD:AF	0/1:13:4:2,2:0.5000	114Vc01D08
114Vc011	1844304	.	CCA	C	0.00	LowQual	F	GT:GQ:DP:AD:AF	0/1:0:2:0,2:1.0000	114Vc01D08
114Vc011	1847149	.	T	A	3.57	PASS	F	GT:GQ:DP:AD:AF	1/1:3:2:0,1:0.5000	114Vc01D08
114Vc011	1850970	.	C	G	4.89	PASS	F	GT:GQ:DP:AD:AF	1/1:4:2:0,1:0.5000	114Vc01D08
114Vc011	1853582	.	G	A	6.83	PASS	F	GT:GQ:DP:AD:AF	0/1:6:3:2,1:0.3333	114Vc01D08
114Vc011	1854004	.	T	C	9.71	PASS	P	GT:GQ:DP:AD:AF	0/1:9:3:2,1:0.3333	114Vc01D08
114Vc011	1854697	.	GC	G	0.00	LowQual	F	GT:GQ:DP:AD:AF	0/1:0:5:1,1:0.2000	114Vc01D08
114Vc011	1856826	.	A	G	16.22	PASS	F	GT:GQ:DP:AD:AF	0/1:16:3:1,2:0.6667	114Vc01D08
114Vc011	1859396	.	C	G	6.25	PASS	F	GT:GQ:DP:AD:AF	0/1:6:6:3,3:0.5000	114Vc01D08
114Vc011	1862723	.	C	G	5.26	PASS	F	GT:GQ:DP:AD:AF	0/1:5:2:1,1:0.5000	114Vc01D08
114Vc011	1868573	.	C	T	8.40	PASS	P	GT:GQ:DP:AD:AF	0/1:8:2:1,1:0.5000	114Vc01D08
114Vc011	1869103	.	G	A	11.16	PASS	P	GT:GQ:DP:AD:AF	0/1:11:2:1,1:0.5000	114Vc01D08
114Vc011	1871218	.	G	A	5.67	PASS	F	GT:GQ:DP:AD:AF	0/1:5:2:1,1:0.5000	114Vc01D08
114Vc011	1871384	.	A	G	13.48	PASS	P	GT:GQ:DP:AD:AF	0/1:13:2:1,1:0.5000	114Vc01D08
114Vc011	1872833	.	C	T	16.06	PASS	F	GT:GQ:DP:AD:AF	0/1:16:2:1,1:0.5000	114Vc01D08
114Vc011	1874501	.	A	G	5.37	PASS	F	GT:GQ:DP:AD:AF	0/1:5:2:1,1:0.5000	114Vc01D08
114Vc011	1874909	.	C	G	11.60	PASS	P	GT:GQ:DP:AD:AF	0/1:11:2:1,1:0.5000	114Vc01D08
114Vc011	1875706	.	T	C	8.46	PASS	F	GT:GQ:DP:AD:AF	0/1:8:2:1,1:0.5000	114Vc01D08
114Vc011	1876669	.	G	A	14.45	PASS	F	GT:GQ:DP:AD:AF	0/1:14:2:1,1:0.5000	114Vc01D08
114Vc011	1876749	.	A	C	6.84	PASS	F	GT:GQ:DP:AD:AF	0/1:6:2:1,1:0.5000	114Vc01D08
114Vc011	1877913	.	G	C	12.89	PASS	F	GT:GQ:DP:AD:AF	0/1:12:4:2,2:0.5000	114Vc01D08
114Vc011	1877919	.	C	G	8.23	PASS	F	GT:GQ:DP:AD:AF	0/1:8:4:2,1:0.2500	114Vc01D08
114Vc011	1881435	.	T	C	6.44	PASS	F	GT:GQ:DP:AD:AF	0/1:6:3:2,1:0.3333	114Vc01D08
114Vc011	1881603	.	T	C	5.87	PASS	F	GT:GQ:DP:AD:AF	0/1:5:3:2,1:0.3333	114Vc01D08
114Vc011	1884078	.	A	G	18.85	PASS	F	GT:GQ:DP:AD:AF	0/1:18:6:4,2:0.3333	114Vc01D08
114Vc011	1887875	.	A	G	12.33	PASS	P	GT:GQ:DP:AD:AF	0/1:12:4:2,2:0.5000	114Vc01D08
114Vc011	1889921	.	T	C	5.95	PASS	F	GT:GQ:DP:AD:AF	0/1:5:3:2,1:0.3333	114Vc01D08
114Vc011	1892207	.	C	T	6.36	PASS	F	GT:GQ:DP:AD:AF	0/1:6:3:2,1:0.3333	114Vc01D08
114Vc011	1893453	.	C	T	8.33	PASS	P	GT:GQ:DP:AD:AF	0/1:8:2:1,1:0.5000	114Vc01D08
114Vc011	1893824	.	TG	T	0.00	LowQual	F	GT:GQ:DP:AD:AF	0/1:0:2:1,1:0.5000	114Vc01D08
114Vc011	1905030	.	G	T	18.80	PASS	F	GT:GQ:DP:AD:AF	0/1:18:5:3,2:0.4000	114Vc01D08
114Vc011	1905220	.	T	C	10.78	PASS	P	GT:GQ:DP:AD:AF	0/1:10:5:3,2:0.4000	114Vc01D08
114Vc011	1905696	.	T	C	8.25	PASS	F	GT:GQ:DP:AD:AF	0/1:8:5:3,2:0.4000	114Vc01D08
114Vc011	1909067	.	A	G	9.93	PASS	F	GT:GQ:DP:AD:AF	0/1:9:2:1,1:0.5000	114Vc01D08
114Vc011	1909291	.	A	G	10.83	PASS	F	GT:GQ:DP:AD:AF	0/1:10:2:1,1:0.5000	114Vc01D08
114Vc011	1910637	.	A	G	10.47	PASS	F	GT:GQ:DP:AD:AF	0/1:10:2:1,1:0.5000	114Vc01D08
114Vc011	1911853	.	C	G	9.86	PASS	F	GT:GQ:DP:AD:AF	0/1:9:3:2,1:0.3333	114Vc01D08
114Vc011	1916685	.	CTTT	C	2.44	PASS	F	GT:GQ:DP:AD:AF	0/1:2:3:1,2:0.6667	114Vc01D08
114Vc011	1924201	.	C	T	9.49	PASS	P	GT:GQ:DP:AD:AF	0/1:9:2:1,1:0.5000	114Vc01D08
114Vc011	1924310	.	G	A	8.98	PASS	P	GT:GQ:DP:AD:AF	0/1:8:2:1,1:0.5000	114Vc01D08
114Vc011	1924761	.	T	C	9.33	PASS	P	GT:GQ:DP:AD:AF	1/1:9:2:0,2:1.0000	114Vc01D08
114Vc011	1929031	.	T	C	8.66	PASS	P	GT:GQ:DP:AD:AF	0/1:8:4:3,1:0.2500	114Vc01D08
114Vc011	1929240	.	T	G	8.67	PASS	F	GT:GQ:DP:AD:AF	0/1:8:4:3,1:0.2500	114Vc01D08
114Vc011	1933583	.	T	C	6.71	PASS	F	GT:GQ:DP:AD:AF	0/1:6:3:2,1:0.3333	114Vc01D08
114Vc011	1935424	.	A	G	13.40	PASS	F	GT:GQ:DP:AD:AF	0/1:13:2:1,1:0.5000	114Vc01D08
114Vc011	1948616	.	T	C	4.50	PASS	F	GT:GQ:DP:AD:AF	0/1:4:6:4,1:0.1667	114Vc01D08
114Vc011	1948617	.	G	A	14.07	PASS	F	GT:GQ:DP:AD:AF	0/1:14:6:4,2:0.3333	114Vc01D08
114Vc011	1948939	.	A	G	14.00	PASS	F	GT:GQ:DP:AD:AF	0/1:14:7:5,2:0.2857	114Vc01D08
114Vc011	1954416	.	T	C	13.19	PASS	P	GT:GQ:DP:AD:AF	0/1:13:5:3,2:0.4000	114Vc01D08
114Vc011	1958530	.	A	G	9.68	PASS	P	GT:GQ:DP:AD:AF	0/1:9:4:3,1:0.2500	114Vc01D08
114Vc011	1963115	.	C	T	4.02	PASS	F	GT:GQ:DP:AD:AF	1/1:4:3:0,1:0.3333	114Vc01D08
114Vc011	1963552	.	G	A	5.73	PASS	F	GT:GQ:DP:AD:AF	0/1:5:2:1,1:0.5000	114Vc01D08
114Vc011	1964243	.	T	C	7.30	PASS	F	GT:GQ:DP:AD:AF	0/1:7:2:1,1:0.5000	114Vc01D08
114Vc011	1964366	.	G	A	8.32	PASS	F	GT:GQ:DP:AD:AF	0/1:8:2:1,1:0.5000	114Vc01D08
114Vc011	1967070	.	G	A	4.99	PASS	F	GT:GQ:DP:AD:AF	0/1:4:3:2,1:0.3333	114Vc01D08
114Vc011	1968095	.	C	G	9.61	PASS	F	GT:GQ:DP:AD:AF	0/1:9:3:2,1:0.3333	114Vc01D08
114Vc011	1972146	.	G	A	10.97	PASS	P	GT:GQ:DP:AD:AF	0/1:10:5:3,2:0.4000	114Vc01D08
114Vc011	1981622	.	T	C	8.31	PASS	P	GT:GQ:DP:AD:AF	0/1:8:5:3,2:0.4000	114Vc01D08
114Vc011	1982334	.	G	A	10.33	PASS	P	GT:GQ:DP:AD:AF	0/1:10:5:4,1:0.2000	114Vc01D08
114Vc011	1984189	.	G	A	8.50	PASS	P	GT:GQ:DP:AD:AF	0/1:8:4:3,1:0.2500	114Vc01D08
114Vc011	1985006	.	G	A	9.19	PASS	P	GT:GQ:DP:AD:AF	0/1:9:2:1,1:0.5000	114Vc01D08
114Vc011	1985420	.	A	G	9.79	PASS	F	GT:GQ:DP:AD:AF	0/1:9:2:1,1:0.5000	114Vc01D08
114Vc011	1985462	.	T	C	8.24	PASS	P	GT:GQ:DP:AD:AF	0/1:8:2:1,1:0.5000	114Vc01D08
114Vc011	1994943	.	G	A	5.33	PASS	F	GT:GQ:DP:AD:AF	0/1:5:2:0,1:0.5000	114Vc01D08
114Vc011	2015985	.	C	A	5.57	PASS	F	GT:GQ:DP:AD:AF	1/1:5:2:0,1:0.5000	114Vc01D08
114Vc011	2016485	.	T	C	8.68	PASS	P	GT:GQ:DP:AD:AF	0/1:8:2:1,1:0.5000	114Vc01D08
114Vc011	2018974	.	T	C	8.46	PASS	P	GT:GQ:DP:AD:AF	0/1:8:3:2,1:0.3333	114Vc01D08
114Vc011	2020841	.	T	C	9.50	PASS	F	GT:GQ:DP:AD:AF	0/1:9:4:3,1:0.2500	114Vc01D08
114Vc011	2021754	.	T	C	8.37	PASS	F	GT:GQ:DP:AD:AF	0/1:8:3:2,1:0.3333	114Vc01D08
114Vc011	2023280	.	G	A	10.33	PASS	P	GT:GQ:DP:AD:AF	0/1:10:4:3,1:0.2500	114Vc01D08
114Vc011	2025337	.	T	G	12.77	PASS	P	GT:GQ:DP:AD:AF	0/1:12:5:2,3:0.6000	114Vc01D08
114Vc011	2025338	.	G	A	8.55	PASS	P	GT:GQ:DP:AD:AF	0/1:8:5:3,2:0.4000	114Vc01D08
114Vc011	2033207	.	T	G	8.29	PASS	P	GT:GQ:DP:AD:AF	1/1:8:2:0,2:1.0000	114Vc01D08
114Vc011	2036880	.	T	C	8.54	PASS	P	GT:GQ:DP:AD:AF	1/1:8:2:0,2:1.0000	114Vc01D08
114Vc011	2037117	.	T	C	9.40	PASS	P	GT:GQ:DP:AD:AF	0/1:9:2:1,1:0.5000	114Vc01D08
114Vc011	2037252	.	T	C	9.88	PASS	P	GT:GQ:DP:AD:AF	0/1:9:2:1,1:0.5000	114Vc01D08
114Vc011	2041961	.	C	A	4.78	PASS	F	GT:GQ:DP:AD:AF	0/1:4:3:2,1:0.3333	114Vc01D08
114Vc011	2048322	.	G	A	9.50	PASS	P	GT:GQ:DP:AD:AF	0/1:9:5:4,1:0.2000	114Vc01D08
114Vc011	2053709	.	A	G	6.22	PASS	F	GT:GQ:DP:AD:AF	0/1:6:6:4,1:0.1667	114Vc01D08
114Vc011	2054799	.	T	C	5.21	PASS	F	GT:GQ:DP:AD:AF	0/1:5:7:5,2:0.2857	114Vc01D08
114Vc011	2055206	.	G	A	8.80	PASS	P	GT:GQ:DP:AD:AF	0/1:8:8:6,2:0.2500	114Vc01D08
114Vc011	2058990	.	C	T	13.11	PASS	F	GT:GQ:DP:AD:AF	0/1:13:3:1,1:0.3333	114Vc01D08
114Vc011	2059794	.	T	G	8.44	PASS	P	GT:GQ:DP:AD:AF	0/1:8:4:3,1:0.2500	114Vc01D08
114Vc011	2061926	.	G	A	5.29	PASS	F	GT:GQ:DP:AD:AF	0/1:5:2:1,1:0.5000	114Vc01D08
114Vc011	2062075	.	G	A	10.68	PASS	F	GT:GQ:DP:AD:AF	0/1:10:2:1,1:0.5000	114Vc01D08
114Vc011	2062358	.	G	A	6.32	PASS	F	GT:GQ:DP:AD:AF	0/1:6:2:1,1:0.5000	114Vc01D08
114Vc011	2063685	.	A	C	5.13	PASS	F	GT:GQ:DP:AD:AF	1/1:5:4:2,2:0.5000	114Vc01D08
114Vc011	2066185	.	T	C	17.07	PASS	P	GT:GQ:DP:AD:AF	0/1:17:8:5,3:0.3750	114Vc01D08
114Vc011	2067754	.	C	T	8.91	PASS	F	GT:GQ:DP:AD:AF	0/1:8:5:3,2:0.4000	114Vc01D08
114Vc011	2067755	.	T	C	5.98	PASS	F	GT:GQ:DP:AD:AF	0/1:5:5:3,2:0.4000	114Vc01D08
114Vc011	2071857	.	A	G	10.43	PASS	F	GT:GQ:DP:AD:AF	0/1:10:5:4,1:0.2000	114Vc01D08
114Vc011	2079364	.	T	C	8.50	PASS	P	GT:GQ:DP:AD:AF	0/1:8:4:3,1:0.2500	114Vc01D08
114Vc011	2080406	.	T	C	6.99	PASS	F	GT:GQ:DP:AD:AF	0/1:6:4:3,1:0.2500	114Vc01D08
114Vc011	2081216	.	T	C	8.78	PASS	F	GT:GQ:DP:AD:AF	0/1:8:4:3,1:0.2500	114Vc01D08
114Vc011	2083975	.	A	AT	7.54	PASS	F	GT:GQ:DP:AD:AF	0/1:7:4:2,2:0.5000	114Vc01D08
114Vc011	2084563	.	A	G	9.75	PASS	P	GT:GQ:DP:AD:AF	0/1:9:4:2,2:0.5000	114Vc01D08
114Vc011	2089811	.	G	A	5.28	PASS	F	GT:GQ:DP:AD:AF	0/1:5:4:2,2:0.5000	114Vc01D08
114Vc011	2092820	.	G	A	9.66	PASS	F	GT:GQ:DP:AD:AF	0/1:9:3:2,1:0.3333	114Vc01D08
114Vc011	2092829	.	T	C	10.46	PASS	F	GT:GQ:DP:AD:AF	0/1:10:3:1,1:0.3333	114Vc01D08
114Vc011	2093578	.	T	C	8.84	PASS	F	GT:GQ:DP:AD:AF	0/1:8:3:2,1:0.3333	114Vc01D08
114Vc011	2098470	.	T	C	5.83	PASS	F	GT:GQ:DP:AD:AF	1/1:5:2:1,1:0.5000	114Vc01D08
114Vc011	2102420	.	T	C	5.77	PASS	F	GT:GQ:DP:AD:AF	0/1:5:2:1,1:0.5000	114Vc01D08
114Vc011	2105660	.	C	T	11.70	PASS	P	GT:GQ:DP:AD:AF	0/1:11:4:2,2:0.5000	114Vc01D08
114Vc011	2107829	.	G	C	19.91	PASS	F	GT:GQ:DP:AD:AF	0/1:19:3:1,2:0.6667	114Vc01D08
114Vc011	2110715	.	C	G	6.99	PASS	F	GT:GQ:DP:AD:AF	0/1:6:3:2,1:0.3333	114Vc01D08
114Vc011	2112291	.	A	G	6.19	PASS	F	GT:GQ:DP:AD:AF	0/1:6:3:2,1:0.3333	114Vc01D08
114Vc011	2112951	.	T	C	4.96	PASS	F	GT:GQ:DP:AD:AF	0/1:4:2:1,1:0.5000	114Vc01D08
114Vc011	2113083	.	C	T	8.26	PASS	F	GT:GQ:DP:AD:AF	0/1:8:2:1,1:0.5000	114Vc01D08
114Vc011	2118442	.	G	A	10.19	PASS	P	GT:GQ:DP:AD:AF	0/1:10:6:4,2:0.3333	114Vc01D08
114Vc011	2118450	.	T	G	8.56	PASS	P	GT:GQ:DP:AD:AF	0/1:8:6:3,3:0.5000	114Vc01D08
114Vc011	2121829	.	C	T	5.19	PASS	F	GT:GQ:DP:AD:AF	0/1:5:4:3,1:0.2500	114Vc01D08
114Vc011	2122537	.	G	A	10.31	PASS	P	GT:GQ:DP:AD:AF	0/1:10:4:3,1:0.2500	114Vc01D08
114Vc011	2123027	.	T	G	13.67	PASS	P	GT:GQ:DP:AD:AF	0/1:13:4:2,2:0.5000	114Vc01D08
114Vc011	2123517	.	T	C	11.40	PASS	F	GT:GQ:DP:AD:AF	0/1:11:4:2,1:0.2500	114Vc01D08
114Vc011	2123522	.	A	G	12.22	PASS	F	GT:GQ:DP:AD:AF	0/1:12:4:2,2:0.5000	114Vc01D08
114Vc011	2124219	.	A	G	13.17	PASS	P	GT:GQ:DP:AD:AF	0/1:13:3:1,2:0.6667	114Vc01D08
114Vc011	2124496	.	A	G	12.23	PASS	F	GT:GQ:DP:AD:AF	0/1:12:3:2,1:0.3333	114Vc01D08
114Vc011	2126093	.	C	A	0.00	LowQual	F	GT:GQ:DP:AD:AF	1/1:0:2:0,1:0.5000	114Vc01D08
114Vc011	2138858	.	G	A	10.12	PASS	P	GT:GQ:DP:AD:AF	0/1:10:5:3,2:0.4000	114Vc01D08
114Vc011	2140519	.	A	G	9.17	PASS	P	GT:GQ:DP:AD:AF	0/1:9:5:3,1:0.2000	114Vc01D08
114Vc011	2143278	.	C	T	6.31	PASS	F	GT:GQ:DP:AD:AF	0/1:6:3:2,1:0.3333	114Vc01D08
114Vc011	2143416	.	C	G	10.63	PASS	F	GT:GQ:DP:AD:AF	0/1:10:3:2,1:0.3333	114Vc01D08
114Vc011	2144170	.	T	C	9.36	PASS	F	GT:GQ:DP:AD:AF	0/1:9:4:3,1:0.2500	114Vc01D08
114Vc011	2145706	.	CT	C	0.00	LowQual	F	GT:GQ:DP:AD:AF	0/1:0:2:0,2:1.0000	114Vc01D08
114Vc011	2147789	.	AG	A	2.72	PASS	F	GT:GQ:DP:AD:AF	1/1:2:2:0,2:1.0000	114Vc01D08
114Vc011	2150230	.	A	G	5.22	PASS	F	GT:GQ:DP:AD:AF	0/1:5:2:1,1:0.5000	114Vc01D08
114Vc011	2151478	.	A	G	8.34	PASS	P	GT:GQ:DP:AD:AF	0/1:8:4:2,2:0.5000	114Vc01D08
114Vc011	2155014	.	T	C	6.41	PASS	F	GT:GQ:DP:AD:AF	0/1:6:4:2,2:0.5000	114Vc01D08
114Vc011	2165416	.	C	T	10.46	PASS	F	GT:GQ:DP:AD:AF	0/1:10:3:2,1:0.3333	114Vc01D08
114Vc011	2165927	.	T	C	8.09	PASS	F	GT:GQ:DP:AD:AF	0/1:8:2:1,1:0.5000	114Vc01D08
114Vc011	2166081	.	G	C	4.83	PASS	F	GT:GQ:DP:AD:AF	0/1:4:2:1,1:0.5000	114Vc01D08
114Vc011	2168870	.	G	C	5.90	PASS	F	GT:GQ:DP:AD:AF	0/1:5:3:2,1:0.3333	114Vc01D08
114Vc011	2170364	.	C	T	5.28	PASS	F	GT:GQ:DP:AD:AF	0/1:5:3:2,1:0.3333	114Vc01D08
114Vc011	2170372	.	T	C	6.58	PASS	F	GT:GQ:DP:AD:AF	0/1:6:3:2,1:0.3333	114Vc01D08
114Vc011	2191906	.	GT	G	4.50	PASS	F	GT:GQ:DP:AD:AF	1/1:4:3:0,2:0.6667	114Vc01D08
114Vc011	2194978	.	A	G	13.20	PASS	P	GT:GQ:DP:AD:AF	0/1:13:3:1,2:0.6667	114Vc01D08
114Vc011	2195539	.	T	C	10.22	PASS	P	GT:GQ:DP:AD:AF	0/1:10:3:1,1:0.3333	114Vc01D08
114Vc011	2196122	.	A	G	9.00	PASS	P	GT:GQ:DP:AD:AF	0/1:9:3:2,1:0.3333	114Vc01D08
114Vc011	2197059	.	A	G	13.82	PASS	F	GT:GQ:DP:AD:AF	0/1:13:2:1,1:0.5000	114Vc01D08
114Vc011	2197799	.	C	T	9.94	PASS	F	GT:GQ:DP:AD:AF	0/1:9:2:1,1:0.5000	114Vc01D08
114Vc011	2197878	.	T	C	6.24	PASS	F	GT:GQ:DP:AD:AF	0/1:6:2:1,1:0.5000	114Vc01D08
114Vc011	2197881	.	T	C	5.76	PASS	F	GT:GQ:DP:AD:AF	0/1:5:2:1,1:0.5000	114Vc01D08
114Vc011	2198530	.	C	G	11.36	PASS	F	GT:GQ:DP:AD:AF	0/1:11:2:1,1:0.5000	114Vc01D08
114Vc011	2199034	.	C	G	6.49	PASS	F	GT:GQ:DP:AD:AF	0/1:6:2:1,1:0.5000	114Vc01D08
114Vc011	2199994	.	G	A	8.19	PASS	F	GT:GQ:DP:AD:AF	0/1:8:2:1,1:0.5000	114Vc01D08
114Vc011	2209809	.	T	C	8.51	PASS	P	GT:GQ:DP:AD:AF	0/1:8:2:1,1:0.5000	114Vc01D08
114Vc011	2210968	.	C	G	13.82	PASS	F	GT:GQ:DP:AD:AF	0/1:13:2:1,1:0.5000	114Vc01D08
114Vc011	2216074	.	A	G	5.75	PASS	F	GT:GQ:DP:AD:AF	0/1:5:3:2,1:0.3333	114Vc01D08
114Vc011	2216435	.	G	A	4.57	PASS	F	GT:GQ:DP:AD:AF	1/1:4:3:0,3:1.0000	114Vc01D08
114Vc011	2216700	.	A	G	6.85	PASS	F	GT:GQ:DP:AD:AF	0/1:6:3:2,1:0.3333	114Vc01D08
114Vc011	2220364	.	G	A	13.81	PASS	F	GT:GQ:DP:AD:AF	0/1:13:3:2,1:0.3333	114Vc01D08
114Vc011	2226133	.	G	T	10.80	PASS	P	GT:GQ:DP:AD:AF	0/1:10:6:4,2:0.3333	114Vc01D08
114Vc011	2231985	.	G	A	9.02	PASS	P	GT:GQ:DP:AD:AF	0/1:9:4:2,2:0.5000	114Vc01D08
114Vc011	2234466	.	A	G	8.28	PASS	P	GT:GQ:DP:AD:AF	0/1:8:4:2,2:0.5000	114Vc01D08
114Vc011	2235140	.	CT	C	6.40	PASS	F	GT:GQ:DP:AD:AF	1/1:6:5:1,3:0.6000	114Vc01D08
114Vc011	2239149	.	C	G	11.36	PASS	P	GT:GQ:DP:AD:AF	0/1:11:7:5,2:0.2857	114Vc01D08
114Vc011	2239332	.	C	G	6.03	PASS	F	GT:GQ:DP:AD:AF	0/1:6:7:6,1:0.1429	114Vc01D08
114Vc011	2240013	.	A	G	8.79	PASS	P	GT:GQ:DP:AD:AF	0/1:8:7:5,2:0.2857	114Vc01D08
114Vc011	2241107	.	T	C	12.49	PASS	P	GT:GQ:DP:AD:AF	0/1:12:7:5,2:0.2857	114Vc01D08
114Vc011	2242355	.	A	G	9.47	PASS	P	GT:GQ:DP:AD:AF	0/1:9:7:5,2:0.2857	114Vc01D08
114Vc011	2246304	.	C	T	6.71	PASS	F	GT:GQ:DP:AD:AF	0/1:6:7:4,2:0.2857	114Vc01D08
114Vc011	2247726	.	A	G	11.05	PASS	P	GT:GQ:DP:AD:AF	0/1:11:6:4,2:0.3333	114Vc01D08
114Vc011	2248626	.	G	C	5.54	PASS	F	GT:GQ:DP:AD:AF	0/1:5:4:2,2:0.5000	114Vc01D08
114Vc011	2261467	.	G	A	8.67	PASS	P	GT:GQ:DP:AD:AF	0/1:8:4:3,1:0.2500	114Vc01D08
114Vc011	2263100	.	T	C	5.79	PASS	F	GT:GQ:DP:AD:AF	0/1:5:2:1,1:0.5000	114Vc01D08
114Vc011	2264849	.	G	A	11.14	PASS	P	GT:GQ:DP:AD:AF	0/1:11:3:2,1:0.3333	114Vc01D08
114Vc011	2266162	.	G	C	6.38	PASS	F	GT:GQ:DP:AD:AF	0/1:6:2:1,1:0.5000	114Vc01D08
114Vc011	2272281	.	A	G	6.68	PASS	F	GT:GQ:DP:AD:AF	0/1:6:4:3,1:0.2500	114Vc01D08
114Vc011	2272942	.	G	A	4.54	PASS	F	GT:GQ:DP:AD:AF	0/1:4:3:2,1:0.3333	114Vc01D08
114Vc011	2272951	.	T	G	5.57	PASS	F	GT:GQ:DP:AD:AF	0/1:5:3:2,1:0.3333	114Vc01D08
114Vc011	2273292	.	A	T	5.09	PASS	F	GT:GQ:DP:AD:AF	0/1:5:3:2,1:0.3333	114Vc01D08
114Vc011	2273553	.	G	A	6.55	PASS	F	GT:GQ:DP:AD:AF	0/1:6:4:3,1:0.2500	114Vc01D08
114Vc011	2275432	.	A	G	14.87	PASS	F	GT:GQ:DP:AD:AF	0/1:14:4:3,1:0.2500	114Vc01D08
114Vc011	2278013	.	C	G	8.24	PASS	P	GT:GQ:DP:AD:AF	0/1:8:5:4,1:0.2000	114Vc01D08
114Vc011	2281556	.	C	G	9.98	PASS	P	GT:GQ:DP:AD:AF	0/1:9:3:1,2:0.6667	114Vc01D08
114Vc011	2282941	.	C	T	9.07	PASS	F	GT:GQ:DP:AD:AF	0/1:9:4:3,1:0.2500	114Vc01D08
114Vc011	2283578	.	A	G	15.74	PASS	P	GT:GQ:DP:AD:AF	0/1:15:5:3,2:0.4000	114Vc01D08
114Vc011	2284306	.	C	T	12.88	PASS	P	GT:GQ:DP:AD:AF	0/1:12:7:4,3:0.4286	114Vc01D08
114Vc011	2289017	.	T	C	7.43	PASS	F	GT:GQ:DP:AD:AF	0/1:7:4:3,1:0.2500	114Vc01D08
114Vc011	2290458	.	G	A	6.71	PASS	F	GT:GQ:DP:AD:AF	0/1:6:3:2,1:0.3333	114Vc01D08
114Vc011	2290892	.	C	T	5.53	PASS	F	GT:GQ:DP:AD:AF	1/1:5:3:1,2:0.6667	114Vc01D08
114Vc011	2291242	.	T	C	5.19	PASS	F	GT:GQ:DP:AD:AF	0/1:5:2:1,1:0.5000	114Vc01D08
114Vc011	2291960	.	G	C	11.47	PASS	F	GT:GQ:DP:AD:AF	0/1:11:2:1,1:0.5000	114Vc01D08
114Vc011	2292651	.	T	C	6.98	PASS	F	GT:GQ:DP:AD:AF	0/1:6:2:1,1:0.5000	114Vc01D08
114Vc011	2293470	.	T	C	11.47	PASS	F	GT:GQ:DP:AD:AF	0/1:11:3:2,1:0.3333	114Vc01D08
114Vc011	2293504	.	T	C	8.47	PASS	P	GT:GQ:DP:AD:AF	0/1:8:3:2,1:0.3333	114Vc01D08
114Vc011	2293518	.	T	C	6.21	PASS	F	GT:GQ:DP:AD:AF	0/1:6:3:2,1:0.3333	114Vc01D08
114Vc011	2293642	.	T	C	6.80	PASS	F	GT:GQ:DP:AD:AF	0/1:6:3:2,1:0.3333	114Vc01D08
114Vc011	2294561	.	A	G	5.38	PASS	F	GT:GQ:DP:AD:AF	0/1:5:3:2,1:0.3333	114Vc01D08
114Vc011	2294620	.	G	T	7.09	PASS	F	GT:GQ:DP:AD:AF	0/1:7:3:1,2:0.6667	114Vc01D08
114Vc011	2298218	.	A	G	14.77	PASS	P	GT:GQ:DP:AD:AF	0/1:14:6:4,2:0.3333	114Vc01D08
114Vc011	2299019	.	G	A	12.23	PASS	P	GT:GQ:DP:AD:AF	0/1:12:6:2,3:0.5000	114Vc01D08
114Vc011	2301189	.	A	G	9.97	PASS	P	GT:GQ:DP:AD:AF	0/1:9:7:4,2:0.2857	114Vc01D08
114Vc011	2302539	.	A	G	12.42	PASS	P	GT:GQ:DP:AD:AF	0/1:12:5:3,2:0.4000	114Vc01D08
114Vc011	2304972	.	C	G	11.19	PASS	F	GT:GQ:DP:AD:AF	0/1:11:8:6,2:0.2500	114Vc01D08
114Vc011	2309761	.	T	C	12.90	PASS	P	GT:GQ:DP:AD:AF	0/1:12:7:4,3:0.4286	114Vc01D08
114Vc011	2316033	.	T	C	6.08	PASS	F	GT:GQ:DP:AD:AF	0/1:6:3:2,1:0.3333	114Vc01D08
114Vc011	2322275	.	A	G	6.97	PASS	F	GT:GQ:DP:AD:AF	0/1:6:3:2,1:0.3333	114Vc01D08
114Vc011	2328248	.	A	G	6.62	PASS	F	GT:GQ:DP:AD:AF	0/1:6:4:3,1:0.2500	114Vc01D08
114Vc011	2329034	.	A	G	9.53	PASS	P	GT:GQ:DP:AD:AF	0/1:9:5:3,2:0.4000	114Vc01D08
114Vc011	2330557	.	A	G	13.31	PASS	F	GT:GQ:DP:AD:AF	0/1:13:2:1,1:0.5000	114Vc01D08
114Vc011	2330614	.	T	G	9.79	PASS	P	GT:GQ:DP:AD:AF	0/1:9:2:1,1:0.5000	114Vc01D08
114Vc011	2331000	.	T	A	11.69	PASS	F	GT:GQ:DP:AD:AF	0/1:11:2:1,1:0.5000	114Vc01D08
114Vc011	2332227	.	T	C	11.84	PASS	P	GT:GQ:DP:AD:AF	0/1:11:2:1,1:0.5000	114Vc01D08
114Vc011	2334943	.	C	T	4.83	PASS	F	GT:GQ:DP:AD:AF	0/1:4:3:2,1:0.3333	114Vc01D08
114Vc011	2335215	.	G	C	10.10	PASS	P	GT:GQ:DP:AD:AF	0/1:10:3:2,1:0.3333	114Vc01D08
114Vc011	2337109	.	G	A	9.13	PASS	P	GT:GQ:DP:AD:AF	0/1:9:3:2,1:0.3333	114Vc01D08
114Vc011	2339148	.	C	T	11.01	PASS	P	GT:GQ:DP:AD:AF	0/1:11:3:1,2:0.6667	114Vc01D08
114Vc011	2339657	.	C	G	5.22	PASS	F	GT:GQ:DP:AD:AF	1/1:5:3:0,1:0.3333	114Vc01D08
114Vc011	2340253	.	G	A	8.15	PASS	F	GT:GQ:DP:AD:AF	0/1:8:3:2,1:0.3333	114Vc01D08
114Vc011	2341882	.	G	A	11.45	PASS	P	GT:GQ:DP:AD:AF	0/1:11:3:2,1:0.3333	114Vc01D08
114Vc011	2347358	.	T	C	14.96	PASS	P	GT:GQ:DP:AD:AF	0/1:14:5:3,2:0.4000	114Vc01D08
114Vc011	2349561	.	A	G	6.14	PASS	F	GT:GQ:DP:AD:AF	1/1:6:2:1,1:0.5000	114Vc01D08
114Vc011	2350938	.	C	T	11.08	PASS	F	GT:GQ:DP:AD:AF	0/1:11:2:1,1:0.5000	114Vc01D08
114Vc011	2353621	.	G	A	5.12	PASS	F	GT:GQ:DP:AD:AF	0/1:5:3:2,1:0.3333	114Vc01D08
114Vc011	2357418	.	T	C	10.15	PASS	P	GT:GQ:DP:AD:AF	0/1:10:6:3,2:0.3333	114Vc01D08
114Vc011	2369394	.	TC	T	0.00	LowQual	F	GT:GQ:DP:AD:AF	1/1:0:5:1,2:0.4000	114Vc01D08
114Vc011	2369395	.	C	G	3.84	PASS	F	GT:GQ:DP:AD:AF	1/1:3:5:0,1:0.2000	114Vc01D08
114Vc011	2373005	.	T	C	10.54	PASS	P	GT:GQ:DP:AD:AF	0/1:10:4:2,2:0.5000	114Vc01D08
114Vc011	2373926	.	C	T	10.37	PASS	P	GT:GQ:DP:AD:AF	0/1:10:6:4,2:0.3333	114Vc01D08
114Vc011	2374969	.	C	T	14.40	PASS	P	GT:GQ:DP:AD:AF	0/1:14:6:2,3:0.5000	114Vc01D08
114Vc011	2377251	.	G	A	13.04	PASS	F	GT:GQ:DP:AD:AF	0/1:13:2:1,1:0.5000	114Vc01D08
114Vc011	2377330	.	C	G	6.68	PASS	F	GT:GQ:DP:AD:AF	0/1:6:2:1,1:0.5000	114Vc01D08
114Vc011	2384687	.	G	C	11.35	PASS	F	GT:GQ:DP:AD:AF	0/1:11:2:1,1:0.5000	114Vc01D08
114Vc011	2394052	.	A	G	10.13	PASS	F	GT:GQ:DP:AD:AF	0/1:10:7:5,2:0.2857	114Vc01D08
114Vc011	2394136	.	G	A	12.54	PASS	P	GT:GQ:DP:AD:AF	0/1:12:7:4,3:0.4286	114Vc01D08
114Vc011	2395904	.	T	TA	2.49	PASS	F	GT:GQ:DP:AD:AF	0/1:2:5:3,2:0.4000	114Vc01D08
114Vc011	2401177	.	G	A	8.42	PASS	P	GT:GQ:DP:AD:AF	0/1:8:6:4,2:0.3333	114Vc01D08
114Vc011	2410356	.	C	T	10.61	PASS	F	GT:GQ:DP:AD:AF	0/1:10:4:2,1:0.2500	114Vc01D08
114Vc011	2413280	.	C	T	9.71	PASS	P	GT:GQ:DP:AD:AF	0/1:9:3:2,1:0.3333	114Vc01D08
114Vc011	2414253	.	C	T	9.82	PASS	P	GT:GQ:DP:AD:AF	0/1:9:2:1,1:0.5000	114Vc01D08
114Vc011	2414463	.	A	G	6.32	PASS	F	GT:GQ:DP:AD:AF	0/1:6:2:1,1:0.5000	114Vc01D08
114Vc011	2414470	.	T	C	6.67	PASS	F	GT:GQ:DP:AD:AF	0/1:6:2:1,1:0.5000	114Vc01D08
114Vc011	2416627	.	C	G	4.53	PASS	F	GT:GQ:DP:AD:AF	1/1:4:2:0,2:1.0000	114Vc01D08
114Vc011	2419617	.	T	G	8.55	PASS	F	GT:GQ:DP:AD:AF	0/1:8:4:3,1:0.2500	114Vc01D08
114Vc011	2423682	.	G	A	3.22	PASS	F	GT:GQ:DP:AD:AF	1/1:3:2:0,2:1.0000	114Vc01D08
114Vc011	2424988	.	A	G	7.05	PASS	F	GT:GQ:DP:AD:AF	0/1:7:2:1,1:0.5000	114Vc01D08
114Vc011	2425638	.	G	A	19.50	PASS	F	GT:GQ:DP:AD:AF	1/1:19:3:0,3:1.0000	114Vc01D08
114Vc011	2425699	.	TCAC	T	1.28	LowQual	F	GT:GQ:DP:AD:AF	0/1:1:3:1,2:0.6667	114Vc01D08
114Vc011	2433623	.	C	G	15.96	PASS	F	GT:GQ:DP:AD:AF	0/1:15:3:2,1:0.3333	114Vc01D08
114Vc011	2435237	.	A	T	16.42	PASS	F	GT:GQ:DP:AD:AF	0/1:16:2:1,1:0.5000	114Vc01D08
114Vc011	2437224	.	G	A	13.75	PASS	P	GT:GQ:DP:AD:AF	0/1:13:6:2,3:0.5000	114Vc01D08
114Vc011	2439551	.	C	A	7.42	PASS	F	GT:GQ:DP:AD:AF	0/1:7:5:3,2:0.4000	114Vc01D08
114Vc011	2440081	.	C	T	10.09	PASS	P	GT:GQ:DP:AD:AF	0/1:10:5:3,2:0.4000	114Vc01D08
114Vc011	2440378	.	T	C	11.72	PASS	P	GT:GQ:DP:AD:AF	0/1:11:5:3,2:0.4000	114Vc01D08
114Vc011	2441628	.	C	T	11.51	PASS	P	GT:GQ:DP:AD:AF	0/1:11:4:2,2:0.5000	114Vc01D08
114Vc011	2444504	.	A	G	10.45	PASS	P	GT:GQ:DP:AD:AF	0/1:10:5:1,2:0.4000	114Vc01D08
114Vc011	2445725	.	C	CT	3.02	PASS	F	GT:GQ:DP:AD:AF	0/1:3:4:1,2:0.5000	114Vc01D08
114Vc011	2450395	.	C	T	8.61	PASS	P	GT:GQ:DP:AD:AF	0/1:8:2:1,1:0.5000	114Vc01D08
114Vc011	2450906	.	A	AT	1.37	LowQual	F	GT:GQ:DP:AD:AF	0/1:1:2:1,1:0.5000	114Vc01D08
114Vc011	2451039	.	A	C	6.43	PASS	F	GT:GQ:DP:AD:AF	0/1:6:2:1,1:0.5000	114Vc01D08
114Vc011	2455270	.	C	A	4.32	PASS	F	GT:GQ:DP:AD:AF	1/1:4:2:0,1:0.5000	114Vc01D08
114Vc011	2455855	.	C	T	5.58	PASS	F	GT:GQ:DP:AD:AF	0/1:5:2:1,1:0.5000	114Vc01D08
114Vc011	2457195	.	C	T	6.64	PASS	F	GT:GQ:DP:AD:AF	0/1:6:2:1,1:0.5000	114Vc01D08
114Vc011	2457910	.	A	T	11.62	PASS	F	GT:GQ:DP:AD:AF	0/1:11:2:1,1:0.5000	114Vc01D08
114Vc011	2459667	.	T	C	7.92	PASS	F	GT:GQ:DP:AD:AF	0/1:7:3:2,1:0.3333	114Vc01D08
114Vc011	2460458	.	C	T	9.10	PASS	P	GT:GQ:DP:AD:AF	0/1:9:3:2,1:0.3333	114Vc01D08
114Vc011	2463667	.	C	T	8.52	PASS	P	GT:GQ:DP:AD:AF	0/1:8:3:1,1:0.3333	114Vc01D08
114Vc011	2463677	.	G	C	12.20	PASS	P	GT:GQ:DP:AD:AF	0/1:12:3:1,2:0.6667	114Vc01D08
114Vc011	2463789	.	T	G	7.02	PASS	F	GT:GQ:DP:AD:AF	0/1:7:3:1,1:0.3333	114Vc01D08
114Vc011	2466295	.	A	G	4.89	PASS	F	GT:GQ:DP:AD:AF	0/1:4:2:1,1:0.5000	114Vc01D08
114Vc011	2466806	.	A	G	2.20	PASS	F	GT:GQ:DP:AD:AF	0/1:2:2:0,1:0.5000	114Vc01D08
114Vc011	2466984	.	A	G	11.18	PASS	P	GT:GQ:DP:AD:AF	0/1:11:2:1,1:0.5000	114Vc01D08
114Vc011	2470734	.	A	G	8.89	PASS	P	GT:GQ:DP:AD:AF	0/1:8:2:1,1:0.5000	114Vc01D08
114Vc011	2471929	.	T	C	13.13	PASS	P	GT:GQ:DP:AD:AF	0/1:13:4:2,2:0.5000	114Vc01D08
114Vc011	2473200	.	T	G	19.37	PASS	F	GT:GQ:DP:AD:AF	0/1:19:5:3,2:0.4000	114Vc01D08
114Vc011	2475228	.	G	A	5.87	PASS	F	GT:GQ:DP:AD:AF	0/1:5:5:2,3:0.6000	114Vc01D08
114Vc011	2486472	.	C	T	11.41	PASS	P	GT:GQ:DP:AD:AF	0/1:11:3:1,2:0.6667	114Vc01D08
114Vc011	2487149	.	T	C	10.97	PASS	P	GT:GQ:DP:AD:AF	0/1:10:4:2,2:0.5000	114Vc01D08
114Vc011	2488885	.	C	G	17.33	PASS	F	GT:GQ:DP:AD:AF	0/1:17:2:1,1:0.5000	114Vc01D08
114Vc011	2504272	.	T	C	8.84	PASS	P	GT:GQ:DP:AD:AF	0/1:8:3:2,1:0.3333	114Vc01D08
114Vc011	2504920	.	T	A	15.21	PASS	F	GT:GQ:DP:AD:AF	0/1:15:3:1,1:0.3333	114Vc01D08
114Vc011	2504964	.	A	G	9.95	PASS	F	GT:GQ:DP:AD:AF	0/1:9:4:2,2:0.5000	114Vc01D08
114Vc011	2508123	.	A	G	10.40	PASS	F	GT:GQ:DP:AD:AF	0/1:10:4:2,2:0.5000	114Vc01D08
114Vc011	2514749	.	C	T	10.12	PASS	P	GT:GQ:DP:AD:AF	0/1:10:2:1,1:0.5000	114Vc01D08
114Vc011	2514978	.	A	G	9.34	PASS	F	GT:GQ:DP:AD:AF	0/1:9:2:1,1:0.5000	114Vc01D08
114Vc011	2521441	.	A	G	5.34	PASS	F	GT:GQ:DP:AD:AF	0/1:5:2:1,1:0.5000	114Vc01D08
114Vc011	2522790	.	A	G	6.02	PASS	F	GT:GQ:DP:AD:AF	0/1:6:2:1,1:0.5000	114Vc01D08
114Vc011	2530236	.	A	AT	4.91	PASS	F	GT:GQ:DP:AD:AF	0/1:4:3:2,1:0.3333	114Vc01D08
114Vc011	2532859	.	C	T	4.80	PASS	F	GT:GQ:DP:AD:AF	0/1:4:2:1,1:0.5000	114Vc01D08
114Vc011	2534651	.	C	T	10.75	PASS	P	GT:GQ:DP:AD:AF	0/1:10:3:1,2:0.6667	114Vc01D08
114Vc011	2535210	.	C	G	7.73	PASS	F	GT:GQ:DP:AD:AF	0/1:7:3:2,1:0.3333	114Vc01D08
114Vc011	2535567	.	G	C	8.10	PASS	F	GT:GQ:DP:AD:AF	0/1:8:2:1,1:0.5000	114Vc01D08
114Vc011	2539051	.	G	A	10.52	PASS	P	GT:GQ:DP:AD:AF	0/1:10:5:4,1:0.2000	114Vc01D08
114Vc011	2540302	.	T	C	6.05	PASS	F	GT:GQ:DP:AD:AF	0/1:6:4:3,1:0.2500	114Vc01D08
114Vc011	2549415	.	C	G	16.15	PASS	F	GT:GQ:DP:AD:AF	0/1:16:5:4,1:0.2000	114Vc01D08
114Vc011	2549687	.	T	C	6.62	PASS	F	GT:GQ:DP:AD:AF	0/1:6:5:3,2:0.4000	114Vc01D08
114Vc011	2550853	.	G	A	11.73	PASS	P	GT:GQ:DP:AD:AF	0/1:11:4:2,2:0.5000	114Vc01D08
114Vc011	2552435	.	T	C	11.95	PASS	P	GT:GQ:DP:AD:AF	0/1:11:5:3,2:0.4000	114Vc01D08
114Vc011	2556833	.	G	A	12.90	PASS	F	GT:GQ:DP:AD:AF	0/1:12:5:4,1:0.2000	114Vc01D08
114Vc011	2557903	.	G	A	4.78	PASS	F	GT:GQ:DP:AD:AF	0/1:4:3:0,2:0.6667	114Vc01D08
114Vc011	2559467	.	A	T	12.58	PASS	P	GT:GQ:DP:AD:AF	0/1:12:7:5,2:0.2857	114Vc01D08
114Vc011	2562036	.	C	A	6.18	PASS	F	GT:GQ:DP:AD:AF	0/1:6:3:2,1:0.3333	114Vc01D08
114Vc011	2569036	.	G	A	5.27	PASS	F	GT:GQ:DP:AD:AF	0/1:5:10:7,2:0.2000	114Vc01D08
114Vc011	2571257	.	T	C	9.94	PASS	P	GT:GQ:DP:AD:AF	0/1:9:12:8,3:0.2500	114Vc01D08
114Vc011	2575853	.	G	C	9.99	PASS	P	GT:GQ:DP:AD:AF	0/1:9:13:9,4:0.3077	114Vc01D08
114Vc011	2586537	.	G	A	9.79	PASS	P	GT:GQ:DP:AD:AF	0/1:9:3:2,1:0.3333	114Vc01D08
114Vc011	2587033	.	A	T	5.17	PASS	F	GT:GQ:DP:AD:AF	0/1:5:3:2,1:0.3333	114Vc01D08
114Vc011	2591245	.	T	C	8.62	PASS	F	GT:GQ:DP:AD:AF	0/1:8:3:2,1:0.3333	114Vc01D08
114Vc011	2592684	.	T	C	8.99	PASS	F	GT:GQ:DP:AD:AF	0/1:8:5:3,2:0.4000	114Vc01D08
114Vc011	2595985	.	A	G	5.23	PASS	F	GT:GQ:DP:AD:AF	0/1:5:5:4,1:0.2000	114Vc01D08
114Vc011	2600478	.	C	T	6.86	PASS	F	GT:GQ:DP:AD:AF	0/1:6:4:2,2:0.5000	114Vc01D08
114Vc011	2603242	.	C	CTCG	10.15	PASS	P	GT:GQ:DP:AD:AF	0/1:10:5:3,1:0.2000	114Vc01D08
114Vc011	2609523	.	G	A	11.55	PASS	F	GT:GQ:DP:AD:AF	0/1:11:3:2,1:0.3333	114Vc01D08
114Vc011	2609795	.	A	G	11.52	PASS	P	GT:GQ:DP:AD:AF	0/1:11:3:1,2:0.6667	114Vc01D08
114Vc011	2610220	.	C	A	8.93	PASS	P	GT:GQ:DP:AD:AF	0/1:8:3:2,1:0.3333	114Vc01D08
114Vc011	2612180	.	G	A	10.20	PASS	P	GT:GQ:DP:AD:AF	0/1:10:4:1,2:0.5000	114Vc01D08
114Vc011	2621504	.	A	G	14.56	PASS	F	GT:GQ:DP:AD:AF	0/1:14:2:1,1:0.5000	114Vc01D08
114Vc011	2621867	.	G	A	6.18	PASS	F	GT:GQ:DP:AD:AF	0/1:6:2:1,1:0.5000	114Vc01D08
114Vc011	2622010	.	C	T	8.34	PASS	F	GT:GQ:DP:AD:AF	0/1:8:2:1,1:0.5000	114Vc01D08
114Vc011	2624291	.	T	G	4.96	PASS	F	GT:GQ:DP:AD:AF	0/1:4:2:1,1:0.5000	114Vc01D08
114Vc011	2624711	.	T	C	5.92	PASS	F	GT:GQ:DP:AD:AF	0/1:5:3:2,1:0.3333	114Vc01D08
114Vc011	2629849	.	A	G	6.22	PASS	F	GT:GQ:DP:AD:AF	0/1:6:2:1,1:0.5000	114Vc01D08
114Vc011	2633942	.	C	T	9.68	PASS	P	GT:GQ:DP:AD:AF	0/1:9:3:2,1:0.3333	114Vc01D08
114Vc011	2638728	.	T	C	9.77	PASS	P	GT:GQ:DP:AD:AF	1/1:9:2:0,2:1.0000	114Vc01D08
114Vc011	2643158	.	C	T	5.09	PASS	F	GT:GQ:DP:AD:AF	0/1:5:3:2,1:0.3333	114Vc01D08
114Vc011	2643821	.	C	T	8.03	PASS	F	GT:GQ:DP:AD:AF	0/1:8:4:3,1:0.2500	114Vc01D08
114Vc011	2645884	.	G	A	13.55	PASS	F	GT:GQ:DP:AD:AF	0/1:13:5:3,2:0.4000	114Vc01D08
114Vc011	2646192	.	TTC	T	8.86	PASS	P	GT:GQ:DP:AD:AF	0/1:8:5:2,3:0.6000	114Vc01D08
114Vc011	2647368	.	C	CT	0.00	LowQual	F	GT:GQ:DP:AD:AF	0/1:0:3:1,2:0.6667	114Vc01D08
114Vc011	2648107	.	A	G	9.75	PASS	F	GT:GQ:DP:AD:AF	0/1:9:2:1,1:0.5000	114Vc01D08
114Vc011	2648935	.	G	C	6.78	PASS	F	GT:GQ:DP:AD:AF	0/1:6:3:1,2:0.6667	114Vc01D08
114Vc011	2649991	.	T	C	9.90	PASS	P	GT:GQ:DP:AD:AF	1/1:9:3:0,3:1.0000	114Vc01D08
114Vc011	2650508	.	G	A	11.88	PASS	P	GT:GQ:DP:AD:AF	0/1:11:3:1,2:0.6667	114Vc01D08
114Vc011	2651110	.	C	CT	0.00	LowQual	F	GT:GQ:DP:AD:AF	0/1:0:3:0,1:0.3333	114Vc01D08
114Vc011	2654672	.	T	C	13.70	PASS	P	GT:GQ:DP:AD:AF	1/1:13:5:0,4:0.8000	114Vc01D08
114Vc011	2655357	.	G	A	12.69	PASS	F	GT:GQ:DP:AD:AF	0/1:12:4:3,1:0.2500	114Vc01D08
114Vc011	2656708	.	T	G	3.20	PASS	F	GT:GQ:DP:AD:AF	0/1:3:4:2,1:0.2500	114Vc01D08
114Vc011	2657343	.	G	A	10.10	PASS	F	GT:GQ:DP:AD:AF	0/1:10:5:4,1:0.2000	114Vc01D08
114Vc011	2657437	.	G	A	8.47	PASS	P	GT:GQ:DP:AD:AF	0/1:8:5:1,4:0.8000	114Vc01D08
114Vc011	2658205	.	T	C	5.17	PASS	F	GT:GQ:DP:AD:AF	0/1:5:5:4,1:0.2000	114Vc01D08
114Vc011	2659268	.	G	GT	1.49	LowQual	F	GT:GQ:DP:AD:AF	0/1:1:4:3,1:0.2500	114Vc01D08
114Vc011	2659625	.	GA	G	1.53	LowQual	F	GT:GQ:DP:AD:AF	0/1:1:3:1,2:0.6667	114Vc01D08
114Vc011	2659638	.	C	G	7.24	PASS	F	GT:GQ:DP:AD:AF	0/1:7:3:1,1:0.3333	114Vc01D08
114Vc011	2659661	.	T	TA	2.44	PASS	F	GT:GQ:DP:AD:AF	0/1:2:3:1,2:0.6667	114Vc01D08
114Vc011	2660358	.	T	C	8.27	PASS	P	GT:GQ:DP:AD:AF	0/1:8:3:2,1:0.3333	114Vc01D08
114Vc011	2660568	.	T	C	8.70	PASS	P	GT:GQ:DP:AD:AF	0/1:8:2:1,1:0.5000	114Vc01D08
114Vc011	2660775	.	T	C	18.33	PASS	F	GT:GQ:DP:AD:AF	0/1:18:2:1,1:0.5000	114Vc01D08
114Vc011	2661274	.	A	G	7.88	PASS	F	GT:GQ:DP:AD:AF	0/1:7:2:1,1:0.5000	114Vc01D08
114Vc011	2669786	.	T	A	5.13	PASS	F	GT:GQ:DP:AD:AF	0/1:5:8:3,1:0.1250	114Vc01D08
114Vc011	2669789	.	T	C	8.58	PASS	P	GT:GQ:DP:AD:AF	0/1:8:8:3,4:0.5000	114Vc01D08
114Vc011	2670492	.	G	A	5.91	PASS	F	GT:GQ:DP:AD:AF	0/1:5:7:6,1:0.1429	114Vc01D08
114Vc011	2672591	.	A	G	8.36	PASS	P	GT:GQ:DP:AD:AF	0/1:8:7:5,2:0.2857	114Vc01D08
114Vc011	2672720	.	A	G	10.54	PASS	P	GT:GQ:DP:AD:AF	0/1:10:7:5,2:0.2857	114Vc01D08
114Vc011	2674663	.	A	G	8.95	PASS	P	GT:GQ:DP:AD:AF	0/1:8:8:5,2:0.2500	114Vc01D08
114Vc011	2676523	.	A	G	6.16	PASS	F	GT:GQ:DP:AD:AF	0/1:6:5:4,1:0.2000	114Vc01D08
114Vc011	2677483	.	A	G	5.15	PASS	F	GT:GQ:DP:AD:AF	0/1:5:5:4,1:0.2000	114Vc01D08
114Vc011	2679702	.	A	G	9.14	PASS	P	GT:GQ:DP:AD:AF	0/1:9:5:3,2:0.4000	114Vc01D08
114Vc011	2680756	.	A	G	8.61	PASS	F	GT:GQ:DP:AD:AF	0/1:8:4:2,2:0.5000	114Vc01D08
114Vc011	2681048	.	C	T	8.04	PASS	F	GT:GQ:DP:AD:AF	0/1:8:2:1,1:0.5000	114Vc01D08
114Vc011	2681369	.	G	A	4.77	PASS	F	GT:GQ:DP:AD:AF	0/1:4:2:1,1:0.5000	114Vc01D08
114Vc011	2681719	.	C	G	9.01	PASS	F	GT:GQ:DP:AD:AF	0/1:9:2:1,1:0.5000	114Vc01D08
114Vc011	2682547	.	C	CA	2.06	PASS	F	GT:GQ:DP:AD:AF	0/1:2:2:1,1:0.5000	114Vc01D08
114Vc011	2685925	.	A	G	5.32	PASS	F	GT:GQ:DP:AD:AF	0/1:5:4:1,3:0.7500	114Vc01D08
114Vc011	2686635	.	T	C	5.95	PASS	F	GT:GQ:DP:AD:AF	0/1:5:3:2,1:0.3333	114Vc01D08
114Vc011	2690945	.	T	C	5.91	PASS	F	GT:GQ:DP:AD:AF	0/1:5:3:2,1:0.3333	114Vc01D08
114Vc011	2691084	.	A	G	5.32	PASS	F	GT:GQ:DP:AD:AF	0/1:5:3:1,1:0.3333	114Vc01D08
114Vc011	2692490	.	G	T	7.00	PASS	F	GT:GQ:DP:AD:AF	0/1:7:2:1,1:0.5000	114Vc01D08
114Vc011	2694256	.	T	G	8.83	PASS	P	GT:GQ:DP:AD:AF	0/1:8:3:2,1:0.3333	114Vc01D08
114Vc011	2694560	.	A	G	9.17	PASS	P	GT:GQ:DP:AD:AF	0/1:9:3:2,1:0.3333	114Vc01D08
114Vc011	2695645	.	G	A	8.47	PASS	P	GT:GQ:DP:AD:AF	0/1:8:4:3,1:0.2500	114Vc01D08
114Vc011	2699123	.	C	G	5.06	PASS	F	GT:GQ:DP:AD:AF	0/1:5:4:2,2:0.5000	114Vc01D08
114Vc011	2700742	.	GGCCCTGT	G	9.47	PASS	P	GT:GQ:DP:AD:AF	0/1:9:6:4,2:0.3333	114Vc01D08
114Vc011	2704799	.	G	A	8.83	PASS	P	GT:GQ:DP:AD:AF	0/1:8:7:5,2:0.2857	114Vc01D08
114Vc011	2711993	.	G	A	9.15	PASS	F	GT:GQ:DP:AD:AF	0/1:9:3:1,2:0.6667	114Vc01D08
114Vc011	2712924	.	T	C	2.93	PASS	F	GT:GQ:DP:AD:AF	1/1:2:2:1,1:0.5000	114Vc01D08
114Vc011	2712983	.	A	G	9.65	PASS	F	GT:GQ:DP:AD:AF	0/1:9:2:1,1:0.5000	114Vc01D08
114Vc011	2720145	.	T	C	0.59	LowQual	F	GT:GQ:DP:AD:AF	1/1:0:2:0,1:0.5000	114Vc01D08
114Vc011	2721694	.	A	G	8.32	PASS	F	GT:GQ:DP:AD:AF	0/1:8:3:2,1:0.3333	114Vc01D08
114Vc011	2729278	.	C	G	10.12	PASS	F	GT:GQ:DP:AD:AF	0/1:10:4:2,2:0.5000	114Vc01D08
114Vc011	2731280	.	A	G	6.90	PASS	F	GT:GQ:DP:AD:AF	0/1:6:4:3,1:0.2500	114Vc01D08
114Vc011	2735432	.	G	A	3.11	PASS	F	GT:GQ:DP:AD:AF	1/1:3:2:0,2:1.0000	114Vc01D08
114Vc011	2742675	.	G	C	5.78	PASS	F	GT:GQ:DP:AD:AF	1/1:5:3:0,1:0.3333	114Vc01D08
114Vc011	2752034	.	G	A	9.86	PASS	P	GT:GQ:DP:AD:AF	0/1:9:5:4,1:0.2000	114Vc01D08
114Vc011	2752105	.	T	C	12.73	PASS	P	GT:GQ:DP:AD:AF	0/1:12:5:3,2:0.4000	114Vc01D08
114Vc011	2753092	.	G	A	9.82	PASS	P	GT:GQ:DP:AD:AF	0/1:9:5:4,1:0.2000	114Vc01D08
114Vc011	2753104	.	T	C	12.14	PASS	P	GT:GQ:DP:AD:AF	0/1:12:5:3,2:0.4000	114Vc01D08
114Vc011	2759942	.	C	G	12.45	PASS	F	GT:GQ:DP:AD:AF	0/1:12:3:1,2:0.6667	114Vc01D08
114Vc011	2761063	.	A	G	12.32	PASS	F	GT:GQ:DP:AD:AF	0/1:12:3:2,1:0.3333	114Vc01D08
114Vc011	2761180	.	G	A	14.62	PASS	F	GT:GQ:DP:AD:AF	0/1:14:3:2,1:0.3333	114Vc01D08
114Vc011	2764143	.	A	T	7.54	PASS	F	GT:GQ:DP:AD:AF	0/1:7:4:3,1:0.2500	114Vc01D08
114Vc011	2769009	.	T	C	9.78	PASS	P	GT:GQ:DP:AD:AF	0/1:9:4:2,2:0.5000	114Vc01D08
114Vc011	2778232	.	A	T	8.60	PASS	F	GT:GQ:DP:AD:AF	0/1:8:2:1,1:0.5000	114Vc01D08
114Vc011	2788704	.	A	G	10.16	PASS	F	GT:GQ:DP:AD:AF	0/1:10:4:3,1:0.2500	114Vc01D08
114Vc011	2795002	.	T	C	9.55	PASS	P	GT:GQ:DP:AD:AF	0/1:9:4:3,1:0.2500	114Vc01D08
114Vc011	2795726	.	G	A	12.49	PASS	F	GT:GQ:DP:AD:AF	0/1:12:3:2,1:0.3333	114Vc01D08
114Vc011	2797159	.	G	A	13.30	PASS	F	GT:GQ:DP:AD:AF	0/1:13:3:2,1:0.3333	114Vc01D08
114Vc011	2797162	.	C	T	10.16	PASS	P	GT:GQ:DP:AD:AF	0/1:10:3:1,2:0.6667	114Vc01D08
114Vc011	2797867	.	C	G	6.77	PASS	F	GT:GQ:DP:AD:AF	0/1:6:3:2,1:0.3333	114Vc01D08
114Vc011	2802590	.	C	G	9.84	PASS	F	GT:GQ:DP:AD:AF	0/1:9:4:3,1:0.2500	114Vc01D08
114Vc011	2804049	.	A	C	6.24	PASS	F	GT:GQ:DP:AD:AF	0/1:6:3:1,1:0.3333	114Vc01D08
114Vc011	2805274	.	T	G	9.27	PASS	P	GT:GQ:DP:AD:AF	0/1:9:3:2,1:0.3333	114Vc01D08
114Vc011	2808775	.	CT	C	0.00	LowQual	F	GT:GQ:DP:AD:AF	1/1:0:2:0,2:1.0000	114Vc01D08
114Vc011	2809148	.	G	A	8.79	PASS	P	GT:GQ:DP:AD:AF	0/1:8:2:1,1:0.5000	114Vc01D08
114Vc011	2811487	.	C	CGTG	13.08	PASS	P	GT:GQ:DP:AD:AF	0/1:13:3:1,1:0.3333	114Vc01D08
114Vc011	2813683	.	C	G	6.15	PASS	F	GT:GQ:DP:AD:AF	0/1:6:3:2,1:0.3333	114Vc01D08
114Vc011	2814081	.	A	G	8.86	PASS	F	GT:GQ:DP:AD:AF	0/1:8:3:2,1:0.3333	114Vc01D08
114Vc011	2822275	.	CT	C	8.29	PASS	P	GT:GQ:DP:AD:AF	1/1:8:3:0,3:1.0000	114Vc01D08
114Vc011	2823288	.	T	C	9.75	PASS	P	GT:GQ:DP:AD:AF	0/1:9:3:1,2:0.6667	114Vc01D08
114Vc011	2830313	.	C	T	11.94	PASS	F	GT:GQ:DP:AD:AF	0/1:11:3:2,1:0.3333	114Vc01D08
114Vc011	2830662	.	A	T	6.27	PASS	F	GT:GQ:DP:AD:AF	0/1:6:3:2,1:0.3333	114Vc01D08
114Vc011	2831745	.	C	A	5.44	PASS	F	GT:GQ:DP:AD:AF	0/1:5:3:1,1:0.3333	114Vc01D08
114Vc011	2832826	.	T	C	8.05	PASS	F	GT:GQ:DP:AD:AF	0/1:8:2:1,1:0.5000	114Vc01D08
114Vc011	2833832	.	A	C	8.95	PASS	P	GT:GQ:DP:AD:AF	1/1:8:3:0,2:0.6667	114Vc01D08
114Vc011	2835210	.	A	G	0.56	LowQual	F	GT:GQ:DP:AD:AF	0/1:0:2:0,1:0.5000	114Vc01D08
114Vc011	2843543	.	G	C	7.63	PASS	F	GT:GQ:DP:AD:AF	0/1:7:3:2,1:0.3333	114Vc01D08
114Vc011	2843999	.	G	A	6.80	PASS	F	GT:GQ:DP:AD:AF	0/1:6:3:2,1:0.3333	114Vc01D08
114Vc011	2844046	.	C	G	9.86	PASS	F	GT:GQ:DP:AD:AF	0/1:9:3:1,2:0.6667	114Vc01D08
114Vc011	2844084	.	C	T	8.71	PASS	P	GT:GQ:DP:AD:AF	0/1:8:3:2,1:0.3333	114Vc01D08
114Vc011	2844598	.	T	C	9.47	PASS	P	GT:GQ:DP:AD:AF	0/1:9:3:2,1:0.3333	114Vc01D08
114Vc011	2850927	.	A	G	12.86	PASS	P	GT:GQ:DP:AD:AF	0/1:12:4:1,3:0.7500	114Vc01D08
114Vc011	2853764	.	G	A	5.66	PASS	F	GT:GQ:DP:AD:AF	0/1:5:3:2,1:0.3333	114Vc01D08
114Vc011	2858076	.	G	C	14.65	PASS	P	GT:GQ:DP:AD:AF	0/1:14:5:3,2:0.4000	114Vc01D08
114Vc011	2865050	.	T	C	9.24	PASS	P	GT:GQ:DP:AD:AF	0/1:9:3:2,1:0.3333	114Vc01D08
114Vc011	2884653	.	G	T	4.70	PASS	F	GT:GQ:DP:AD:AF	0/1:4:4:2,2:0.5000	114Vc01D08
114Vc011	2885972	.	T	G	4.82	PASS	F	GT:GQ:DP:AD:AF	0/1:4:3:2,1:0.3333	114Vc01D08
114Vc011	2893925	.	A	G	6.98	PASS	F	GT:GQ:DP:AD:AF	0/1:6:3:2,1:0.3333	114Vc01D08
114Vc011	2894066	.	A	G	8.53	PASS	P	GT:GQ:DP:AD:AF	0/1:8:3:2,1:0.3333	114Vc01D08
114Vc011	2895243	.	A	G	6.66	PASS	F	GT:GQ:DP:AD:AF	0/1:6:3:2,1:0.3333	114Vc01D08
114Vc011	2897316	.	G	A	11.29	PASS	F	GT:GQ:DP:AD:AF	0/1:11:5:4,1:0.2000	114Vc01D08
114Vc011	2899518	.	T	C	8.43	PASS	P	GT:GQ:DP:AD:AF	0/1:8:3:1,2:0.6667	114Vc01D08
114Vc011	2899646	.	T	C	10.82	PASS	F	GT:GQ:DP:AD:AF	0/1:10:3:2,1:0.3333	114Vc01D08
114Vc011	2899653	.	T	C	5.03	PASS	F	GT:GQ:DP:AD:AF	0/1:5:3:2,1:0.3333	114Vc01D08
114Vc011	2900060	.	T	C	8.41	PASS	P	GT:GQ:DP:AD:AF	0/1:8:2:1,1:0.5000	114Vc01D08
114Vc011	2907947	.	C	G	10.65	PASS	P	GT:GQ:DP:AD:AF	0/1:10:3:1,2:0.6667	114Vc01D08
114Vc011	2908550	.	A	G	8.16	PASS	F	GT:GQ:DP:AD:AF	0/1:8:2:1,1:0.5000	114Vc01D08
114Vc011	2910063	.	G	A	9.98	PASS	P	GT:GQ:DP:AD:AF	0/1:9:3:2,1:0.3333	114Vc01D08
114Vc011	2913208	.	G	A	2.49	PASS	F	GT:GQ:DP:AD:AF	0/1:2:3:1,2:0.6667	114Vc01D08
114Vc011	2913286	.	G	T	5.89	PASS	F	GT:GQ:DP:AD:AF	0/1:5:3:2,1:0.3333	114Vc01D08
114Vc011	2915863	.	C	T	4.60	PASS	F	GT:GQ:DP:AD:AF	1/1:4:2:0,1:0.5000	114Vc01D08
114Vc011	2922676	.	C	T	8.47	PASS	P	GT:GQ:DP:AD:AF	0/1:8:2:1,1:0.5000	114Vc01D08
114Vc011	2926815	.	C	A	0.00	LowQual	F	GT:GQ:DP:AD:AF	1/1:0:2:0,1:0.5000	114Vc01D08
114Vc011	2926816	.	T	C	1.18	LowQual	F	GT:GQ:DP:AD:AF	0/1:1:2:0,1:0.5000	114Vc01D08
114Vc011	2937701	.	C	T	4.84	PASS	F	GT:GQ:DP:AD:AF	0/1:4:3:2,1:0.3333	114Vc01D08
114Vc011	2938662	.	C	G	6.97	PASS	F	GT:GQ:DP:AD:AF	0/1:6:2:1,1:0.5000	114Vc01D08
114Vc011	2939958	.	A	G	8.51	PASS	F	GT:GQ:DP:AD:AF	0/1:8:2:1,1:0.5000	114Vc01D08
114Vc011	2940643	.	C	T	9.20	PASS	P	GT:GQ:DP:AD:AF	0/1:9:3:2,1:0.3333	114Vc01D08
114Vc011	2940694	.	C	G	4.73	PASS	F	GT:GQ:DP:AD:AF	0/1:4:3:2,1:0.3333	114Vc01D08
114Vc011	2942460	.	T	TG	2.12	PASS	F	GT:GQ:DP:AD:AF	0/1:2:2:1,1:0.5000	114Vc01D08
114Vc011	2943672	.	A	G	9.79	PASS	F	GT:GQ:DP:AD:AF	0/1:9:2:1,1:0.5000	114Vc01D08
114Vc011	2943803	.	T	C	8.95	PASS	P	GT:GQ:DP:AD:AF	0/1:8:2:1,1:0.5000	114Vc01D08
114Vc011	2945534	.	C	T	6.38	PASS	F	GT:GQ:DP:AD:AF	1/1:6:2:1,1:0.5000	114Vc01D08
114Vc011	2947674	.	A	G	7.55	PASS	F	GT:GQ:DP:AD:AF	0/1:7:3:2,1:0.3333	114Vc01D08
114Vc011	2949586	.	T	C	8.83	PASS	P	GT:GQ:DP:AD:AF	0/1:8:2:1,1:0.5000	114Vc01D08
114Vc011	2950665	.	T	G	10.10	PASS	P	GT:GQ:DP:AD:AF	0/1:10:2:1,1:0.5000	114Vc01D08
114Vc011	2956607	.	G	A	9.41	PASS	P	GT:GQ:DP:AD:AF	0/1:9:3:2,1:0.3333	114Vc01D08
114Vc011	2957760	.	T	C	8.24	PASS	F	GT:GQ:DP:AD:AF	1/1:8:2:0,2:1.0000	114Vc01D08
114Vc011	2958890	.	T	C	6.45	PASS	F	GT:GQ:DP:AD:AF	0/1:6:3:2,1:0.3333	114Vc01D08
114Vc011	2961309	.	C	A	8.26	PASS	P	GT:GQ:DP:AD:AF	0/1:8:6:5,1:0.1667	114Vc01D08
114Vc011	2964484	.	G	A	13.15	PASS	P	GT:GQ:DP:AD:AF	0/1:13:8:5,3:0.3750	114Vc01D08
114Vc011	2964679	.	G	A	10.97	PASS	P	GT:GQ:DP:AD:AF	0/1:10:8:6,2:0.2500	114Vc01D08
114Vc011	2970112	.	A	G	9.56	PASS	P	GT:GQ:DP:AD:AF	0/1:9:4:2,2:0.5000	114Vc01D08
114Vc011	2970115	.	C	G	11.18	PASS	P	GT:GQ:DP:AD:AF	1/1:11:4:0,4:1.0000	114Vc01D08
114Vc011	2970211	.	C	T	10.31	PASS	P	GT:GQ:DP:AD:AF	0/1:10:4:3,1:0.2500	114Vc01D08
114Vc011	2971208	.	G	A	5.86	PASS	F	GT:GQ:DP:AD:AF	0/1:5:5:2,2:0.4000	114Vc01D08
114Vc011	2972384	.	C	T	11.69	PASS	P	GT:GQ:DP:AD:AF	0/1:11:3:1,2:0.6667	114Vc01D08
114Vc011	2974582	.	G	A	8.88	PASS	P	GT:GQ:DP:AD:AF	0/1:8:3:1,2:0.6667	114Vc01D08
114Vc011	2975893	.	T	C	9.12	PASS	P	GT:GQ:DP:AD:AF	0/1:9:2:1,1:0.5000	114Vc01D08
114Vc011	2975960	.	T	C	2.78	PASS	F	GT:GQ:DP:AD:AF	0/1:2:2:1,1:0.5000	114Vc01D08
114Vc011	2975994	.	C	A	0.87	LowQual	F	GT:GQ:DP:AD:AF	0/1:0:2:0,1:0.5000	114Vc01D08
114Vc011	2977317	.	A	G	8.43	PASS	F	GT:GQ:DP:AD:AF	1/1:8:2:0,2:1.0000	114Vc01D08
114Vc011	2977367	.	A	G	12.81	PASS	F	GT:GQ:DP:AD:AF	0/1:12:2:1,1:0.5000	114Vc01D08
114Vc011	2978608	.	G	A	6.05	PASS	F	GT:GQ:DP:AD:AF	0/1:6:3:2,1:0.3333	114Vc01D08
114Vc011	2981198	.	C	A	5.67	PASS	F	GT:GQ:DP:AD:AF	1/1:5:3:0,1:0.3333	114Vc01D08
114Vc011	2981625	.	A	G	12.92	PASS	P	GT:GQ:DP:AD:AF	0/1:12:3:1,2:0.6667	114Vc01D08
114Vc011	2982906	.	G	C	9.40	PASS	P	GT:GQ:DP:AD:AF	1/1:9:3:1,2:0.6667	114Vc01D08
114Vc011	2983013	.	C	T	6.58	PASS	F	GT:GQ:DP:AD:AF	1/1:6:2:0,2:1.0000	114Vc01D08
114Vc011	2983093	.	A	G	8.14	PASS	F	GT:GQ:DP:AD:AF	0/1:8:2:1,1:0.5000	114Vc01D08
114Vc011	2983211	.	A	G	10.74	PASS	F	GT:GQ:DP:AD:AF	0/1:10:2:1,1:0.5000	114Vc01D08
114Vc011	2983546	.	G	A	12.15	PASS	P	GT:GQ:DP:AD:AF	0/1:12:2:1,1:0.5000	114Vc01D08
114Vc011	2984388	.	A	G	6.71	PASS	F	GT:GQ:DP:AD:AF	0/1:6:2:1,1:0.5000	114Vc01D08
114Vc011	2984631	.	A	G	7.22	PASS	F	GT:GQ:DP:AD:AF	0/1:7:2:1,1:0.5000	114Vc01D08
114Vc011	2984679	.	A	G	6.41	PASS	F	GT:GQ:DP:AD:AF	0/1:6:2:1,1:0.5000	114Vc01D08
114Vc011	2986762	.	T	C	9.21	PASS	P	GT:GQ:DP:AD:AF	0/1:9:2:1,1:0.5000	114Vc01D08
114Vc011	2988817	.	T	C	8.03	PASS	F	GT:GQ:DP:AD:AF	0/1:8:3:2,1:0.3333	114Vc01D08
114Vc011	2993494	.	G	A	15.44	PASS	F	GT:GQ:DP:AD:AF	0/1:15:3:2,1:0.3333	114Vc01D08
114Vc011	3014680	.	A	G	8.31	PASS	F	GT:GQ:DP:AD:AF	1/1:8:2:0,2:1.0000	114Vc01D08
114Vc011	3015286	.	C	G	8.69	PASS	P	GT:GQ:DP:AD:AF	1/1:8:2:0,2:1.0000	114Vc01D08
114Vc011	3015701	.	C	T	10.10	PASS	P	GT:GQ:DP:AD:AF	0/1:10:2:1,1:0.5000	114Vc01D08
114Vc011	3016580	.	A	G	13.49	PASS	P	GT:GQ:DP:AD:AF	0/1:13:3:1,2:0.6667	114Vc01D08
114Vc011	3019506	.	C	T	9.24	PASS	P	GT:GQ:DP:AD:AF	0/1:9:3:1,2:0.6667	114Vc01D08
114Vc011	3024824	.	A	G	9.35	PASS	P	GT:GQ:DP:AD:AF	0/1:9:4:3,1:0.2500	114Vc01D08
114Vc011	3029084	.	C	T	8.39	PASS	P	GT:GQ:DP:AD:AF	0/1:8:5:3,2:0.4000	114Vc01D08
114Vc011	3030926	.	T	C	8.56	PASS	P	GT:GQ:DP:AD:AF	0/1:8:4:3,1:0.2500	114Vc01D08
114Vc011	3031250	.	T	A	5.16	PASS	F	GT:GQ:DP:AD:AF	0/1:5:4:2,2:0.5000	114Vc01D08
114Vc011	3034621	.	C	T	9.80	PASS	P	GT:GQ:DP:AD:AF	0/1:9:7:5,2:0.2857	114Vc01D08
114Vc011	3034735	.	T	G	14.27	PASS	P	GT:GQ:DP:AD:AF	0/1:14:7:3,4:0.5714	114Vc01D08
114Vc011	3038540	.	C	G	9.04	PASS	P	GT:GQ:DP:AD:AF	1/1:9:4:1,3:0.7500	114Vc01D08
114Vc011	3042179	.	T	C	8.64	PASS	F	GT:GQ:DP:AD:AF	0/1:8:3:2,1:0.3333	114Vc01D08
114Vc011	3043712	.	T	C	13.05	PASS	P	GT:GQ:DP:AD:AF	0/1:13:5:3,2:0.4000	114Vc01D08
114Vc011	3045787	.	C	T	6.64	PASS	F	GT:GQ:DP:AD:AF	0/1:6:3:2,1:0.3333	114Vc01D08
114Vc011	3056162	.	T	C	6.33	PASS	F	GT:GQ:DP:AD:AF	0/1:6:2:1,1:0.5000	114Vc01D08
114Vc011	3056366	.	T	A	10.77	PASS	F	GT:GQ:DP:AD:AF	0/1:10:2:1,1:0.5000	114Vc01D08
114Vc011	21679	.	CA	C	13.06	PASS	F	GT:GQ:DP:AD:AF	1/1:13:235:88,136:0.5787	114Vc01D11
114Vc011	27076	.	CAAG	C	12.36	PASS	F	GT:GQ:DP:AD:AF	0/1:12:275:129,109:0.3964	114Vc01D11
114Vc011	288447	.	A	G	13.10	PASS	F	GT:GQ:DP:AD:AF	0/1:13:244:152,82:0.3361	114Vc01D11
114Vc011	521867	.	CT	C	17.99	PASS	F	GT:GQ:DP:AD:AF	1/1:17:229:50,150:0.6550	114Vc01D11
114Vc011	1284189	.	G	A	18.96	PASS	F	GT:GQ:DP:AD:AF	0/1:18:257:105,148:0.5759	114Vc01D11
114Vc011	1400710	.	AT	A	14.25	PASS	F	GT:GQ:DP:AD:AF	1/1:14:269:107,149:0.5539	114Vc01D11
114Vc011	1492908	.	C	CT	10.81	PASS	F	GT:GQ:DP:AD:AF	1/1:10:242:71,92:0.3802	114Vc01D11
114Vc011	1800342	.	G	GA	10.39	PASS	F	GT:GQ:DP:AD:AF	0/1:10:233:103,106:0.4549	114Vc01D11
114Vc011	1829110	.	T	TC	14.25	PASS	P	GT:GQ:DP:AD:AF	1/1:14:233:23,94:0.4034	114Vc01D11
114Vc011	2182463	.	T	C	14.56	PASS	P	GT:GQ:DP:AD:AF	1/1:14:105:18,84:0.8000	114Vc01D11
114Vc011	2189645	.	G	A	22.54	PASS	F	GT:GQ:DP:AD:AF	0/1:22:69:29,39:0.5652	114Vc01D11
114Vc011	2194978	.	A	G	20.45	PASS	P	GT:GQ:DP:AD:AF	0/1:20:72:42,27:0.3750	114Vc01D11
114Vc011	2195539	.	T	C	11.25	PASS	P	GT:GQ:DP:AD:AF	1/1:11:82:30,49:0.5976	114Vc01D11
114Vc011	2384008	.	C	T	7.33	PASS	F	GT:GQ:DP:AD:AF	0/1:7:267:150,93:0.3483	114Vc01D11
114Vc011	2493831	.	C	CTT,CT	0.00	LowQual	F	GT:GQ:DP:AD:AF	1/2:0:250:126,2,112:0.0080,0.4480	114Vc01D11
114Vc011	2638728	.	T	C	10.34	PASS	F	GT:GQ:DP:AD:AF	1/1:10:147:42,96:0.6531	114Vc01D11
114Vc011	2649991	.	T	C	19.39	PASS	F	GT:GQ:DP:AD:AF	1/1:19:192:38,150:0.7812	114Vc01D11
114Vc011	2654672	.	T	C	20.84	PASS	F	GT:GQ:DP:AD:AF	1/1:20:239:63,169:0.7071	114Vc01D11
114Vc011	2718603	.	T	C	12.36	PASS	F	GT:GQ:DP:AD:AF	0/1:12:266:190,68:0.2556	114Vc01D11
114Vc011	2773322	.	A	G	7.39	PASS	F	GT:GQ:DP:AD:AF	0/1:7:212:140,72:0.3396	114Vc01D11
114Vc012	68454	.	T	C	15.09	PASS	P	GT:GQ:DP:AD:AF	1/1:15:154:32,115:0.7468	114Vc01D11
114Vc012	232293	.	A	G	11.82	PASS	F	GT:GQ:DP:AD:AF	1/1:11:212:59,129:0.6085	114Vc01D11
114Vc012	236660	.	A	G	21.85	PASS	F	GT:GQ:DP:AD:AF	1/1:21:184:38,143:0.7772	114Vc01D11
114Vc012	251561	.	A	G	27.44	PASS	F	GT:GQ:DP:AD:AF	1/1:27:253:28,219:0.8656	114Vc01D11
114Vc012	289758	.	A	G	19.27	PASS	F	GT:GQ:DP:AD:AF	1/1:19:247:45,160:0.6478	114Vc01D11
114Vc012	365802	.	A	G	14.03	PASS	F	GT:GQ:DP:AD:AF	1/1:14:236:54,168:0.7119	114Vc01D11
114Vc012	383067	.	C	CG	8.51	PASS	F	GT:GQ:DP:AD:AF	1/1:8:265:35,64:0.2415	114Vc01D11
114Vc012	559285	.	T	C	13.77	PASS	F	GT:GQ:DP:AD:AF	0/1:13:243:168,72:0.2963	114Vc01D11
114Vc012	696391	.	T	C	9.40	PASS	F	GT:GQ:DP:AD:AF	0/1:9:228:137,90:0.3947	114Vc01D11
114Vc012	780895	.	T	C	4.39	PASS	F	GT:GQ:DP:AD:AF	1/1:4:170:0,14:0.0824	114Vc01D11
114Vc012	780912	.	T	C	0.00	LowQual	F	GT:GQ:DP:AD:AF	1/1:0:157:0,1:0.0064	114Vc01D11
114Vc012	781155	.	T	C	0.00	LowQual	F	GT:GQ:DP:AD:AF	1/1:0:157:0,1:0.0064	114Vc01D11
114Vc012	781172	.	G	A	0.00	LowQual	F	GT:GQ:DP:AD:AF	1/1:0:157:0,1:0.0064	114Vc01D11
114Vc012	899051	.	T	C	15.41	PASS	F	GT:GQ:DP:AD:AF	0/1:15:254:173,79:0.3110	114Vc01D11
114Vc012	905935	.	G	A	17.83	PASS	F	GT:GQ:DP:AD:AF	0/1:17:254:77,172:0.6772	114Vc01D11
114Vc011	21679	.	CA	C	14.87	PASS	F	GT:GQ:DP:AD:AF	1/1:14:80:30,44:0.5500	114Vc01D16
114Vc011	288447	.	A	G	6.95	PASS	F	GT:GQ:DP:AD:AF	0/1:6:73:49,24:0.3288	114Vc01D16
114Vc011	405555	.	T	C	13.96	PASS	P	GT:GQ:DP:AD:AF	0/1:13:35:23,11:0.3143	114Vc01D16
114Vc011	415642	.	G	A	11.97	PASS	F	GT:GQ:DP:AD:AF	0/1:11:21:17,4:0.1905	114Vc01D16
114Vc011	521867	.	CT	C	14.93	PASS	P	GT:GQ:DP:AD:AF	1/1:14:45:9,34:0.7556	114Vc01D16
114Vc011	601084	.	G	C	16.89	PASS	F	GT:GQ:DP:AD:AF	0/1:16:41:22,13:0.3171	114Vc01D16
114Vc011	964403	.	G	GT	10.71	PASS	P	GT:GQ:DP:AD:AF	0/1:10:58:31,18:0.3103	114Vc01D16
114Vc011	1004778	.	A	G	7.39	PASS	F	GT:GQ:DP:AD:AF	0/1:7:24:18,6:0.2500	114Vc01D16
114Vc011	1027270	.	CT	C	4.69	PASS	F	GT:GQ:DP:AD:AF	0/1:4:26:17,6:0.2308	114Vc01D16
114Vc011	1093749	.	A	G	12.22	PASS	P	GT:GQ:DP:AD:AF	0/1:12:19:10,6:0.3158	114Vc01D16
114Vc011	1141160	.	G	T	16.35	PASS	P	GT:GQ:DP:AD:AF	0/1:16:15:6,9:0.6000	114Vc01D16
114Vc011	1142247	.	C	T	5.74	PASS	F	GT:GQ:DP:AD:AF	0/1:5:19:14,5:0.2632	114Vc01D16
114Vc011	1145986	.	C	T	12.54	PASS	P	GT:GQ:DP:AD:AF	0/1:12:15:8,5:0.3333	114Vc01D16
114Vc011	1172755	.	A	G	14.63	PASS	F	GT:GQ:DP:AD:AF	0/1:14:25:17,7:0.2800	114Vc01D16
114Vc011	1284189	.	G	A	11.78	PASS	P	GT:GQ:DP:AD:AF	0/1:11:56:24,32:0.5714	114Vc01D16
114Vc011	1367217	.	G	C	11.13	PASS	F	GT:GQ:DP:AD:AF	0/1:11:45:24,13:0.2889	114Vc01D16
114Vc011	1391549	.	T	C	12.49	PASS	F	GT:GQ:DP:AD:AF	0/1:12:27:21,6:0.2222	114Vc01D16
114Vc011	1400710	.	AT	A	4.75	PASS	F	GT:GQ:DP:AD:AF	1/1:4:30:18,12:0.4000	114Vc01D16
114Vc011	1400720	.	T	C	11.10	PASS	P	GT:GQ:DP:AD:AF	0/1:11:30:19,9:0.3000	114Vc01D16
114Vc011	1403796	.	A	G	13.41	PASS	F	GT:GQ:DP:AD:AF	0/1:13:46:32,11:0.2391	114Vc01D16
114Vc011	1492908	.	C	CT	4.46	PASS	F	GT:GQ:DP:AD:AF	1/1:4:28:6,9:0.3214	114Vc01D16
114Vc011	1498432	.	G	A	16.00	PASS	F	GT:GQ:DP:AD:AF	0/1:16:27:11,10:0.3704	114Vc01D16
114Vc011	1498717	.	C	T	6.19	PASS	F	GT:GQ:DP:AD:AF	0/1:6:25:18,5:0.2000	114Vc01D16
114Vc011	1573680	.	G	A	11.28	PASS	F	GT:GQ:DP:AD:AF	0/1:11:20:12,7:0.3500	114Vc01D16
114Vc011	1594014	.	C	T	6.64	PASS	F	GT:GQ:DP:AD:AF	0/1:6:25:14,9:0.3600	114Vc01D16
114Vc011	1800342	.	G	GA	15.05	PASS	P	GT:GQ:DP:AD:AF	0/1:15:52:24,25:0.4808	114Vc01D16
114Vc011	1829110	.	T	TC	13.92	PASS	P	GT:GQ:DP:AD:AF	1/1:13:58:9,22:0.3793	114Vc01D16
114Vc011	1954416	.	T	C	16.23	PASS	F	GT:GQ:DP:AD:AF	0/1:16:34:26,8:0.2353	114Vc01D16
114Vc011	2066185	.	T	C	10.79	PASS	P	GT:GQ:DP:AD:AF	0/1:10:42:31,11:0.2619	114Vc01D16
114Vc011	2105660	.	C	T	5.95	PASS	F	GT:GQ:DP:AD:AF	0/1:5:21:12,9:0.4286	114Vc01D16
114Vc011	2180762	.	G	A	8.38	PASS	F	GT:GQ:DP:AD:AF	0/1:8:13:8,4:0.3077	114Vc01D16
114Vc011	2182463	.	T	C	28.74	PASS	F	GT:GQ:DP:AD:AF	1/1:28:14:2,11:0.7857	114Vc01D16
114Vc011	2189645	.	G	A	18.76	PASS	P	GT:GQ:DP:AD:AF	0/1:18:10:4,6:0.6000	114Vc01D16
114Vc011	2189660	.	T	C	12.66	PASS	P	GT:GQ:DP:AD:AF	0/1:12:10:6,4:0.4000	114Vc01D16
114Vc011	2190009	.	G	A	11.52	PASS	F	GT:GQ:DP:AD:AF	0/1:11:12:7,5:0.4167	114Vc01D16
114Vc011	2194978	.	A	G	20.62	PASS	F	GT:GQ:DP:AD:AF	0/1:20:11:8,3:0.2727	114Vc01D16
114Vc011	2195530	.	A	G	15.17	PASS	P	GT:GQ:DP:AD:AF	0/1:15:9:4,5:0.5556	114Vc01D16
114Vc011	2195531	.	G	A	13.21	PASS	P	GT:GQ:DP:AD:AF	0/1:13:9:3,6:0.6667	114Vc01D16
114Vc011	2195539	.	T	C	22.34	PASS	F	GT:GQ:DP:AD:AF	0/1:22:9:2,7:0.7778	114Vc01D16
114Vc011	2266184	.	A	G	10.88	PASS	P	GT:GQ:DP:AD:AF	0/1:10:35:25,10:0.2857	114Vc01D16
114Vc011	2319377	.	A	G	20.57	PASS	P	GT:GQ:DP:AD:AF	0/1:20:34:15,17:0.5000	114Vc01D16
114Vc011	2384008	.	C	T	6.73	PASS	F	GT:GQ:DP:AD:AF	0/1:6:30:20,8:0.2667	114Vc01D16
114Vc011	2384518	.	T	C	12.41	PASS	P	GT:GQ:DP:AD:AF	0/1:12:31:20,11:0.3548	114Vc01D16
114Vc011	2428903	.	C	T	13.46	PASS	P	GT:GQ:DP:AD:AF	0/1:13:61:33,15:0.2459	114Vc01D16
114Vc011	2443694	.	G	A	10.73	PASS	F	GT:GQ:DP:AD:AF	0/1:10:26:15,7:0.2692	114Vc01D16
114Vc011	2493831	.	C	CT	14.47	PASS	P	GT:GQ:DP:AD:AF	0/1:14:50:23,26:0.5200	114Vc01D16
114Vc011	2638728	.	T	C	10.54	PASS	P	GT:GQ:DP:AD:AF	0/1:10:12:8,3:0.2500	114Vc01D16
114Vc011	2649991	.	T	C	10.73	PASS	P	GT:GQ:DP:AD:AF	0/1:10:24:5,18:0.7500	114Vc01D16
114Vc011	2654672	.	T	C	4.20	PASS	F	GT:GQ:DP:AD:AF	0/1:4:42:14,26:0.6190	114Vc01D16
114Vc011	2660775	.	T	C	12.08	PASS	P	GT:GQ:DP:AD:AF	0/1:12:32:19,13:0.4062	114Vc01D16
114Vc011	2669786	.	T	G	10.42	PASS	F	GT:GQ:DP:AD:AF	0/1:10:59:36,14:0.2373	114Vc01D16
114Vc011	2669789	.	T	C	13.76	PASS	P	GT:GQ:DP:AD:AF	0/1:13:59:40,17:0.2881	114Vc01D16
114Vc011	2705062	.	T	C	21.20	PASS	F	GT:GQ:DP:AD:AF	0/1:21:52:35,15:0.2885	114Vc01D16
114Vc011	2718603	.	T	C	13.84	PASS	P	GT:GQ:DP:AD:AF	0/1:13:36:25,11:0.3056	114Vc01D16
114Vc011	2749163	.	C	A	34.60	PASS	P	GT:GQ:DP:AD:AF	1/1:34:61:0,60:0.9836	114Vc01D16
114Vc011	2767602	.	A	G	13.39	PASS	P	GT:GQ:DP:AD:AF	0/1:13:44:27,16:0.3636	114Vc01D16
114Vc011	2773322	.	A	G	12.19	PASS	F	GT:GQ:DP:AD:AF	0/1:12:42:27,14:0.3333	114Vc01D16
114Vc011	2782264	.	T	C	13.36	PASS	P	GT:GQ:DP:AD:AF	0/1:13:47:31,13:0.2766	114Vc01D16
114Vc011	2923254	.	G	A	19.15	PASS	F	GT:GQ:DP:AD:AF	0/1:19:11:8,3:0.2727	114Vc01D16
114Vc011	2956467	.	G	C	9.21	PASS	F	GT:GQ:DP:AD:AF	0/1:9:67:50,17:0.2537	114Vc01D16
114Vc011	2971208	.	G	A	9.36	PASS	F	GT:GQ:DP:AD:AF	0/1:9:89:47,41:0.4607	114Vc01D16
114Vc011	2995217	.	C	T	8.94	PASS	F	GT:GQ:DP:AD:AF	0/1:8:12:5,3:0.2500	114Vc01D16
114Vc011	3012212	.	C	T	6.21	PASS	F	GT:GQ:DP:AD:AF	0/1:6:35:22,13:0.3714	114Vc01D16
114Vc012	43953	.	T	C	13.89	PASS	P	GT:GQ:DP:AD:AF	0/1:13:42:25,14:0.3333	114Vc01D16
114Vc012	68454	.	T	C	26.46	PASS	F	GT:GQ:DP:AD:AF	1/1:26:16:4,11:0.6875	114Vc01D16
114Vc012	69878	.	C	T	12.92	PASS	F	GT:GQ:DP:AD:AF	0/1:12:10:7,3:0.3000	114Vc01D16
114Vc012	169565	.	T	C	23.48	PASS	F	GT:GQ:DP:AD:AF	0/1:23:24:14,9:0.3750	114Vc01D16
114Vc012	173844	.	T	G	15.44	PASS	P	GT:GQ:DP:AD:AF	0/1:15:15:6,8:0.5333	114Vc01D16
114Vc012	188115	.	A	G	17.04	PASS	P	GT:GQ:DP:AD:AF	0/1:17:16:10,6:0.3750	114Vc01D16
114Vc012	188116	.	G	A	16.31	PASS	P	GT:GQ:DP:AD:AF	0/1:16:16:9,7:0.4375	114Vc01D16
114Vc012	192385	.	C	T	7.30	PASS	F	GT:GQ:DP:AD:AF	0/1:7:15:10,4:0.2667	114Vc01D16
114Vc012	196487	.	C	T	12.46	PASS	P	GT:GQ:DP:AD:AF	0/1:12:13:8,5:0.3846	114Vc01D16
114Vc012	206678	.	T	C	13.81	PASS	P	GT:GQ:DP:AD:AF	0/1:13:9:5,4:0.4444	114Vc01D16
114Vc012	210335	.	T	G	9.79	PASS	F	GT:GQ:DP:AD:AF	0/1:9:13:10,3:0.2308	114Vc01D16
114Vc012	212367	.	C	T	11.51	PASS	P	GT:GQ:DP:AD:AF	0/1:11:21:11,7:0.3333	114Vc01D16
114Vc012	222803	.	A	G	15.59	PASS	P	GT:GQ:DP:AD:AF	0/1:15:14:9,5:0.3571	114Vc01D16
114Vc012	222804	.	G	A	14.53	PASS	P	GT:GQ:DP:AD:AF	0/1:14:14:8,6:0.4286	114Vc01D16
114Vc012	224930	.	A	G	12.05	PASS	P	GT:GQ:DP:AD:AF	0/1:12:8:5,3:0.3750	114Vc01D16
114Vc012	224931	.	G	A	10.57	PASS	P	GT:GQ:DP:AD:AF	0/1:10:8:5,3:0.3750	114Vc01D16
114Vc012	224986	.	G	GA	4.17	PASS	F	GT:GQ:DP:AD:AF	0/1:4:8:4,3:0.3750	114Vc01D16
114Vc012	225115	.	A	G	5.44	PASS	F	GT:GQ:DP:AD:AF	0/1:5:8:7,1:0.1250	114Vc01D16
114Vc012	230037	.	C	T	11.98	PASS	P	GT:GQ:DP:AD:AF	0/1:11:8:5,3:0.3750	114Vc01D16
[truncated: 3,314 more rows]
