# Supplementary material for: Prevalent chromosome fusion in Vibrio cholerae O1
Source: Nat Commun. 2025 Jul 1;16:5830. doi: 10.1038/s41467-025-60699-0 (PMC12219848; doi:10.1038/s41467-025-60699-0)
Supplement: Supplementary file 8 — Source Data [file 41467_2025_60699_MOESM8_ESM.zip › source_data/Figure_2/2a/blastout_crtS_site_household_genomes.tab]

crtS_NSCV1	108Vc021	155	98.780	81	1	82	100	82	1	82	3065658	2333267	2333348
crtS_NSCV1	147Vc101	155	98.780	81	1	82	100	82	1	82	3052981	2261521	2261440
crtS_NSCV1	147Vc091	155	98.780	81	1	82	100	82	1	82	3052978	2261519	2261438
crtS_NSCV1	147Vc081	155	98.780	81	1	82	100	82	1	82	3052979	2261519	2261438
crtS_NSCV1	147Vc071	155	98.780	81	1	82	100	82	1	82	3052980	2261520	2261439
crtS_NSCV1	147Vc061	155	98.780	81	1	82	100	82	1	82	3052977	2261518	2261437
crtS_NSCV1	147Vc051	155	98.780	81	1	82	100	82	1	82	3052980	2261519	2261438
crtS_NSCV1	147Vc041	155	98.780	81	1	82	100	82	1	82	3052976	2261518	2261437
crtS_NSCV1	147Vc031	155	98.780	81	1	82	100	82	1	82	3052990	2261527	2261446
crtS_NSCV1	147Vc021	155	98.780	81	1	82	100	82	1	82	3052977	2261516	2261435
crtS_NSCV1	147Vc011	155	98.780	81	1	82	100	82	1	82	3052983	2261523	2261442
crtS_NSCV1	146Vc101	155	98.780	81	1	82	100	82	1	82	3052982	2261520	2261439
crtS_NSCV1	146Vc091	155	98.780	81	1	82	100	82	1	82	3052981	2261520	2261439
crtS_NSCV1	146Vc081	155	98.780	81	1	82	100	82	1	82	3052978	2261522	2261441
crtS_NSCV1	146Vc071	155	98.780	81	1	82	100	82	1	82	3052980	2261520	2261439
crtS_NSCV1	146Vc061	155	98.780	81	1	82	100	82	1	82	3052978	2261520	2261439
crtS_NSCV1	146Vc051	155	98.780	81	1	82	100	82	1	82	3052978	2261517	2261436
crtS_NSCV1	146Vc041	155	98.780	81	1	82	100	82	1	82	3052977	2261519	2261438
crtS_NSCV1	146Vc031	155	98.780	81	1	82	100	82	1	82	3052983	2261524	2261443
crtS_NSCV1	146Vc021	155	98.780	81	1	82	100	82	1	82	3052976	2261517	2261436
crtS_NSCV1	146Vc011	155	98.780	81	1	82	100	82	1	82	3052978	2261519	2261438
crtS_NSCV1	145Vc101	155	98.780	81	1	82	100	82	1	82	3052981	2261521	2261440
crtS_NSCV1	145Vc091	155	98.780	81	1	82	100	82	1	82	3052984	2261523	2261442
crtS_NSCV1	145Vc081	155	98.780	81	1	82	100	82	1	82	3052978	2261521	2261440
crtS_NSCV1	145Vc071	155	98.780	81	1	82	100	82	1	82	3052979	2261519	2261438
crtS_NSCV1	145Vc061	155	98.780	81	1	82	100	82	1	82	3052983	2261522	2261441
crtS_NSCV1	145Vc051	155	98.780	81	1	82	100	82	1	82	3050108	2261124	2261043
crtS_NSCV1	145Vc041	155	98.780	81	1	82	100	82	1	82	3052983	2261522	2261441
crtS_NSCV1	145Vc031	155	98.780	81	1	82	100	82	1	82	3057728	2266268	2266187
crtS_NSCV1	145Vc021	155	98.780	81	1	82	100	82	1	82	3052980	2261520	2261439
crtS_NSCV1	145Vc011	155	98.780	81	1	82	100	82	1	82	3052981	2261522	2261441
crtS_NSCV1	144Vc101	155	98.780	81	1	82	100	82	1	82	3052994	2261533	2261452
crtS_NSCV1	144Vc091	155	98.780	81	1	82	100	82	1	82	3052990	2261532	2261451
crtS_NSCV1	144Vc081	155	98.780	81	1	82	100	82	1	82	3052989	2261528	2261447
crtS_NSCV1	144Vc071	155	98.780	81	1	82	100	82	1	82	3052992	2261532	2261451
crtS_NSCV1	144Vc061	155	98.780	81	1	82	100	82	1	82	3052996	2261536	2261455
crtS_NSCV1	144Vc051	155	98.780	81	1	82	100	82	1	82	3052992	2261531	2261450
crtS_NSCV1	144Vc041	155	98.780	81	1	82	100	82	1	82	3041903	2261528	2261447
crtS_NSCV1	144Vc031	155	98.780	81	1	82	100	82	1	82	3052989	2261530	2261449
crtS_NSCV1	144Vc021	155	98.780	81	1	82	100	82	1	82	3052989	2261530	2261449
crtS_NSCV1	144Vc011	155	98.780	81	1	82	100	82	1	82	3052990	2261530	2261449
crtS_NSCV1	143Vc101	155	98.780	81	1	82	100	82	1	82	3052982	2261522	2261441
crtS_NSCV1	143Vc091	155	98.780	81	1	82	100	82	1	82	3052978	2261519	2261438
crtS_NSCV1	143Vc081	155	98.780	81	1	82	100	82	1	82	3052980	2261520	2261439
crtS_NSCV1	143Vc071	155	98.780	81	1	82	100	82	1	82	3052979	2261519	2261438
crtS_NSCV1	143Vc061	155	98.780	81	1	82	100	82	1	82	3052983	2261523	2261442
crtS_NSCV1	143Vc051	155	98.780	81	1	82	100	82	1	82	3052979	2261520	2261439
crtS_NSCV1	143Vc041	155	98.780	81	1	82	100	82	1	82	3052981	2261521	2261440
crtS_NSCV1	143Vc031	155	98.780	81	1	82	100	82	1	82	3052982	2261521	2261440
crtS_NSCV1	143Vc021	155	98.780	81	1	82	100	82	1	82	3052981	2261520	2261439
crtS_NSCV1	143Vc011	155	98.780	81	1	82	100	82	1	82	3052977	2261518	2261437
crtS_NSCV1	142Vc101	155	98.780	81	1	82	100	82	1	82	3052980	2261521	2261440
crtS_NSCV1	142Vc091	155	98.780	81	1	82	100	82	1	82	3052980	2261522	2261441
crtS_NSCV1	142Vc081	155	98.780	81	1	82	100	82	1	82	3052979	2261521	2261440
crtS_NSCV1	142Vc071	155	98.780	81	1	82	100	82	1	82	3052981	2261522	2261441
crtS_NSCV1	142Vc061	155	98.780	81	1	82	100	82	1	82	3052978	2261518	2261437
crtS_NSCV1	142Vc051	155	98.780	81	1	82	100	82	1	82	3052978	2261519	2261438
crtS_NSCV1	142Vc041	155	98.780	81	1	82	100	82	1	82	3052985	2261524	2261443
crtS_NSCV1	142Vc031	155	98.780	81	1	82	100	82	1	82	3052982	2261522	2261441
crtS_NSCV1	142Vc021	155	98.780	81	1	82	100	82	1	82	3052981	2261521	2261440
crtS_NSCV1	142Vc011	155	98.780	81	1	82	100	82	1	82	3052982	2261522	2261441
crtS_NSCV1	141Vc101	155	98.780	81	1	82	100	82	1	82	2969410	2271713	2271632
crtS_NSCV1	141Vc091	155	98.780	81	1	82	100	82	1	82	2969432	2271735	2271654
crtS_NSCV1	141Vc081	155	98.780	81	1	82	100	82	1	82	2969436	2271734	2271653
crtS_NSCV1	141Vc071	155	98.780	81	1	82	100	82	1	82	2969431	2271733	2271652
crtS_NSCV1	141Vc061	155	98.780	81	1	82	100	82	1	82	2969424	2271726	2271645
crtS_NSCV1	141Vc051	155	98.780	81	1	82	100	82	1	82	2969427	2271729	2271648
crtS_NSCV1	141Vc041	155	98.780	81	1	82	100	82	1	82	2969423	2271725	2271644
crtS_NSCV1	141Vc031	155	98.780	81	1	82	100	82	1	82	2968196	2271752	2271671
crtS_NSCV1	141Vc021	155	98.780	81	1	82	100	82	1	82	2969423	2271726	2271645
crtS_NSCV1	141Vc011	155	98.780	81	1	82	100	82	1	82	2964058	2266883	2266802
crtS_NSCV1	140Vc101	155	98.780	81	1	82	100	82	1	82	2969430	2271732	2271651
crtS_NSCV1	140Vc091	155	98.780	81	1	82	100	82	1	82	2968609	2270912	2270831
crtS_NSCV1	140Vc081	155	98.780	81	1	82	100	82	1	82	2972525	2274827	2274746
crtS_NSCV1	140Vc071	155	98.780	81	1	82	100	82	1	82	2969429	2271730	2271649
crtS_NSCV1	140Vc061	155	98.780	81	1	82	100	82	1	82	2969590	2271891	2271810
crtS_NSCV1	140Vc051	155	98.780	81	1	82	100	82	1	82	2950900	2253199	2253118
crtS_NSCV1	140Vc041	155	98.780	81	1	82	100	82	1	82	2969498	2271800	2271719
crtS_NSCV1	140Vc031	155	98.780	81	1	82	100	82	1	82	2969427	2271728	2271647
crtS_NSCV1	140Vc021	155	98.780	81	1	82	100	82	1	82	2963473	2265776	2265695
crtS_NSCV1	140Vc011	155	98.780	81	1	82	100	82	1	82	2969423	2271726	2271645
crtS_NSCV1	139Vc101	155	98.780	81	1	82	100	82	1	82	3058991	2266952	2266871
crtS_NSCV1	139Vc091	155	98.780	81	1	82	100	82	1	82	3058895	2266862	2266781
crtS_NSCV1	139Vc081	155	98.780	81	1	82	100	82	1	82	3096938	2304900	2304819
crtS_NSCV1	139Vc071	155	98.780	81	1	82	100	82	1	82	3058934	2266894	2266813
crtS_NSCV1	139Vc061	155	98.780	81	1	82	100	82	1	82	3058933	2266892	2266811
crtS_NSCV1	139Vc051	155	98.780	81	1	82	100	82	1	82	3058883	2266844	2266763
crtS_NSCV1	139Vc041	155	98.780	81	1	82	100	82	1	82	3058928	2266889	2266808
crtS_NSCV1	139Vc031	155	98.780	81	1	82	100	82	1	82	3058929	2266890	2266809
crtS_NSCV1	139Vc021	155	98.780	81	1	82	100	82	1	82	3058932	2266892	2266811
crtS_NSCV1	139Vc011	155	98.780	81	1	82	100	82	1	82	3058930	2266890	2266809
crtS_NSCV1	138Vc101	155	98.780	81	1	82	100	82	1	82	3058931	2266891	2266810
crtS_NSCV1	138Vc091	155	98.780	81	1	82	100	82	1	82	3058931	2266892	2266811
crtS_NSCV1	138Vc081	155	98.780	81	1	82	100	82	1	82	3058933	2266893	2266812
crtS_NSCV1	138Vc071	155	98.780	81	1	82	100	82	1	82	3058925	2266886	2266805
crtS_NSCV1	138Vc061	155	98.780	81	1	82	100	82	1	82	3058929	2266890	2266809
crtS_NSCV1	138Vc051	155	98.780	81	1	82	100	82	1	82	3058929	2266891	2266810
crtS_NSCV1	138Vc041	155	98.780	81	1	82	100	82	1	82	3058933	2266892	2266811
crtS_NSCV1	138Vc031	155	98.780	81	1	82	100	82	1	82	3053466	2261427	2261346
crtS_NSCV1	138Vc021	155	98.780	81	1	82	100	82	1	82	3058928	2266889	2266808
crtS_NSCV1	138Vc011	155	98.780	81	1	82	100	82	1	82	3058936	2266896	2266815
crtS_NSCV1	137Vc101	155	98.780	81	1	82	100	82	1	82	3058929	2266889	2266808
crtS_NSCV1	137Vc091	155	98.780	81	1	82	100	82	1	82	3058930	2266891	2266810
crtS_NSCV1	137Vc081	155	98.780	81	1	82	100	82	1	82	3058942	2266903	2266822
crtS_NSCV1	137Vc071	155	98.780	81	1	82	100	82	1	82	3058934	2266895	2266814
crtS_NSCV1	137Vc061	155	98.780	81	1	82	100	82	1	82	3058930	2266891	2266810
crtS_NSCV1	137Vc051	155	98.780	81	1	82	100	82	1	82	3058930	2266890	2266809
crtS_NSCV1	137Vc041	155	98.780	81	1	82	100	82	1	82	3058935	2266895	2266814
crtS_NSCV1	137Vc031	155	98.780	81	1	82	100	82	1	82	3058931	2266891	2266810
crtS_NSCV1	137Vc021	155	98.780	81	1	82	100	82	1	82	3058930	2266891	2266810
crtS_NSCV1	137Vc011	155	98.780	81	1	82	100	82	1	82	3060243	2268204	2268123
crtS_NSCV1	136Vc101	155	98.780	81	1	82	100	82	1	82	3058935	2266895	2266814
crtS_NSCV1	136Vc091	155	98.780	81	1	82	100	82	1	82	3058931	2266891	2266810
crtS_NSCV1	136Vc081	155	98.780	81	1	82	100	82	1	82	3078347	2286308	2286227
crtS_NSCV1	136Vc071	155	98.780	81	1	82	100	82	1	82	3078347	2286307	2286226
crtS_NSCV1	136Vc061	155	98.780	81	1	82	100	82	1	82	3078348	2286308	2286227
crtS_NSCV1	136Vc041	155	98.780	81	1	82	100	82	1	82	3078353	2286315	2286234
crtS_NSCV1	136Vc031	155	98.780	81	1	82	100	82	1	82	3058933	2266894	2266813
crtS_NSCV1	136Vc021	155	98.780	81	1	82	100	82	1	82	3058931	2266892	2266811
crtS_NSCV1	136Vc011	155	98.780	81	1	82	100	82	1	82	3065546	2273507	2273426
crtS_NSCV1	135Vc101	155	98.780	81	1	82	100	82	1	82	3063767	2271720	2271639
crtS_NSCV1	135Vc091	155	98.780	81	1	82	100	82	1	82	3063765	2271718	2271637
crtS_NSCV1	135Vc081	155	98.780	81	1	82	100	82	1	82	4138015	3345969	3345888
crtS_NSCV1	135Vc071	155	98.780	81	1	82	100	82	1	82	4138012	3345965	3345884
crtS_NSCV1	135Vc061	155	98.780	81	1	82	100	82	1	82	4138010	3345963	3345882
crtS_NSCV1	135Vc051	155	98.780	81	1	82	100	82	1	82	3063764	2271718	2271637
crtS_NSCV1	135Vc041	155	98.780	81	1	82	100	82	1	82	4138015	3345968	3345887
crtS_NSCV1	135Vc031	155	98.780	81	1	82	100	82	1	82	3063762	2271716	2271635
crtS_NSCV1	135Vc021	155	98.780	81	1	82	100	82	1	82	4138009	3345963	3345882
crtS_NSCV1	135Vc011	155	98.780	81	1	82	100	82	1	82	3063760	2271714	2271633
crtS_NSCV1	134Vc101	155	98.780	81	1	82	100	82	1	82	3058911	2266864	2266783
crtS_NSCV1	134Vc091	155	98.780	81	1	82	100	82	1	82	3058909	2266863	2266782
crtS_NSCV1	134Vc081	155	98.780	81	1	82	100	82	1	82	3058910	2266864	2266783
crtS_NSCV1	134Vc061	155	98.780	81	1	82	100	82	1	82	3058908	2266862	2266781
crtS_NSCV1	134Vc051	155	98.780	81	1	82	100	82	1	82	4133157	3341111	3341030
crtS_NSCV1	134Vc041	155	98.780	81	1	82	100	82	1	82	3058911	2266864	2266783
crtS_NSCV1	134Vc031	155	98.780	81	1	82	100	82	1	82	3058683	2266637	2266556
crtS_NSCV1	134Vc021	155	98.780	81	1	82	100	82	1	82	3058910	2266864	2266783
crtS_NSCV1	134Vc011	155	98.780	81	1	82	100	82	1	82	3058909	2266864	2266783
crtS_NSCV1	133Vc101	155	98.780	81	1	82	100	82	1	82	3065034	2272988	2272907
crtS_NSCV1	133Vc091	155	98.780	81	1	82	100	82	1	82	3065033	2272985	2272904
crtS_NSCV1	133Vc081	155	98.780	81	1	82	100	82	1	82	3065036	2272989	2272908
crtS_NSCV1	133Vc071	155	98.780	81	1	82	100	82	1	82	3065032	2272986	2272905
crtS_NSCV1	133Vc061	155	98.780	81	1	82	100	82	1	82	3065033	2272988	2272907
crtS_NSCV1	133Vc041	155	98.780	81	1	82	100	82	1	82	3065036	2272989	2272908
crtS_NSCV1	133Vc031	155	98.780	81	1	82	100	82	1	82	3065033	2272988	2272907
crtS_NSCV1	133Vc021	155	98.780	81	1	82	100	82	1	82	3065035	2272989	2272908
crtS_NSCV1	133Vc011	155	98.780	81	1	82	100	82	1	82	3065035	2272988	2272907
crtS_NSCV1	132Vc101	155	98.780	81	1	82	100	82	1	82	3058926	2266886	2266805
crtS_NSCV1	132Vc091	155	98.780	81	1	82	100	82	1	82	3063775	2271736	2271655
crtS_NSCV1	132Vc081	155	98.780	81	1	82	100	82	1	82	3058920	2266881	2266800
crtS_NSCV1	132Vc071	155	98.780	81	1	82	100	82	1	82	3058924	2266885	2266804
crtS_NSCV1	132Vc061	155	98.780	81	1	82	100	82	1	82	3058927	2266887	2266806
crtS_NSCV1	132Vc051	155	98.780	81	1	82	100	82	1	82	3058924	2266885	2266804
crtS_NSCV1	132Vc041	155	98.780	81	1	82	100	82	1	82	3058924	2266885	2266804
crtS_NSCV1	132Vc031	155	98.780	81	1	82	100	82	1	82	3058917	2266879	2266798
crtS_NSCV1	132Vc021	155	98.780	81	1	82	100	82	1	82	3058925	2266886	2266805
crtS_NSCV1	132Vc011	155	98.780	81	1	82	100	82	1	82	3058926	2266885	2266804
crtS_NSCV1	131Vc101	155	98.780	81	1	82	100	82	1	82	3058917	2266878	2266797
crtS_NSCV1	131Vc091	155	98.780	81	1	82	100	82	1	82	3058916	2266877	2266796
crtS_NSCV1	131Vc081	155	98.780	81	1	82	100	82	1	82	3058918	2266878	2266797
crtS_NSCV1	131Vc071	155	98.780	81	1	82	100	82	1	82	3058916	2266877	2266796
crtS_NSCV1	131Vc061	155	98.780	81	1	82	100	82	1	82	3058919	2266879	2266798
crtS_NSCV1	131Vc051	155	98.780	81	1	82	100	82	1	82	3058920	2266881	2266800
crtS_NSCV1	131Vc041	155	98.780	81	1	82	100	82	1	82	3058917	2266878	2266797
crtS_NSCV1	131Vc031	155	98.780	81	1	82	100	82	1	82	3058921	2266883	2266802
crtS_NSCV1	131Vc021	155	98.780	81	1	82	100	82	1	82	3058921	2266882	2266801
crtS_NSCV1	131Vc011	155	98.780	81	1	82	100	82	1	82	3058916	2266877	2266796
crtS_NSCV1	130Vc101	155	98.780	81	1	82	100	82	1	82	3058918	2266879	2266798
crtS_NSCV1	130Vc091	155	98.780	81	1	82	100	82	1	82	3058919	2266879	2266798
crtS_NSCV1	130Vc081	155	98.780	81	1	82	100	82	1	82	3063771	2271732	2271651
crtS_NSCV1	130Vc071	155	98.780	81	1	82	100	82	1	82	3084558	2292482	2292401
crtS_NSCV1	130Vc061	155	98.780	81	1	82	100	82	1	82	3053173	2261132	2261051
crtS_NSCV1	130Vc051	155	98.780	81	1	82	100	82	1	82	3058913	2266874	2266793
crtS_NSCV1	130Vc041	155	98.780	81	1	82	100	82	1	82	3058919	2266880	2266799
crtS_NSCV1	130Vc031	155	98.780	81	1	82	100	82	1	82	3063773	2271734	2271653
crtS_NSCV1	130Vc021	155	98.780	81	1	82	100	82	1	82	3058917	2266877	2266796
crtS_NSCV1	130Vc011	155	98.780	81	1	82	100	82	1	82	3058919	2266879	2266798
crtS_NSCV1	129Vc101	155	98.780	81	1	82	100	82	1	82	3058931	2266891	2266810
crtS_NSCV1	129Vc091	155	98.780	81	1	82	100	82	1	82	3063769	2271730	2271649
crtS_NSCV1	129Vc081	155	98.780	81	1	82	100	82	1	82	3063770	2271731	2271650
crtS_NSCV1	129Vc071	155	98.780	81	1	82	100	82	1	82	3058024	2265985	2265904
crtS_NSCV1	129Vc061	155	98.780	81	1	82	100	82	1	82	3058021	2265982	2265901
crtS_NSCV1	129Vc051	155	98.780	81	1	82	100	82	1	82	3058025	2265986	2265905
crtS_NSCV1	129Vc041	155	98.780	81	1	82	100	82	1	82	3058023	2265983	2265902
crtS_NSCV1	129Vc031	155	98.780	81	1	82	100	82	1	82	3063773	2271733	2271652
crtS_NSCV1	129Vc021	155	98.780	81	1	82	100	82	1	82	3058023	2265985	2265904
crtS_NSCV1	129Vc011	155	98.780	81	1	82	100	82	1	82	3065433	2273395	2273314
crtS_NSCV1	128Vc101	155	98.780	81	1	82	100	82	1	82	3063786	2271745	2271664
crtS_NSCV1	128Vc091	155	98.780	81	1	82	100	82	1	82	3063784	2271746	2271665
crtS_NSCV1	128Vc081	155	98.780	81	1	82	100	82	1	82	3068645	2276604	2276523
crtS_NSCV1	128Vc071	155	98.780	81	1	82	100	82	1	82	3058921	2266873	2266792
crtS_NSCV1	128Vc061	155	98.780	81	1	82	100	82	1	82	3063785	2271746	2271665
crtS_NSCV1	128Vc051	155	98.780	81	1	82	100	82	1	82	3063786	2271746	2271665
crtS_NSCV1	128Vc041	155	98.780	81	1	82	100	82	1	82	3063786	2271747	2271666
crtS_NSCV1	128Vc031	155	98.780	81	1	82	100	82	1	82	3063787	2271746	2271665
crtS_NSCV1	128Vc021	155	98.780	81	1	82	100	82	1	82	3063799	2271757	2271676
crtS_NSCV1	128Vc011	155	98.780	81	1	82	100	82	1	82	3063785	2271744	2271663
crtS_NSCV1	127Vc101	155	98.780	81	1	82	100	82	1	82	3065541	2273495	2273414
crtS_NSCV1	127Vc091	155	98.780	81	1	82	100	82	1	82	3065540	2273492	2273411
crtS_NSCV1	127Vc081	155	98.780	81	1	82	100	82	1	82	3065542	2273495	2273414
crtS_NSCV1	127Vc071	155	98.780	81	1	82	100	82	1	82	3065546	2273499	2273418
crtS_NSCV1	127Vc061	155	98.780	81	1	82	100	82	1	82	3065541	2273494	2273413
crtS_NSCV1	127Vc051	155	98.780	81	1	82	100	82	1	82	3065541	2273494	2273413
crtS_NSCV1	127Vc041	155	98.780	81	1	82	100	82	1	82	3065543	2273496	2273415
crtS_NSCV1	127Vc031	155	98.780	81	1	82	100	82	1	82	3065540	2273493	2273412
crtS_NSCV1	127Vc021	155	98.780	81	1	82	100	82	1	82	3065541	2273495	2273414
crtS_NSCV1	127Vc011	155	98.780	81	1	82	100	82	1	82	3065543	2273495	2273414
crtS_NSCV1	126Vc101	155	98.780	81	1	82	100	82	1	82	3063779	2271729	2271648
crtS_NSCV1	126Vc091	155	98.780	81	1	82	100	82	1	82	3063778	2271730	2271649
crtS_NSCV1	126Vc081	155	98.780	81	1	82	100	82	1	82	3063776	2271730	2271649
crtS_NSCV1	126Vc071	155	98.780	81	1	82	100	82	1	82	3063657	2271611	2271530
crtS_NSCV1	126Vc061	155	98.780	81	1	82	100	82	1	82	3063776	2271729	2271648
crtS_NSCV1	126Vc051	155	98.780	81	1	82	100	82	1	82	3063772	2271726	2271645
crtS_NSCV1	126Vc041	155	98.780	81	1	82	100	82	1	82	3063775	2271729	2271648
crtS_NSCV1	126Vc031	155	98.780	81	1	82	100	82	1	82	3058923	2266877	2266796
crtS_NSCV1	126Vc021	155	98.780	81	1	82	100	82	1	82	3063775	2271730	2271649
crtS_NSCV1	126Vc011	155	98.780	81	1	82	100	82	1	82	3063772	2271725	2271644
crtS_NSCV1	125Vc101	155	98.780	81	1	82	100	82	1	82	3063776	2271729	2271648
crtS_NSCV1	125Vc091	155	98.780	81	1	82	100	82	1	82	3058915	2266869	2266788
crtS_NSCV1	125Vc081	155	98.780	81	1	82	100	82	1	82	3058919	2266873	2266792
crtS_NSCV1	125Vc071	155	98.780	81	1	82	100	82	1	82	3063772	2271726	2271645
crtS_NSCV1	125Vc061	155	98.780	81	1	82	100	82	1	82	3063775	2271729	2271648
crtS_NSCV1	125Vc051	155	98.780	81	1	82	100	82	1	82	3068623	2276576	2276495
crtS_NSCV1	125Vc041	155	98.780	81	1	82	100	82	1	82	3063772	2271727	2271646
crtS_NSCV1	125Vc031	155	98.780	81	1	82	100	82	1	82	3058918	2266873	2266792
crtS_NSCV1	125Vc021	155	98.780	81	1	82	100	82	1	82	3063772	2271726	2271645
crtS_NSCV1	125Vc011	155	98.780	81	1	82	100	82	1	82	3063772	2271726	2271645
crtS_NSCV1	124Vc101	155	98.780	81	1	82	100	82	1	82	3063775	2271728	2271647
crtS_NSCV1	124Vc091	155	98.780	81	1	82	100	82	1	82	3063772	2271726	2271645
crtS_NSCV1	124Vc081	155	98.780	81	1	82	100	82	1	82	3063770	2271724	2271643
crtS_NSCV1	124Vc071	155	98.780	81	1	82	100	82	1	82	3063774	2271728	2271647
crtS_NSCV1	124Vc061	155	98.780	81	1	82	100	82	1	82	3063776	2271728	2271647
crtS_NSCV1	124Vc051	155	98.780	81	1	82	100	82	1	82	3063776	2271728	2271647
crtS_NSCV1	124Vc041	155	98.780	81	1	82	100	82	1	82	3063775	2271727	2271646
crtS_NSCV1	124Vc031	155	98.780	81	1	82	100	82	1	82	3063773	2271727	2271646
crtS_NSCV1	124Vc021	155	98.780	81	1	82	100	82	1	82	3063770	2271725	2271644
crtS_NSCV1	124Vc011	155	98.780	81	1	82	100	82	1	82	3065082	2273037	2272956
crtS_NSCV1	123Vc101	155	98.780	81	1	82	100	82	1	82	3093908	2295118	2295037
crtS_NSCV1	123Vc091	155	98.780	81	1	82	100	82	1	82	3093909	2295118	2295037
crtS_NSCV1	123Vc081	155	98.780	81	1	82	100	82	1	82	3093912	2295120	2295039
crtS_NSCV1	123Vc071	155	98.780	81	1	82	100	82	1	82	3093964	2295173	2295092
crtS_NSCV1	123Vc061	155	98.780	81	1	82	100	82	1	82	3093912	2295121	2295040
crtS_NSCV1	123Vc051	155	98.780	81	1	82	100	82	1	82	3093912	2295121	2295040
crtS_NSCV1	123Vc041	155	98.780	81	1	82	100	82	1	82	3093911	2295121	2295040
crtS_NSCV1	123Vc031	155	98.780	81	1	82	100	82	1	82	3093908	2295119	2295038
crtS_NSCV1	123Vc021	155	98.780	81	1	82	100	82	1	82	3093909	2295120	2295039
crtS_NSCV1	123Vc011	155	98.780	81	1	82	100	82	1	82	3093911	2295121	2295040
crtS_NSCV1	122Vc101	155	98.780	81	1	82	100	82	1	82	3093909	2295118	2295037
crtS_NSCV1	122Vc091	155	98.780	81	1	82	100	82	1	82	3093908	2295118	2295037
crtS_NSCV1	122Vc081	155	98.780	81	1	82	100	82	1	82	3093907	2295116	2295035
crtS_NSCV1	122Vc071	155	98.780	81	1	82	100	82	1	82	3093912	2295119	2295038
crtS_NSCV1	122Vc061	155	98.780	81	1	82	100	82	1	82	3093910	2295119	2295038
crtS_NSCV1	122Vc051	155	98.780	81	1	82	100	82	1	82	3093911	2295120	2295039
crtS_NSCV1	122Vc041	155	98.780	81	1	82	100	82	1	82	3093910	2295119	2295038
crtS_NSCV1	122Vc031	155	98.780	81	1	82	100	82	1	82	3093912	2295120	2295039
crtS_NSCV1	122Vc021	155	98.780	81	1	82	100	82	1	82	3093912	2295121	2295040
crtS_NSCV1	122Vc011	155	98.780	81	1	82	100	82	1	82	3093911	2295120	2295039
crtS_NSCV1	121Vc101	155	98.780	81	1	82	100	82	1	82	3057146	2266867	2266786
crtS_NSCV1	121Vc091	155	98.780	81	1	82	100	82	1	82	3057147	2266868	2266787
crtS_NSCV1	121Vc081	155	98.780	81	1	82	100	82	1	82	4134359	3344081	3344000
crtS_NSCV1	121Vc071	155	98.780	81	1	82	100	82	1	82	4134359	3344080	3343999
crtS_NSCV1	121Vc061	155	98.780	81	1	82	100	82	1	82	4134361	3344082	3344001
crtS_NSCV1	121Vc051	155	98.780	81	1	82	100	82	1	82	4134359	3344081	3344000
crtS_NSCV1	121Vc041	155	98.780	81	1	82	100	82	1	82	3057149	2266870	2266789
crtS_NSCV1	121Vc031	155	98.780	81	1	82	100	82	1	82	3057144	2266866	2266785
crtS_NSCV1	121Vc021	155	98.780	81	1	82	100	82	1	82	3059873	2269594	2269513
crtS_NSCV1	121Vc011	155	98.780	81	1	82	100	82	1	82	4134361	3344082	3344001
crtS_NSCV1	120Vc101	155	98.780	81	1	82	100	82	1	82	4134360	3344081	3344000
crtS_NSCV1	120Vc091	155	98.780	81	1	82	100	82	1	82	4134360	3344081	3344000
crtS_NSCV1	120Vc081	155	98.780	81	1	82	100	82	1	82	4134359	3344079	3343998
crtS_NSCV1	120Vc071	155	98.780	81	1	82	100	82	1	82	4134363	3344084	3344003
crtS_NSCV1	120Vc061	155	98.780	81	1	82	100	82	1	82	4134358	3344080	3343999
crtS_NSCV1	120Vc051	155	98.780	81	1	82	100	82	1	82	4134359	3344080	3343999
crtS_NSCV1	120Vc041	155	98.780	81	1	82	100	82	1	82	4134357	3344079	3343998
crtS_NSCV1	120Vc031	155	98.780	81	1	82	100	82	1	82	4134364	3344084	3344003
crtS_NSCV1	120Vc021	155	98.780	81	1	82	100	82	1	82	4134365	3344085	3344004
crtS_NSCV1	120Vc011	155	98.780	81	1	82	100	82	1	82	4134363	3344085	3344004
crtS_NSCV1	119Vc101	155	98.780	81	1	82	100	82	1	82	4134358	3344081	3344000
crtS_NSCV1	119Vc091	155	98.780	81	1	82	100	82	1	82	3057146	2266866	2266785
crtS_NSCV1	119Vc081	155	98.780	81	1	82	100	82	1	82	4134360	3344082	3344001
crtS_NSCV1	119Vc071	155	98.780	81	1	82	100	82	1	82	4129510	3339230	3339149
crtS_NSCV1	119Vc061	155	98.780	81	1	82	100	82	1	82	4134364	3344085	3344004
crtS_NSCV1	119Vc051	155	98.780	81	1	82	100	82	1	82	4134365	3344086	3344005
crtS_NSCV1	119Vc041	155	98.780	81	1	82	100	82	1	82	3057149	2266871	2266790
crtS_NSCV1	119Vc031	155	98.780	81	1	82	100	82	1	82	3057147	2266867	2266786
crtS_NSCV1	119Vc021	155	98.780	81	1	82	100	82	1	82	3057150	2266871	2266790
crtS_NSCV1	119Vc011	155	98.780	81	1	82	100	82	1	82	4136449	3346169	3346088
crtS_NSCV1	118Vc101	155	98.780	81	1	82	100	82	1	82	3103614	2304826	2304745
crtS_NSCV1	118Vc091	155	98.780	81	1	82	100	82	1	82	3059912	2261120	2261039
crtS_NSCV1	118Vc081	155	98.780	81	1	82	100	82	1	82	3103626	2304838	2304757
crtS_NSCV1	118Vc071	155	98.780	81	1	82	100	82	1	82	3103631	2304841	2304760
crtS_NSCV1	118Vc061	155	98.780	81	1	82	100	82	1	82	3103632	2304838	2304757
crtS_NSCV1	118Vc051	155	98.780	81	1	82	100	82	1	82	3103625	2304836	2304755
crtS_NSCV1	118Vc041	155	98.780	81	1	82	100	82	1	82	3103621	2304831	2304750
crtS_NSCV1	118Vc031	155	98.780	81	1	82	100	82	1	82	3103625	2304835	2304754
crtS_NSCV1	118Vc021	155	98.780	81	1	82	100	82	1	82	3103621	2304832	2304751
crtS_NSCV1	118Vc011	155	98.780	81	1	82	100	82	1	82	3070518	2271723	2271642
crtS_NSCV1	117Vc101	155	98.780	81	1	82	100	82	1	82	3057155	2266874	2266793
crtS_NSCV1	117Vc091	155	98.780	81	1	82	100	82	1	82	3057144	2266866	2266785
crtS_NSCV1	117Vc081	155	98.780	81	1	82	100	82	1	82	4136132	3345852	3345771
crtS_NSCV1	117Vc071	155	98.780	81	1	82	100	82	1	82	3057152	2266872	2266791
crtS_NSCV1	117Vc061	155	98.780	81	1	82	100	82	1	82	4136136	3345857	3345776
crtS_NSCV1	117Vc051	155	98.780	81	1	82	100	82	1	82	4136069	3345790	3345709
crtS_NSCV1	117Vc041	155	98.780	81	1	82	100	82	1	82	4136118	3345841	3345760
crtS_NSCV1	117Vc031	155	98.780	81	1	82	100	82	1	82	4136132	3345852	3345771
crtS_NSCV1	117Vc021	155	98.780	81	1	82	100	82	1	82	4136134	3345855	3345774
crtS_NSCV1	117Vc011	155	98.780	81	1	82	100	82	1	82	4136155	3345876	3345795
crtS_NSCV1	116Vc101	155	98.780	81	1	82	100	82	1	82	3092645	2293857	2293776
crtS_NSCV1	116Vc091	155	98.780	81	1	82	100	82	1	82	3103625	2304834	2304753
crtS_NSCV1	116Vc081	155	98.780	81	1	82	100	82	1	82	3103627	2304836	2304755
crtS_NSCV1	116Vc071	155	98.780	81	1	82	100	82	1	82	3103624	2304834	2304753
crtS_NSCV1	116Vc061	155	98.780	81	1	82	100	82	1	82	3103629	2304838	2304757
crtS_NSCV1	116Vc051	155	98.780	81	1	82	100	82	1	82	3103621	2304831	2304750
crtS_NSCV1	116Vc041	155	98.780	81	1	82	100	82	1	82	3098764	2299974	2299893
crtS_NSCV1	116Vc031	155	98.780	81	1	82	100	82	1	82	3103625	2304834	2304753
crtS_NSCV1	116Vc021	155	98.780	81	1	82	100	82	1	82	3103624	2304833	2304752
crtS_NSCV1	116Vc011	155	98.780	81	1	82	100	82	1	82	3103628	2304836	2304755
crtS_NSCV1	115Vc101	155	98.780	81	1	82	100	82	1	82	3103631	2304838	2304757
crtS_NSCV1	115Vc091	155	98.780	81	1	82	100	82	1	82	3098241	2304838	2304757
crtS_NSCV1	115Vc081	155	98.780	81	1	82	100	82	1	82	3103625	2304833	2304752
crtS_NSCV1	115Vc071	155	98.780	81	1	82	100	82	1	82	3117315	2318523	2318442
crtS_NSCV1	115Vc061	155	98.780	81	1	82	100	82	1	82	3103627	2304834	2304753
crtS_NSCV1	115Vc051	155	98.780	81	1	82	100	82	1	82	3103668	2304829	2304748
crtS_NSCV1	115Vc041	155	98.780	81	1	82	100	82	1	82	3103626	2304835	2304754
crtS_NSCV1	115Vc031	155	98.780	81	1	82	100	82	1	82	3103624	2304834	2304753
crtS_NSCV1	115Vc021	155	98.780	81	1	82	100	82	1	82	3103628	2304837	2304756
crtS_NSCV1	115Vc011	155	98.780	81	1	82	100	82	1	82	3103633	2304840	2304759
crtS_NSCV1	114Vc101	155	98.780	81	1	82	100	82	1	82	3058891	2268616	2268535
crtS_NSCV1	114Vc091	155	98.780	81	1	82	100	82	1	82	3059111	2268829	2268748
crtS_NSCV1	114Vc081	155	98.780	81	1	82	100	82	1	82	4136123	3345844	3345763
crtS_NSCV1	114Vc071	155	98.780	81	1	82	100	82	1	82	4136129	3345848	3345767
crtS_NSCV1	114Vc061	155	98.780	81	1	82	100	82	1	82	4136127	3345849	3345768
crtS_NSCV1	114Vc051	155	98.780	81	1	82	100	82	1	82	3058914	2268634	2268553
crtS_NSCV1	114Vc041	155	98.780	81	1	82	100	82	1	82	3058915	2268635	2268554
crtS_NSCV1	114Vc031	155	98.780	81	1	82	100	82	1	82	4136118	3345840	3345759
crtS_NSCV1	114Vc021	155	98.780	81	1	82	100	82	1	82	3058925	2268643	2268562
crtS_NSCV1	114Vc011	155	98.780	81	1	82	100	82	1	82	3058916	2268637	2268556
crtS_NSCV1	113Vc101	155	98.780	81	1	82	100	82	1	82	4136128	3345850	3345769
crtS_NSCV1	113Vc091	155	98.780	81	1	82	100	82	1	82	4136129	3345849	3345768
crtS_NSCV1	113Vc081	155	98.780	81	1	82	100	82	1	82	4136124	3345844	3345763
crtS_NSCV1	113Vc071	155	98.780	81	1	82	100	82	1	82	4136124	3345845	3345764
crtS_NSCV1	113Vc061	155	98.780	81	1	82	100	82	1	82	4136128	3345848	3345767
crtS_NSCV1	113Vc051	155	98.780	81	1	82	100	82	1	82	4136129	3345849	3345768
crtS_NSCV1	113Vc041	155	98.780	81	1	82	100	82	1	82	4136121	3345841	3345760
crtS_NSCV1	113Vc031	155	98.780	81	1	82	100	82	1	82	4136121	3345842	3345761
crtS_NSCV1	113Vc021	155	98.780	81	1	82	100	82	1	82	4137888	3347609	3347528
crtS_NSCV1	113Vc011	155	98.780	81	1	82	100	82	1	82	4136125	3345847	3345766
crtS_NSCV1	112Vc101	155	98.780	81	1	82	100	82	1	82	4136131	3345848	3345767
crtS_NSCV1	112Vc091	155	98.780	81	1	82	100	82	1	82	4136122	3345843	3345762
crtS_NSCV1	112Vc081	155	98.780	81	1	82	100	82	1	82	4136133	3345850	3345769
crtS_NSCV1	112Vc071	155	98.780	81	1	82	100	82	1	82	4136130	3345850	3345769
crtS_NSCV1	112Vc061	155	98.780	81	1	82	100	82	1	82	4136128	3345848	3345767
crtS_NSCV1	112Vc051	155	98.780	81	1	82	100	82	1	82	2805778	2015498	2015417
crtS_NSCV1	112Vc041	155	98.780	81	1	82	100	82	1	82	4136125	3345844	3345763
crtS_NSCV1	112Vc031	155	98.780	81	1	82	100	82	1	82	4136124	3345844	3345763
crtS_NSCV1	112Vc021	155	98.780	81	1	82	100	82	1	82	4136124	3345844	3345763
crtS_NSCV1	112Vc011	155	98.780	81	1	82	100	82	1	82	4136127	3345847	3345766
crtS_NSCV1	111Vc101	155	98.780	81	1	82	100	82	1	82	3057152	2266871	2266790
crtS_NSCV1	111Vc091	155	98.780	81	1	82	100	82	1	82	3057147	2266871	2266790
crtS_NSCV1	111Vc081	155	98.780	81	1	82	100	82	1	82	3065062	2274794	2274713
crtS_NSCV1	111Vc071	155	98.780	81	1	82	100	82	1	82	3057147	2266869	2266788
crtS_NSCV1	111Vc061	155	98.780	81	1	82	100	82	1	82	3057152	2266873	2266792
crtS_NSCV1	111Vc051	155	98.780	81	1	82	100	82	1	82	4124832	3334552	3334471
crtS_NSCV1	111Vc041	155	98.780	81	1	82	100	82	1	82	3057148	2266868	2266787
crtS_NSCV1	111Vc031	155	98.780	81	1	82	100	82	1	82	3051752	2261473	2261392
crtS_NSCV1	111Vc021	155	98.780	81	1	82	100	82	1	82	3057149	2266871	2266790
crtS_NSCV1	111Vc011	155	98.780	81	1	82	100	82	1	82	3057146	2266869	2266788
crtS_NSCV1	110Vc101	155	98.780	81	1	82	100	82	1	82	3057148	2266868	2266787
crtS_NSCV1	110Vc091	155	98.780	81	1	82	100	82	1	82	3051404	2261126	2261045
crtS_NSCV1	110Vc081	155	98.780	81	1	82	100	82	1	82	3057144	2266867	2266786
crtS_NSCV1	110Vc071	155	98.780	81	1	82	100	82	1	82	3057148	2266869	2266788
crtS_NSCV1	110Vc061	155	98.780	81	1	82	100	82	1	82	3057150	2266871	2266790
crtS_NSCV1	110Vc051	155	98.780	81	1	82	100	82	1	82	3057139	2266863	2266782
crtS_NSCV1	110Vc041	155	98.780	81	1	82	100	82	1	82	3061997	2271718	2271637
crtS_NSCV1	110Vc031	155	98.780	81	1	82	100	82	1	82	3057135	2266862	2266781
crtS_NSCV1	110Vc021	155	98.780	81	1	82	100	82	1	82	3057144	2266866	2266785
crtS_NSCV1	110Vc011	155	98.780	81	1	82	100	82	1	82	3057145	2266868	2266787
crtS_NSCV1	109Vc101	155	98.780	81	1	82	100	82	1	82	3065660	2266868	2266787
crtS_NSCV1	109Vc091	155	98.780	81	1	82	100	82	1	82	3065658	2266868	2266787
crtS_NSCV1	109Vc081	155	98.780	81	1	82	100	82	1	82	3065657	2266867	2266786
crtS_NSCV1	109Vc071	155	98.780	81	1	82	100	82	1	82	3065653	2266862	2266781
crtS_NSCV1	109Vc061	155	98.780	81	1	82	100	82	1	82	3065659	2266867	2266786
crtS_NSCV1	109Vc051	155	98.780	81	1	82	100	82	1	82	3065658	2266866	2266785
crtS_NSCV1	109Vc041	155	98.780	81	1	82	100	82	1	82	3065655	2266864	2266783
crtS_NSCV1	109Vc031	155	98.780	81	1	82	100	82	1	82	3065659	2266866	2266785
crtS_NSCV1	109Vc021	155	98.780	81	1	82	100	82	1	82	3065655	2266864	2266783
crtS_NSCV1	109Vc011	155	98.780	81	1	82	100	82	1	82	3065660	2266868	2266787
crtS_NSCV1	108Vc101	155	98.780	81	1	82	100	82	1	82	3065660	2266868	2266787
crtS_NSCV1	108Vc091	155	98.780	81	1	82	100	82	1	82	3065657	2266866	2266785
crtS_NSCV1	108Vc081	155	98.780	81	1	82	100	82	1	82	3065658	2266867	2266786
crtS_NSCV1	108Vc071	155	98.780	81	1	82	100	82	1	82	3065659	2266868	2266787
crtS_NSCV1	108Vc061	155	98.780	81	1	82	100	82	1	82	3065661	2266871	2266790
crtS_NSCV1	108Vc051	155	98.780	81	1	82	100	82	1	82	3065656	2266866	2266785
crtS_NSCV1	108Vc041	155	98.780	81	1	82	100	82	1	82	3065658	2266868	2266787
crtS_NSCV1	108Vc031	155	98.780	81	1	82	100	82	1	82	3065658	2266868	2266787
crtS_NSCV1	108Vc011	155	98.780	81	1	82	100	82	1	82	3065659	2266869	2266788
crtS_NSCV1	107Vc101	155	98.780	81	1	82	100	82	1	82	3065657	2266867	2266786
crtS_NSCV1	107Vc091	155	98.780	81	1	82	100	82	1	82	3065344	2266552	2266471
crtS_NSCV1	107Vc081	155	98.780	81	1	82	100	82	1	82	3065656	2266865	2266784
crtS_NSCV1	107Vc071	155	98.780	81	1	82	100	82	1	82	3065660	2266869	2266788
crtS_NSCV1	107Vc061	155	98.780	81	1	82	100	82	1	82	3065658	2266867	2266786
crtS_NSCV1	107Vc051	155	98.780	81	1	82	100	82	1	82	3065658	2266867	2266786
crtS_NSCV1	107Vc041	155	98.780	81	1	82	100	82	1	82	3065658	2266867	2266786
crtS_NSCV1	107Vc031	155	98.780	81	1	82	100	82	1	82	3065658	2266868	2266787
crtS_NSCV1	107Vc021	155	98.780	81	1	82	100	82	1	82	3065660	2266869	2266788
crtS_NSCV1	107Vc011	155	98.780	81	1	82	100	82	1	82	3065659	2266868	2266787
crtS_NSCV1	106Vc101	155	98.780	81	1	82	100	82	1	82	3063271	2272993	2272912
crtS_NSCV1	106Vc091	155	98.780	81	1	82	100	82	1	82	3063272	2272992	2272911
crtS_NSCV1	106Vc081	155	98.780	81	1	82	100	82	1	82	3063276	2272995	2272914
crtS_NSCV1	106Vc071	155	98.780	81	1	82	100	82	1	82	3063269	2272990	2272909
crtS_NSCV1	106Vc061	155	98.780	81	1	82	100	82	1	82	3063273	2272994	2272913
crtS_NSCV1	106Vc051	155	98.780	81	1	82	100	82	1	82	3063271	2272992	2272911
crtS_NSCV1	106Vc041	155	98.780	81	1	82	100	82	1	82	3066385	2273012	2272931
crtS_NSCV1	106Vc031	155	98.780	81	1	82	100	82	1	82	3063273	2272993	2272912
crtS_NSCV1	106Vc021	155	98.780	81	1	82	100	82	1	82	3063269	2272990	2272909
crtS_NSCV1	106Vc011	155	98.780	81	1	82	100	82	1	82	3063270	2272991	2272910
crtS_NSCV1	105Vc101	155	98.780	81	1	82	100	82	1	82	3065653	2266863	2266782
crtS_NSCV1	105Vc091	155	98.780	81	1	82	100	82	1	82	3057146	2266866	2266785
crtS_NSCV1	105Vc081	155	98.780	81	1	82	100	82	1	82	3063271	2272992	2272911
crtS_NSCV1	105Vc071	155	98.780	81	1	82	100	82	1	82	3063270	2272990	2272909
crtS_NSCV1	105Vc061	155	98.780	81	1	82	100	82	1	82	3063268	2272990	2272909
crtS_NSCV1	105Vc051	155	98.780	81	1	82	100	82	1	82	3063269	2272990	2272909
crtS_NSCV1	105Vc041	155	98.780	81	1	82	100	82	1	82	3066364	2272991	2272910
crtS_NSCV1	105Vc031	155	98.780	81	1	82	100	82	1	82	3063270	2272990	2272909
crtS_NSCV1	105Vc021	155	98.780	81	1	82	100	82	1	82	3063268	2272988	2272907
crtS_NSCV1	105Vc011	155	98.780	81	1	82	100	82	1	82	3063268	2272989	2272908
crtS_NSCV1	104Vc101	155	98.780	81	1	82	100	82	1	82	3065654	2266865	2266784
crtS_NSCV1	104Vc091	155	98.780	81	1	82	100	82	1	82	3065660	2266869	2266788
crtS_NSCV1	104Vc081	155	98.780	81	1	82	100	82	1	82	3065654	2266865	2266784
crtS_NSCV1	104Vc071	155	98.780	81	1	82	100	82	1	82	3060806	2262014	2261933
crtS_NSCV1	104Vc061	155	98.780	81	1	82	100	82	1	82	3060198	2261407	2261326
crtS_NSCV1	104Vc051	155	98.780	81	1	82	100	82	1	82	3065663	2266871	2266790
crtS_NSCV1	104Vc041	155	98.780	81	1	82	100	82	1	82	3065659	2266868	2266787
crtS_NSCV1	104Vc031	155	98.780	81	1	82	100	82	1	82	3065663	2266872	2266791
crtS_NSCV1	104Vc021	155	98.780	81	1	82	100	82	1	82	3060193	2261402	2261321
crtS_NSCV1	104Vc011	155	98.780	81	1	82	100	82	1	82	3060197	2261405	2261324
crtS_NSCV1	103Vc101	155	98.780	81	1	82	100	82	1	82	3057149	2266867	2266786
crtS_NSCV1	103Vc091	155	98.780	81	1	82	100	82	1	82	3057149	2266869	2266788
crtS_NSCV1	103Vc081	155	98.780	81	1	82	100	82	1	82	3063329	2273049	2272968
crtS_NSCV1	103Vc071	155	98.780	81	1	82	100	82	1	82	3065657	2266867	2266786
crtS_NSCV1	103Vc061	155	98.780	81	1	82	100	82	1	82	3063271	2272991	2272910
crtS_NSCV1	103Vc051	155	98.780	81	1	82	100	82	1	82	3065663	2266869	2266788
crtS_NSCV1	103Vc041	155	98.780	81	1	82	100	82	1	82	3065658	2266868	2266787
crtS_NSCV1	103Vc031	155	98.780	81	1	82	100	82	1	82	3065658	2266868	2266787
crtS_NSCV1	103Vc021	155	98.780	81	1	82	100	82	1	82	3057148	2266869	2266788
crtS_NSCV1	103Vc011	155	98.780	81	1	82	100	82	1	82	3065654	2266864	2266783
crtS_NSCV1	102Vc101	155	98.780	81	1	82	100	82	1	82	3057147	2266867	2266786
crtS_NSCV1	102Vc091	155	98.780	81	1	82	100	82	1	82	3057144	2266865	2266784
crtS_NSCV1	102Vc081	155	98.780	81	1	82	100	82	1	82	3057145	2266866	2266785
crtS_NSCV1	102Vc071	155	98.780	81	1	82	100	82	1	82	3055094	2264814	2264733
crtS_NSCV1	102Vc061	155	98.780	81	1	82	100	82	1	82	3057147	2266867	2266786
crtS_NSCV1	102Vc051	155	98.780	81	1	82	100	82	1	82	3057145	2266865	2266784
crtS_NSCV1	102Vc041	155	98.780	81	1	82	100	82	1	82	3057142	2266863	2266782
crtS_NSCV1	102Vc031	155	98.780	81	1	82	100	82	1	82	3057144	2266866	2266785
crtS_NSCV1	102Vc021	155	98.780	81	1	82	100	82	1	82	3057146	2266867	2266786
crtS_NSCV1	102Vc011	155	98.780	81	1	82	100	82	1	82	3057143	2266865	2266784
crtS_NSCV1	101Vc101	155	98.780	81	1	82	100	82	1	82	3057147	2266867	2266786
crtS_NSCV1	101Vc091	155	98.780	81	1	82	100	82	1	82	3057147	2266868	2266787
crtS_NSCV1	101Vc081	155	98.780	81	1	82	100	82	1	82	3057150	2266871	2266790
crtS_NSCV1	101Vc071	155	98.780	81	1	82	100	82	1	82	3057149	2266870	2266789
crtS_NSCV1	101Vc061	155	98.780	81	1	82	100	82	1	82	3057149	2266869	2266788
crtS_NSCV1	101Vc051	155	98.780	81	1	82	100	82	1	82	3065659	2266869	2266788
crtS_NSCV1	101Vc041	155	98.780	81	1	82	100	82	1	82	3065659	2266869	2266788
crtS_NSCV1	101Vc031	155	98.780	81	1	82	100	82	1	82	3065655	2266864	2266783
crtS_NSCV1	101Vc021	155	98.780	81	1	82	100	82	1	82	3065661	2266870	2266789
crtS_NSCV1	101Vc011	155	98.780	81	1	82	100	82	1	82	3065660	2266869	2266788
