# Supplementary material for: Prevalent chromosome fusion in Vibrio cholerae O1
Source: Nat Commun. 2025 Jul 1;16:5830. doi: 10.1038/s41467-025-60699-0 (PMC12219848; doi:10.1038/s41467-025-60699-0)
Supplement: Supplementary file 8 — Source Data [file 41467_2025_60699_MOESM8_ESM.zip › source_data/Figure_2/2a/oriC.tsv]

101Vc01/101Vc01.tsv:101Vc011	oriC	3058147	3058620	?			origin of replication
101Vc01/101Vc01.tsv:101Vc012	oriC	929038	929924	?			origin of replication
101Vc02/101Vc02.tsv:101Vc021	oriC	3058148	3058621	?			origin of replication
101Vc02/101Vc02.tsv:101Vc022	oriC	929037	929923	?			origin of replication
101Vc03/101Vc03.tsv:101Vc031	oriC	3058142	3058615	?			origin of replication
101Vc03/101Vc03.tsv:101Vc032	oriC	929040	929926	?			origin of replication
101Vc04/101Vc04.tsv:101Vc041	oriC	3058146	3058619	?			origin of replication
101Vc04/101Vc04.tsv:101Vc042	oriC	929038	929924	?			origin of replication
101Vc05/101Vc05.tsv:101Vc051	oriC	3058146	3058619	?			origin of replication
101Vc05/101Vc05.tsv:101Vc052	oriC	929039	929925	?			origin of replication
101Vc06/101Vc06.tsv:101Vc061	oriC	3049636	3050109	?			origin of replication
101Vc06/101Vc06.tsv:101Vc062	oriC	929045	929931	?			origin of replication
101Vc07/101Vc07.tsv:101Vc071	oriC	3049636	3050109	?			origin of replication
101Vc07/101Vc07.tsv:101Vc072	oriC	929045	929931	?			origin of replication
101Vc08/101Vc08.tsv:101Vc081	oriC	3049637	3050110	?			origin of replication
101Vc08/101Vc08.tsv:101Vc082	oriC	929045	929931	?			origin of replication
101Vc09/101Vc09.tsv:101Vc091	oriC	3049634	3050107	?			origin of replication
101Vc09/101Vc09.tsv:101Vc092	oriC	929045	929931	?			origin of replication
101Vc10/101Vc10.tsv:101Vc101	oriC	3049634	3050107	?			origin of replication
101Vc10/101Vc10.tsv:101Vc102	oriC	929046	929932	?			origin of replication
102Vc01/102Vc01.tsv:102Vc011	oriC	3049630	3050103	?			origin of replication
102Vc01/102Vc01.tsv:102Vc012	oriC	929045	929931	?			origin of replication
102Vc02/102Vc02.tsv:102Vc021	oriC	3049633	3050106	?			origin of replication
102Vc02/102Vc02.tsv:102Vc022	oriC	929045	929931	?			origin of replication
102Vc03/102Vc03.tsv:102Vc031	oriC	3049631	3050104	?			origin of replication
102Vc03/102Vc03.tsv:102Vc032	oriC	929045	929931	?			origin of replication
102Vc04/102Vc04.tsv:102Vc041	oriC	3049629	3050102	?			origin of replication
102Vc04/102Vc04.tsv:102Vc042	oriC	929045	929931	?			origin of replication
102Vc05/102Vc05.tsv:102Vc051	oriC	3049632	3050105	?			origin of replication
102Vc05/102Vc05.tsv:102Vc052	oriC	929045	929931	?			origin of replication
102Vc06/102Vc06.tsv:102Vc061	oriC	3049634	3050107	?			origin of replication
102Vc06/102Vc06.tsv:102Vc062	oriC	929046	929932	?			origin of replication
102Vc07/102Vc07.tsv:102Vc071	oriC	3047581	3048054	?			origin of replication
102Vc07/102Vc07.tsv:102Vc072	oriC	929047	929933	?			origin of replication
102Vc08/102Vc08.tsv:102Vc081	oriC	3049632	3050105	?			origin of replication
102Vc08/102Vc08.tsv:102Vc082	oriC	929052	929938	?			origin of replication
102Vc09/102Vc09.tsv:102Vc091	oriC	3049631	3050104	?			origin of replication
102Vc09/102Vc09.tsv:102Vc092	oriC	929044	929930	?			origin of replication
102Vc10/102Vc10.tsv:102Vc101	oriC	3049634	3050107	?			origin of replication
102Vc10/102Vc10.tsv:102Vc102	oriC	929044	929930	?			origin of replication
103Vc01/103Vc01.tsv:103Vc011	oriC	3058141	3058614	?			origin of replication
103Vc01/103Vc01.tsv:103Vc012	oriC	929040	929926	?			origin of replication
103Vc02/103Vc02.tsv:103Vc021	oriC	3049635	3050108	?			origin of replication
103Vc02/103Vc02.tsv:103Vc022	oriC	929045	929931	?			origin of replication
103Vc03/103Vc03.tsv:103Vc031	oriC	3058145	3058618	?			origin of replication
103Vc03/103Vc03.tsv:103Vc032	oriC	929038	929924	?			origin of replication
103Vc04/103Vc04.tsv:103Vc041	oriC	3058145	3058618	?			origin of replication
103Vc04/103Vc04.tsv:103Vc042	oriC	929041	929927	?			origin of replication
103Vc05/103Vc05.tsv:103Vc051	oriC	3058150	3058623	?			origin of replication
103Vc05/103Vc05.tsv:103Vc052	oriC	929039	929925	?			origin of replication
103Vc06/103Vc06.tsv:103Vc061	oriC	3055758	3056231	?			origin of replication
103Vc06/103Vc06.tsv:103Vc062	oriC	929045	929931	?			origin of replication
103Vc07/103Vc07.tsv:103Vc071	oriC	3058144	3058617	?			origin of replication
103Vc07/103Vc07.tsv:103Vc072	oriC	929039	929925	?			origin of replication
103Vc08/103Vc08.tsv:103Vc081	oriC	3055816	3056289	?			origin of replication
103Vc08/103Vc08.tsv:103Vc082	oriC	929044	929930	?			origin of replication
103Vc09/103Vc09.tsv:103Vc091	oriC	3049636	3050109	?			origin of replication
103Vc09/103Vc09.tsv:103Vc092	oriC	929046	929932	?			origin of replication
103Vc10/103Vc10.tsv:103Vc101	oriC	3049635	3050108	?			origin of replication
103Vc10/103Vc10.tsv:103Vc102	oriC	929043	929929	?			origin of replication
104Vc01/104Vc01.tsv:104Vc011	oriC	3052684	3053157	?			origin of replication
104Vc01/104Vc01.tsv:104Vc012	oriC	929040	929926	?			origin of replication
104Vc02/104Vc02.tsv:104Vc021	oriC	3052680	3053153	?			origin of replication
104Vc02/104Vc02.tsv:104Vc022	oriC	929040	929926	?			origin of replication
104Vc03/104Vc03.tsv:104Vc031	oriC	3058150	3058623	?			origin of replication
104Vc03/104Vc03.tsv:104Vc032	oriC	929040	929926	?			origin of replication
104Vc04/104Vc04.tsv:104Vc041	oriC	3058146	3058619	?			origin of replication
104Vc04/104Vc04.tsv:104Vc042	oriC	930973	931859	?			origin of replication
104Vc05/104Vc05.tsv:104Vc051	oriC	3058150	3058623	?			origin of replication
104Vc05/104Vc05.tsv:104Vc052	oriC	929038	929924	?			origin of replication
104Vc06/104Vc06.tsv:104Vc061	oriC	3052685	3053158	?			origin of replication
104Vc06/104Vc06.tsv:104Vc062	oriC	929041	929927	?			origin of replication
104Vc07/104Vc07.tsv:104Vc071	oriC	3053293	3053766	?			origin of replication
104Vc07/104Vc07.tsv:104Vc072	oriC	929139	930025	?			origin of replication
104Vc08/104Vc08.tsv:104Vc081	oriC	3058141	3058614	?			origin of replication
104Vc08/104Vc08.tsv:104Vc082	oriC	929038	929924	?			origin of replication
104Vc09/104Vc09.tsv:104Vc091	oriC	3058147	3058620	?			origin of replication
104Vc09/104Vc09.tsv:104Vc092	oriC	929033	929919	?			origin of replication
104Vc10/104Vc10.tsv:104Vc101	oriC	3058141	3058614	?			origin of replication
104Vc10/104Vc10.tsv:104Vc102	oriC	929041	929927	?			origin of replication
105Vc01/105Vc01.tsv:105Vc011	oriC	3055755	3056228	?			origin of replication
105Vc01/105Vc01.tsv:105Vc012	oriC	929044	929930	?			origin of replication
105Vc02/105Vc02.tsv:105Vc021	oriC	3055755	3056228	?			origin of replication
105Vc02/105Vc02.tsv:105Vc022	oriC	929045	929931	?			origin of replication
105Vc03/105Vc03.tsv:105Vc031	oriC	3055757	3056230	?			origin of replication
105Vc03/105Vc03.tsv:105Vc032	oriC	929045	929931	?			origin of replication
105Vc04/105Vc04.tsv:105Vc041	oriC	3058851	3059324	?			origin of replication
105Vc04/105Vc04.tsv:105Vc042	oriC	929046	929932	?			origin of replication
105Vc05/105Vc05.tsv:105Vc051	oriC	3055756	3056229	?			origin of replication
105Vc05/105Vc05.tsv:105Vc052	oriC	929046	929932	?			origin of replication
105Vc06/105Vc06.tsv:105Vc061	oriC	3055755	3056228	?			origin of replication
105Vc06/105Vc06.tsv:105Vc062	oriC	929045	929931	?			origin of replication
105Vc07/105Vc07.tsv:105Vc071	oriC	3055757	3056230	?			origin of replication
105Vc07/105Vc07.tsv:105Vc072	oriC	929045	929931	?			origin of replication
105Vc08/105Vc08.tsv:105Vc081	oriC	3055758	3056231	?			origin of replication
105Vc08/105Vc08.tsv:105Vc082	oriC	929045	929931	?			origin of replication
105Vc09/105Vc09.tsv:105Vc091	oriC	3049633	3050106	?			origin of replication
105Vc09/105Vc09.tsv:105Vc092	oriC	929045	929931	?			origin of replication
105Vc10/105Vc10.tsv:105Vc101	oriC	3058140	3058613	?			origin of replication
105Vc10/105Vc10.tsv:105Vc102	oriC	929039	929925	?			origin of replication
106Vc01/106Vc01.tsv:106Vc011	oriC	3055757	3056230	?			origin of replication
106Vc01/106Vc01.tsv:106Vc012	oriC	929046	929932	?			origin of replication
106Vc02/106Vc02.tsv:106Vc021	oriC	3055756	3056229	?			origin of replication
106Vc02/106Vc02.tsv:106Vc022	oriC	929045	929931	?			origin of replication
106Vc03/106Vc03.tsv:106Vc031	oriC	3055760	3056233	?			origin of replication
106Vc03/106Vc03.tsv:106Vc032	oriC	931193	932079	?			origin of replication
106Vc04/106Vc04.tsv:106Vc041	oriC	3058872	3059345	?			origin of replication
106Vc04/106Vc04.tsv:106Vc042	oriC	929045	929931	?			origin of replication
106Vc05/106Vc05.tsv:106Vc051	oriC	3055758	3056231	?			origin of replication
106Vc05/106Vc05.tsv:106Vc052	oriC	929045	929931	?			origin of replication
106Vc06/106Vc06.tsv:106Vc061	oriC	3055760	3056233	?			origin of replication
106Vc06/106Vc06.tsv:106Vc062	oriC	929045	929931	?			origin of replication
106Vc07/106Vc07.tsv:106Vc071	oriC	3055756	3056229	?			origin of replication
106Vc07/106Vc07.tsv:106Vc072	oriC	929045	929931	?			origin of replication
106Vc08/106Vc08.tsv:106Vc081	oriC	3055763	3056236	?			origin of replication
106Vc08/106Vc08.tsv:106Vc082	oriC	929046	929932	?			origin of replication
106Vc09/106Vc09.tsv:106Vc091	oriC	3055759	3056232	?			origin of replication
106Vc09/106Vc09.tsv:106Vc092	oriC	929045	929931	?			origin of replication
106Vc10/106Vc10.tsv:106Vc101	oriC	3055758	3056231	?			origin of replication
106Vc10/106Vc10.tsv:106Vc102	oriC	929044	929930	?			origin of replication
107Vc01/107Vc01.tsv:107Vc011	oriC	3058146	3058619	?			origin of replication
107Vc01/107Vc01.tsv:107Vc012	oriC	943483	944369	?			origin of replication
107Vc02/107Vc02.tsv:107Vc021	oriC	3058147	3058620	?			origin of replication
107Vc02/107Vc02.tsv:107Vc022	oriC	943387	944273	?			origin of replication
107Vc03/107Vc03.tsv:107Vc031	oriC	3058145	3058618	?			origin of replication
107Vc03/107Vc03.tsv:107Vc032	oriC	943485	944371	?			origin of replication
107Vc04/107Vc04.tsv:107Vc041	oriC	3058145	3058618	?			origin of replication
107Vc04/107Vc04.tsv:107Vc042	oriC	943385	944271	?			origin of replication
107Vc05/107Vc05.tsv:107Vc051	oriC	3058145	3058618	?			origin of replication
107Vc05/107Vc05.tsv:107Vc052	oriC	936227	937113	?			origin of replication
107Vc06/107Vc06.tsv:107Vc061	oriC	3058145	3058618	?			origin of replication
107Vc06/107Vc06.tsv:107Vc062	oriC	943484	944370	?			origin of replication
107Vc07/107Vc07.tsv:107Vc071	oriC	3058147	3058620	?			origin of replication
107Vc07/107Vc07.tsv:107Vc072	oriC	936228	937114	?			origin of replication
107Vc08/107Vc08.tsv:107Vc081	oriC	3058143	3058616	?			origin of replication
107Vc08/107Vc08.tsv:107Vc082	oriC	943485	944371	?			origin of replication
107Vc09/107Vc09.tsv:107Vc091	oriC	3057831	3058304	?			origin of replication
107Vc09/107Vc09.tsv:107Vc092	oriC	943485	944371	?			origin of replication
107Vc10/107Vc10.tsv:107Vc101	oriC	3058144	3058617	?			origin of replication
107Vc10/107Vc10.tsv:107Vc102	oriC	943483	944369	?			origin of replication
108Vc01/108Vc01.tsv:108Vc011	oriC	3058146	3058619	?			origin of replication
108Vc01/108Vc01.tsv:108Vc012	oriC	943486	944372	?			origin of replication
108Vc02/108Vc02.tsv:108Vc021	oriC	3058145	3058618	?			origin of replication
108Vc02/108Vc02.tsv:108Vc022	oriC	936190	937076	?			origin of replication
108Vc03/108Vc03.tsv:108Vc031	oriC	3058145	3058618	?			origin of replication
108Vc03/108Vc03.tsv:108Vc032	oriC	943485	944371	?			origin of replication
108Vc04/108Vc04.tsv:108Vc041	oriC	3058145	3058618	?			origin of replication
108Vc04/108Vc04.tsv:108Vc042	oriC	943484	944370	?			origin of replication
108Vc05/108Vc05.tsv:108Vc051	oriC	3058143	3058616	?			origin of replication
108Vc05/108Vc05.tsv:108Vc052	oriC	943484	944370	?			origin of replication
108Vc06/108Vc06.tsv:108Vc061	oriC	3058148	3058621	?			origin of replication
108Vc06/108Vc06.tsv:108Vc062	oriC	943486	944372	?			origin of replication
108Vc07/108Vc07.tsv:108Vc071	oriC	3058146	3058619	?			origin of replication
108Vc07/108Vc07.tsv:108Vc072	oriC	943483	944369	?			origin of replication
108Vc08/108Vc08.tsv:108Vc081	oriC	3058145	3058618	?			origin of replication
108Vc08/108Vc08.tsv:108Vc082	oriC	943477	944363	?			origin of replication
108Vc09/108Vc09.tsv:108Vc091	oriC	3058144	3058617	?			origin of replication
108Vc09/108Vc09.tsv:108Vc092	oriC	936226	937112	?			origin of replication
108Vc10/108Vc10.tsv:108Vc101	oriC	3058147	3058620	?			origin of replication
108Vc10/108Vc10.tsv:108Vc102	oriC	936227	937113	?			origin of replication
109Vc01/109Vc01.tsv:109Vc011	oriC	3058147	3058620	?			origin of replication
109Vc01/109Vc01.tsv:109Vc012	oriC	943482	944368	?			origin of replication
109Vc02/109Vc02.tsv:109Vc021	oriC	3058142	3058615	?			origin of replication
109Vc02/109Vc02.tsv:109Vc022	oriC	943486	944372	?			origin of replication
109Vc03/109Vc03.tsv:109Vc031	oriC	3058146	3058619	?			origin of replication
109Vc03/109Vc03.tsv:109Vc032	oriC	936225	937111	?			origin of replication
109Vc04/109Vc04.tsv:109Vc041	oriC	3058142	3058615	?			origin of replication
109Vc04/109Vc04.tsv:109Vc042	oriC	936228	937114	?			origin of replication
109Vc05/109Vc05.tsv:109Vc051	oriC	3058145	3058618	?			origin of replication
109Vc05/109Vc05.tsv:109Vc052	oriC	943488	944374	?			origin of replication
109Vc06/109Vc06.tsv:109Vc061	oriC	3058146	3058619	?			origin of replication
109Vc06/109Vc06.tsv:109Vc062	oriC	929070	929956	?			origin of replication
109Vc07/109Vc07.tsv:109Vc071	oriC	3058140	3058613	?			origin of replication
109Vc07/109Vc07.tsv:109Vc072	oriC	943485	944371	?			origin of replication
109Vc08/109Vc08.tsv:109Vc081	oriC	3058144	3058617	?			origin of replication
109Vc08/109Vc08.tsv:109Vc082	oriC	936226	937112	?			origin of replication
109Vc09/109Vc09.tsv:109Vc091	oriC	3058145	3058618	?			origin of replication
109Vc09/109Vc09.tsv:109Vc092	oriC	936227	937113	?			origin of replication
109Vc10/109Vc10.tsv:109Vc101	oriC	3058147	3058620	?			origin of replication
109Vc10/109Vc10.tsv:109Vc102	oriC	943485	944371	?			origin of replication
110Vc01/110Vc01.tsv:110Vc011	oriC	3049632	3050105	?			origin of replication
110Vc01/110Vc01.tsv:110Vc012	oriC	911005	911891	?			origin of replication
110Vc02/110Vc02.tsv:110Vc021	oriC	3049631	3050104	?			origin of replication
110Vc02/110Vc02.tsv:110Vc022	oriC	911006	911892	?			origin of replication
110Vc03/110Vc03.tsv:110Vc031	oriC	3049622	3050095	?			origin of replication
110Vc03/110Vc03.tsv:110Vc032	oriC	911005	911891	?			origin of replication
110Vc04/110Vc04.tsv:110Vc041	oriC	3054484	3054957	?			origin of replication
110Vc04/110Vc04.tsv:110Vc042	oriC	911006	911892	?			origin of replication
110Vc05/110Vc05.tsv:110Vc051	oriC	3049626	3050099	?			origin of replication
110Vc05/110Vc05.tsv:110Vc052	oriC	911005	911891	?			origin of replication
110Vc06/110Vc06.tsv:110Vc061	oriC	3049637	3050110	?			origin of replication
110Vc06/110Vc06.tsv:110Vc062	oriC	911007	911893	?			origin of replication
110Vc07/110Vc07.tsv:110Vc071	oriC	3049635	3050108	?			origin of replication
110Vc07/110Vc07.tsv:110Vc072	oriC	911004	911890	?			origin of replication
110Vc08/110Vc08.tsv:110Vc081	oriC	3049631	3050104	?			origin of replication
110Vc08/110Vc08.tsv:110Vc082	oriC	911004	911890	?			origin of replication
110Vc09/110Vc09.tsv:110Vc091	oriC	3043891	3044364	?			origin of replication
110Vc09/110Vc09.tsv:110Vc092	oriC	911008	911894	?			origin of replication
110Vc10/110Vc10.tsv:110Vc101	oriC	3049635	3050108	?			origin of replication
110Vc10/110Vc10.tsv:110Vc102	oriC	911010	911896	?			origin of replication
111Vc01/111Vc01.tsv:111Vc011	oriC	3049634	3050106	?			origin of replication
111Vc01/111Vc01.tsv:111Vc012	oriC	911006	911892	?			origin of replication
111Vc02/111Vc02.tsv:111Vc021	oriC	3049636	3050109	?			origin of replication
111Vc02/111Vc02.tsv:111Vc022	oriC	911011	911897	?			origin of replication
111Vc03/111Vc03.tsv:111Vc031	oriC	3044239	3044712	?			origin of replication
111Vc03/111Vc03.tsv:111Vc032	oriC	911011	911897	?			origin of replication
111Vc04/111Vc04.tsv:111Vc041	oriC	3049635	3050108	?			origin of replication
111Vc04/111Vc04.tsv:111Vc042	oriC	911008	911894	?			origin of replication
111Vc05/111Vc05.tsv:111Vc051	oriC	1816861	1817747	?			origin of replication
111Vc05/111Vc05.tsv:111Vc051	oriC	4117319	4117792	?			origin of replication
111Vc06/111Vc06.tsv:111Vc061	oriC	3049639	3050112	?			origin of replication
111Vc06/111Vc06.tsv:111Vc062	oriC	911006	911892	?			origin of replication
111Vc07/111Vc07.tsv:111Vc071	oriC	3049634	3050107	?			origin of replication
111Vc07/111Vc07.tsv:111Vc072	oriC	911006	911892	?			origin of replication
111Vc08/111Vc08.tsv:111Vc081	oriC	3057549	3058022	?			origin of replication
111Vc08/111Vc08.tsv:111Vc082	oriC	911007	911893	?			origin of replication
111Vc09/111Vc09.tsv:111Vc091	oriC	3049634	3050107	?			origin of replication
111Vc09/111Vc09.tsv:111Vc092	oriC	911005	911891	?			origin of replication
111Vc10/111Vc10.tsv:111Vc101	oriC	3049639	3050112	?			origin of replication
111Vc10/111Vc10.tsv:111Vc102	oriC	911006	911892	?			origin of replication
112Vc01/112Vc01.tsv:112Vc011	oriC	1836675	1837561	?			origin of replication
112Vc01/112Vc01.tsv:112Vc011	oriC	4128614	4129087	?			origin of replication
112Vc02/112Vc02.tsv:112Vc021	oriC	1836673	1837559	?			origin of replication
112Vc02/112Vc02.tsv:112Vc021	oriC	4128611	4129084	?			origin of replication
112Vc03/112Vc03.tsv:112Vc031	oriC	1836672	1837558	?			origin of replication
112Vc03/112Vc03.tsv:112Vc031	oriC	4128611	4129084	?			origin of replication
112Vc04/112Vc04.tsv:112Vc041	oriC	1836674	1837560	?			origin of replication
112Vc04/112Vc04.tsv:112Vc041	oriC	4128612	4129085	?			origin of replication
112Vc05/112Vc05.tsv:112Vc051	oriC	2798265	2798738	?			origin of replication
112Vc05/112Vc05.tsv:112Vc052	oriC	467377	468263	?			origin of replication
112Vc06/112Vc06.tsv:112Vc061	oriC	1836675	1837561	?			origin of replication
112Vc06/112Vc06.tsv:112Vc061	oriC	4128615	4129088	?			origin of replication
112Vc07/112Vc07.tsv:112Vc071	oriC	1836674	1837560	?			origin of replication
112Vc07/112Vc07.tsv:112Vc071	oriC	4128617	4129090	?			origin of replication
112Vc08/112Vc08.tsv:112Vc081	oriC	1836676	1837562	?			origin of replication
112Vc08/112Vc08.tsv:112Vc081	oriC	4128620	4129093	?			origin of replication
112Vc09/112Vc09.tsv:112Vc091	oriC	1836672	1837558	?			origin of replication
112Vc09/112Vc09.tsv:112Vc091	oriC	4128609	4129082	?			origin of replication
112Vc10/112Vc10.tsv:112Vc101	oriC	1836676	1837562	?			origin of replication
112Vc10/112Vc10.tsv:112Vc101	oriC	4128618	4129091	?			origin of replication
113Vc01/113Vc01.tsv:113Vc011	oriC	1836674	1837560	?			origin of replication
113Vc01/113Vc01.tsv:113Vc011	oriC	4128612	4129085	?			origin of replication
113Vc02/113Vc02.tsv:113Vc021	oriC	1836671	1837557	?			origin of replication
113Vc02/113Vc02.tsv:113Vc021	oriC	4130375	4130848	?			origin of replication
113Vc03/113Vc03.tsv:113Vc031	oriC	1836670	1837556	?			origin of replication
113Vc03/113Vc03.tsv:113Vc031	oriC	4128608	4129081	?			origin of replication
113Vc04/113Vc04.tsv:113Vc041	oriC	1836671	1837557	?			origin of replication
113Vc04/113Vc04.tsv:113Vc041	oriC	4128608	4129081	?			origin of replication
113Vc05/113Vc05.tsv:113Vc051	oriC	1836675	1837561	?			origin of replication
113Vc05/113Vc05.tsv:113Vc051	oriC	4128616	4129089	?			origin of replication
113Vc06/113Vc06.tsv:113Vc061	oriC	1836674	1837560	?			origin of replication
113Vc06/113Vc06.tsv:113Vc061	oriC	4128615	4129088	?			origin of replication
113Vc07/113Vc07.tsv:113Vc071	oriC	1836674	1837560	?			origin of replication
113Vc07/113Vc07.tsv:113Vc071	oriC	4128611	4129084	?			origin of replication
113Vc08/113Vc08.tsv:113Vc081	oriC	1836673	1837559	?			origin of replication
113Vc08/113Vc08.tsv:113Vc081	oriC	4128611	4129084	?			origin of replication
113Vc09/113Vc09.tsv:113Vc091	oriC	1836676	1837562	?			origin of replication
113Vc09/113Vc09.tsv:113Vc091	oriC	4128616	4129089	?			origin of replication
113Vc10/113Vc10.tsv:113Vc101	oriC	1836676	1837562	?			origin of replication
113Vc10/113Vc10.tsv:113Vc101	oriC	4128615	4129088	?			origin of replication
114Vc01/114Vc01.tsv:114Vc011	oriC	3051403	3051876	?			origin of replication
114Vc01/114Vc01.tsv:114Vc012	oriC	931179	932065	?			origin of replication
114Vc02/114Vc02.tsv:114Vc021	oriC	3051412	3051885	?			origin of replication
114Vc02/114Vc02.tsv:114Vc022	oriC	929046	929932	?			origin of replication
114Vc03/114Vc03.tsv:114Vc031	oriC	1836670	1837556	?			origin of replication
114Vc03/114Vc03.tsv:114Vc031	oriC	4128605	4129078	?			origin of replication
114Vc04/114Vc04.tsv:114Vc041	oriC	3051402	3051875	?			origin of replication
114Vc04/114Vc04.tsv:114Vc042	oriC	929047	929933	?			origin of replication
114Vc05/114Vc05.tsv:114Vc051	oriC	3051401	3051874	?			origin of replication
114Vc05/114Vc05.tsv:114Vc052	oriC	929044	929930	?			origin of replication
114Vc06/114Vc06.tsv:114Vc061	oriC	1836675	1837561	?			origin of replication
114Vc06/114Vc06.tsv:114Vc061	oriC	4128614	4129087	?			origin of replication
114Vc07/114Vc07.tsv:114Vc071	oriC	1836674	1837560	?			origin of replication
114Vc07/114Vc07.tsv:114Vc071	oriC	4128616	4129089	?			origin of replication
114Vc08/114Vc08.tsv:114Vc081	oriC	1836674	1837560	?			origin of replication
114Vc08/114Vc08.tsv:114Vc081	oriC	4128610	4129083	?			origin of replication
114Vc09/114Vc09.tsv:114Vc091	oriC	3051598	3052071	?			origin of replication
114Vc09/114Vc09.tsv:114Vc092	oriC	929047	929933	?			origin of replication
114Vc10/114Vc10.tsv:114Vc101	oriC	3051378	3051851	?			origin of replication
114Vc10/114Vc10.tsv:114Vc102	oriC	929038	929924	?			origin of replication
115Vc01/115Vc01.tsv:115Vc011	oriC	3096120	3096593	?			origin of replication
115Vc01/115Vc01.tsv:115Vc012	oriC	929003	929889	?			origin of replication
115Vc02/115Vc02.tsv:115Vc021	oriC	3096115	3096588	?			origin of replication
115Vc02/115Vc02.tsv:115Vc022	oriC	928999	929885	?			origin of replication
115Vc03/115Vc03.tsv:115Vc031	oriC	3096111	3096584	?			origin of replication
115Vc03/115Vc03.tsv:115Vc032	oriC	928998	929884	?			origin of replication
115Vc04/115Vc04.tsv:115Vc041	oriC	3096113	3096586	?			origin of replication
115Vc04/115Vc04.tsv:115Vc042	oriC	929001	929887	?			origin of replication
115Vc05/115Vc05.tsv:115Vc051	oriC	3096155	3096628	?			origin of replication
115Vc05/115Vc05.tsv:115Vc052	oriC	929004	929890	?			origin of replication
115Vc06/115Vc06.tsv:115Vc061	oriC	3096114	3096587	?			origin of replication
115Vc06/115Vc06.tsv:115Vc062	oriC	929000	929886	?			origin of replication
115Vc07/115Vc07.tsv:115Vc071	oriC	3109802	3110275	?			origin of replication
115Vc07/115Vc07.tsv:115Vc072	oriC	929002	929888	?			origin of replication
115Vc08/115Vc08.tsv:115Vc081	oriC	3096112	3096585	?			origin of replication
115Vc08/115Vc08.tsv:115Vc082	oriC	928999	929885	?			origin of replication
115Vc09/115Vc09.tsv:115Vc091	oriC	3090728	3091201	?			origin of replication
115Vc09/115Vc09.tsv:115Vc092	oriC	942743	943629	?			origin of replication
115Vc10/115Vc10.tsv:115Vc101	oriC	3096118	3096591	?			origin of replication
115Vc10/115Vc10.tsv:115Vc102	oriC	929000	929886	?			origin of replication
116Vc01/116Vc01.tsv:116Vc011	oriC	3096115	3096588	?			origin of replication
116Vc01/116Vc01.tsv:116Vc012	oriC	928998	929884	?			origin of replication
116Vc02/116Vc02.tsv:116Vc021	oriC	3096111	3096584	?			origin of replication
116Vc02/116Vc02.tsv:116Vc022	oriC	929000	929886	?			origin of replication
116Vc03/116Vc03.tsv:116Vc031	oriC	3096112	3096585	?			origin of replication
116Vc03/116Vc03.tsv:116Vc032	oriC	929001	929887	?			origin of replication
116Vc04/116Vc04.tsv:116Vc041	oriC	3091251	3091724	?			origin of replication
116Vc04/116Vc04.tsv:116Vc042	oriC	928992	929878	?			origin of replication
116Vc05/116Vc05.tsv:116Vc051	oriC	3096108	3096581	?			origin of replication
116Vc05/116Vc05.tsv:116Vc052	oriC	929000	929886	?			origin of replication
116Vc06/116Vc06.tsv:116Vc061	oriC	3096116	3096589	?			origin of replication
116Vc06/116Vc06.tsv:116Vc062	oriC	929024	929910	?			origin of replication
116Vc07/116Vc07.tsv:116Vc071	oriC	3096111	3096584	?			origin of replication
116Vc07/116Vc07.tsv:116Vc072	oriC	929004	929890	?			origin of replication
116Vc08/116Vc08.tsv:116Vc081	oriC	3096114	3096587	?			origin of replication
116Vc08/116Vc08.tsv:116Vc082	oriC	929001	929887	?			origin of replication
116Vc09/116Vc09.tsv:116Vc091	oriC	3096112	3096585	?			origin of replication
116Vc09/116Vc09.tsv:116Vc092	oriC	929002	929888	?			origin of replication
116Vc10/116Vc10.tsv:116Vc101	oriC	3085132	3085605	?			origin of replication
116Vc10/116Vc10.tsv:116Vc102	oriC	928997	929883	?			origin of replication
117Vc01/117Vc01.tsv:117Vc011	oriC	1834929	1835815	?			origin of replication
117Vc01/117Vc01.tsv:117Vc011	oriC	4128642	4129115	?			origin of replication
117Vc02/117Vc02.tsv:117Vc021	oriC	1834904	1835790	?			origin of replication
117Vc02/117Vc02.tsv:117Vc021	oriC	4128621	4129094	?			origin of replication
117Vc03/117Vc03.tsv:117Vc031	oriC	1834905	1835791	?			origin of replication
117Vc03/117Vc03.tsv:117Vc031	oriC	4128619	4129092	?			origin of replication
117Vc04/117Vc04.tsv:117Vc041	oriC	1834901	1835787	?			origin of replication
117Vc04/117Vc04.tsv:117Vc041	oriC	4128605	4129078	?			origin of replication
117Vc05/117Vc05.tsv:117Vc051	oriC	1834904	1835790	?			origin of replication
117Vc05/117Vc05.tsv:117Vc051	oriC	4128556	4129029	?			origin of replication
117Vc06/117Vc06.tsv:117Vc061	oriC	1834907	1835793	?			origin of replication
117Vc06/117Vc06.tsv:117Vc061	oriC	4128623	4129096	?			origin of replication
117Vc07/117Vc07.tsv:117Vc071	oriC	3049639	3050112	?			origin of replication
117Vc07/117Vc07.tsv:117Vc072	oriC	930820	931706	?			origin of replication
117Vc08/117Vc08.tsv:117Vc081	oriC	1834906	1835792	?			origin of replication
117Vc08/117Vc08.tsv:117Vc081	oriC	4128619	4129092	?			origin of replication
117Vc09/117Vc09.tsv:117Vc091	oriC	3049631	3050104	?			origin of replication
117Vc09/117Vc09.tsv:117Vc092	oriC	930822	931708	?			origin of replication
117Vc10/117Vc10.tsv:117Vc101	oriC	3049642	3050115	?			origin of replication
117Vc10/117Vc10.tsv:117Vc102	oriC	930822	931708	?			origin of replication
118Vc01/118Vc01.tsv:118Vc011	oriC	3063005	3063478	?			origin of replication
118Vc01/118Vc01.tsv:118Vc012	oriC	928999	929885	?			origin of replication
118Vc02/118Vc02.tsv:118Vc021	oriC	3096108	3096581	?			origin of replication
118Vc02/118Vc02.tsv:118Vc022	oriC	929000	929886	?			origin of replication
118Vc03/118Vc03.tsv:118Vc031	oriC	3096112	3096585	?			origin of replication
118Vc03/118Vc03.tsv:118Vc032	oriC	928999	929885	?			origin of replication
118Vc04/118Vc04.tsv:118Vc041	oriC	3096108	3096581	?			origin of replication
118Vc04/118Vc04.tsv:118Vc042	oriC	929000	929886	?			origin of replication
118Vc05/118Vc05.tsv:118Vc051	oriC	3096112	3096585	?			origin of replication
118Vc05/118Vc05.tsv:118Vc052	oriC	929002	929888	?			origin of replication
118Vc06/118Vc06.tsv:118Vc061	oriC	3096119	3096592	?			origin of replication
118Vc06/118Vc06.tsv:118Vc062	oriC	929003	929889	?			origin of replication
118Vc07/118Vc07.tsv:118Vc071	oriC	3096119	3096591	?			origin of replication
118Vc07/118Vc07.tsv:118Vc072	oriC	929005	929891	?			origin of replication
118Vc08/118Vc08.tsv:118Vc081	oriC	3096113	3096586	?			origin of replication
118Vc08/118Vc08.tsv:118Vc082	oriC	928998	929884	?			origin of replication
118Vc09/118Vc09.tsv:118Vc091	oriC	3052399	3052872	?			origin of replication
118Vc09/118Vc09.tsv:118Vc092	oriC	929003	929889	?			origin of replication
118Vc10/118Vc10.tsv:118Vc101	oriC	3096102	3096574	?			origin of replication
118Vc10/118Vc10.tsv:118Vc102	oriC	928996	929882	?			origin of replication
119Vc01/119Vc01.tsv:119Vc011	oriC	1836988	1837874	?			origin of replication
119Vc01/119Vc01.tsv:119Vc011	oriC	4128936	4129409	?			origin of replication
119Vc02/119Vc02.tsv:119Vc021	oriC	3049637	3050110	?			origin of replication
119Vc02/119Vc02.tsv:119Vc022	oriC	929052	929938	?			origin of replication
119Vc03/119Vc03.tsv:119Vc031	oriC	3049634	3050107	?			origin of replication
119Vc03/119Vc03.tsv:119Vc032	oriC	929053	929939	?			origin of replication
119Vc04/119Vc04.tsv:119Vc041	oriC	3049636	3050109	?			origin of replication
119Vc04/119Vc04.tsv:119Vc042	oriC	929052	929938	?			origin of replication
119Vc05/119Vc05.tsv:119Vc051	oriC	1834908	1835794	?			origin of replication
119Vc05/119Vc05.tsv:119Vc051	oriC	4126852	4127325	?			origin of replication
119Vc06/119Vc06.tsv:119Vc061	oriC	1834906	1835792	?			origin of replication
119Vc06/119Vc06.tsv:119Vc061	oriC	4126851	4127324	?			origin of replication
119Vc07/119Vc07.tsv:119Vc071	oriC	1834908	1835794	?			origin of replication
119Vc07/119Vc07.tsv:119Vc071	oriC	4121997	4122470	?			origin of replication
119Vc08/119Vc08.tsv:119Vc081	oriC	1834906	1835792	?			origin of replication
119Vc08/119Vc08.tsv:119Vc081	oriC	4126847	4127320	?			origin of replication
119Vc09/119Vc09.tsv:119Vc091	oriC	3049633	3050106	?			origin of replication
119Vc09/119Vc09.tsv:119Vc092	oriC	929053	929939	?			origin of replication
119Vc10/119Vc10.tsv:119Vc101	oriC	1834904	1835790	?			origin of replication
119Vc10/119Vc10.tsv:119Vc101	oriC	4126845	4127318	?			origin of replication
120Vc01/120Vc01.tsv:120Vc011	oriC	1834906	1835792	?			origin of replication
120Vc01/120Vc01.tsv:120Vc011	oriC	4126850	4127323	?			origin of replication
120Vc02/120Vc02.tsv:120Vc021	oriC	1834908	1835794	?			origin of replication
120Vc02/120Vc02.tsv:120Vc021	oriC	4126852	4127325	?			origin of replication
120Vc03/120Vc03.tsv:120Vc031	oriC	1834908	1835794	?			origin of replication
120Vc03/120Vc03.tsv:120Vc031	oriC	4126851	4127324	?			origin of replication
120Vc04/120Vc04.tsv:120Vc041	oriC	1834904	1835790	?			origin of replication
120Vc04/120Vc04.tsv:120Vc041	oriC	4126844	4127317	?			origin of replication
120Vc05/120Vc05.tsv:120Vc051	oriC	1834904	1835790	?			origin of replication
120Vc05/120Vc05.tsv:120Vc051	oriC	4126846	4127319	?			origin of replication
120Vc06/120Vc06.tsv:120Vc061	oriC	1834906	1835792	?			origin of replication
120Vc06/120Vc06.tsv:120Vc061	oriC	4126845	4127318	?			origin of replication
120Vc07/120Vc07.tsv:120Vc071	oriC	1834907	1835793	?			origin of replication
120Vc07/120Vc07.tsv:120Vc071	oriC	4126850	4127323	?			origin of replication
120Vc08/120Vc08.tsv:120Vc081	oriC	1834905	1835791	?			origin of replication
120Vc08/120Vc08.tsv:120Vc081	oriC	4126846	4127319	?			origin of replication
120Vc09/120Vc09.tsv:120Vc091	oriC	1834905	1835791	?			origin of replication
120Vc09/120Vc09.tsv:120Vc091	oriC	4126847	4127320	?			origin of replication
120Vc10/120Vc10.tsv:120Vc101	oriC	1834904	1835790	?			origin of replication
120Vc10/120Vc10.tsv:120Vc101	oriC	4126847	4127320	?			origin of replication
121Vc01/121Vc01.tsv:121Vc011	oriC	1834906	1835792	?			origin of replication
121Vc01/121Vc01.tsv:121Vc011	oriC	4126848	4127321	?			origin of replication
121Vc02/121Vc02.tsv:121Vc021	oriC	3052360	3052833	?			origin of replication
121Vc02/121Vc02.tsv:121Vc022	oriC	929051	929937	?			origin of replication
121Vc03/121Vc03.tsv:121Vc031	oriC	3049631	3050104	?			origin of replication
121Vc03/121Vc03.tsv:121Vc032	oriC	933648	934534	?			origin of replication
121Vc04/121Vc04.tsv:121Vc041	oriC	3049636	3050109	?			origin of replication
121Vc04/121Vc04.tsv:121Vc042	oriC	929050	929936	?			origin of replication
121Vc05/121Vc05.tsv:121Vc051	oriC	1834905	1835791	?			origin of replication
121Vc05/121Vc05.tsv:121Vc051	oriC	4126846	4127319	?			origin of replication
121Vc06/121Vc06.tsv:121Vc061	oriC	1834905	1835791	?			origin of replication
121Vc06/121Vc06.tsv:121Vc061	oriC	4126848	4127321	?			origin of replication
121Vc07/121Vc07.tsv:121Vc071	oriC	1834905	1835791	?			origin of replication
121Vc07/121Vc07.tsv:121Vc071	oriC	4126846	4127319	?			origin of replication
121Vc08/121Vc08.tsv:121Vc081	oriC	1834904	1835790	?			origin of replication
121Vc08/121Vc08.tsv:121Vc081	oriC	4126846	4127319	?			origin of replication
121Vc09/121Vc09.tsv:121Vc091	oriC	3049634	3050107	?			origin of replication
121Vc09/121Vc09.tsv:121Vc092	oriC	929050	929936	?			origin of replication
121Vc10/121Vc10.tsv:121Vc101	oriC	3049633	3050106	?			origin of replication
121Vc10/121Vc10.tsv:121Vc102	oriC	929054	929940	?			origin of replication
122Vc01/122Vc01.tsv:122Vc011	oriC	3086398	3086871	?			origin of replication
122Vc01/122Vc01.tsv:122Vc012	oriC	911006	911892	?			origin of replication
122Vc02/122Vc02.tsv:122Vc021	oriC	3086399	3086872	?			origin of replication
122Vc02/122Vc02.tsv:122Vc022	oriC	911004	911890	?			origin of replication
122Vc03/122Vc03.tsv:122Vc031	oriC	3086399	3086872	?			origin of replication
122Vc03/122Vc03.tsv:122Vc032	oriC	911006	911892	?			origin of replication
122Vc04/122Vc04.tsv:122Vc041	oriC	3086397	3086870	?			origin of replication
122Vc04/122Vc04.tsv:122Vc042	oriC	911006	911892	?			origin of replication
122Vc05/122Vc05.tsv:122Vc051	oriC	3086398	3086871	?			origin of replication
122Vc05/122Vc05.tsv:122Vc052	oriC	911005	911891	?			origin of replication
122Vc06/122Vc06.tsv:122Vc061	oriC	3086397	3086870	?			origin of replication
122Vc06/122Vc06.tsv:122Vc062	oriC	911007	911893	?			origin of replication
122Vc07/122Vc07.tsv:122Vc071	oriC	3086399	3086872	?			origin of replication
122Vc07/122Vc07.tsv:122Vc072	oriC	911006	911892	?			origin of replication
122Vc08/122Vc08.tsv:122Vc081	oriC	3086394	3086867	?			origin of replication
122Vc08/122Vc08.tsv:122Vc082	oriC	911006	911892	?			origin of replication
122Vc09/122Vc09.tsv:122Vc091	oriC	3086395	3086868	?			origin of replication
122Vc09/122Vc09.tsv:122Vc092	oriC	911006	911892	?			origin of replication
122Vc10/122Vc10.tsv:122Vc101	oriC	3086396	3086869	?			origin of replication
122Vc10/122Vc10.tsv:122Vc102	oriC	911005	911891	?			origin of replication
123Vc01/123Vc01.tsv:123Vc011	oriC	3086398	3086871	?			origin of replication
123Vc01/123Vc01.tsv:123Vc012	oriC	911005	911891	?			origin of replication
123Vc02/123Vc02.tsv:123Vc021	oriC	3086396	3086869	?			origin of replication
123Vc02/123Vc02.tsv:123Vc022	oriC	911006	911892	?			origin of replication
123Vc03/123Vc03.tsv:123Vc031	oriC	3086395	3086868	?			origin of replication
123Vc03/123Vc03.tsv:123Vc032	oriC	911005	911891	?			origin of replication
123Vc04/123Vc04.tsv:123Vc041	oriC	3086398	3086871	?			origin of replication
123Vc04/123Vc04.tsv:123Vc042	oriC	911006	911892	?			origin of replication
123Vc05/123Vc05.tsv:123Vc051	oriC	3086399	3086872	?			origin of replication
123Vc05/123Vc05.tsv:123Vc052	oriC	911006	911892	?			origin of replication
123Vc06/123Vc06.tsv:123Vc061	oriC	3086399	3086872	?			origin of replication
123Vc06/123Vc06.tsv:123Vc062	oriC	911006	911892	?			origin of replication
123Vc07/123Vc07.tsv:123Vc071	oriC	3086451	3086924	?			origin of replication
123Vc07/123Vc07.tsv:123Vc072	oriC	911005	911891	?			origin of replication
123Vc08/123Vc08.tsv:123Vc081	oriC	3086399	3086872	?			origin of replication
123Vc08/123Vc08.tsv:123Vc082	oriC	911006	911892	?			origin of replication
123Vc09/123Vc09.tsv:123Vc091	oriC	3086396	3086869	?			origin of replication
123Vc09/123Vc09.tsv:123Vc092	oriC	911005	911891	?			origin of replication
123Vc10/123Vc10.tsv:123Vc101	oriC	3086395	3086868	?			origin of replication
123Vc10/123Vc10.tsv:123Vc102	oriC	911005	911891	?			origin of replication
124Vc01/124Vc01.tsv:124Vc011	oriC	3057569	3058042	?			origin of replication
124Vc01/124Vc01.tsv:124Vc012	oriC	929040	929926	?			origin of replication
124Vc02/124Vc02.tsv:124Vc021	oriC	3056257	3056730	?			origin of replication
124Vc02/124Vc02.tsv:124Vc022	oriC	929033	929919	?			origin of replication
124Vc03/124Vc03.tsv:124Vc031	oriC	3056260	3056733	?			origin of replication
124Vc03/124Vc03.tsv:124Vc032	oriC	929039	929925	?			origin of replication
124Vc04/124Vc04.tsv:124Vc041	oriC	3056262	3056735	?			origin of replication
124Vc04/124Vc04.tsv:124Vc042	oriC	929032	929918	?			origin of replication
124Vc05/124Vc05.tsv:124Vc051	oriC	3056263	3056736	?			origin of replication
124Vc05/124Vc05.tsv:124Vc052	oriC	929033	929919	?			origin of replication
124Vc06/124Vc06.tsv:124Vc061	oriC	3056263	3056736	?			origin of replication
124Vc06/124Vc06.tsv:124Vc062	oriC	929034	929920	?			origin of replication
124Vc07/124Vc07.tsv:124Vc071	oriC	3056261	3056734	?			origin of replication
124Vc07/124Vc07.tsv:124Vc072	oriC	929033	929919	?			origin of replication
124Vc08/124Vc08.tsv:124Vc081	oriC	3056257	3056730	?			origin of replication
124Vc08/124Vc08.tsv:124Vc082	oriC	929033	929919	?			origin of replication
124Vc09/124Vc09.tsv:124Vc091	oriC	3056259	3056732	?			origin of replication
124Vc09/124Vc09.tsv:124Vc092	oriC	929040	929926	?			origin of replication
124Vc10/124Vc10.tsv:124Vc101	oriC	3056262	3056735	?			origin of replication
124Vc10/124Vc10.tsv:124Vc102	oriC	929039	929925	?			origin of replication
125Vc01/125Vc01.tsv:125Vc011	oriC	3056259	3056732	?			origin of replication
125Vc01/125Vc01.tsv:125Vc012	oriC	929033	929919	?			origin of replication
125Vc02/125Vc02.tsv:125Vc021	oriC	3056259	3056732	?			origin of replication
125Vc02/125Vc02.tsv:125Vc022	oriC	929033	929919	?			origin of replication
125Vc03/125Vc03.tsv:125Vc031	oriC	3051405	3051878	?			origin of replication
125Vc03/125Vc03.tsv:125Vc032	oriC	929035	929921	?			origin of replication
125Vc04/125Vc04.tsv:125Vc041	oriC	3056259	3056732	?			origin of replication
125Vc04/125Vc04.tsv:125Vc042	oriC	929032	929918	?			origin of replication
125Vc05/125Vc05.tsv:125Vc051	oriC	3061110	3061583	?			origin of replication
125Vc05/125Vc05.tsv:125Vc052	oriC	929033	929919	?			origin of replication
125Vc06/125Vc06.tsv:125Vc061	oriC	3056262	3056735	?			origin of replication
125Vc06/125Vc06.tsv:125Vc062	oriC	929034	929920	?			origin of replication
125Vc07/125Vc07.tsv:125Vc071	oriC	3056259	3056732	?			origin of replication
125Vc07/125Vc07.tsv:125Vc072	oriC	929034	929920	?			origin of replication
125Vc08/125Vc08.tsv:125Vc081	oriC	3051406	3051879	?			origin of replication
125Vc08/125Vc08.tsv:125Vc082	oriC	929033	929919	?			origin of replication
125Vc09/125Vc09.tsv:125Vc091	oriC	3051402	3051875	?			origin of replication
125Vc09/125Vc09.tsv:125Vc092	oriC	929032	929918	?			origin of replication
125Vc10/125Vc10.tsv:125Vc101	oriC	3056263	3056736	?			origin of replication
125Vc10/125Vc10.tsv:125Vc102	oriC	929035	929921	?			origin of replication
126Vc01/126Vc01.tsv:126Vc011	oriC	3056259	3056732	?			origin of replication
126Vc01/126Vc01.tsv:126Vc012	oriC	929032	929918	?			origin of replication
126Vc02/126Vc02.tsv:126Vc021	oriC	3056262	3056735	?			origin of replication
126Vc02/126Vc02.tsv:126Vc022	oriC	929033	929919	?			origin of replication
126Vc03/126Vc03.tsv:126Vc031	oriC	3051410	3051883	?			origin of replication
126Vc03/126Vc03.tsv:126Vc032	oriC	929033	929919	?			origin of replication
126Vc04/126Vc04.tsv:126Vc041	oriC	3056262	3056735	?			origin of replication
126Vc04/126Vc04.tsv:126Vc042	oriC	929035	929921	?			origin of replication
126Vc05/126Vc05.tsv:126Vc051	oriC	3056259	3056732	?			origin of replication
126Vc05/126Vc05.tsv:126Vc052	oriC	929037	929923	?			origin of replication
126Vc06/126Vc06.tsv:126Vc061	oriC	3056263	3056736	?			origin of replication
126Vc06/126Vc06.tsv:126Vc062	oriC	929040	929926	?			origin of replication
126Vc07/126Vc07.tsv:126Vc071	oriC	3056144	3056617	?			origin of replication
126Vc07/126Vc07.tsv:126Vc072	oriC	929040	929926	?			origin of replication
126Vc08/126Vc08.tsv:126Vc081	oriC	3056263	3056736	?			origin of replication
126Vc08/126Vc08.tsv:126Vc082	oriC	929035	929921	?			origin of replication
126Vc09/126Vc09.tsv:126Vc091	oriC	3056265	3056738	?			origin of replication
126Vc09/126Vc09.tsv:126Vc092	oriC	929034	929920	?			origin of replication
126Vc10/126Vc10.tsv:126Vc101	oriC	3056266	3056739	?			origin of replication
126Vc10/126Vc10.tsv:126Vc102	oriC	929034	929920	?			origin of replication
127Vc01/127Vc01.tsv:127Vc011	oriC	3058030	3058503	?			origin of replication
127Vc01/127Vc01.tsv:127Vc012	oriC	929039	929925	?			origin of replication
127Vc02/127Vc02.tsv:127Vc021	oriC	3058028	3058501	?			origin of replication
127Vc02/127Vc02.tsv:127Vc022	oriC	929033	929919	?			origin of replication
127Vc03/127Vc03.tsv:127Vc031	oriC	3058027	3058500	?			origin of replication
127Vc03/127Vc03.tsv:127Vc032	oriC	929034	929920	?			origin of replication
127Vc04/127Vc04.tsv:127Vc041	oriC	3058030	3058503	?			origin of replication
127Vc04/127Vc04.tsv:127Vc042	oriC	929032	929918	?			origin of replication
127Vc05/127Vc05.tsv:127Vc051	oriC	3058028	3058501	?			origin of replication
127Vc05/127Vc05.tsv:127Vc052	oriC	929032	929918	?			origin of replication
127Vc06/127Vc06.tsv:127Vc061	oriC	3058028	3058501	?			origin of replication
127Vc06/127Vc06.tsv:127Vc062	oriC	929032	929918	?			origin of replication
127Vc07/127Vc07.tsv:127Vc071	oriC	3058033	3058506	?			origin of replication
127Vc07/127Vc07.tsv:127Vc072	oriC	929035	929921	?			origin of replication
127Vc08/127Vc08.tsv:127Vc081	oriC	3058029	3058502	?			origin of replication
127Vc08/127Vc08.tsv:127Vc082	oriC	929032	929918	?			origin of replication
127Vc09/127Vc09.tsv:127Vc091	oriC	3058027	3058500	?			origin of replication
127Vc09/127Vc09.tsv:127Vc092	oriC	923897	924783	?			origin of replication
127Vc10/127Vc10.tsv:127Vc101	oriC	3058028	3058501	?			origin of replication
127Vc10/127Vc10.tsv:127Vc102	oriC	929033	929919	?			origin of replication
128Vc01/128Vc01.tsv:128Vc011	oriC	3056272	3056745	?			origin of replication
128Vc01/128Vc01.tsv:128Vc012	oriC	929046	929932	?			origin of replication
128Vc02/128Vc02.tsv:128Vc021	oriC	3056286	3056759	?			origin of replication
128Vc02/128Vc02.tsv:128Vc022	oriC	929060	929946	?			origin of replication
128Vc03/128Vc03.tsv:128Vc031	oriC	3056274	3056747	?			origin of replication
128Vc03/128Vc03.tsv:128Vc032	oriC	929046	929932	?			origin of replication
128Vc04/128Vc04.tsv:128Vc041	oriC	3056273	3056746	?			origin of replication
128Vc04/128Vc04.tsv:128Vc042	oriC	929046	929932	?			origin of replication
128Vc05/128Vc05.tsv:128Vc051	oriC	3056273	3056746	?			origin of replication
128Vc05/128Vc05.tsv:128Vc052	oriC	929044	929930	?			origin of replication
128Vc06/128Vc06.tsv:128Vc061	oriC	3056272	3056745	?			origin of replication
128Vc06/128Vc06.tsv:128Vc062	oriC	929049	929935	?			origin of replication
128Vc07/128Vc07.tsv:128Vc071	oriC	3051408	3051881	?			origin of replication
128Vc07/128Vc07.tsv:128Vc072	oriC	929034	929920	?			origin of replication
128Vc08/128Vc08.tsv:128Vc081	oriC	3061132	3061605	?			origin of replication
128Vc08/128Vc08.tsv:128Vc082	oriC	929033	929919	?			origin of replication
128Vc09/128Vc09.tsv:128Vc091	oriC	3056271	3056744	?			origin of replication
128Vc09/128Vc09.tsv:128Vc092	oriC	929046	929932	?			origin of replication
128Vc10/128Vc10.tsv:128Vc101	oriC	3056273	3056746	?			origin of replication
128Vc10/128Vc10.tsv:128Vc102	oriC	929046	929932	?			origin of replication
129Vc01/129Vc01.tsv:129Vc011	oriC	3057920	3058393	?			origin of replication
129Vc01/129Vc01.tsv:129Vc012	oriC	929039	929925	?			origin of replication
129Vc02/129Vc02.tsv:129Vc021	oriC	3050510	3050983	?			origin of replication
129Vc02/129Vc02.tsv:129Vc022	oriC	929039	929925	?			origin of replication
129Vc03/129Vc03.tsv:129Vc031	oriC	3056260	3056733	?			origin of replication
129Vc03/129Vc03.tsv:129Vc032	oriC	929038	929924	?			origin of replication
129Vc04/129Vc04.tsv:129Vc041	oriC	3050510	3050983	?			origin of replication
129Vc04/129Vc04.tsv:129Vc042	oriC	929039	929925	?			origin of replication
129Vc05/129Vc05.tsv:129Vc051	oriC	3050512	3050985	?			origin of replication
129Vc05/129Vc05.tsv:129Vc052	oriC	929039	929925	?			origin of replication
129Vc06/129Vc06.tsv:129Vc061	oriC	3050508	3050981	?			origin of replication
129Vc06/129Vc06.tsv:129Vc062	oriC	929038	929924	?			origin of replication
129Vc07/129Vc07.tsv:129Vc071	oriC	3050511	3050984	?			origin of replication
129Vc07/129Vc07.tsv:129Vc072	oriC	929039	929925	?			origin of replication
129Vc08/129Vc08.tsv:129Vc081	oriC	3056257	3056730	?			origin of replication
129Vc08/129Vc08.tsv:129Vc082	oriC	929038	929924	?			origin of replication
129Vc09/129Vc09.tsv:129Vc091	oriC	3056256	3056729	?			origin of replication
129Vc09/129Vc09.tsv:129Vc092	oriC	929040	929926	?			origin of replication
129Vc10/129Vc10.tsv:129Vc101	oriC	3051418	3051891	?			origin of replication
129Vc10/129Vc10.tsv:129Vc102	oriC	929045	929931	?			origin of replication
130Vc01/130Vc01.tsv:130Vc011	oriC	3051406	3051879	?			origin of replication
130Vc01/130Vc01.tsv:130Vc012	oriC	929047	929933	?			origin of replication
130Vc02/130Vc02.tsv:130Vc021	oriC	3051404	3051877	?			origin of replication
130Vc02/130Vc02.tsv:130Vc022	oriC	929046	929932	?			origin of replication
130Vc03/130Vc03.tsv:130Vc031	oriC	3056260	3056733	?			origin of replication
130Vc03/130Vc03.tsv:130Vc032	oriC	929046	929932	?			origin of replication
130Vc04/130Vc04.tsv:130Vc041	oriC	3051406	3051879	?			origin of replication
130Vc04/130Vc04.tsv:130Vc042	oriC	929046	929932	?			origin of replication
130Vc05/130Vc05.tsv:130Vc051	oriC	3051400	3051873	?			origin of replication
130Vc05/130Vc05.tsv:130Vc052	oriC	929046	929932	?			origin of replication
130Vc06/130Vc06.tsv:130Vc061	oriC	3045660	3046133	?			origin of replication
130Vc06/130Vc06.tsv:130Vc062	oriC	929045	929931	?			origin of replication
130Vc07/130Vc07.tsv:130Vc071	oriC	3077045	3077518	?			origin of replication
130Vc07/130Vc07.tsv:130Vc072	oriC	929045	929931	?			origin of replication
130Vc08/130Vc08.tsv:130Vc081	oriC	3056258	3056731	?			origin of replication
130Vc08/130Vc08.tsv:130Vc082	oriC	929044	929930	?			origin of replication
130Vc09/130Vc09.tsv:130Vc091	oriC	3051406	3051879	?			origin of replication
130Vc09/130Vc09.tsv:130Vc092	oriC	930368	931254	?			origin of replication
130Vc10/130Vc10.tsv:130Vc101	oriC	3051405	3051878	?			origin of replication
130Vc10/130Vc10.tsv:130Vc102	oriC	929046	929932	?			origin of replication
131Vc01/131Vc01.tsv:131Vc011	oriC	3051403	3051876	?			origin of replication
131Vc01/131Vc01.tsv:131Vc012	oriC	929045	929931	?			origin of replication
131Vc02/131Vc02.tsv:131Vc021	oriC	3051408	3051881	?			origin of replication
131Vc02/131Vc02.tsv:131Vc022	oriC	929046	929932	?			origin of replication
131Vc03/131Vc03.tsv:131Vc031	oriC	3051408	3051881	?			origin of replication
131Vc03/131Vc03.tsv:131Vc032	oriC	929045	929931	?			origin of replication
131Vc04/131Vc04.tsv:131Vc041	oriC	3051404	3051877	?			origin of replication
131Vc04/131Vc04.tsv:131Vc042	oriC	929046	929932	?			origin of replication
131Vc05/131Vc05.tsv:131Vc051	oriC	3051407	3051880	?			origin of replication
131Vc05/131Vc05.tsv:131Vc052	oriC	929045	929931	?			origin of replication
131Vc06/131Vc06.tsv:131Vc061	oriC	3051406	3051879	?			origin of replication
131Vc06/131Vc06.tsv:131Vc062	oriC	929044	929930	?			origin of replication
131Vc07/131Vc07.tsv:131Vc071	oriC	3051403	3051876	?			origin of replication
131Vc07/131Vc07.tsv:131Vc072	oriC	929046	929932	?			origin of replication
131Vc08/131Vc08.tsv:131Vc081	oriC	3051405	3051878	?			origin of replication
131Vc08/131Vc08.tsv:131Vc082	oriC	929045	929931	?			origin of replication
131Vc09/131Vc09.tsv:131Vc091	oriC	3051403	3051876	?			origin of replication
131Vc09/131Vc09.tsv:131Vc092	oriC	929045	929931	?			origin of replication
131Vc10/131Vc10.tsv:131Vc101	oriC	3051404	3051877	?			origin of replication
131Vc10/131Vc10.tsv:131Vc102	oriC	929045	929931	?			origin of replication
132Vc01/132Vc01.tsv:132Vc011	oriC	3051413	3051886	?			origin of replication
132Vc01/132Vc01.tsv:132Vc012	oriC	930386	931272	?			origin of replication
132Vc02/132Vc02.tsv:132Vc021	oriC	3051412	3051885	?			origin of replication
132Vc02/132Vc02.tsv:132Vc022	oriC	927070	927956	?			origin of replication
132Vc03/132Vc03.tsv:132Vc031	oriC	3051404	3051877	?			origin of replication
132Vc03/132Vc03.tsv:132Vc032	oriC	927071	927957	?			origin of replication
132Vc04/132Vc04.tsv:132Vc041	oriC	3051411	3051884	?			origin of replication
132Vc04/132Vc04.tsv:132Vc042	oriC	928839	929725	?			origin of replication
132Vc05/132Vc05.tsv:132Vc051	oriC	3051411	3051884	?			origin of replication
132Vc05/132Vc05.tsv:132Vc052	oriC	927071	927957	?			origin of replication
132Vc06/132Vc06.tsv:132Vc061	oriC	3051414	3051887	?			origin of replication
132Vc06/132Vc06.tsv:132Vc062	oriC	926810	927696	?			origin of replication
132Vc07/132Vc07.tsv:132Vc071	oriC	3051411	3051884	?			origin of replication
132Vc07/132Vc07.tsv:132Vc072	oriC	927070	927956	?			origin of replication
132Vc08/132Vc08.tsv:132Vc081	oriC	3051407	3051880	?			origin of replication
132Vc08/132Vc08.tsv:132Vc082	oriC	927071	927957	?			origin of replication
132Vc09/132Vc09.tsv:132Vc091	oriC	3056262	3056735	?			origin of replication
132Vc09/132Vc09.tsv:132Vc092	oriC	927072	927958	?			origin of replication
132Vc10/132Vc10.tsv:132Vc101	oriC	3051413	3051886	?			origin of replication
132Vc10/132Vc10.tsv:132Vc102	oriC	927071	927957	?			origin of replication
133Vc01/133Vc01.tsv:133Vc011	oriC	3057522	3057995	?			origin of replication
133Vc01/133Vc01.tsv:133Vc012	oriC	926086	926972	?			origin of replication
133Vc02/133Vc02.tsv:133Vc021	oriC	3057522	3057995	?			origin of replication
133Vc02/133Vc02.tsv:133Vc022	oriC	926086	926972	?			origin of replication
133Vc03/133Vc03.tsv:133Vc031	oriC	3057520	3057993	?			origin of replication
133Vc03/133Vc03.tsv:133Vc032	oriC	926088	926974	?			origin of replication
133Vc04/133Vc04.tsv:133Vc041	oriC	3057523	3057996	?			origin of replication
133Vc04/133Vc04.tsv:133Vc042	oriC	926093	926979	?			origin of replication
133Vc06/133Vc06.tsv:133Vc061	oriC	3057520	3057993	?			origin of replication
133Vc06/133Vc06.tsv:133Vc062	oriC	928189	929075	?			origin of replication
133Vc07/133Vc07.tsv:133Vc071	oriC	3057519	3057992	?			origin of replication
133Vc07/133Vc07.tsv:133Vc072	oriC	926084	926970	?			origin of replication
133Vc08/133Vc08.tsv:133Vc081	oriC	3057523	3057996	?			origin of replication
133Vc08/133Vc08.tsv:133Vc082	oriC	926085	926971	?			origin of replication
133Vc09/133Vc09.tsv:133Vc091	oriC	3057520	3057993	?			origin of replication
133Vc09/133Vc09.tsv:133Vc092	oriC	926087	926973	?			origin of replication
133Vc10/133Vc10.tsv:133Vc101	oriC	3057521	3057994	?			origin of replication
133Vc10/133Vc10.tsv:133Vc102	oriC	926087	926973	?			origin of replication
134Vc01/134Vc01.tsv:134Vc011	oriC	3051396	3051869	?			origin of replication
134Vc01/134Vc01.tsv:134Vc012	oriC	926087	926973	?			origin of replication
134Vc02/134Vc02.tsv:134Vc021	oriC	3051397	3051870	?			origin of replication
134Vc02/134Vc02.tsv:134Vc022	oriC	926086	926972	?			origin of replication
134Vc03/134Vc03.tsv:134Vc031	oriC	3051170	3051643	?			origin of replication
134Vc03/134Vc03.tsv:134Vc032	oriC	926086	926972	?			origin of replication
134Vc04/134Vc04.tsv:134Vc041	oriC	3051398	3051871	?			origin of replication
134Vc04/134Vc04.tsv:134Vc042	oriC	926087	926973	?			origin of replication
134Vc05/134Vc05.tsv:134Vc051	oriC	1831928	1832814	?			origin of replication
134Vc05/134Vc05.tsv:134Vc051	oriC	4125644	4126117	?			origin of replication
134Vc06/134Vc06.tsv:134Vc061	oriC	3051395	3051868	?			origin of replication
134Vc06/134Vc06.tsv:134Vc062	oriC	925623	926509	?			origin of replication
134Vc08/134Vc08.tsv:134Vc081	oriC	3051397	3051870	?			origin of replication
134Vc08/134Vc08.tsv:134Vc082	oriC	926087	926973	?			origin of replication
134Vc09/134Vc09.tsv:134Vc091	oriC	3051396	3051869	?			origin of replication
134Vc09/134Vc09.tsv:134Vc092	oriC	926086	926972	?			origin of replication
134Vc10/134Vc10.tsv:134Vc101	oriC	3051398	3051871	?			origin of replication
134Vc10/134Vc10.tsv:134Vc102	oriC	926092	926978	?			origin of replication
135Vc01/135Vc01.tsv:135Vc011	oriC	3056247	3056720	?			origin of replication
135Vc01/135Vc01.tsv:135Vc012	oriC	926086	926972	?			origin of replication
135Vc02/135Vc02.tsv:135Vc021	oriC	1831926	1832812	?			origin of replication
135Vc02/135Vc02.tsv:135Vc021	oriC	4130496	4130969	?			origin of replication
135Vc03/135Vc03.tsv:135Vc031	oriC	3056249	3056722	?			origin of replication
135Vc03/135Vc03.tsv:135Vc032	oriC	926086	926972	?			origin of replication
135Vc04/135Vc04.tsv:135Vc041	oriC	1831928	1832814	?			origin of replication
135Vc04/135Vc04.tsv:135Vc041	oriC	4130502	4130975	?			origin of replication
135Vc05/135Vc05.tsv:135Vc051	oriC	3056251	3056724	?			origin of replication
135Vc05/135Vc05.tsv:135Vc052	oriC	926085	926971	?			origin of replication
135Vc06/135Vc06.tsv:135Vc061	oriC	1831927	1832813	?			origin of replication
135Vc06/135Vc06.tsv:135Vc061	oriC	4130497	4130970	?			origin of replication
135Vc07/135Vc07.tsv:135Vc071	oriC	1831929	1832815	?			origin of replication
135Vc07/135Vc07.tsv:135Vc071	oriC	4130499	4130972	?			origin of replication
135Vc08/135Vc08.tsv:135Vc081	oriC	1831929	1832815	?			origin of replication
135Vc08/135Vc08.tsv:135Vc081	oriC	4130502	4130975	?			origin of replication
135Vc09/135Vc09.tsv:135Vc091	oriC	3056252	3056725	?			origin of replication
135Vc09/135Vc09.tsv:135Vc092	oriC	926088	926974	?			origin of replication
135Vc10/135Vc10.tsv:135Vc101	oriC	3056254	3056727	?			origin of replication
135Vc10/135Vc10.tsv:135Vc102	oriC	926085	926971	?			origin of replication
136Vc01/136Vc01.tsv:136Vc011	oriC	3058033	3058506	?			origin of replication
136Vc01/136Vc01.tsv:136Vc012	oriC	930824	931710	?			origin of replication
136Vc02/136Vc02.tsv:136Vc021	oriC	3051418	3051891	?			origin of replication
136Vc02/136Vc02.tsv:136Vc022	oriC	930824	931710	?			origin of replication
136Vc03/136Vc03.tsv:136Vc031	oriC	3051420	3051893	?			origin of replication
136Vc03/136Vc03.tsv:136Vc032	oriC	932448	933334	?			origin of replication
136Vc04/136Vc04.tsv:136Vc041	oriC	3070840	3071313	?			origin of replication
136Vc04/136Vc04.tsv:136Vc042	oriC	930825	931711	?			origin of replication
136Vc06/136Vc06.tsv:136Vc061	oriC	3070835	3071308	?			origin of replication
136Vc06/136Vc06.tsv:136Vc062	oriC	930823	931709	?			origin of replication
136Vc07/136Vc07.tsv:136Vc071	oriC	3070834	3071307	?			origin of replication
136Vc07/136Vc07.tsv:136Vc072	oriC	930824	931710	?			origin of replication
136Vc08/136Vc08.tsv:136Vc081	oriC	3070834	3071307	?			origin of replication
136Vc08/136Vc08.tsv:136Vc082	oriC	930921	931807	?			origin of replication
136Vc09/136Vc09.tsv:136Vc091	oriC	3051418	3051891	?			origin of replication
136Vc09/136Vc09.tsv:136Vc092	oriC	924433	925319	?			origin of replication
136Vc10/136Vc10.tsv:136Vc101	oriC	3051422	3051895	?			origin of replication
136Vc10/136Vc10.tsv:136Vc102	oriC	930828	931714	?			origin of replication
137Vc01/137Vc01.tsv:137Vc011	oriC	3052730	3053203	?			origin of replication
137Vc01/137Vc01.tsv:137Vc012	oriC	930824	931710	?			origin of replication
137Vc02/137Vc02.tsv:137Vc021	oriC	3051417	3051890	?			origin of replication
137Vc02/137Vc02.tsv:137Vc022	oriC	930825	931711	?			origin of replication
137Vc03/137Vc03.tsv:137Vc031	oriC	3051418	3051891	?			origin of replication
137Vc03/137Vc03.tsv:137Vc032	oriC	930825	931711	?			origin of replication
137Vc04/137Vc04.tsv:137Vc041	oriC	3051422	3051895	?			origin of replication
137Vc04/137Vc04.tsv:137Vc042	oriC	930824	931710	?			origin of replication
137Vc05/137Vc05.tsv:137Vc051	oriC	3051417	3051890	?			origin of replication
137Vc05/137Vc05.tsv:137Vc052	oriC	930824	931710	?			origin of replication
137Vc06/137Vc06.tsv:137Vc061	oriC	3051417	3051890	?			origin of replication
137Vc06/137Vc06.tsv:137Vc062	oriC	930824	931710	?			origin of replication
137Vc07/137Vc07.tsv:137Vc071	oriC	3051421	3051894	?			origin of replication
137Vc07/137Vc07.tsv:137Vc072	oriC	930822	931708	?			origin of replication
137Vc08/137Vc08.tsv:137Vc081	oriC	3051429	3051902	?			origin of replication
137Vc08/137Vc08.tsv:137Vc082	oriC	930824	931710	?			origin of replication
137Vc09/137Vc09.tsv:137Vc091	oriC	3051417	3051890	?			origin of replication
137Vc09/137Vc09.tsv:137Vc092	oriC	930824	931710	?			origin of replication
137Vc10/137Vc10.tsv:137Vc101	oriC	3051416	3051889	?			origin of replication
137Vc10/137Vc10.tsv:137Vc102	oriC	930823	931709	?			origin of replication
138Vc01/138Vc01.tsv:138Vc011	oriC	3051423	3051896	?			origin of replication
138Vc01/138Vc01.tsv:138Vc012	oriC	930824	931710	?			origin of replication
138Vc02/138Vc02.tsv:138Vc021	oriC	3051415	3051888	?			origin of replication
138Vc02/138Vc02.tsv:138Vc022	oriC	930824	931710	?			origin of replication
138Vc03/138Vc03.tsv:138Vc031	oriC	3045953	3046426	?			origin of replication
138Vc03/138Vc03.tsv:138Vc032	oriC	930824	931710	?			origin of replication
138Vc04/138Vc04.tsv:138Vc041	oriC	3051420	3051893	?			origin of replication
138Vc04/138Vc04.tsv:138Vc042	oriC	930821	931707	?			origin of replication
138Vc05/138Vc05.tsv:138Vc051	oriC	3051416	3051889	?			origin of replication
138Vc05/138Vc05.tsv:138Vc052	oriC	930822	931708	?			origin of replication
138Vc06/138Vc06.tsv:138Vc061	oriC	3051416	3051889	?			origin of replication
138Vc06/138Vc06.tsv:138Vc062	oriC	930823	931709	?			origin of replication
138Vc07/138Vc07.tsv:138Vc071	oriC	3051412	3051885	?			origin of replication
138Vc07/138Vc07.tsv:138Vc072	oriC	930823	931709	?			origin of replication
138Vc08/138Vc08.tsv:138Vc081	oriC	3051420	3051893	?			origin of replication
138Vc08/138Vc08.tsv:138Vc082	oriC	930824	931710	?			origin of replication
138Vc09/138Vc09.tsv:138Vc091	oriC	3051418	3051891	?			origin of replication
138Vc09/138Vc09.tsv:138Vc092	oriC	930824	931710	?			origin of replication
138Vc10/138Vc10.tsv:138Vc101	oriC	3051418	3051891	?			origin of replication
138Vc10/138Vc10.tsv:138Vc102	oriC	930824	931710	?			origin of replication
139Vc01/139Vc01.tsv:139Vc011	oriC	3051417	3051890	?			origin of replication
139Vc01/139Vc01.tsv:139Vc012	oriC	930824	931710	?			origin of replication
139Vc02/139Vc02.tsv:139Vc021	oriC	3051419	3051892	?			origin of replication
139Vc02/139Vc02.tsv:139Vc022	oriC	930828	931714	?			origin of replication
139Vc03/139Vc03.tsv:139Vc031	oriC	3051416	3051889	?			origin of replication
139Vc03/139Vc03.tsv:139Vc032	oriC	930824	931710	?			origin of replication
139Vc04/139Vc04.tsv:139Vc041	oriC	3051415	3051888	?			origin of replication
139Vc04/139Vc04.tsv:139Vc042	oriC	930824	931710	?			origin of replication
139Vc05/139Vc05.tsv:139Vc051	oriC	3051370	3051843	?			origin of replication
139Vc05/139Vc05.tsv:139Vc052	oriC	930825	931711	?			origin of replication
139Vc06/139Vc06.tsv:139Vc061	oriC	3051420	3051893	?			origin of replication
139Vc06/139Vc06.tsv:139Vc062	oriC	930824	931710	?			origin of replication
139Vc07/139Vc07.tsv:139Vc071	oriC	3051421	3051894	?			origin of replication
139Vc07/139Vc07.tsv:139Vc072	oriC	930825	931711	?			origin of replication
139Vc08/139Vc08.tsv:139Vc081	oriC	3089425	3089898	?			origin of replication
139Vc08/139Vc08.tsv:139Vc082	oriC	930824	931710	?			origin of replication
139Vc09/139Vc09.tsv:139Vc091	oriC	3051382	3051855	?			origin of replication
139Vc09/139Vc09.tsv:139Vc092	oriC	930817	931703	?			origin of replication
139Vc10/139Vc10.tsv:139Vc101	oriC	3051478	3051951	?			origin of replication
139Vc10/139Vc10.tsv:139Vc102	oriC	930827	931713	?			origin of replication
140Vc01/140Vc01.tsv:140Vc011	oriC	2961910	2962383	?			origin of replication
140Vc01/140Vc01.tsv:140Vc012	oriC	911007	911893	?			origin of replication
140Vc02/140Vc02.tsv:140Vc021	oriC	2955960	2956433	?			origin of replication
140Vc02/140Vc02.tsv:140Vc022	oriC	914797	915683	?			origin of replication
140Vc03/140Vc03.tsv:140Vc031	oriC	2961914	2962387	?			origin of replication
140Vc03/140Vc03.tsv:140Vc032	oriC	911007	911893	?			origin of replication
140Vc04/140Vc04.tsv:140Vc041	oriC	2961985	2962458	?			origin of replication
140Vc04/140Vc04.tsv:140Vc042	oriC	911010	911896	?			origin of replication
140Vc05/140Vc05.tsv:140Vc051	oriC	2943387	2943860	?			origin of replication
140Vc05/140Vc05.tsv:140Vc052	oriC	911009	911895	?			origin of replication
140Vc06/140Vc06.tsv:140Vc061	oriC	2962077	2962550	?			origin of replication
140Vc06/140Vc06.tsv:140Vc062	oriC	911018	911904	?			origin of replication
140Vc07/140Vc07.tsv:140Vc071	oriC	2961916	2962389	?			origin of replication
140Vc07/140Vc07.tsv:140Vc072	oriC	911005	911891	?			origin of replication
140Vc08/140Vc08.tsv:140Vc081	oriC	2965012	2965485	?			origin of replication
140Vc08/140Vc08.tsv:140Vc082	oriC	911006	911892	?			origin of replication
140Vc09/140Vc09.tsv:140Vc091	oriC	2961096	2961569	?			origin of replication
140Vc09/140Vc09.tsv:140Vc092	oriC	911005	911891	?			origin of replication
140Vc10/140Vc10.tsv:140Vc101	oriC	2961917	2962390	?			origin of replication
140Vc10/140Vc10.tsv:140Vc102	oriC	911007	911893	?			origin of replication
141Vc01/141Vc01.tsv:141Vc011	oriC	2956545	2957018	?			origin of replication
141Vc01/141Vc01.tsv:141Vc012	oriC	911008	911894	?			origin of replication
141Vc02/141Vc02.tsv:141Vc021	oriC	2961910	2962383	?			origin of replication
141Vc02/141Vc02.tsv:141Vc022	oriC	911004	911890	?			origin of replication
141Vc03/141Vc03.tsv:141Vc031	oriC	2960683	2961156	?			origin of replication
141Vc03/141Vc03.tsv:141Vc032	oriC	911005	911891	?			origin of replication
141Vc04/141Vc04.tsv:141Vc041	oriC	2961910	2962383	?			origin of replication
141Vc04/141Vc04.tsv:141Vc042	oriC	911007	911893	?			origin of replication
141Vc05/141Vc05.tsv:141Vc051	oriC	2961914	2962387	?			origin of replication
141Vc05/141Vc05.tsv:141Vc052	oriC	911006	911892	?			origin of replication
141Vc06/141Vc06.tsv:141Vc061	oriC	2961911	2962384	?			origin of replication
141Vc06/141Vc06.tsv:141Vc062	oriC	912774	913660	?			origin of replication
141Vc07/141Vc07.tsv:141Vc071	oriC	2961918	2962391	?			origin of replication
141Vc07/141Vc07.tsv:141Vc072	oriC	912774	913660	?			origin of replication
141Vc08/141Vc08.tsv:141Vc081	oriC	2961923	2962396	?			origin of replication
141Vc08/141Vc08.tsv:141Vc082	oriC	911007	911893	?			origin of replication
141Vc09/141Vc09.tsv:141Vc091	oriC	2961919	2962392	?			origin of replication
141Vc09/141Vc09.tsv:141Vc092	oriC	911012	911898	?			origin of replication
141Vc10/141Vc10.tsv:141Vc101	oriC	2961897	2962370	?			origin of replication
141Vc10/141Vc10.tsv:141Vc102	oriC	911006	911892	?			origin of replication
142Vc01/142Vc01.tsv:142Vc011	oriC	3045469	3045942	?			origin of replication
142Vc01/142Vc01.tsv:142Vc012	oriC	901333	902219	?			origin of replication
142Vc02/142Vc02.tsv:142Vc021	oriC	3045468	3045941	?			origin of replication
142Vc02/142Vc02.tsv:142Vc022	oriC	901333	902219	?			origin of replication
142Vc03/142Vc03.tsv:142Vc031	oriC	3045469	3045942	?			origin of replication
142Vc03/142Vc03.tsv:142Vc032	oriC	901333	902219	?			origin of replication
142Vc04/142Vc04.tsv:142Vc041	oriC	3045472	3045945	?			origin of replication
142Vc04/142Vc04.tsv:142Vc042	oriC	901334	902220	?			origin of replication
142Vc05/142Vc05.tsv:142Vc051	oriC	3045465	3045938	?			origin of replication
142Vc05/142Vc05.tsv:142Vc052	oriC	901334	902220	?			origin of replication
142Vc06/142Vc06.tsv:142Vc061	oriC	3045465	3045938	?			origin of replication
142Vc06/142Vc06.tsv:142Vc062	oriC	901333	902219	?			origin of replication
142Vc07/142Vc07.tsv:142Vc071	oriC	3045468	3045941	?			origin of replication
142Vc07/142Vc07.tsv:142Vc072	oriC	901334	902220	?			origin of replication
142Vc08/142Vc08.tsv:142Vc081	oriC	3045466	3045939	?			origin of replication
142Vc08/142Vc08.tsv:142Vc082	oriC	901335	902221	?			origin of replication
142Vc09/142Vc09.tsv:142Vc091	oriC	3045467	3045940	?			origin of replication
142Vc09/142Vc09.tsv:142Vc092	oriC	901333	902219	?			origin of replication
142Vc10/142Vc10.tsv:142Vc101	oriC	3045467	3045940	?			origin of replication
142Vc10/142Vc10.tsv:142Vc102	oriC	901335	902221	?			origin of replication
143Vc01/143Vc01.tsv:143Vc011	oriC	3045464	3045937	?			origin of replication
143Vc01/143Vc01.tsv:143Vc012	oriC	901334	902220	?			origin of replication
143Vc02/143Vc02.tsv:143Vc021	oriC	3045468	3045941	?			origin of replication
143Vc02/143Vc02.tsv:143Vc022	oriC	901333	902219	?			origin of replication
143Vc03/143Vc03.tsv:143Vc031	oriC	3045469	3045942	?			origin of replication
143Vc03/143Vc03.tsv:143Vc032	oriC	901334	902220	?			origin of replication
143Vc04/143Vc04.tsv:143Vc041	oriC	3045468	3045941	?			origin of replication
143Vc04/143Vc04.tsv:143Vc042	oriC	901333	902219	?			origin of replication
143Vc05/143Vc05.tsv:143Vc051	oriC	3045466	3045939	?			origin of replication
143Vc05/143Vc05.tsv:143Vc052	oriC	901334	902220	?			origin of replication
143Vc06/143Vc06.tsv:143Vc061	oriC	3045470	3045943	?			origin of replication
143Vc06/143Vc06.tsv:143Vc062	oriC	901334	902220	?			origin of replication
143Vc07/143Vc07.tsv:143Vc071	oriC	3045466	3045939	?			origin of replication
143Vc07/143Vc07.tsv:143Vc072	oriC	901334	902220	?			origin of replication
143Vc08/143Vc08.tsv:143Vc081	oriC	3045467	3045940	?			origin of replication
143Vc08/143Vc08.tsv:143Vc082	oriC	901333	902219	?			origin of replication
143Vc09/143Vc09.tsv:143Vc091	oriC	3045465	3045938	?			origin of replication
143Vc09/143Vc09.tsv:143Vc092	oriC	901334	902220	?			origin of replication
143Vc10/143Vc10.tsv:143Vc101	oriC	3045469	3045942	?			origin of replication
143Vc10/143Vc10.tsv:143Vc102	oriC	901334	902220	?			origin of replication
144Vc01/144Vc01.tsv:144Vc011	oriC	3045477	3045950	?			origin of replication
144Vc01/144Vc01.tsv:144Vc012	oriC	901334	902220	?			origin of replication
144Vc02/144Vc02.tsv:144Vc021	oriC	3045476	3045949	?			origin of replication
144Vc02/144Vc02.tsv:144Vc022	oriC	901334	902220	?			origin of replication
144Vc03/144Vc03.tsv:144Vc031	oriC	3045476	3045949	?			origin of replication
144Vc03/144Vc03.tsv:144Vc032	oriC	900500	901386	?			origin of replication
144Vc04/144Vc04.tsv:144Vc041	oriC	3034390	3034863	?			origin of replication
144Vc04/144Vc04.tsv:144Vc042	oriC	901334	902220	?			origin of replication
144Vc05/144Vc05.tsv:144Vc051	oriC	3045479	3045952	?			origin of replication
144Vc05/144Vc05.tsv:144Vc052	oriC	901335	902221	?			origin of replication
144Vc06/144Vc06.tsv:144Vc061	oriC	3045483	3045956	?			origin of replication
144Vc06/144Vc06.tsv:144Vc062	oriC	901335	902221	?			origin of replication
144Vc07/144Vc07.tsv:144Vc071	oriC	3045479	3045952	?			origin of replication
144Vc07/144Vc07.tsv:144Vc072	oriC	901335	902221	?			origin of replication
144Vc08/144Vc08.tsv:144Vc081	oriC	3045476	3045949	?			origin of replication
144Vc08/144Vc08.tsv:144Vc082	oriC	901334	902220	?			origin of replication
144Vc09/144Vc09.tsv:144Vc091	oriC	3045477	3045950	?			origin of replication
144Vc09/144Vc09.tsv:144Vc092	oriC	901334	902220	?			origin of replication
144Vc10/144Vc10.tsv:144Vc101	oriC	3045481	3045954	?			origin of replication
144Vc10/144Vc10.tsv:144Vc102	oriC	901333	902219	?			origin of replication
145Vc01/145Vc01.tsv:145Vc011	oriC	3045468	3045941	?			origin of replication
145Vc01/145Vc01.tsv:145Vc012	oriC	901336	902222	?			origin of replication
145Vc02/145Vc02.tsv:145Vc021	oriC	3045467	3045940	?			origin of replication
145Vc02/145Vc02.tsv:145Vc022	oriC	899527	900413	?			origin of replication
145Vc03/145Vc03.tsv:145Vc031	oriC	3050215	3050688	?			origin of replication
145Vc03/145Vc03.tsv:145Vc032	oriC	901334	902220	?			origin of replication
145Vc04/145Vc04.tsv:145Vc041	oriC	3045470	3045943	?			origin of replication
145Vc04/145Vc04.tsv:145Vc042	oriC	901333	902219	?			origin of replication
145Vc05/145Vc05.tsv:145Vc051	oriC	3042595	3043068	?			origin of replication
145Vc05/145Vc05.tsv:145Vc052	oriC	901335	902221	?			origin of replication
145Vc06/145Vc06.tsv:145Vc061	oriC	3045470	3045943	?			origin of replication
145Vc06/145Vc06.tsv:145Vc062	oriC	901334	902220	?			origin of replication
145Vc07/145Vc07.tsv:145Vc071	oriC	3045466	3045939	?			origin of replication
145Vc07/145Vc07.tsv:145Vc072	oriC	901334	902220	?			origin of replication
145Vc08/145Vc08.tsv:145Vc081	oriC	3045465	3045938	?			origin of replication
145Vc08/145Vc08.tsv:145Vc082	oriC	901335	902221	?			origin of replication
145Vc09/145Vc09.tsv:145Vc091	oriC	3045471	3045944	?			origin of replication
145Vc09/145Vc09.tsv:145Vc092	oriC	901334	902220	?			origin of replication
145Vc10/145Vc10.tsv:145Vc101	oriC	3045468	3045941	?			origin of replication
145Vc10/145Vc10.tsv:145Vc102	oriC	901335	902221	?			origin of replication
146Vc01/146Vc01.tsv:146Vc011	oriC	3045465	3045938	?			origin of replication
146Vc01/146Vc01.tsv:146Vc012	oriC	901334	902220	?			origin of replication
146Vc02/146Vc02.tsv:146Vc021	oriC	3045463	3045936	?			origin of replication
146Vc02/146Vc02.tsv:146Vc022	oriC	901334	902220	?			origin of replication
146Vc03/146Vc03.tsv:146Vc031	oriC	3045470	3045943	?			origin of replication
146Vc03/146Vc03.tsv:146Vc032	oriC	901334	902220	?			origin of replication
146Vc04/146Vc04.tsv:146Vc041	oriC	3045464	3045937	?			origin of replication
146Vc04/146Vc04.tsv:146Vc042	oriC	901333	902219	?			origin of replication
146Vc05/146Vc05.tsv:146Vc051	oriC	3045465	3045938	?			origin of replication
146Vc05/146Vc05.tsv:146Vc052	oriC	901333	902219	?			origin of replication
146Vc06/146Vc06.tsv:146Vc061	oriC	3045465	3045938	?			origin of replication
146Vc06/146Vc06.tsv:146Vc062	oriC	901334	902220	?			origin of replication
146Vc07/146Vc07.tsv:146Vc071	oriC	3045467	3045940	?			origin of replication
146Vc07/146Vc07.tsv:146Vc072	oriC	901334	902220	?			origin of replication
146Vc08/146Vc08.tsv:146Vc081	oriC	3045465	3045938	?			origin of replication
146Vc08/146Vc08.tsv:146Vc082	oriC	901335	902221	?			origin of replication
146Vc09/146Vc09.tsv:146Vc091	oriC	3045468	3045941	?			origin of replication
146Vc09/146Vc09.tsv:146Vc092	oriC	901338	902224	?			origin of replication
146Vc10/146Vc10.tsv:146Vc101	oriC	3045469	3045942	?			origin of replication
146Vc10/146Vc10.tsv:146Vc102	oriC	901334	902220	?			origin of replication
147Vc01/147Vc01.tsv:147Vc011	oriC	3045470	3045943	?			origin of replication
147Vc01/147Vc01.tsv:147Vc012	oriC	901334	902220	?			origin of replication
147Vc02/147Vc02.tsv:147Vc021	oriC	3045464	3045937	?			origin of replication
147Vc02/147Vc02.tsv:147Vc022	oriC	901334	902220	?			origin of replication
147Vc03/147Vc03.tsv:147Vc031	oriC	3045477	3045950	?			origin of replication
147Vc03/147Vc03.tsv:147Vc032	oriC	901334	902220	?			origin of replication
147Vc04/147Vc04.tsv:147Vc041	oriC	3045463	3045936	?			origin of replication
147Vc04/147Vc04.tsv:147Vc042	oriC	901565	902451	?			origin of replication
147Vc05/147Vc05.tsv:147Vc051	oriC	3045467	3045940	?			origin of replication
147Vc05/147Vc05.tsv:147Vc052	oriC	901333	902219	?			origin of replication
147Vc06/147Vc06.tsv:147Vc061	oriC	3045464	3045937	?			origin of replication
147Vc06/147Vc06.tsv:147Vc062	oriC	901328	902214	?			origin of replication
147Vc07/147Vc07.tsv:147Vc071	oriC	3045467	3045940	?			origin of replication
147Vc07/147Vc07.tsv:147Vc072	oriC	901334	902220	?			origin of replication
147Vc08/147Vc08.tsv:147Vc081	oriC	3045466	3045939	?			origin of replication
147Vc08/147Vc08.tsv:147Vc082	oriC	901334	902220	?			origin of replication
147Vc09/147Vc09.tsv:147Vc091	oriC	3045465	3045938	?			origin of replication
147Vc09/147Vc09.tsv:147Vc092	oriC	901334	902220	?			origin of replication
147Vc10/147Vc10.tsv:147Vc101	oriC	3045468	3045941	?			origin of replication
147Vc10/147Vc10.tsv:147Vc102	oriC	901334	902220	?			origin of replication
