# Supplementary material for: Prevalent chromosome fusion in Vibrio cholerae O1
Source: Nat Commun. 2025 Jul 1;16:5830. doi: 10.1038/s41467-025-60699-0 (PMC12219848; doi:10.1038/s41467-025-60699-0)
Supplement: Supplementary file 8 — Source Data [file 41467_2025_60699_MOESM8_ESM.zip › source_data/Figure_2/2a/island_positions_all.csv]

sseqid	strain	island	s_min_loc	s_max_loc	length
101Vc011	101Vc01	VPI-1	2173473	2211634	38161
101Vc021	101Vc02	VPI-1	2173473	2211635	38162
101Vc031	101Vc03	VPI-1	2173469	2211630	38161
101Vc041	101Vc04	VPI-1	2173473	2211634	38161
101Vc051	101Vc05	VPI-1	2173473	2211634	38161
101Vc061	101Vc06	VPI-1	2173472	2211634	38162
101Vc071	101Vc07	VPI-1	2173474	2211635	38161
101Vc081	101Vc08	VPI-1	2173474	2211636	38162
101Vc091	101Vc09	VPI-1	2173472	2211633	38161
101Vc101	101Vc10	VPI-1	2173471	2211632	38161
102Vc011	102Vc01	VPI-1	2173469	2211630	38161
102Vc021	102Vc02	VPI-1	2173471	2211632	38161
102Vc031	102Vc03	VPI-1	2173470	2211631	38161
102Vc041	102Vc04	VPI-1	2173467	2211628	38161
102Vc051	102Vc05	VPI-1	2173470	2211631	38161
102Vc061	102Vc06	VPI-1	2173471	2211632	38161
102Vc071	102Vc07	VPI-1	2171418	2209579	38161
102Vc081	102Vc08	VPI-1	2173470	2211631	38161
102Vc091	102Vc09	VPI-1	2173469	2211630	38161
102Vc101	102Vc10	VPI-1	2173471	2211632	38161
103Vc011	103Vc01	VPI-1	2173469	2211630	38161
103Vc021	103Vc02	VPI-1	2173473	2211634	38161
103Vc031	103Vc03	VPI-1	2173472	2211633	38161
103Vc041	103Vc04	VPI-1	2173472	2211633	38161
103Vc051	103Vc05	VPI-1	2173473	2211634	38161
103Vc061	103Vc06	VPI-1	2179595	2217756	38161
103Vc071	103Vc07	VPI-1	2173471	2211632	38161
103Vc081	103Vc08	VPI-1	2179652	2217814	38162
103Vc091	103Vc09	VPI-1	2173473	2211634	38161
103Vc101	103Vc10	VPI-1	2173471	2211632	38161
104Vc011	104Vc01	VPI-1	2168009	2206170	38161
104Vc021	104Vc02	VPI-1	2168006	2206167	38161
104Vc031	104Vc03	VPI-1	2173476	2211637	38161
104Vc041	104Vc04	VPI-1	2173472	2211633	38161
104Vc051	104Vc05	VPI-1	2173475	2211636	38161
104Vc061	104Vc06	VPI-1	2168011	2206172	38161
104Vc071	104Vc07	VPI-1	2168618	2206779	38161
104Vc081	104Vc08	VPI-1	2173469	2211630	38161
104Vc091	104Vc09	VPI-1	2173474	2211635	38161
104Vc101	104Vc10	VPI-1	2173469	2211630	38161
105Vc011	105Vc01	VPI-1	2179594	2217755	38161
105Vc021	105Vc02	VPI-1	2179593	2217754	38161
105Vc031	105Vc03	VPI-1	2179595	2217756	38161
105Vc041	105Vc04	VPI-1	2179595	2217756	38161
105Vc051	105Vc05	VPI-1	2179594	2217755	38161
105Vc061	105Vc06	VPI-1	2179594	2217755	38161
105Vc071	105Vc07	VPI-1	2179594	2217755	38161
105Vc081	105Vc08	VPI-1	2179596	2217758	38162
105Vc091	105Vc09	VPI-1	2173470	2211631	38161
105Vc101	105Vc10	VPI-1	2173468	2211629	38161
106Vc011	106Vc01	VPI-1	2179595	2217756	38161
106Vc021	106Vc02	VPI-1	2179595	2217756	38161
106Vc031	106Vc03	VPI-1	2179597	2217758	38161
106Vc041	106Vc04	VPI-1	2179617	2217778	38161
106Vc051	106Vc05	VPI-1	2179596	2217757	38161
106Vc061	106Vc06	VPI-1	2179598	2217759	38161
106Vc071	106Vc07	VPI-1	2179594	2217755	38161
106Vc081	106Vc08	VPI-1	2179599	2217760	38161
106Vc091	106Vc09	VPI-1	2179596	2217757	38161
106Vc101	106Vc10	VPI-1	2179597	2217758	38161
107Vc011	107Vc01	VPI-1	2173472	2211633	38161
107Vc021	107Vc02	VPI-1	2173473	2211634	38161
107Vc031	107Vc03	VPI-1	2173472	2211633	38161
107Vc041	107Vc04	VPI-1	2173472	2211632	38160
107Vc051	107Vc05	VPI-1	2173471	2211632	38161
107Vc061	107Vc06	VPI-1	2173472	2211632	38160
107Vc071	107Vc07	VPI-1	2173473	2211634	38161
107Vc081	107Vc08	VPI-1	2173470	2211630	38160
107Vc091	107Vc09	VPI-1	2173157	2211317	38160
107Vc101	107Vc10	VPI-1	2173471	2211632	38161
108Vc011	108Vc01	VPI-1	2173474	2211634	38160
108Vc021	108Vc02	VPI-1	2173472	2389479	216007
108Vc031	108Vc03	VPI-1	2173473	2211633	38160
108Vc041	108Vc04	VPI-1	2173473	2211633	38160
108Vc051	108Vc05	VPI-1	2173472	2211632	38160
108Vc061	108Vc06	VPI-1	2173472	2211636	38164
108Vc071	108Vc07	VPI-1	2173473	2211633	38160
108Vc081	108Vc08	VPI-1	2173472	2211632	38160
108Vc091	108Vc09	VPI-1	2173471	2211631	38160
108Vc101	108Vc10	VPI-1	2173473	2211633	38160
109Vc011	109Vc01	VPI-1	2173473	2211633	38160
109Vc021	109Vc02	VPI-1	2173469	2211629	38160
109Vc031	109Vc03	VPI-1	2173471	2211631	38160
109Vc041	109Vc04	VPI-1	2173469	2211629	38160
109Vc051	109Vc05	VPI-1	2173471	2211631	38160
109Vc061	109Vc06	VPI-1	2173472	2211632	38160
109Vc071	109Vc07	VPI-1	2173467	2211627	38160
109Vc081	109Vc08	VPI-1	2173472	2211632	38160
109Vc091	109Vc09	VPI-1	2173473	2211633	38160
109Vc101	109Vc10	VPI-1	2173473	2211633	38160
110Vc011	110Vc01	VPI-1	2173474	2211634	38160
110Vc021	110Vc02	VPI-1	2173471	2211632	38161
110Vc031	110Vc03	VPI-1	2173468	2211628	38160
110Vc041	110Vc04	VPI-1	2178323	2216483	38160
110Vc051	110Vc05	VPI-1	2173468	2211628	38160
110Vc061	110Vc06	VPI-1	2173476	2211636	38160
110Vc071	110Vc07	VPI-1	2173474	2211635	38161
110Vc081	110Vc08	VPI-1	2173473	2211633	38160
110Vc091	110Vc09	VPI-1	2167729	2205891	38162
110Vc101	110Vc10	VPI-1	2173473	2211633	38160
111Vc011	111Vc01	VPI-1	2173474	2211635	38161
111Vc021	111Vc02	VPI-1	2173476	2211636	38160
111Vc031	111Vc03	VPI-1	2173473	2206238	32765
111Vc041	111Vc04	VPI-1	2173473	2211634	38161
111Vc051	111Vc05	VPI-1	3241156	3279317	38161
111Vc061	111Vc06	VPI-1	2173475	2211638	38163
111Vc071	111Vc07	VPI-1	2173474	2211634	38160
111Vc081	111Vc08	VPI-1	2181398	2219559	38161
111Vc091	111Vc09	VPI-1	2173474	2211636	38162
111Vc101	111Vc10	VPI-1	2173475	2211636	38161
112Vc011	112Vc01	VPI-1	3252450	3290612	38162
112Vc021	112Vc02	VPI-1	3252446	3290609	38163
112Vc031	112Vc03	VPI-1	3252448	3290609	38161
112Vc041	112Vc04	VPI-1	3252447	3290609	38162
112Vc051	112Vc05	VPI-1	1922101	1960263	38162
112Vc061	112Vc06	VPI-1	3252451	3290614	38163
112Vc071	112Vc07	VPI-1	3252451	3290615	38164
112Vc081	112Vc08	VPI-1	3252456	3290616	38160
112Vc091	112Vc09	VPI-1	3252447	3290608	38161
112Vc101	112Vc10	VPI-1	3252449	3290613	38164
113Vc011	113Vc01	VPI-1	3252451	3290612	38161
113Vc021	113Vc02	VPI-1	3254213	3292374	38161
113Vc031	113Vc03	VPI-1	3252446	3290608	38162
113Vc041	113Vc04	VPI-1	3252444	3290606	38162
113Vc051	113Vc05	VPI-1	3252450	3290614	38164
113Vc061	113Vc06	VPI-1	3252452	3290613	38161
113Vc071	113Vc07	VPI-1	3252449	3290610	38161
113Vc081	113Vc08	VPI-1	3252448	3290609	38161
113Vc091	113Vc09	VPI-1	3252451	3290614	38163
113Vc101	113Vc10	VPI-1	3252454	3290616	38162
114Vc011	114Vc01	VPI-1	2175241	2213402	38161
114Vc021	114Vc02	VPI-1	2175244	2213408	38164
114Vc031	114Vc03	VPI-1	3252444	3290605	38161
114Vc041	114Vc04	VPI-1	2175239	2213400	38161
114Vc051	114Vc05	VPI-1	2175238	2213399	38161
114Vc061	114Vc06	VPI-1	3252451	3290614	38163
114Vc071	114Vc07	VPI-1	3252451	3290613	38162
114Vc081	114Vc08	VPI-1	3252448	3290609	38161
114Vc091	114Vc09	VPI-1	2175433	2213594	38161
114Vc101	114Vc10	VPI-1	2175220	2213382	38162
115Vc011	115Vc01	VPI-1	2211441	2249605	38164
115Vc021	115Vc02	VPI-1	2211438	2249602	38164
115Vc031	115Vc03	VPI-1	2211435	2249599	38164
115Vc041	115Vc04	VPI-1	2211435	2249599	38164
115Vc051	115Vc05	VPI-1	2211430	2249594	38164
115Vc061	115Vc06	VPI-1	2211435	2249599	38164
115Vc071	115Vc07	VPI-1	2225125	2263289	38164
115Vc081	115Vc08	VPI-1	2211435	2249598	38163
115Vc091	115Vc09	VPI-1	2211438	2249603	38165
115Vc101	115Vc10	VPI-1	2211438	2249602	38164
116Vc011	116Vc01	VPI-1	2211436	2249601	38165
116Vc021	116Vc02	VPI-1	2211435	2249599	38164
116Vc031	116Vc03	VPI-1	2211435	2249599	38164
116Vc041	116Vc04	VPI-1	2206575	2244739	38164
116Vc051	116Vc05	VPI-1	2211432	2249596	38164
116Vc061	116Vc06	VPI-1	2211437	2249603	38166
116Vc071	116Vc07	VPI-1	2211436	2249599	38163
116Vc081	116Vc08	VPI-1	2211435	2249601	38166
116Vc091	116Vc09	VPI-1	2211434	2249599	38165
116Vc101	116Vc10	VPI-1	2200457	2238622	38165
117Vc011	117Vc01	VPI-1	3252478	3290641	38163
117Vc021	117Vc02	VPI-1	3252455	3290620	38165
117Vc031	117Vc03	VPI-1	3252454	3290617	38163
117Vc041	117Vc04	VPI-1	3252445	3290606	38161
117Vc051	117Vc05	VPI-1	3252392	3290555	38163
117Vc061	117Vc06	VPI-1	3252457	3290621	38164
117Vc071	117Vc07	VPI-1	2173474	2211637	38163
117Vc081	117Vc08	VPI-1	3252455	3290617	38162
117Vc091	117Vc09	VPI-1	2173470	2211631	38161
117Vc101	117Vc10	VPI-1	2173478	2211639	38161
118Vc011	118Vc01	VPI-1	2178325	2216489	38164
118Vc021	118Vc02	VPI-1	2211432	2249597	38165
118Vc031	118Vc03	VPI-1	2211438	2249601	38163
118Vc041	118Vc04	VPI-1	2211433	2249597	38164
118Vc051	118Vc05	VPI-1	2211437	2249601	38164
118Vc061	118Vc06	VPI-1	2211437	2249602	38165
118Vc071	118Vc07	VPI-1	2211439	2249606	38167
118Vc081	118Vc08	VPI-1	2211436	2249602	38166
118Vc091	118Vc09	VPI-1	2167722	2205885	38163
118Vc101	118Vc10	VPI-1	2211427	2249591	38164
119Vc011	119Vc01	VPI-1	3252772	3290934	38162
119Vc021	119Vc02	VPI-1	2173475	2211636	38161
119Vc031	119Vc03	VPI-1	2173471	2211632	38161
119Vc041	119Vc04	VPI-1	2173474	2211636	38162
119Vc051	119Vc05	VPI-1	3250688	3288851	38163
119Vc061	119Vc06	VPI-1	3250688	3288850	38162
119Vc071	119Vc07	VPI-1	3245834	3283995	38161
119Vc081	119Vc08	VPI-1	3250687	3288848	38161
119Vc091	119Vc09	VPI-1	2173471	2211632	38161
119Vc101	119Vc10	VPI-1	3250684	3288847	38163
120Vc011	120Vc01	VPI-1	3250688	3288850	38162
120Vc021	120Vc02	VPI-1	3250689	3288850	38161
120Vc031	120Vc03	VPI-1	3250687	3288849	38162
120Vc041	120Vc04	VPI-1	3250684	3288845	38161
120Vc051	120Vc05	VPI-1	3250684	3288845	38161
120Vc061	120Vc06	VPI-1	3250685	3288846	38161
120Vc071	120Vc07	VPI-1	3250686	3288849	38163
120Vc081	120Vc08	VPI-1	3250683	3288844	38161
120Vc091	120Vc09	VPI-1	3250685	3288846	38161
120Vc101	120Vc10	VPI-1	3250685	3288846	38161
121Vc011	121Vc01	VPI-1	3250686	3288847	38161
121Vc021	121Vc02	VPI-1	2176196	2214359	38163
121Vc031	121Vc03	VPI-1	2173471	2211632	38161
121Vc041	121Vc04	VPI-1	2173474	2211635	38161
121Vc051	121Vc05	VPI-1	3250685	3288846	38161
121Vc061	121Vc06	VPI-1	3250686	3288847	38161
121Vc071	121Vc07	VPI-1	3250684	3288845	38161
121Vc081	121Vc08	VPI-1	3250685	3288846	38161
121Vc091	121Vc09	VPI-1	2173472	2211633	38161
121Vc101	121Vc10	VPI-1	2173471	2211632	38161
122Vc011	122Vc01	VPI-1	2201725	2239885	38160
122Vc021	122Vc02	VPI-1	2201726	2239886	38160
122Vc031	122Vc03	VPI-1	2201725	2239885	38160
122Vc041	122Vc04	VPI-1	2201724	2239884	38160
122Vc051	122Vc05	VPI-1	2201725	2239885	38160
122Vc061	122Vc06	VPI-1	2201724	2239884	38160
122Vc071	122Vc07	VPI-1	2201724	2239884	38160
122Vc081	122Vc08	VPI-1	2201721	2239881	38160
122Vc091	122Vc09	VPI-1	2201723	2239883	38160
122Vc101	122Vc10	VPI-1	2201723	2239883	38160
123Vc011	123Vc01	VPI-1	2201725	2239886	38161
123Vc021	123Vc02	VPI-1	2201725	2239886	38161
123Vc031	123Vc03	VPI-1	2201724	2239884	38160
123Vc041	123Vc04	VPI-1	2201726	2239886	38160
123Vc051	123Vc05	VPI-1	2201726	2239886	38160
123Vc061	123Vc06	VPI-1	2201726	2239886	38160
123Vc071	123Vc07	VPI-1	2201778	2239938	38160
123Vc081	123Vc08	VPI-1	2201724	2239885	38161
123Vc091	123Vc09	VPI-1	2201723	2239883	38160
123Vc101	123Vc10	VPI-1	2201724	2239884	38160
124Vc011	124Vc01	VPI-1	2179641	2217802	38161
124Vc021	124Vc02	VPI-1	2178329	2216490	38161
124Vc031	124Vc03	VPI-1	2178330	2216492	38162
124Vc041	124Vc04	VPI-1	2178331	2216492	38161
124Vc051	124Vc05	VPI-1	2178332	2216493	38161
124Vc061	124Vc06	VPI-1	2178332	2216493	38161
124Vc071	124Vc07	VPI-1	2178331	2216493	38162
124Vc081	124Vc08	VPI-1	2178328	2216489	38161
124Vc091	124Vc09	VPI-1	2178330	2216491	38161
124Vc101	124Vc10	VPI-1	2178332	2216493	38161
125Vc011	125Vc01	VPI-1	2178331	2216492	38161
125Vc021	125Vc02	VPI-1	2178330	2216491	38161
125Vc031	125Vc03	VPI-1	2173478	2211639	38161
125Vc041	125Vc04	VPI-1	2178331	2216492	38161
125Vc051	125Vc05	VPI-1	2183181	2221342	38161
125Vc061	125Vc06	VPI-1	2178332	2216494	38162
125Vc071	125Vc07	VPI-1	2178330	2216491	38161
125Vc081	125Vc08	VPI-1	2173478	2211639	38161
125Vc091	125Vc09	VPI-1	2173474	2211635	38161
125Vc101	125Vc10	VPI-1	2178333	2216494	38161
126Vc011	126Vc01	VPI-1	2178329	2216490	38161
126Vc021	126Vc02	VPI-1	2178334	2216495	38161
126Vc031	126Vc03	VPI-1	2173479	2211642	38163
126Vc041	126Vc04	VPI-1	2178332	2216494	38162
126Vc051	126Vc05	VPI-1	2178330	2216491	38161
126Vc061	126Vc06	VPI-1	2178332	2216494	38162
126Vc071	126Vc07	VPI-1	2178215	2216376	38161
126Vc081	126Vc08	VPI-1	2178334	2216495	38161
126Vc091	126Vc09	VPI-1	2178334	2216495	38161
126Vc101	126Vc10	VPI-1	2178333	2216494	38161
127Vc011	127Vc01	VPI-1	2180098	2218260	38162
127Vc021	127Vc02	VPI-1	2180098	2218260	38162
127Vc031	127Vc03	VPI-1	2180096	2218258	38162
127Vc041	127Vc04	VPI-1	2180099	2218261	38162
127Vc051	127Vc05	VPI-1	2180098	2218259	38161
127Vc061	127Vc06	VPI-1	2180096	2218259	38163
127Vc071	127Vc07	VPI-1	2180101	2218264	38163
127Vc081	127Vc08	VPI-1	2180099	2218260	38161
127Vc091	127Vc09	VPI-1	2180096	2218257	38161
127Vc101	127Vc10	VPI-1	2180099	2218260	38161
128Vc011	128Vc01	VPI-1	2178348	2216509	38161
128Vc021	128Vc02	VPI-1	2178354	2216523	38169
128Vc031	128Vc03	VPI-1	2178350	2216511	38161
128Vc041	128Vc04	VPI-1	2178350	2216512	38162
128Vc051	128Vc05	VPI-1	2178351	2216512	38161
128Vc061	128Vc06	VPI-1	2178349	2216511	38162
128Vc071	128Vc07	VPI-1	2173478	2211639	38161
128Vc081	128Vc08	VPI-1	2183206	2221369	38163
128Vc091	128Vc09	VPI-1	2178349	2216511	38162
128Vc101	128Vc10	VPI-1	2178349	2216510	38161
129Vc011	129Vc01	VPI-1	2179999	2218160	38161
129Vc021	129Vc02	VPI-1	2172589	2210750	38161
129Vc031	129Vc03	VPI-1	2178337	2216498	38161
129Vc041	129Vc04	VPI-1	2172588	2210749	38161
129Vc051	129Vc05	VPI-1	2172590	2210751	38161
129Vc061	129Vc06	VPI-1	2172587	2210748	38161
129Vc071	129Vc07	VPI-1	2172589	2210750	38161
129Vc081	129Vc08	VPI-1	2178335	2216496	38161
129Vc091	129Vc09	VPI-1	2178334	2216495	38161
129Vc101	129Vc10	VPI-1	2173494	2211656	38162
130Vc011	130Vc01	VPI-1	2173483	2211644	38161
130Vc021	130Vc02	VPI-1	2173481	2211642	38161
130Vc031	130Vc03	VPI-1	2178338	2216499	38161
130Vc041	130Vc04	VPI-1	2173484	2211645	38161
130Vc051	130Vc05	VPI-1	2173479	2211640	38161
130Vc061	130Vc06	VPI-1	2167735	2205897	38162
130Vc071	130Vc07	VPI-1	2199086	2237247	38161
130Vc081	130Vc08	VPI-1	2178336	2216497	38161
130Vc091	130Vc09	VPI-1	2173483	2211644	38161
130Vc101	130Vc10	VPI-1	2173483	2211644	38161
131Vc011	131Vc01	VPI-1	2173481	2211642	38161
131Vc021	131Vc02	VPI-1	2173486	2211647	38161
131Vc031	131Vc03	VPI-1	2173484	2211648	38164
131Vc041	131Vc04	VPI-1	2173482	2211643	38161
131Vc051	131Vc05	VPI-1	2173485	2211646	38161
131Vc061	131Vc06	VPI-1	2173482	2211644	38162
131Vc071	131Vc07	VPI-1	2173481	2211642	38161
131Vc081	131Vc08	VPI-1	2173482	2211643	38161
131Vc091	131Vc09	VPI-1	2173481	2211642	38161
131Vc101	131Vc10	VPI-1	2173482	2211643	38161
132Vc011	132Vc01	VPI-1	2173489	2211650	38161
132Vc021	132Vc02	VPI-1	2173491	2211652	38161
132Vc031	132Vc03	VPI-1	2173484	2211645	38161
132Vc041	132Vc04	VPI-1	2173489	2211650	38161
132Vc051	132Vc05	VPI-1	2173489	2211650	38161
132Vc061	132Vc06	VPI-1	2173491	2211652	38161
132Vc071	132Vc07	VPI-1	2173489	2211650	38161
132Vc081	132Vc08	VPI-1	2173485	2211646	38161
132Vc091	132Vc09	VPI-1	2178340	2216501	38161
132Vc101	132Vc10	VPI-1	2173490	2211651	38161
133Vc011	133Vc01	VPI-1	2179592	2217753	38161
133Vc021	133Vc02	VPI-1	2179592	2217754	38162
133Vc031	133Vc03	VPI-1	2179592	2217753	38161
133Vc041	133Vc04	VPI-1	2179592	2217754	38162
133Vc061	133Vc06	VPI-1	2179591	2217753	38162
133Vc071	133Vc07	VPI-1	2179590	2217751	38161
133Vc081	133Vc08	VPI-1	2179592	2217754	38162
133Vc091	133Vc09	VPI-1	2179588	2217750	38162
133Vc101	133Vc10	VPI-1	2179592	2217753	38161
134Vc011	134Vc01	VPI-1	2173468	2211629	38161
134Vc021	134Vc02	VPI-1	2173469	2211630	38161
134Vc031	134Vc03	VPI-1	2173241	2211402	38161
134Vc041	134Vc04	VPI-1	2173468	2211629	38161
134Vc051	134Vc05	VPI-1	3247715	3285876	38161
134Vc061	134Vc06	VPI-1	2173466	2211627	38161
134Vc081	134Vc08	VPI-1	2173468	2211629	38161
134Vc091	134Vc09	VPI-1	2173467	2211628	38161
134Vc101	134Vc10	VPI-1	2173468	2211629	38161
135Vc011	135Vc01	VPI-1	2178318	2216479	38161
135Vc021	135Vc02	VPI-1	3252567	3290728	38161
135Vc031	135Vc03	VPI-1	2178320	2216481	38161
135Vc041	135Vc04	VPI-1	3252571	3290733	38162
135Vc051	135Vc05	VPI-1	2178322	2216483	38161
135Vc061	135Vc06	VPI-1	3252568	3290729	38161
135Vc071	135Vc07	VPI-1	3252569	3290730	38161
135Vc081	135Vc08	VPI-1	3252572	3290734	38162
135Vc091	135Vc09	VPI-1	2178322	2216483	38161
135Vc101	135Vc10	VPI-1	2178324	2216485	38161
136Vc011	136Vc01	VPI-1	2180111	2218272	38161
136Vc021	136Vc02	VPI-1	2173496	2211657	38161
136Vc031	136Vc03	VPI-1	2173498	2211659	38161
136Vc041	136Vc04	VPI-1	2192919	2231080	38161
136Vc061	136Vc06	VPI-1	2192912	2231073	38161
136Vc071	136Vc07	VPI-1	2192911	2231072	38161
136Vc081	136Vc08	VPI-1	2192912	2231073	38161
136Vc091	136Vc09	VPI-1	2173495	2211656	38161
136Vc101	136Vc10	VPI-1	2173499	2211660	38161
137Vc011	137Vc01	VPI-1	2174808	2212969	38161
137Vc021	137Vc02	VPI-1	2173495	2211656	38161
137Vc031	137Vc03	VPI-1	2173495	2211656	38161
137Vc041	137Vc04	VPI-1	2173499	2211660	38161
137Vc051	137Vc05	VPI-1	2173494	2211655	38161
137Vc061	137Vc06	VPI-1	2173495	2211656	38161
137Vc071	137Vc07	VPI-1	2173498	2211660	38162
137Vc081	137Vc08	VPI-1	2173507	2211668	38161
137Vc091	137Vc09	VPI-1	2173496	2211657	38161
137Vc101	137Vc10	VPI-1	2173494	2211655	38161
138Vc011	138Vc01	VPI-1	2173499	2211661	38162
138Vc021	138Vc02	VPI-1	2173494	2211655	38161
138Vc031	138Vc03	VPI-1	2168031	2206192	38161
138Vc041	138Vc04	VPI-1	2173496	2211657	38161
138Vc051	138Vc05	VPI-1	2173495	2211656	38161
138Vc061	138Vc06	VPI-1	2173493	2211655	38162
138Vc071	138Vc07	VPI-1	2173490	2211651	38161
138Vc081	138Vc08	VPI-1	2173497	2211658	38161
138Vc091	138Vc09	VPI-1	2173497	2211658	38161
138Vc101	138Vc10	VPI-1	2173495	2211656	38161
139Vc011	139Vc01	VPI-1	2173495	2211656	38161
139Vc021	139Vc02	VPI-1	2173496	2211657	38161
139Vc031	139Vc03	VPI-1	2173495	2211656	38161
139Vc041	139Vc04	VPI-1	2173493	2211654	38161
139Vc051	139Vc05	VPI-1	2173449	2211610	38161
139Vc061	139Vc06	VPI-1	2173495	2211657	38162
139Vc071	139Vc07	VPI-1	2173497	2211659	38162
139Vc081	139Vc08	VPI-1	2211503	2249665	38162
139Vc091	139Vc09	VPI-1	2173467	2211628	38161
139Vc101	139Vc10	VPI-1	2173498	2211717	38219
140Vc011	140Vc01	VPI-1	2178330	2216491	38161
140Vc021	140Vc02	VPI-1	2178329	2210541	32212
140Vc031	140Vc03	VPI-1	2178331	2216493	38162
140Vc041	140Vc04	VPI-1	2178331	2216566	38235
140Vc051	140Vc05	VPI-1	2178332	2197964	19632
140Vc061	140Vc06	VPI-1	2178344	2216657	38313
140Vc071	140Vc07	VPI-1	2178331	2216495	38164
140Vc081	140Vc08	VPI-1	2181430	2219592	38162
140Vc091	140Vc09	VPI-1	2178330	2215677	37347
140Vc101	140Vc10	VPI-1	2178330	2216497	38167
141Vc011	141Vc01	VPI-1	2173479	2211648	38169
141Vc021	141Vc02	VPI-1	2178329	2216491	38162
141Vc031	141Vc03	VPI-1	2178333	2216518	38185
141Vc041	141Vc04	VPI-1	2178329	2216490	38161
141Vc051	141Vc05	VPI-1	2178331	2216494	38163
141Vc061	141Vc06	VPI-1	2178330	2216492	38162
141Vc071	141Vc07	VPI-1	2178333	2216498	38165
141Vc081	141Vc08	VPI-1	2178331	2216499	38168
141Vc091	141Vc09	VPI-1	2178339	2216501	38162
141Vc101	141Vc10	VPI-1	2178316	2216478	38162
142Vc011	142Vc01	VPI-1	2165408	2206287	40879
142Vc021	142Vc02	VPI-1	2165407	2206286	40879
142Vc031	142Vc03	VPI-1	2165408	2206287	40879
142Vc041	142Vc04	VPI-1	2165409	2206289	40880
142Vc051	142Vc05	VPI-1	2165405	2206284	40879
142Vc061	142Vc06	VPI-1	2165405	2206284	40879
142Vc071	142Vc07	VPI-1	2165408	2206287	40879
142Vc081	142Vc08	VPI-1	2165407	2206286	40879
142Vc091	142Vc09	VPI-1	2165408	2206287	40879
142Vc101	142Vc10	VPI-1	2165407	2206287	40880
143Vc011	143Vc01	VPI-1	2165405	2206284	40879
143Vc021	143Vc02	VPI-1	2165405	2206285	40880
143Vc031	143Vc03	VPI-1	2165406	2206286	40880
143Vc041	143Vc04	VPI-1	2165407	2206286	40879
143Vc051	143Vc05	VPI-1	2165406	2206285	40879
143Vc061	143Vc06	VPI-1	2165408	2206288	40880
143Vc071	143Vc07	VPI-1	2165405	2206284	40879
143Vc081	143Vc08	VPI-1	2165407	2206286	40879
143Vc091	143Vc09	VPI-1	2165405	2206284	40879
143Vc101	143Vc10	VPI-1	2165407	2206287	40880
144Vc011	144Vc01	VPI-1	2165417	2206296	40879
144Vc021	144Vc02	VPI-1	2165415	2206295	40880
144Vc031	144Vc03	VPI-1	2165415	2206295	40880
144Vc041	144Vc04	VPI-1	2165414	2206293	40879
144Vc051	144Vc05	VPI-1	2165415	2206296	40881
144Vc061	144Vc06	VPI-1	2165417	2206301	40884
144Vc071	144Vc07	VPI-1	2165416	2206297	40881
144Vc081	144Vc08	VPI-1	2165414	2206293	40879
144Vc091	144Vc09	VPI-1	2165416	2206297	40881
144Vc101	144Vc10	VPI-1	2165417	2206298	40881
145Vc011	145Vc01	VPI-1	2165408	2206287	40879
145Vc021	145Vc02	VPI-1	2165406	2206285	40879
145Vc031	145Vc03	VPI-1	2170154	2211033	40879
145Vc041	145Vc04	VPI-1	2165407	2206288	40881
145Vc051	145Vc05	VPI-1	2164722	2205890	41168
145Vc061	145Vc06	VPI-1	2165408	2206288	40880
145Vc071	145Vc07	VPI-1	2165406	2206285	40879
145Vc081	145Vc08	VPI-1	2165407	2206286	40879
145Vc091	145Vc09	VPI-1	2165409	2206288	40879
145Vc101	145Vc10	VPI-1	2165407	2206286	40879
146Vc011	146Vc01	VPI-1	2165406	2206284	40878
146Vc021	146Vc02	VPI-1	2165404	2206282	40878
146Vc031	146Vc03	VPI-1	2165406	2206289	40883
146Vc041	146Vc04	VPI-1	2165405	2206284	40879
146Vc051	146Vc05	VPI-1	2165404	2206282	40878
146Vc061	146Vc06	VPI-1	2165407	2206285	40878
146Vc071	146Vc07	VPI-1	2165406	2206285	40879
146Vc081	146Vc08	VPI-1	2165407	2206287	40880
146Vc091	146Vc09	VPI-1	2165407	2206285	40878
146Vc101	146Vc10	VPI-1	2165405	2206285	40880
147Vc011	147Vc01	VPI-1	2165409	2206288	40879
147Vc021	147Vc02	VPI-1	2165403	2206281	40878
147Vc031	147Vc03	VPI-1	2165409	2206292	40883
147Vc041	147Vc04	VPI-1	2165403	2206283	40880
147Vc051	147Vc05	VPI-1	2165406	2206284	40878
147Vc061	147Vc06	VPI-1	2165405	2206283	40878
147Vc071	147Vc07	VPI-1	2165407	2206285	40878
147Vc081	147Vc08	VPI-1	2165406	2206284	40878
147Vc091	147Vc09	VPI-1	2165407	2206285	40878
147Vc101	147Vc10	VPI-1	2165407	2206286	40879
101Vc011	101Vc01	VPI-2	1131814	1193048	61234
101Vc021	101Vc02	VPI-2	1131814	1193048	61234
101Vc031	101Vc03	VPI-2	1131814	1193048	61234
101Vc041	101Vc04	VPI-2	1131817	1193051	61234
101Vc051	101Vc05	VPI-2	1131814	1193048	61234
101Vc061	101Vc06	VPI-2	1131814	1193048	61234
101Vc071	101Vc07	VPI-2	1131814	1193048	61234
101Vc081	101Vc08	VPI-2	1131815	1193049	61234
101Vc091	101Vc09	VPI-2	1131814	1193048	61234
101Vc101	101Vc10	VPI-2	1131814	1193048	61234
102Vc011	102Vc01	VPI-2	1131813	1193047	61234
102Vc021	102Vc02	VPI-2	1131812	1193047	61235
102Vc031	102Vc03	VPI-2	1131813	1193047	61234
102Vc041	102Vc04	VPI-2	1131812	1193046	61234
102Vc051	102Vc05	VPI-2	1131813	1193047	61234
102Vc061	102Vc06	VPI-2	1131814	1193048	61234
102Vc071	102Vc07	VPI-2	1131813	1193047	61234
102Vc081	102Vc08	VPI-2	1131815	1193049	61234
102Vc091	102Vc09	VPI-2	1131813	1193047	61234
102Vc101	102Vc10	VPI-2	1131813	1193047	61234
103Vc011	103Vc01	VPI-2	1131813	1193047	61234
103Vc021	103Vc02	VPI-2	1131814	1193048	61234
103Vc031	103Vc03	VPI-2	1131813	1193047	61234
103Vc041	103Vc04	VPI-2	1131814	1193048	61234
103Vc051	103Vc05	VPI-2	1131814	1193048	61234
103Vc061	103Vc06	VPI-2	1131815	1193049	61234
103Vc071	103Vc07	VPI-2	1131814	1193048	61234
103Vc081	103Vc08	VPI-2	1131869	1193103	61234
103Vc091	103Vc09	VPI-2	1131814	1193048	61234
103Vc101	103Vc10	VPI-2	1131814	1193048	61234
104Vc011	104Vc01	VPI-2	1126349	1187583	61234
104Vc021	104Vc02	VPI-2	1126350	1187584	61234
104Vc031	104Vc03	VPI-2	1131816	1193050	61234
104Vc041	104Vc04	VPI-2	1131814	1193048	61234
104Vc051	104Vc05	VPI-2	1131815	1193049	61234
104Vc061	104Vc06	VPI-2	1126349	1187583	61234
104Vc071	104Vc07	VPI-2	1131814	1193048	61234
104Vc081	104Vc08	VPI-2	1131814	1193048	61234
104Vc091	104Vc09	VPI-2	1131814	1193048	61234
104Vc101	104Vc10	VPI-2	1131814	1193048	61234
105Vc011	105Vc01	VPI-2	1131814	1193048	61234
105Vc021	105Vc02	VPI-2	1131814	1193048	61234
105Vc031	105Vc03	VPI-2	1131814	1193048	61234
105Vc041	105Vc04	VPI-2	1131814	1193048	61234
105Vc051	105Vc05	VPI-2	1131814	1193048	61234
105Vc061	105Vc06	VPI-2	1131813	1193047	61234
105Vc071	105Vc07	VPI-2	1131814	1193048	61234
105Vc081	105Vc08	VPI-2	1131814	1193048	61234
105Vc091	105Vc09	VPI-2	1131814	1193048	61234
105Vc101	105Vc10	VPI-2	1131813	1193047	61234
106Vc011	106Vc01	VPI-2	1131814	1193048	61234
106Vc021	106Vc02	VPI-2	1131814	1193048	61234
106Vc031	106Vc03	VPI-2	1131814	1193048	61234
106Vc041	106Vc04	VPI-2	1131834	1193068	61234
106Vc051	106Vc05	VPI-2	1131814	1193048	61234
106Vc061	106Vc06	VPI-2	1131814	1193048	61234
106Vc071	106Vc07	VPI-2	1131814	1193048	61234
106Vc081	106Vc08	VPI-2	1131815	1193049	61234
106Vc091	106Vc09	VPI-2	1131814	1193047	61233
106Vc101	106Vc10	VPI-2	1131815	1193049	61234
107Vc011	107Vc01	VPI-2	1131813	1193047	61234
107Vc021	107Vc02	VPI-2	1131814	1193048	61234
107Vc031	107Vc03	VPI-2	1131813	1193047	61234
107Vc041	107Vc04	VPI-2	1131814	1193048	61234
107Vc051	107Vc05	VPI-2	1131814	1193048	61234
107Vc061	107Vc06	VPI-2	1131814	1193048	61234
107Vc071	107Vc07	VPI-2	1131815	1193049	61234
107Vc081	107Vc08	VPI-2	1131814	1193048	61234
107Vc091	107Vc09	VPI-2	1131813	1193047	61234
107Vc101	107Vc10	VPI-2	1131814	1193048	61234
108Vc011	108Vc01	VPI-2	1131815	1193049	61234
108Vc021	108Vc02	VPI-2	1131815	1193049	61234
108Vc031	108Vc03	VPI-2	1131815	1193049	61234
108Vc041	108Vc04	VPI-2	1131815	1193049	61234
108Vc051	108Vc05	VPI-2	1131814	1193048	61234
108Vc061	108Vc06	VPI-2	1131813	1193047	61234
108Vc071	108Vc07	VPI-2	1131814	1193048	61234
108Vc081	108Vc08	VPI-2	1131814	1193048	61234
108Vc091	108Vc09	VPI-2	1131814	1193048	61234
108Vc101	108Vc10	VPI-2	1131815	1193049	61234
109Vc011	109Vc01	VPI-2	1131815	1193049	61234
109Vc021	109Vc02	VPI-2	1131813	1193047	61234
109Vc031	109Vc03	VPI-2	1131814	1193048	61234
109Vc041	109Vc04	VPI-2	1131814	1193048	61234
109Vc051	109Vc05	VPI-2	1131815	1193049	61234
109Vc061	109Vc06	VPI-2	1131814	1193048	61234
109Vc071	109Vc07	VPI-2	1131814	1193048	61234
109Vc081	109Vc08	VPI-2	1131815	1193049	61234
109Vc091	109Vc09	VPI-2	1131815	1193048	61233
109Vc101	109Vc10	VPI-2	1131814	1193048	61234
110Vc011	110Vc01	VPI-2	1131814	1193048	61234
110Vc021	110Vc02	VPI-2	1131813	1193047	61234
110Vc031	110Vc03	VPI-2	1131812	1193045	61233
110Vc041	110Vc04	VPI-2	1131813	1193047	61234
110Vc051	110Vc05	VPI-2	1131813	1193046	61233
110Vc061	110Vc06	VPI-2	1131814	1193047	61233
110Vc071	110Vc07	VPI-2	1131814	1193048	61234
110Vc081	110Vc08	VPI-2	1131814	1193047	61233
110Vc091	110Vc09	VPI-2	1126067	1187301	61234
110Vc101	110Vc10	VPI-2	1131814	1193048	61234
111Vc011	111Vc01	VPI-2	1131816	1193051	61235
111Vc021	111Vc02	VPI-2	1131815	1193049	61234
111Vc031	111Vc03	VPI-2	1131814	1193047	61233
111Vc041	111Vc04	VPI-2	1131814	1193048	61234
111Vc051	111Vc05	VPI-2	1131814	2260730	1128916
111Vc061	111Vc06	VPI-2	1131814	1193048	61234
111Vc071	111Vc07	VPI-2	1131813	1193047	61234
111Vc081	111Vc08	VPI-2	1131833	1193067	61234
111Vc091	111Vc09	VPI-2	1131814	1193048	61234
111Vc101	111Vc10	VPI-2	1131816	1193050	61234
112Vc011	112Vc01	VPI-2	1133582	2272027	1138445
112Vc021	112Vc02	VPI-2	1133582	2272024	1138442
112Vc031	112Vc03	VPI-2	1133583	2272023	1138440
112Vc041	112Vc04	VPI-2	1133582	2272025	1138443
112Vc052	112Vc05	VPI-2	32911	1133784	1100873
112Vc061	112Vc06	VPI-2	1133582	2272028	1138446
112Vc071	112Vc07	VPI-2	1133582	2272026	1138444
112Vc081	112Vc08	VPI-2	1133585	2272029	1138444
112Vc091	112Vc09	VPI-2	1133583	2272024	1138441
112Vc101	112Vc10	VPI-2	1133582	2272028	1138446
113Vc011	113Vc01	VPI-2	1133582	2272026	1138444
113Vc021	113Vc02	VPI-2	1133580	2272022	1138442
113Vc031	113Vc03	VPI-2	1133581	2272022	1138441
113Vc041	113Vc04	VPI-2	1133582	2272021	1138439
113Vc051	113Vc05	VPI-2	1133581	2272026	1138445
113Vc061	113Vc06	VPI-2	1133582	2272028	1138446
113Vc071	113Vc07	VPI-2	1133582	2272026	1138444
113Vc081	113Vc08	VPI-2	1133581	2272024	1138443
113Vc091	113Vc09	VPI-2	1133582	2272027	1138445
113Vc101	113Vc10	VPI-2	1133583	2272028	1138445
114Vc011	114Vc01	VPI-2	1133583	1194817	61234
114Vc021	114Vc02	VPI-2	1133584	1194818	61234
114Vc031	114Vc03	VPI-2	1133581	2272020	1138439
114Vc041	114Vc04	VPI-2	1133583	1194817	61234
114Vc051	114Vc05	VPI-2	1133582	1194816	61234
114Vc061	114Vc06	VPI-2	1133581	2272027	1138446
114Vc071	114Vc07	VPI-2	1133582	2272025	1138443
114Vc081	114Vc08	VPI-2	1133581	2272025	1138444
114Vc091	114Vc09	VPI-2	1133775	1195009	61234
114Vc101	114Vc10	VPI-2	1133575	1194808	61233
115Vc011	115Vc01	VPI-2	1164928	1226162	61234
115Vc021	115Vc02	VPI-2	1164925	1226159	61234
115Vc031	115Vc03	VPI-2	1164924	1226158	61234
115Vc041	115Vc04	VPI-2	1164924	1226159	61235
115Vc051	115Vc05	VPI-2	1164923	1226158	61235
115Vc061	115Vc06	VPI-2	1164924	1226158	61234
115Vc071	115Vc07	VPI-2	1164923	1239851	74928
115Vc081	115Vc08	VPI-2	1164923	1226158	61235
115Vc091	115Vc09	VPI-2	1164926	1226160	61234
115Vc101	115Vc10	VPI-2	1164925	1226161	61236
116Vc011	116Vc01	VPI-2	1164924	1226158	61234
116Vc021	116Vc02	VPI-2	1164924	1226158	61234
116Vc031	116Vc03	VPI-2	1164921	1226155	61234
116Vc041	116Vc04	VPI-2	1164924	1226158	61234
116Vc051	116Vc05	VPI-2	1164925	1226159	61234
116Vc061	116Vc06	VPI-2	1164926	1226160	61234
116Vc071	116Vc07	VPI-2	1164924	1226158	61234
116Vc081	116Vc08	VPI-2	1164925	1226158	61233
116Vc091	116Vc09	VPI-2	1164925	1226158	61233
116Vc101	116Vc10	VPI-2	1164924	1226158	61234
117Vc011	117Vc01	VPI-2	1131839	2272053	1140214
117Vc021	117Vc02	VPI-2	1131814	2272030	1140216
117Vc031	117Vc03	VPI-2	1131815	2272031	1140216
117Vc041	117Vc04	VPI-2	1131813	2272023	1140210
117Vc051	117Vc05	VPI-2	1131814	2271968	1140154
117Vc061	117Vc06	VPI-2	1131814	2272032	1140218
117Vc071	117Vc07	VPI-2	1131816	1193050	61234
117Vc081	117Vc08	VPI-2	1131815	2272031	1140216
117Vc091	117Vc09	VPI-2	1131814	1193048	61234
117Vc101	117Vc10	VPI-2	1131816	1193051	61235
118Vc011	118Vc01	VPI-2	1131813	1193046	61233
118Vc021	118Vc02	VPI-2	1164926	1226160	61234
118Vc031	118Vc03	VPI-2	1164925	1226159	61234
118Vc041	118Vc04	VPI-2	1164924	1226158	61234
118Vc051	118Vc05	VPI-2	1164924	1226159	61235
118Vc061	118Vc06	VPI-2	1164925	1226160	61235
118Vc071	118Vc07	VPI-2	1164924	1226159	61235
118Vc081	118Vc08	VPI-2	1164924	1226159	61235
118Vc091	118Vc09	VPI-2	1126067	1187301	61234
118Vc101	118Vc10	VPI-2	1164921	1226156	61235
119Vc011	119Vc01	VPI-2	1133895	2272346	1138451
119Vc021	119Vc02	VPI-2	1131814	1193048	61234
119Vc031	119Vc03	VPI-2	1131814	1193048	61234
119Vc041	119Vc04	VPI-2	1131815	1193050	61235
119Vc051	119Vc05	VPI-2	1131814	2270265	1138451
119Vc061	119Vc06	VPI-2	1131815	2270263	1138448
119Vc071	119Vc07	VPI-2	1131815	2270265	1138450
119Vc081	119Vc08	VPI-2	1131815	2270264	1138449
119Vc091	119Vc09	VPI-2	1131815	1193049	61234
119Vc101	119Vc10	VPI-2	1131815	2270260	1138445
120Vc011	120Vc01	VPI-2	1131814	2270264	1138450
120Vc021	120Vc02	VPI-2	1131814	2270265	1138451
120Vc031	120Vc03	VPI-2	1131815	2270265	1138450
120Vc041	120Vc04	VPI-2	1131814	2270261	1138447
120Vc051	120Vc05	VPI-2	1131813	2270261	1138448
120Vc061	120Vc06	VPI-2	1131814	2270263	1138449
120Vc071	120Vc07	VPI-2	1131814	2270264	1138450
120Vc081	120Vc08	VPI-2	1131814	2270262	1138448
120Vc091	120Vc09	VPI-2	1131814	2270262	1138448
120Vc101	120Vc10	VPI-2	1131813	2270261	1138448
121Vc011	121Vc01	VPI-2	1131814	2270263	1138449
121Vc021	121Vc02	VPI-2	1131814	1193048	61234
121Vc031	121Vc03	VPI-2	1131814	1193048	61234
121Vc041	121Vc04	VPI-2	1131815	1193049	61234
121Vc051	121Vc05	VPI-2	1131814	2270262	1138448
121Vc061	121Vc06	VPI-2	1131813	2270262	1138449
121Vc071	121Vc07	VPI-2	1131814	2270260	1138446
121Vc081	121Vc08	VPI-2	1131814	2270261	1138447
121Vc091	121Vc09	VPI-2	1131815	1193049	61234
121Vc101	121Vc10	VPI-2	1131815	1193048	61233
122Vc011	122Vc01	VPI-2	1164917	1226151	61234
122Vc021	122Vc02	VPI-2	1164919	1226153	61234
122Vc031	122Vc03	VPI-2	1164918	1226153	61235
122Vc041	122Vc04	VPI-2	1164919	1226153	61234
122Vc051	122Vc05	VPI-2	1164919	1226153	61234
122Vc061	122Vc06	VPI-2	1164919	1226153	61234
122Vc071	122Vc07	VPI-2	1164919	1226152	61233
122Vc081	122Vc08	VPI-2	1164918	1226152	61234
122Vc091	122Vc09	VPI-2	1164919	1226153	61234
122Vc101	122Vc10	VPI-2	1164919	1226153	61234
123Vc011	123Vc01	VPI-2	1164919	1226153	61234
123Vc021	123Vc02	VPI-2	1164918	1226152	61234
123Vc031	123Vc03	VPI-2	1164919	1226153	61234
123Vc041	123Vc04	VPI-2	1164920	1226154	61234
123Vc051	123Vc05	VPI-2	1164919	1226153	61234
123Vc061	123Vc06	VPI-2	1164919	1226153	61234
123Vc071	123Vc07	VPI-2	1164919	1226153	61234
123Vc081	123Vc08	VPI-2	1164920	1226154	61234
123Vc091	123Vc09	VPI-2	1164919	1226153	61234
123Vc101	123Vc10	VPI-2	1164918	1226152	61234
124Vc011	124Vc01	VPI-2	1131812	1193046	61234
124Vc021	124Vc02	VPI-2	1131812	1193046	61234
124Vc031	124Vc03	VPI-2	1131813	1193047	61234
124Vc041	124Vc04	VPI-2	1131813	1193047	61234
124Vc051	124Vc05	VPI-2	1131813	1193047	61234
124Vc061	124Vc06	VPI-2	1131814	1193048	61234
124Vc071	124Vc07	VPI-2	1131813	1193047	61234
124Vc081	124Vc08	VPI-2	1131812	1193046	61234
124Vc091	124Vc09	VPI-2	1131813	1193047	61234
124Vc101	124Vc10	VPI-2	1131813	1193047	61234
125Vc011	125Vc01	VPI-2	1131813	1193047	61234
125Vc021	125Vc02	VPI-2	1131813	1193047	61234
125Vc031	125Vc03	VPI-2	1131814	1193048	61234
125Vc041	125Vc04	VPI-2	1131813	1193047	61234
125Vc051	125Vc05	VPI-2	1131812	1193046	61234
125Vc061	125Vc06	VPI-2	1131812	1193046	61234
125Vc071	125Vc07	VPI-2	1131813	1193047	61234
125Vc081	125Vc08	VPI-2	1131814	1193048	61234
125Vc091	125Vc09	VPI-2	1131812	1193046	61234
125Vc101	125Vc10	VPI-2	1131814	1193048	61234
126Vc011	126Vc01	VPI-2	1131813	1193047	61234
126Vc021	126Vc02	VPI-2	1131816	1193050	61234
126Vc031	126Vc03	VPI-2	1131813	1193047	61234
126Vc041	126Vc04	VPI-2	1131813	1193047	61234
126Vc051	126Vc05	VPI-2	1131813	1193047	61234
126Vc061	126Vc06	VPI-2	1131813	1193047	61234
126Vc071	126Vc07	VPI-2	1131698	1192932	61234
126Vc081	126Vc08	VPI-2	1131815	1193049	61234
126Vc091	126Vc09	VPI-2	1131813	1193047	61234
126Vc101	126Vc10	VPI-2	1131813	1193047	61234
127Vc011	127Vc01	VPI-2	1133580	1194814	61234
127Vc021	127Vc02	VPI-2	1133580	1194814	61234
127Vc031	127Vc03	VPI-2	1133579	1194813	61234
127Vc041	127Vc04	VPI-2	1133579	1194813	61234
127Vc051	127Vc05	VPI-2	1133580	1194814	61234
127Vc061	127Vc06	VPI-2	1133579	1194813	61234
127Vc071	127Vc07	VPI-2	1133580	1194814	61234
127Vc081	127Vc08	VPI-2	1133580	1194814	61234
127Vc091	127Vc09	VPI-2	1133580	1194814	61234
127Vc101	127Vc10	VPI-2	1133580	1194814	61234
128Vc011	128Vc01	VPI-2	1131832	1193066	61234
128Vc021	128Vc02	VPI-2	1131833	1193068	61235
128Vc031	128Vc03	VPI-2	1131832	1193066	61234
128Vc041	128Vc04	VPI-2	1131832	1193066	61234
128Vc051	128Vc05	VPI-2	1131832	1193066	61234
128Vc061	128Vc06	VPI-2	1131832	1193066	61234
128Vc071	128Vc07	VPI-2	1131813	1193047	61234
128Vc081	128Vc08	VPI-2	1131833	1193067	61234
128Vc091	128Vc09	VPI-2	1131832	1193066	61234
128Vc101	128Vc10	VPI-2	1131832	1193066	61234
129Vc011	129Vc01	VPI-2	1131832	1193066	61234
129Vc021	129Vc02	VPI-2	1126086	1187320	61234
129Vc031	129Vc03	VPI-2	1131832	1193066	61234
129Vc041	129Vc04	VPI-2	1126086	1187320	61234
129Vc051	129Vc05	VPI-2	1126085	1187319	61234
129Vc061	129Vc06	VPI-2	1126084	1187318	61234
129Vc071	129Vc07	VPI-2	1126086	1187320	61234
129Vc081	129Vc08	VPI-2	1131832	1193066	61234
129Vc091	129Vc09	VPI-2	1131832	1193066	61234
129Vc101	129Vc10	VPI-2	1131832	1193066	61234
130Vc011	130Vc01	VPI-2	1131832	1193066	61234
130Vc021	130Vc02	VPI-2	1131832	1193066	61234
130Vc031	130Vc03	VPI-2	1131832	1193066	61234
130Vc041	130Vc04	VPI-2	1131832	1193066	61234
130Vc051	130Vc05	VPI-2	1131832	1193066	61234
130Vc061	130Vc06	VPI-2	1126086	1187319	61233
130Vc071	130Vc07	VPI-2	1157437	1218671	61234
130Vc081	130Vc08	VPI-2	1131831	1193065	61234
130Vc091	130Vc09	VPI-2	1131832	1193066	61234
130Vc101	130Vc10	VPI-2	1131832	1193066	61234
131Vc011	131Vc01	VPI-2	1131831	1193065	61234
131Vc021	131Vc02	VPI-2	1131834	1193068	61234
131Vc031	131Vc03	VPI-2	1131832	1193066	61234
131Vc041	131Vc04	VPI-2	1131832	1193066	61234
131Vc051	131Vc05	VPI-2	1131834	1193068	61234
131Vc061	131Vc06	VPI-2	1131833	1193067	61234
131Vc071	131Vc07	VPI-2	1131832	1193066	61234
131Vc081	131Vc08	VPI-2	1131832	1193066	61234
131Vc091	131Vc09	VPI-2	1131832	1193066	61234
131Vc101	131Vc10	VPI-2	1131832	1193066	61234
132Vc011	132Vc01	VPI-2	1131832	1193066	61234
132Vc021	132Vc02	VPI-2	1131834	1193068	61234
132Vc031	132Vc03	VPI-2	1131828	1193062	61234
132Vc041	132Vc04	VPI-2	1131832	1193066	61234
132Vc051	132Vc05	VPI-2	1131833	1193067	61234
132Vc061	132Vc06	VPI-2	1131833	1193067	61234
132Vc071	132Vc07	VPI-2	1131832	1193066	61234
132Vc081	132Vc08	VPI-2	1131830	1193064	61234
132Vc091	132Vc09	VPI-2	1131831	1193065	61234
132Vc101	132Vc10	VPI-2	1131832	1193066	61234
133Vc011	133Vc01	VPI-2	1131815	1193049	61234
133Vc021	133Vc02	VPI-2	1131814	1193048	61234
133Vc031	133Vc03	VPI-2	1131814	1193048	61234
133Vc041	133Vc04	VPI-2	1131815	1193049	61234
133Vc061	133Vc06	VPI-2	1131815	1193049	61234
133Vc071	133Vc07	VPI-2	1131813	1193047	61234
133Vc081	133Vc08	VPI-2	1131814	1193048	61234
133Vc091	133Vc09	VPI-2	1131814	1193044	61230
133Vc101	133Vc10	VPI-2	1131815	1193049	61234
134Vc011	134Vc01	VPI-2	1131814	1193048	61234
134Vc021	134Vc02	VPI-2	1131814	1193048	61234
134Vc031	134Vc03	VPI-2	1131588	1192822	61234
134Vc041	134Vc04	VPI-2	1131813	1193047	61234
134Vc051	134Vc05	VPI-2	1131814	2267297	1135483
134Vc061	134Vc06	VPI-2	1131814	1193048	61234
134Vc081	134Vc08	VPI-2	1131814	1193048	61234
134Vc091	134Vc09	VPI-2	1131815	1193049	61234
134Vc101	134Vc10	VPI-2	1131814	1193048	61234
135Vc011	135Vc01	VPI-2	1131813	1193047	61234
135Vc021	135Vc02	VPI-2	1131813	2267295	1135482
135Vc031	135Vc03	VPI-2	1131813	1193047	61234
135Vc041	135Vc04	VPI-2	1131814	2267297	1135483
135Vc051	135Vc05	VPI-2	1131816	1193050	61234
135Vc061	135Vc06	VPI-2	1131813	2267296	1135483
135Vc071	135Vc07	VPI-2	1131814	2267298	1135484
135Vc081	135Vc08	VPI-2	1131814	2267298	1135484
135Vc091	135Vc09	VPI-2	1131814	1193048	61234
135Vc101	135Vc10	VPI-2	1131814	1193048	61234
136Vc011	136Vc01	VPI-2	1131833	1193067	61234
136Vc021	136Vc02	VPI-2	1131832	1193066	61234
136Vc031	136Vc03	VPI-2	1131832	1193066	61234
136Vc041	136Vc04	VPI-2	1131838	1193072	61234
136Vc061	136Vc06	VPI-2	1131831	1193065	61234
136Vc071	136Vc07	VPI-2	1131832	1193066	61234
136Vc081	136Vc08	VPI-2	1131831	1193065	61234
136Vc091	136Vc09	VPI-2	1131832	1193066	61234
136Vc101	136Vc10	VPI-2	1131833	1193067	61234
137Vc011	137Vc01	VPI-2	1131832	1194379	62547
137Vc021	137Vc02	VPI-2	1131832	1193066	61234
137Vc031	137Vc03	VPI-2	1131832	1193066	61234
137Vc041	137Vc04	VPI-2	1131833	1193067	61234
137Vc051	137Vc05	VPI-2	1131832	1193066	61234
137Vc061	137Vc06	VPI-2	1131832	1193066	61234
137Vc071	137Vc07	VPI-2	1131832	1193066	61234
137Vc081	137Vc08	VPI-2	1131832	1193066	61234
137Vc091	137Vc09	VPI-2	1131832	1193066	61234
137Vc101	137Vc10	VPI-2	1131831	1193065	61234
138Vc011	138Vc01	VPI-2	1131832	1193066	61234
138Vc021	138Vc02	VPI-2	1131831	1193065	61234
138Vc031	138Vc03	VPI-2	1126369	1187603	61234
138Vc041	138Vc04	VPI-2	1131832	1193066	61234
138Vc051	138Vc05	VPI-2	1131831	1193065	61234
138Vc061	138Vc06	VPI-2	1131832	1193066	61234
138Vc071	138Vc07	VPI-2	1131829	1193063	61234
138Vc081	138Vc08	VPI-2	1131832	1193066	61234
138Vc091	138Vc09	VPI-2	1131833	1193067	61234
138Vc101	138Vc10	VPI-2	1131832	1193066	61234
139Vc011	139Vc01	VPI-2	1131832	1193066	61234
139Vc021	139Vc02	VPI-2	1131833	1193067	61234
139Vc031	139Vc03	VPI-2	1131832	1193066	61234
139Vc041	139Vc04	VPI-2	1131831	1193065	61234
139Vc051	139Vc05	VPI-2	1131786	1193020	61234
139Vc061	139Vc06	VPI-2	1131832	1193066	61234
139Vc071	139Vc07	VPI-2	1131832	1193066	61234
139Vc081	139Vc08	VPI-2	1169834	1231070	61236
139Vc091	139Vc09	VPI-2	1131817	1193049	61232
139Vc101	139Vc10	VPI-2	1131833	1193067	61234
140Vc011	140Vc01	VPI-2	1131838	1193072	61234
140Vc021	140Vc02	VPI-2	1131837	1193071	61234
140Vc031	140Vc03	VPI-2	1131838	1193072	61234
140Vc041	140Vc04	VPI-2	1131838	1193072	61234
140Vc051	140Vc05	VPI-2	1131837	1193072	61235
140Vc061	140Vc06	VPI-2	1131841	1193087	61246
140Vc071	140Vc07	VPI-2	1131838	1193072	61234
140Vc081	140Vc08	VPI-2	1134934	1196168	61234
140Vc091	140Vc09	VPI-2	1131838	1193072	61234
140Vc101	140Vc10	VPI-2	1131838	1193072	61234
141Vc011	141Vc01	VPI-2	1131839	1193074	61235
141Vc021	141Vc02	VPI-2	1131836	1193070	61234
141Vc031	141Vc03	VPI-2	1131839	1193073	61234
141Vc041	141Vc04	VPI-2	1131837	1193070	61233
141Vc051	141Vc05	VPI-2	1131837	1193071	61234
141Vc061	141Vc06	VPI-2	1131837	1193071	61234
141Vc071	141Vc07	VPI-2	1131839	1193073	61234
141Vc081	141Vc08	VPI-2	1131838	1193072	61234
141Vc091	141Vc09	VPI-2	1131846	1193080	61234
141Vc101	141Vc10	VPI-2	1131825	1193058	61233
142Vc011	142Vc01	VPI-2	1124276	1185510	61234
142Vc021	142Vc02	VPI-2	1124277	1185511	61234
142Vc031	142Vc03	VPI-2	1124277	1185511	61234
142Vc041	142Vc04	VPI-2	1124278	1185512	61234
142Vc051	142Vc05	VPI-2	1124275	1185509	61234
142Vc061	142Vc06	VPI-2	1124276	1185510	61234
142Vc071	142Vc07	VPI-2	1124277	1185511	61234
142Vc081	142Vc08	VPI-2	1124276	1185510	61234
142Vc091	142Vc09	VPI-2	1124276	1185510	61234
142Vc101	142Vc10	VPI-2	1124276	1185510	61234
143Vc011	143Vc01	VPI-2	1124274	1185508	61234
143Vc021	143Vc02	VPI-2	1124275	1185509	61234
143Vc031	143Vc03	VPI-2	1124274	1185508	61234
143Vc041	143Vc04	VPI-2	1124275	1185509	61234
143Vc051	143Vc05	VPI-2	1124274	1185508	61234
143Vc061	143Vc06	VPI-2	1124277	1185511	61234
143Vc071	143Vc07	VPI-2	1124274	1185508	61234
143Vc081	143Vc08	VPI-2	1124276	1185510	61234
143Vc091	143Vc09	VPI-2	1124274	1185508	61234
143Vc101	143Vc10	VPI-2	1124275	1185509	61234
144Vc011	144Vc01	VPI-2	1124276	1185510	61234
144Vc021	144Vc02	VPI-2	1124275	1185509	61234
144Vc031	144Vc03	VPI-2	1124276	1185510	61234
144Vc041	144Vc04	VPI-2	1124275	1185509	61234
144Vc051	144Vc05	VPI-2	1124275	1185509	61234
144Vc061	144Vc06	VPI-2	1124277	1185511	61234
144Vc071	144Vc07	VPI-2	1124275	1185509	61234
144Vc081	144Vc08	VPI-2	1124274	1185508	61234
144Vc091	144Vc09	VPI-2	1124275	1185509	61234
144Vc101	144Vc10	VPI-2	1124276	1185510	61234
145Vc011	145Vc01	VPI-2	1124276	1185510	61234
145Vc021	145Vc02	VPI-2	1124276	1185510	61234
145Vc031	145Vc03	VPI-2	1129023	1190257	61234
145Vc041	145Vc04	VPI-2	1124276	1185510	61234
145Vc051	145Vc05	VPI-2	1124276	1185510	61234
145Vc061	145Vc06	VPI-2	1124276	1185510	61234
145Vc071	145Vc07	VPI-2	1124276	1185510	61234
145Vc081	145Vc08	VPI-2	1124276	1185510	61234
145Vc091	145Vc09	VPI-2	1124278	1185512	61234
145Vc101	145Vc10	VPI-2	1124275	1185509	61234
146Vc011	146Vc01	VPI-2	1124276	1185510	61234
146Vc021	146Vc02	VPI-2	1124274	1185508	61234
146Vc031	146Vc03	VPI-2	1124275	1185509	61234
146Vc041	146Vc04	VPI-2	1124274	1185508	61234
146Vc051	146Vc05	VPI-2	1124275	1185509	61234
146Vc061	146Vc06	VPI-2	1124276	1185510	61234
146Vc071	146Vc07	VPI-2	1124273	1185507	61234
146Vc081	146Vc08	VPI-2	1124275	1185509	61234
146Vc091	146Vc09	VPI-2	1124275	1185509	61234
146Vc101	146Vc10	VPI-2	1124275	1185508	61233
147Vc011	147Vc01	VPI-2	1124277	1185511	61234
147Vc021	147Vc02	VPI-2	1124274	1185507	61233
147Vc031	147Vc03	VPI-2	1124276	1185510	61234
147Vc041	147Vc04	VPI-2	1124273	1185507	61234
147Vc051	147Vc05	VPI-2	1124275	1185509	61234
147Vc061	147Vc06	VPI-2	1124275	1185509	61234
147Vc071	147Vc07	VPI-2	1124275	1185509	61234
147Vc081	147Vc08	VPI-2	1124275	1185509	61234
147Vc091	147Vc09	VPI-2	1124275	1185509	61234
147Vc101	147Vc10	VPI-2	1124275	1185509	61234
112Vc051	112Vc05	VPI-2	32911	1133784	1100873
101Vc011	101Vc01	VSP-II	2626949	2660046	33097
101Vc021	101Vc02	VSP-II	2626950	2660047	33097
101Vc031	101Vc03	VSP-II	2626944	2660041	33097
101Vc041	101Vc04	VSP-II	2626949	2660046	33097
101Vc051	101Vc05	VSP-II	2626949	2660046	33097
101Vc061	101Vc06	VSP-II	2626948	2651534	24586
101Vc071	101Vc07	VSP-II	2626950	2651536	24586
101Vc081	101Vc08	VSP-II	2626950	2651536	24586
101Vc091	101Vc09	VSP-II	2626948	2651534	24586
101Vc101	101Vc10	VSP-II	2626947	2651533	24586
102Vc011	102Vc01	VSP-II	2626945	2651531	24586
102Vc021	102Vc02	VSP-II	2626947	2651533	24586
102Vc031	102Vc03	VSP-II	2626945	2651531	24586
102Vc041	102Vc04	VSP-II	2626943	2651529	24586
102Vc051	102Vc05	VSP-II	2626945	2651531	24586
102Vc061	102Vc06	VSP-II	2626947	2651533	24586
102Vc071	102Vc07	VSP-II	2624894	2649480	24586
102Vc081	102Vc08	VSP-II	2626945	2651531	24586
102Vc091	102Vc09	VSP-II	2626945	2651531	24586
102Vc101	102Vc10	VSP-II	2626947	2651533	24586
103Vc011	103Vc01	VSP-II	2626944	2660041	33097
103Vc021	103Vc02	VSP-II	2626949	2651535	24586
103Vc031	103Vc03	VSP-II	2626947	2660044	33097
103Vc041	103Vc04	VSP-II	2626948	2660045	33097
103Vc051	103Vc05	VSP-II	2626949	2660046	33097
103Vc061	103Vc06	VSP-II	2633071	2657657	24586
103Vc071	103Vc07	VSP-II	2626947	2660044	33097
103Vc081	103Vc08	VSP-II	2633129	2657715	24586
103Vc091	103Vc09	VSP-II	2626949	2651535	24586
103Vc101	103Vc10	VSP-II	2626947	2651533	24586
104Vc011	104Vc01	VSP-II	2621485	2654583	33098
104Vc021	104Vc02	VSP-II	2621482	2654579	33097
104Vc031	104Vc03	VSP-II	2626952	2660049	33097
104Vc041	104Vc04	VSP-II	2626948	2660045	33097
104Vc051	104Vc05	VSP-II	2626951	2660049	33098
104Vc061	104Vc06	VSP-II	2621487	2654584	33097
104Vc071	104Vc07	VSP-II	2622094	2655191	33097
104Vc081	104Vc08	VSP-II	2626944	2660041	33097
104Vc091	104Vc09	VSP-II	2626949	2660046	33097
104Vc101	104Vc10	VSP-II	2626945	2660042	33097
105Vc011	105Vc01	VSP-II	2633069	2657655	24586
105Vc021	105Vc02	VSP-II	2633068	2657654	24586
105Vc031	105Vc03	VSP-II	2633070	2657656	24586
105Vc041	105Vc04	VSP-II	2633071	2657657	24586
105Vc051	105Vc05	VSP-II	2633070	2657656	24586
105Vc061	105Vc06	VSP-II	2633069	2657655	24586
105Vc071	105Vc07	VSP-II	2633070	2657656	24586
105Vc081	105Vc08	VSP-II	2633072	2657658	24586
105Vc091	105Vc09	VSP-II	2626946	2651532	24586
105Vc101	105Vc10	VSP-II	2626943	2660040	33097
106Vc011	106Vc01	VSP-II	2633071	2657657	24586
106Vc021	106Vc02	VSP-II	2633070	2657656	24586
106Vc031	106Vc03	VSP-II	2633073	2657659	24586
106Vc041	106Vc04	VSP-II	2633092	2657678	24586
106Vc051	106Vc05	VSP-II	2633072	2657658	24586
106Vc061	106Vc06	VSP-II	2633074	2657660	24586
106Vc071	106Vc07	VSP-II	2633070	2657656	24586
106Vc081	106Vc08	VSP-II	2633075	2657661	24586
106Vc091	106Vc09	VSP-II	2633072	2657658	24586
106Vc101	106Vc10	VSP-II	2633072	2657658	24586
107Vc011	107Vc01	VSP-II	2626948	2660045	33097
107Vc021	107Vc02	VSP-II	2626949	2660046	33097
107Vc031	107Vc03	VSP-II	2626948	2660045	33097
107Vc041	107Vc04	VSP-II	2626947	2660044	33097
107Vc051	107Vc05	VSP-II	2626947	2660044	33097
107Vc061	107Vc06	VSP-II	2626947	2660044	33097
107Vc071	107Vc07	VSP-II	2626949	2660046	33097
107Vc081	107Vc08	VSP-II	2626944	2660041	33097
107Vc091	107Vc09	VSP-II	2626632	2659730	33098
107Vc101	107Vc10	VSP-II	2626947	2660044	33097
108Vc011	108Vc01	VSP-II	2626948	2660045	33097
108Vc021	108Vc02	VSP-II	2626947	2660045	33098
108Vc031	108Vc03	VSP-II	2626948	2660045	33097
108Vc041	108Vc04	VSP-II	2626948	2660045	33097
108Vc051	108Vc05	VSP-II	2626946	2660043	33097
108Vc061	108Vc06	VSP-II	2626951	2660048	33097
108Vc071	108Vc07	VSP-II	2626948	2660046	33098
108Vc081	108Vc08	VSP-II	2626947	2660044	33097
108Vc091	108Vc09	VSP-II	2626946	2660043	33097
108Vc101	108Vc10	VSP-II	2626948	2660045	33097
109Vc011	109Vc01	VSP-II	2626948	2660046	33098
109Vc021	109Vc02	VSP-II	2626944	2660041	33097
109Vc031	109Vc03	VSP-II	2626946	2660044	33098
109Vc041	109Vc04	VSP-II	2626944	2660041	33097
109Vc051	109Vc05	VSP-II	2626946	2660044	33098
109Vc061	109Vc06	VSP-II	2626947	2660045	33098
109Vc071	109Vc07	VSP-II	2626942	2660039	33097
109Vc081	109Vc08	VSP-II	2626947	2660044	33097
109Vc091	109Vc09	VSP-II	2626948	2660045	33097
109Vc101	109Vc10	VSP-II	2626948	2660046	33098
110Vc011	110Vc01	VSP-II	2626946	2651532	24586
110Vc021	110Vc02	VSP-II	2626945	2651531	24586
110Vc031	110Vc03	VSP-II	2626936	2651522	24586
110Vc041	110Vc04	VSP-II	2631797	2656383	24586
110Vc051	110Vc05	VSP-II	2626941	2651527	24586
110Vc061	110Vc06	VSP-II	2626950	2651536	24586
110Vc071	110Vc07	VSP-II	2626948	2651534	24586
110Vc081	110Vc08	VSP-II	2626946	2651532	24586
110Vc091	110Vc09	VSP-II	2621204	2645790	24586
110Vc101	110Vc10	VSP-II	2626946	2651532	24586
111Vc011	111Vc01	VSP-II	2626948	2651535	24587
111Vc021	111Vc02	VSP-II	2626950	2651536	24586
111Vc031	111Vc03	VSP-II	2621552	2646138	24586
111Vc041	111Vc04	VSP-II	2626947	2651534	24587
111Vc051	111Vc05	VSP-II	3694631	3719218	24587
111Vc061	111Vc06	VSP-II	2626951	2651537	24586
111Vc071	111Vc07	VSP-II	2626948	2651534	24586
111Vc081	111Vc08	VSP-II	2634873	2659459	24586
111Vc091	111Vc09	VSP-II	2626949	2651535	24586
111Vc101	111Vc10	VSP-II	2626952	2651538	24586
112Vc011	112Vc01	VSP-II	3705926	3730512	24586
112Vc021	112Vc02	VSP-II	3705924	3730510	24586
112Vc031	112Vc03	VSP-II	3705924	3730510	24586
112Vc041	112Vc04	VSP-II	3705925	3730511	24586
112Vc051	112Vc05	VSP-II	2375577	2400163	24586
112Vc061	112Vc06	VSP-II	3705928	3730514	24586
112Vc071	112Vc07	VSP-II	3705930	3730516	24586
112Vc081	112Vc08	VSP-II	3705930	3730516	24586
112Vc091	112Vc09	VSP-II	3705922	3730508	24586
112Vc101	112Vc10	VSP-II	3705928	3730515	24587
113Vc011	113Vc01	VSP-II	3705926	3730512	24586
113Vc021	113Vc02	VSP-II	3707688	3732274	24586
113Vc031	113Vc03	VSP-II	3705921	3730507	24586
113Vc041	113Vc04	VSP-II	3705922	3730508	24586
113Vc051	113Vc05	VSP-II	3705929	3730515	24586
113Vc061	113Vc06	VSP-II	3705928	3730514	24586
113Vc071	113Vc07	VSP-II	3705925	3730511	24586
113Vc081	113Vc08	VSP-II	3705924	3730510	24586
113Vc091	113Vc09	VSP-II	3705928	3730514	24586
113Vc101	113Vc10	VSP-II	3705929	3730515	24586
114Vc011	114Vc01	VSP-II	2628716	2653302	24586
114Vc021	114Vc02	VSP-II	2628723	2653309	24586
114Vc031	114Vc03	VSP-II	3705918	3730504	24586
114Vc041	114Vc04	VSP-II	2628715	2653301	24586
114Vc051	114Vc05	VSP-II	2628714	2653301	24587
114Vc061	114Vc06	VSP-II	3705928	3730514	24586
114Vc071	114Vc07	VSP-II	3705929	3730515	24586
114Vc081	114Vc08	VSP-II	3705924	3730510	24586
114Vc091	114Vc09	VSP-II	2628910	2653496	24586
114Vc101	114Vc10	VSP-II	2628694	2653280	24586
115Vc011	115Vc01	VSP-II	2664919	2698017	33098
115Vc021	115Vc02	VSP-II	2664916	2698014	33098
115Vc031	115Vc03	VSP-II	2664913	2698011	33098
115Vc041	115Vc04	VSP-II	2664915	2698012	33097
115Vc051	115Vc05	VSP-II	2664909	2698006	33097
115Vc061	115Vc06	VSP-II	2664914	2698012	33098
115Vc071	115Vc07	VSP-II	2678603	2711700	33097
115Vc081	115Vc08	VSP-II	2664914	2698011	33097
115Vc091	115Vc09	VSP-II	2664920	2694535	29615
115Vc101	115Vc10	VSP-II	2664919	2698016	33097
116Vc011	116Vc01	VSP-II	2664916	2698013	33097
116Vc021	116Vc02	VSP-II	2664914	2698011	33097
116Vc031	116Vc03	VSP-II	2664914	2698011	33097
116Vc041	116Vc04	VSP-II	2660055	2693152	33097
116Vc051	116Vc05	VSP-II	2664911	2698008	33097
116Vc061	116Vc06	VSP-II	2664917	2698014	33097
116Vc071	116Vc07	VSP-II	2664913	2698011	33098
116Vc081	116Vc08	VSP-II	2664916	2698014	33098
116Vc091	116Vc09	VSP-II	2664914	2698011	33097
116Vc101	116Vc10	VSP-II	2653936	2687033	33097
117Vc011	117Vc01	VSP-II	3705954	3730540	24586
117Vc021	117Vc02	VSP-II	3705934	3730520	24586
117Vc031	117Vc03	VSP-II	3705932	3730518	24586
117Vc041	117Vc04	VSP-II	3705921	3730507	24586
117Vc051	117Vc05	VSP-II	3705870	3730456	24586
117Vc061	117Vc06	VSP-II	3705936	3730522	24586
117Vc071	117Vc07	VSP-II	2626952	2651538	24586
117Vc081	117Vc08	VSP-II	3705932	3730518	24586
117Vc091	117Vc09	VSP-II	2626945	2651531	24586
117Vc101	117Vc10	VSP-II	2626954	2651540	24586
118Vc011	118Vc01	VSP-II	2631804	2664902	33098
118Vc021	118Vc02	VSP-II	2664912	2698009	33097
118Vc031	118Vc03	VSP-II	2664915	2698012	33097
118Vc041	118Vc04	VSP-II	2664910	2698007	33097
118Vc051	118Vc05	VSP-II	2664916	2698012	33096
118Vc061	118Vc06	VSP-II	2664919	2698018	33099
118Vc071	118Vc07	VSP-II	2664920	2698019	33099
118Vc081	118Vc08	VSP-II	2664917	2698012	33095
118Vc091	118Vc09	VSP-II	2621200	2654297	33097
118Vc101	118Vc10	VSP-II	2664906	2698003	33097
119Vc011	119Vc01	VSP-II	3706249	3730836	24587
119Vc021	119Vc02	VSP-II	2626951	2651537	24586
119Vc031	119Vc03	VSP-II	2626947	2651533	24586
119Vc041	119Vc04	VSP-II	2626950	2651536	24586
119Vc051	119Vc05	VSP-II	3704166	3728752	24586
119Vc061	119Vc06	VSP-II	3704165	3728751	24586
119Vc071	119Vc07	VSP-II	3699310	3723896	24586
119Vc081	119Vc08	VSP-II	3704162	3728748	24586
119Vc091	119Vc09	VSP-II	2626946	2651532	24586
119Vc101	119Vc10	VSP-II	3704160	3728746	24586
120Vc011	120Vc01	VSP-II	3704164	3728750	24586
120Vc021	120Vc02	VSP-II	3704165	3728752	24587
120Vc031	120Vc03	VSP-II	3704164	3728750	24586
120Vc041	120Vc04	VSP-II	3704159	3728745	24586
120Vc051	120Vc05	VSP-II	3704160	3728746	24586
120Vc061	120Vc06	VSP-II	3704160	3728746	24586
120Vc071	120Vc07	VSP-II	3704163	3728749	24586
120Vc081	120Vc08	VSP-II	3704159	3728745	24586
120Vc091	120Vc09	VSP-II	3704161	3728747	24586
120Vc101	120Vc10	VSP-II	3704161	3728747	24586
121Vc011	121Vc01	VSP-II	3704162	3728748	24586
121Vc021	121Vc02	VSP-II	2629674	2654260	24586
121Vc031	121Vc03	VSP-II	2626946	2651532	24586
121Vc041	121Vc04	VSP-II	2626950	2651536	24586
121Vc051	121Vc05	VSP-II	3704161	3728747	24586
121Vc061	121Vc06	VSP-II	3704162	3728748	24586
121Vc071	121Vc07	VSP-II	3704160	3728746	24586
121Vc081	121Vc08	VSP-II	3704160	3728746	24586
121Vc091	121Vc09	VSP-II	2626948	2651534	24586
121Vc101	121Vc10	VSP-II	2626947	2651533	24586
122Vc011	122Vc01	VSP-II	2656966	2688297	31331
122Vc021	122Vc02	VSP-II	2656968	2688299	31331
122Vc031	122Vc03	VSP-II	2656967	2688297	31330
122Vc041	122Vc04	VSP-II	2656966	2688297	31331
122Vc051	122Vc05	VSP-II	2656967	2688297	31330
122Vc061	122Vc06	VSP-II	2656966	2688297	31331
122Vc071	122Vc07	VSP-II	2656968	2688298	31330
122Vc081	122Vc08	VSP-II	2656963	2688294	31331
122Vc091	122Vc09	VSP-II	2656964	2688294	31330
122Vc101	122Vc10	VSP-II	2656965	2688295	31330
123Vc011	123Vc01	VSP-II	2656967	2688297	31330
123Vc021	123Vc02	VSP-II	2656966	2688296	31330
123Vc031	123Vc03	VSP-II	2656965	2688295	31330
123Vc041	123Vc04	VSP-II	2656968	2688298	31330
123Vc051	123Vc05	VSP-II	2656968	2688298	31330
123Vc061	123Vc06	VSP-II	2656968	2688299	31331
123Vc071	123Vc07	VSP-II	2657020	2688351	31331
123Vc081	123Vc08	VSP-II	2656967	2688298	31331
123Vc091	123Vc09	VSP-II	2656965	2688296	31331
123Vc101	123Vc10	VSP-II	2656965	2688295	31330
124Vc011	124Vc01	VSP-II	2633116	2657702	24586
124Vc021	124Vc02	VSP-II	2631805	2656391	24586
124Vc031	124Vc03	VSP-II	2631807	2656393	24586
124Vc041	124Vc04	VSP-II	2631807	2656393	24586
124Vc051	124Vc05	VSP-II	2631808	2656394	24586
124Vc061	124Vc06	VSP-II	2631808	2656394	24586
124Vc071	124Vc07	VSP-II	2631808	2656394	24586
124Vc081	124Vc08	VSP-II	2631804	2656390	24586
124Vc091	124Vc09	VSP-II	2631806	2656392	24586
124Vc101	124Vc10	VSP-II	2631807	2656394	24587
125Vc011	125Vc01	VSP-II	2631806	2656392	24586
125Vc021	125Vc02	VSP-II	2631806	2656392	24586
125Vc031	125Vc03	VSP-II	2626953	2651539	24586
125Vc041	125Vc04	VSP-II	2631806	2656392	24586
125Vc051	125Vc05	VSP-II	2636656	2661242	24586
125Vc061	125Vc06	VSP-II	2631809	2656395	24586
125Vc071	125Vc07	VSP-II	2631806	2656392	24586
125Vc081	125Vc08	VSP-II	2626953	2651539	24586
125Vc091	125Vc09	VSP-II	2626948	2651534	24586
125Vc101	125Vc10	VSP-II	2631809	2656395	24586
126Vc011	126Vc01	VSP-II	2631805	2656391	24586
126Vc021	126Vc02	VSP-II	2631809	2656395	24586
126Vc031	126Vc03	VSP-II	2626957	2651543	24586
126Vc041	126Vc04	VSP-II	2631808	2656394	24586
126Vc051	126Vc05	VSP-II	2631806	2656392	24586
126Vc061	126Vc06	VSP-II	2631809	2656395	24586
126Vc071	126Vc07	VSP-II	2631691	2656277	24586
126Vc081	126Vc08	VSP-II	2631810	2656396	24586
126Vc091	126Vc09	VSP-II	2631810	2656396	24586
126Vc101	126Vc10	VSP-II	2631809	2656395	24586
127Vc011	127Vc01	VSP-II	2633575	2658161	24586
127Vc021	127Vc02	VSP-II	2633575	2658161	24586
127Vc031	127Vc03	VSP-II	2633572	2658158	24586
127Vc041	127Vc04	VSP-II	2633576	2658162	24586
127Vc051	127Vc05	VSP-II	2633573	2658159	24586
127Vc061	127Vc06	VSP-II	2633574	2658160	24586
127Vc071	127Vc07	VSP-II	2633579	2658165	24586
127Vc081	127Vc08	VSP-II	2633575	2658161	24586
127Vc091	127Vc09	VSP-II	2633572	2658158	24586
127Vc101	127Vc10	VSP-II	2633575	2658161	24586
128Vc011	128Vc01	VSP-II	2631824	2656410	24586
128Vc021	128Vc02	VSP-II	2631837	2656424	24587
128Vc031	128Vc03	VSP-II	2631826	2656412	24586
128Vc041	128Vc04	VSP-II	2631827	2656413	24586
128Vc051	128Vc05	VSP-II	2631826	2656412	24586
128Vc061	128Vc06	VSP-II	2631826	2656412	24586
128Vc071	128Vc07	VSP-II	2626953	2651539	24586
128Vc081	128Vc08	VSP-II	2636684	2661270	24586
128Vc091	128Vc09	VSP-II	2631825	2656411	24586
128Vc101	128Vc10	VSP-II	2631825	2656411	24586
129Vc011	129Vc01	VSP-II	2633474	2658060	24586
129Vc021	129Vc02	VSP-II	2626064	2650650	24586
129Vc031	129Vc03	VSP-II	2631813	2656399	24586
129Vc041	129Vc04	VSP-II	2626063	2650649	24586
129Vc051	129Vc05	VSP-II	2626066	2650652	24586
129Vc061	129Vc06	VSP-II	2626062	2650648	24586
129Vc071	129Vc07	VSP-II	2626065	2650651	24586
129Vc081	129Vc08	VSP-II	2631811	2656397	24586
129Vc091	129Vc09	VSP-II	2631810	2656396	24586
129Vc101	129Vc10	VSP-II	2626971	2651557	24586
130Vc011	130Vc01	VSP-II	2626959	2651545	24586
130Vc021	130Vc02	VSP-II	2626957	2651543	24586
130Vc031	130Vc03	VSP-II	2631814	2656400	24586
130Vc041	130Vc04	VSP-II	2626960	2651546	24586
130Vc051	130Vc05	VSP-II	2626954	2651540	24586
130Vc061	130Vc06	VSP-II	2621212	2645798	24586
130Vc071	130Vc07	VSP-II	2652598	2677184	24586
130Vc081	130Vc08	VSP-II	2631811	2656397	24586
130Vc091	130Vc09	VSP-II	2626959	2651545	24586
130Vc101	130Vc10	VSP-II	2626959	2651545	24586
131Vc011	131Vc01	VSP-II	2626957	2651543	24586
131Vc021	131Vc02	VSP-II	2626962	2651548	24586
131Vc031	131Vc03	VSP-II	2626963	2651549	24586
131Vc041	131Vc04	VSP-II	2626958	2651544	24586
131Vc051	131Vc05	VSP-II	2626961	2651547	24586
131Vc061	131Vc06	VSP-II	2626959	2651545	24586
131Vc071	131Vc07	VSP-II	2626957	2651543	24586
131Vc081	131Vc08	VSP-II	2626958	2651544	24586
131Vc091	131Vc09	VSP-II	2626957	2651543	24586
131Vc101	131Vc10	VSP-II	2626958	2651544	24586
132Vc011	132Vc01	VSP-II	2626965	2651551	24586
132Vc021	132Vc02	VSP-II	2626966	2651552	24586
132Vc031	132Vc03	VSP-II	2626959	2651545	24586
132Vc041	132Vc04	VSP-II	2626965	2651551	24586
132Vc051	132Vc05	VSP-II	2626965	2651551	24586
132Vc061	132Vc06	VSP-II	2626967	2651553	24586
132Vc071	132Vc07	VSP-II	2626965	2651551	24586
132Vc081	132Vc08	VSP-II	2626961	2651547	24586
132Vc091	132Vc09	VSP-II	2631816	2656402	24586
132Vc101	132Vc10	VSP-II	2626966	2651552	24586
133Vc011	133Vc01	VSP-II	2633068	2657654	24586
133Vc021	133Vc02	VSP-II	2633069	2657655	24586
133Vc031	133Vc03	VSP-II	2633067	2657653	24586
133Vc041	133Vc04	VSP-II	2633069	2657655	24586
133Vc061	133Vc06	VSP-II	2633068	2657654	24586
133Vc071	133Vc07	VSP-II	2633066	2657652	24586
133Vc081	133Vc08	VSP-II	2633069	2657655	24586
133Vc091	133Vc09	VSP-II	2633065	2657651	24586
133Vc101	133Vc10	VSP-II	2633068	2657654	24586
134Vc011	134Vc01	VSP-II	2626944	2651530	24586
134Vc021	134Vc02	VSP-II	2626944	2651530	24586
134Vc031	134Vc03	VSP-II	2626717	2651303	24586
134Vc041	134Vc04	VSP-II	2626944	2651530	24586
134Vc051	134Vc05	VSP-II	3701191	3725777	24586
134Vc061	134Vc06	VSP-II	2626941	2651527	24586
134Vc081	134Vc08	VSP-II	2626944	2651530	24586
134Vc091	134Vc09	VSP-II	2626943	2651529	24586
134Vc101	134Vc10	VSP-II	2626944	2651530	24586
135Vc011	135Vc01	VSP-II	2631794	2656380	24586
135Vc021	135Vc02	VSP-II	3706043	3730629	24586
135Vc031	135Vc03	VSP-II	2631796	2656382	24586
135Vc041	135Vc04	VSP-II	3706048	3730634	24586
135Vc051	135Vc05	VSP-II	2631798	2656384	24586
135Vc061	135Vc06	VSP-II	3706043	3730629	24586
135Vc071	135Vc07	VSP-II	3706045	3730631	24586
135Vc081	135Vc08	VSP-II	3706049	3730635	24586
135Vc091	135Vc09	VSP-II	2631798	2656384	24586
135Vc101	135Vc10	VSP-II	2631800	2656386	24586
136Vc011	136Vc01	VSP-II	2633587	2658173	24586
136Vc021	136Vc02	VSP-II	2626972	2651558	24586
136Vc031	136Vc03	VSP-II	2626974	2651560	24586
136Vc041	136Vc04	VSP-II	2646395	2670981	24586
136Vc061	136Vc06	VSP-II	2646388	2670974	24586
136Vc071	136Vc07	VSP-II	2646387	2670973	24586
136Vc081	136Vc08	VSP-II	2646388	2670974	24586
136Vc091	136Vc09	VSP-II	2626971	2651557	24586
136Vc101	136Vc10	VSP-II	2626975	2651561	24586
137Vc011	137Vc01	VSP-II	2628284	2652870	24586
137Vc021	137Vc02	VSP-II	2626971	2651557	24586
137Vc031	137Vc03	VSP-II	2626971	2651557	24586
137Vc041	137Vc04	VSP-II	2626975	2651561	24586
137Vc051	137Vc05	VSP-II	2626970	2651556	24586
137Vc061	137Vc06	VSP-II	2626971	2651557	24586
137Vc071	137Vc07	VSP-II	2626975	2651561	24586
137Vc081	137Vc08	VSP-II	2626983	2651569	24586
137Vc091	137Vc09	VSP-II	2626970	2651556	24586
137Vc101	137Vc10	VSP-II	2626970	2651556	24586
138Vc011	138Vc01	VSP-II	2626976	2651562	24586
138Vc021	138Vc02	VSP-II	2626969	2651555	24586
138Vc031	138Vc03	VSP-II	2621507	2646093	24586
138Vc041	138Vc04	VSP-II	2626972	2651558	24586
138Vc051	138Vc05	VSP-II	2626970	2651556	24586
138Vc061	138Vc06	VSP-II	2626970	2651556	24586
138Vc071	138Vc07	VSP-II	2626966	2651552	24586
138Vc081	138Vc08	VSP-II	2626973	2651559	24586
138Vc091	138Vc09	VSP-II	2626972	2651558	24586
138Vc101	138Vc10	VSP-II	2626971	2651557	24586
139Vc011	139Vc01	VSP-II	2626971	2651557	24586
139Vc021	139Vc02	VSP-II	2626972	2651558	24586
139Vc031	139Vc03	VSP-II	2626970	2651556	24586
139Vc041	139Vc04	VSP-II	2626969	2651555	24586
139Vc051	139Vc05	VSP-II	2626924	2651510	24586
139Vc061	139Vc06	VSP-II	2626972	2651558	24586
139Vc071	139Vc07	VSP-II	2626974	2651560	24586
139Vc081	139Vc08	VSP-II	2664979	2689565	24586
139Vc091	139Vc09	VSP-II	2626938	2651524	24586
139Vc101	139Vc10	VSP-II	2627032	2651618	24586
140Vc011	140Vc01	VSP-II	2537464	2562050	24586
140Vc021	140Vc02	VSP-II	2531514	2556100	24586
140Vc031	140Vc03	VSP-II	2537466	2562052	24586
140Vc041	140Vc04	VSP-II	2537538	2562124	24586
140Vc051	140Vc05	VSP-II	2518937	2543525	24588
140Vc061	140Vc06	VSP-II	2537629	2562216	24587
140Vc071	140Vc07	VSP-II	2537469	2562055	24586
140Vc081	140Vc08	VSP-II	2540565	2565151	24586
140Vc091	140Vc09	VSP-II	2536650	2561236	24586
140Vc101	140Vc10	VSP-II	2537470	2562056	24586
141Vc011	141Vc01	VSP-II	2554924	2556684	1760
141Vc021	141Vc02	VSP-II	2537464	2562050	24586
141Vc031	141Vc03	VSP-II	2537490	2562077	24587
141Vc041	141Vc04	VSP-II	2537463	2562049	24586
141Vc051	141Vc05	VSP-II	2537467	2562053	24586
141Vc061	141Vc06	VSP-II	2537464	2562050	24586
141Vc071	141Vc07	VSP-II	2537471	2562057	24586
141Vc081	141Vc08	VSP-II	2537474	2562060	24586
141Vc091	141Vc09	VSP-II	2537473	2562059	24586
141Vc101	141Vc10	VSP-II	2537451	2562037	24586
142Vc011	142Vc01	VSP-II	2625089	2643620	18531
142Vc021	142Vc02	VSP-II	2625088	2643619	18531
142Vc031	142Vc03	VSP-II	2625089	2643620	18531
142Vc041	142Vc04	VSP-II	2625091	2643623	18532
142Vc051	142Vc05	VSP-II	2625086	2643617	18531
142Vc061	142Vc06	VSP-II	2625085	2643617	18532
142Vc071	142Vc07	VSP-II	2625089	2643620	18531
142Vc081	142Vc08	VSP-II	2625088	2643619	18531
142Vc091	142Vc09	VSP-II	2625089	2643620	18531
142Vc101	142Vc10	VSP-II	2625088	2643619	18531
143Vc011	143Vc01	VSP-II	2625085	2643616	18531
143Vc021	143Vc02	VSP-II	2625087	2643618	18531
143Vc031	143Vc03	VSP-II	2625088	2643620	18532
143Vc041	143Vc04	VSP-II	2625088	2643620	18532
143Vc051	143Vc05	VSP-II	2625087	2643618	18531
143Vc061	143Vc06	VSP-II	2625090	2643622	18532
143Vc071	143Vc07	VSP-II	2625086	2643617	18531
143Vc081	143Vc08	VSP-II	2625087	2643619	18532
143Vc091	143Vc09	VSP-II	2625086	2643617	18531
143Vc101	143Vc10	VSP-II	2625089	2643620	18531
144Vc011	144Vc01	VSP-II	2625097	2643628	18531
144Vc021	144Vc02	VSP-II	2625097	2643628	18531
144Vc031	144Vc03	VSP-II	2625097	2643628	18531
144Vc041	144Vc04	VSP-II	2625096	2643627	18531
144Vc051	144Vc05	VSP-II	2625098	2643629	18531
144Vc061	144Vc06	VSP-II	2625103	2643635	18532
144Vc071	144Vc07	VSP-II	2625100	2643630	18530
144Vc081	144Vc08	VSP-II	2625095	2643626	18531
144Vc091	144Vc09	VSP-II	2625099	2643629	18530
144Vc101	144Vc10	VSP-II	2625100	2643632	18532
145Vc011	145Vc01	VSP-II	2625089	2643620	18531
145Vc021	145Vc02	VSP-II	2625087	2643619	18532
145Vc031	145Vc03	VSP-II	2629835	2648367	18532
145Vc041	145Vc04	VSP-II	2625089	2643620	18531
145Vc051	145Vc05	VSP-II	2624691	2643222	18531
145Vc061	145Vc06	VSP-II	2625089	2643621	18532
145Vc071	145Vc07	VSP-II	2625086	2643618	18532
145Vc081	145Vc08	VSP-II	2625088	2643619	18531
145Vc091	145Vc09	VSP-II	2625090	2643622	18532
145Vc101	145Vc10	VSP-II	2625088	2643619	18531
146Vc011	146Vc01	VSP-II	2625086	2643617	18531
146Vc021	146Vc02	VSP-II	2625084	2643615	18531
146Vc031	146Vc03	VSP-II	2625091	2643622	18531
146Vc041	146Vc04	VSP-II	2625086	2643617	18531
146Vc051	146Vc05	VSP-II	2625084	2643616	18532
146Vc061	146Vc06	VSP-II	2625087	2643618	18531
146Vc071	146Vc07	VSP-II	2625088	2643619	18531
146Vc081	146Vc08	VSP-II	2625089	2643621	18532
146Vc091	146Vc09	VSP-II	2625086	2643618	18532
146Vc101	146Vc10	VSP-II	2625087	2643620	18533
147Vc011	147Vc01	VSP-II	2625090	2643621	18531
147Vc021	147Vc02	VSP-II	2625083	2643615	18532
147Vc031	147Vc03	VSP-II	2625094	2643627	18533
147Vc041	147Vc04	VSP-II	2625085	2643615	18530
147Vc051	147Vc05	VSP-II	2625087	2643618	18531
147Vc061	147Vc06	VSP-II	2625085	2643616	18531
147Vc071	147Vc07	VSP-II	2625087	2643618	18531
147Vc081	147Vc08	VSP-II	2625086	2643617	18531
147Vc091	147Vc09	VSP-II	2625086	2643617	18531
147Vc101	147Vc10	VSP-II	2625088	2643619	18531
101Vc011	101Vc01	VSP-I	2994329	3012762	18433
101Vc021	101Vc02	VSP-I	2994330	3012763	18433
101Vc031	101Vc03	VSP-I	2994324	3012757	18433
101Vc041	101Vc04	VSP-I	2994328	3012761	18433
101Vc051	101Vc05	VSP-I	2994328	3012761	18433
101Vc061	101Vc06	VSP-I	2985818	3004251	18433
101Vc071	101Vc07	VSP-I	2985818	3004251	18433
101Vc081	101Vc08	VSP-I	2985819	3004252	18433
101Vc091	101Vc09	VSP-I	2985816	3004249	18433
101Vc101	101Vc10	VSP-I	2985816	3004249	18433
102Vc011	102Vc01	VSP-I	2985812	3004245	18433
102Vc021	102Vc02	VSP-I	2985815	3004248	18433
102Vc031	102Vc03	VSP-I	2985813	3004246	18433
102Vc041	102Vc04	VSP-I	2985811	3004244	18433
102Vc051	102Vc05	VSP-I	2985814	3004247	18433
102Vc061	102Vc06	VSP-I	2985816	3004249	18433
102Vc071	102Vc07	VSP-I	2983763	3002196	18433
102Vc081	102Vc08	VSP-I	2985814	3004247	18433
102Vc091	102Vc09	VSP-I	2985813	3004246	18433
102Vc101	102Vc10	VSP-I	2985816	3004249	18433
103Vc011	103Vc01	VSP-I	2994323	3012756	18433
103Vc021	103Vc02	VSP-I	2985817	3004250	18433
103Vc031	103Vc03	VSP-I	2994327	3012760	18433
103Vc041	103Vc04	VSP-I	2994327	3012760	18433
103Vc051	103Vc05	VSP-I	2994332	3012765	18433
103Vc061	103Vc06	VSP-I	2991940	3010373	18433
103Vc071	103Vc07	VSP-I	2994326	3012759	18433
103Vc081	103Vc08	VSP-I	2991998	3010431	18433
103Vc091	103Vc09	VSP-I	2985818	3004251	18433
103Vc101	103Vc10	VSP-I	2985817	3004250	18433
104Vc011	104Vc01	VSP-I	2988866	3007299	18433
104Vc021	104Vc02	VSP-I	2988862	3007295	18433
104Vc031	104Vc03	VSP-I	2994332	3012765	18433
104Vc041	104Vc04	VSP-I	2994328	3012761	18433
104Vc051	104Vc05	VSP-I	2994332	3012765	18433
104Vc061	104Vc06	VSP-I	2988867	3007300	18433
104Vc071	104Vc07	VSP-I	2989475	3007908	18433
104Vc081	104Vc08	VSP-I	2994323	3012756	18433
104Vc091	104Vc09	VSP-I	2994329	3012762	18433
104Vc101	104Vc10	VSP-I	2994323	3012756	18433
105Vc011	105Vc01	VSP-I	2991937	3010370	18433
105Vc021	105Vc02	VSP-I	2991937	3010370	18433
105Vc031	105Vc03	VSP-I	2991939	3010372	18433
105Vc041	105Vc04	VSP-I	2995033	3013466	18433
105Vc051	105Vc05	VSP-I	2991938	3010371	18433
105Vc061	105Vc06	VSP-I	2991937	3010370	18433
105Vc071	105Vc07	VSP-I	2991939	3010372	18433
105Vc081	105Vc08	VSP-I	2991940	3010373	18433
105Vc091	105Vc09	VSP-I	2985815	3004248	18433
105Vc101	105Vc10	VSP-I	2994322	3012755	18433
106Vc011	106Vc01	VSP-I	2991939	3010372	18433
106Vc021	106Vc02	VSP-I	2991938	3010371	18433
106Vc031	106Vc03	VSP-I	2991942	3010375	18433
106Vc041	106Vc04	VSP-I	2995054	3013487	18433
106Vc051	106Vc05	VSP-I	2991940	3010373	18433
106Vc061	106Vc06	VSP-I	2991942	3010375	18433
106Vc071	106Vc07	VSP-I	2991938	3010371	18433
106Vc081	106Vc08	VSP-I	2991945	3010378	18433
106Vc091	106Vc09	VSP-I	2991941	3010374	18433
106Vc101	106Vc10	VSP-I	2991940	3010373	18433
107Vc011	107Vc01	VSP-I	2994328	3012761	18433
107Vc021	107Vc02	VSP-I	2994329	3012762	18433
107Vc031	107Vc03	VSP-I	2994327	3012760	18433
107Vc041	107Vc04	VSP-I	2994327	3012760	18433
107Vc051	107Vc05	VSP-I	2994327	3012760	18433
107Vc061	107Vc06	VSP-I	2994327	3012760	18433
107Vc071	107Vc07	VSP-I	2994329	3012762	18433
107Vc081	107Vc08	VSP-I	2994325	3012758	18433
107Vc091	107Vc09	VSP-I	2994013	3012446	18433
107Vc101	107Vc10	VSP-I	2994326	3012759	18433
108Vc011	108Vc01	VSP-I	2994328	3012761	18433
108Vc021	108Vc02	VSP-I	2994327	3012760	18433
108Vc031	108Vc03	VSP-I	2994327	3012760	18433
108Vc041	108Vc04	VSP-I	2994327	3012760	18433
108Vc051	108Vc05	VSP-I	2994325	3012758	18433
108Vc061	108Vc06	VSP-I	2994330	3012763	18433
108Vc071	108Vc07	VSP-I	2994328	3012761	18433
108Vc081	108Vc08	VSP-I	2994327	3012760	18433
108Vc091	108Vc09	VSP-I	2994326	3012759	18433
108Vc101	108Vc10	VSP-I	2994329	3012762	18433
109Vc011	109Vc01	VSP-I	2994329	3012762	18433
109Vc021	109Vc02	VSP-I	2994324	3012757	18433
109Vc031	109Vc03	VSP-I	2994328	3012761	18433
109Vc041	109Vc04	VSP-I	2994324	3012757	18433
109Vc051	109Vc05	VSP-I	2994327	3012760	18433
109Vc061	109Vc06	VSP-I	2994328	3012761	18433
109Vc071	109Vc07	VSP-I	2994322	3012755	18433
109Vc081	109Vc08	VSP-I	2994326	3012759	18433
109Vc091	109Vc09	VSP-I	2994327	3012760	18433
109Vc101	109Vc10	VSP-I	2994329	3012762	18433
110Vc011	110Vc01	VSP-I	2985814	3004247	18433
110Vc021	110Vc02	VSP-I	2985813	3004246	18433
110Vc031	110Vc03	VSP-I	2985804	3004237	18433
110Vc041	110Vc04	VSP-I	2990666	3009099	18433
110Vc051	110Vc05	VSP-I	2985808	3004241	18433
110Vc061	110Vc06	VSP-I	2985819	3004252	18433
110Vc071	110Vc07	VSP-I	2985817	3004250	18433
110Vc081	110Vc08	VSP-I	2985813	3004246	18433
110Vc091	110Vc09	VSP-I	2980073	2998506	18433
110Vc101	110Vc10	VSP-I	2985817	3004250	18433
111Vc011	111Vc01	VSP-I	2985816	3004249	18433
111Vc021	111Vc02	VSP-I	2985818	3004251	18433
111Vc031	111Vc03	VSP-I	2980421	2998854	18433
111Vc041	111Vc04	VSP-I	2985817	3004250	18433
111Vc051	111Vc05	VSP-I	4053501	4071934	18433
111Vc061	111Vc06	VSP-I	2985821	3004254	18433
111Vc071	111Vc07	VSP-I	2985816	3004249	18433
111Vc081	111Vc08	VSP-I	2993731	3012164	18433
111Vc091	111Vc09	VSP-I	2985816	3004249	18433
111Vc101	111Vc10	VSP-I	2985821	3004254	18433
112Vc011	112Vc01	VSP-I	4064796	4083229	18433
112Vc021	112Vc02	VSP-I	4064793	4083226	18433
112Vc031	112Vc03	VSP-I	4064793	4083226	18433
112Vc041	112Vc04	VSP-I	4064794	4083227	18433
112Vc051	112Vc05	VSP-I	2734447	2752880	18433
112Vc061	112Vc06	VSP-I	4064797	4083230	18433
112Vc071	112Vc07	VSP-I	4064799	4083232	18433
112Vc081	112Vc08	VSP-I	4064801	4083235	18434
112Vc091	112Vc09	VSP-I	4064791	4083224	18433
112Vc101	112Vc10	VSP-I	4064799	4083233	18434
113Vc011	113Vc01	VSP-I	4064794	4083227	18433
113Vc021	113Vc02	VSP-I	4066557	4084990	18433
113Vc031	113Vc03	VSP-I	4064790	4083223	18433
113Vc041	113Vc04	VSP-I	4064790	4083223	18433
113Vc051	113Vc05	VSP-I	4064798	4083231	18433
113Vc061	113Vc06	VSP-I	4064797	4083230	18433
113Vc071	113Vc07	VSP-I	4064793	4083226	18433
113Vc081	113Vc08	VSP-I	4064793	4083226	18433
113Vc091	113Vc09	VSP-I	4064798	4083231	18433
113Vc101	113Vc10	VSP-I	4064797	4083230	18433
114Vc011	114Vc01	VSP-I	2987585	3006018	18433
114Vc021	114Vc02	VSP-I	2987594	3006027	18433
114Vc031	114Vc03	VSP-I	4064787	4083220	18433
114Vc041	114Vc04	VSP-I	2987584	3006017	18433
114Vc051	114Vc05	VSP-I	2987583	3006016	18433
114Vc061	114Vc06	VSP-I	4064796	4083229	18433
114Vc071	114Vc07	VSP-I	4064798	4083231	18433
114Vc081	114Vc08	VSP-I	4064792	4083225	18433
114Vc091	114Vc09	VSP-I	2987780	3006213	18433
114Vc101	114Vc10	VSP-I	2987560	3005993	18433
115Vc011	115Vc01	VSP-I	3032301	3050735	18434
115Vc021	115Vc02	VSP-I	3032297	3050730	18433
115Vc031	115Vc03	VSP-I	3032293	3050726	18433
115Vc041	115Vc04	VSP-I	3032295	3050728	18433
115Vc051	115Vc05	VSP-I	3032337	3050770	18433
115Vc061	115Vc06	VSP-I	3032296	3050729	18433
115Vc071	115Vc07	VSP-I	3045984	3064417	18433
115Vc081	115Vc08	VSP-I	3032294	3050727	18433
115Vc091	115Vc09	VSP-I	3026910	3045343	18433
115Vc101	115Vc10	VSP-I	3032299	3050733	18434
116Vc011	116Vc01	VSP-I	3032297	3050730	18433
116Vc021	116Vc02	VSP-I	3032293	3050726	18433
116Vc031	116Vc03	VSP-I	3032294	3050727	18433
116Vc041	116Vc04	VSP-I	3027433	3045866	18433
116Vc051	116Vc05	VSP-I	3032290	3050723	18433
116Vc061	116Vc06	VSP-I	3032297	3050731	18434
116Vc071	116Vc07	VSP-I	3032292	3050726	18434
116Vc081	116Vc08	VSP-I	3032296	3050729	18433
116Vc091	116Vc09	VSP-I	3032294	3050727	18433
116Vc101	116Vc10	VSP-I	3021313	3039747	18434
117Vc011	117Vc01	VSP-I	4064824	4083257	18433
117Vc021	117Vc02	VSP-I	4064803	4083236	18433
117Vc031	117Vc03	VSP-I	4064801	4083234	18433
117Vc041	117Vc04	VSP-I	4064787	4083220	18433
117Vc051	117Vc05	VSP-I	4064738	4083171	18433
117Vc061	117Vc06	VSP-I	4064805	4083238	18433
117Vc071	117Vc07	VSP-I	2985821	3004254	18433
117Vc081	117Vc08	VSP-I	4064801	4083234	18433
117Vc091	117Vc09	VSP-I	2985813	3004246	18433
117Vc101	117Vc10	VSP-I	2985824	3004257	18433
118Vc011	118Vc01	VSP-I	2999187	3017620	18433
118Vc021	118Vc02	VSP-I	3032290	3050723	18433
118Vc031	118Vc03	VSP-I	3032294	3050727	18433
118Vc041	118Vc04	VSP-I	3032290	3050723	18433
118Vc051	118Vc05	VSP-I	3032294	3050727	18433
118Vc061	118Vc06	VSP-I	3032301	3050734	18433
118Vc071	118Vc07	VSP-I	3032301	3050734	18433
118Vc081	118Vc08	VSP-I	3032295	3050728	18433
118Vc091	118Vc09	VSP-I	2988581	3007014	18433
118Vc101	118Vc10	VSP-I	3032283	3050717	18434
119Vc011	119Vc01	VSP-I	4065118	4083551	18433
119Vc021	119Vc02	VSP-I	2985819	3004252	18433
119Vc031	119Vc03	VSP-I	2985816	3004249	18433
119Vc041	119Vc04	VSP-I	2985818	3004251	18433
119Vc051	119Vc05	VSP-I	4063034	4081467	18433
119Vc061	119Vc06	VSP-I	4063033	4081466	18433
119Vc071	119Vc07	VSP-I	4058179	4076612	18433
119Vc081	119Vc08	VSP-I	4063029	4081462	18433
119Vc091	119Vc09	VSP-I	2985815	3004248	18433
119Vc101	119Vc10	VSP-I	4063027	4081460	18433
120Vc011	120Vc01	VSP-I	4063032	4081465	18433
120Vc021	120Vc02	VSP-I	4063034	4081467	18433
120Vc031	120Vc03	VSP-I	4063033	4081466	18433
120Vc041	120Vc04	VSP-I	4063026	4081459	18433
120Vc051	120Vc05	VSP-I	4063028	4081461	18433
120Vc061	120Vc06	VSP-I	4063027	4081460	18433
120Vc071	120Vc07	VSP-I	4063032	4081465	18433
120Vc081	120Vc08	VSP-I	4063028	4081461	18433
120Vc091	120Vc09	VSP-I	4063029	4081462	18433
120Vc101	120Vc10	VSP-I	4063029	4081462	18433
121Vc011	121Vc01	VSP-I	4063030	4081463	18433
121Vc021	121Vc02	VSP-I	2988542	3006975	18433
121Vc031	121Vc03	VSP-I	2985813	3004246	18433
121Vc041	121Vc04	VSP-I	2985818	3004251	18433
121Vc051	121Vc05	VSP-I	4063028	4081461	18433
121Vc061	121Vc06	VSP-I	4063030	4081463	18433
121Vc071	121Vc07	VSP-I	4063028	4081461	18433
121Vc081	121Vc08	VSP-I	4063028	4081461	18433
121Vc091	121Vc09	VSP-I	2985816	3004249	18433
121Vc101	121Vc10	VSP-I	2985815	3004248	18433
122Vc011	122Vc01	VSP-I	3022580	3041013	18433
122Vc021	122Vc02	VSP-I	3022581	3041014	18433
122Vc031	122Vc03	VSP-I	3022580	3041014	18434
122Vc041	122Vc04	VSP-I	3022579	3041012	18433
122Vc051	122Vc05	VSP-I	3022580	3041013	18433
122Vc061	122Vc06	VSP-I	3022579	3041012	18433
122Vc071	122Vc07	VSP-I	3022581	3041014	18433
122Vc081	122Vc08	VSP-I	3022576	3041009	18433
122Vc091	122Vc09	VSP-I	3022577	3041010	18433
122Vc101	122Vc10	VSP-I	3022578	3041011	18433
123Vc011	123Vc01	VSP-I	3022580	3041013	18433
123Vc021	123Vc02	VSP-I	3022578	3041011	18433
123Vc031	123Vc03	VSP-I	3022577	3041010	18433
123Vc041	123Vc04	VSP-I	3022580	3041013	18433
123Vc051	123Vc05	VSP-I	3022581	3041014	18433
123Vc061	123Vc06	VSP-I	3022581	3041014	18433
123Vc071	123Vc07	VSP-I	3022633	3041066	18433
123Vc081	123Vc08	VSP-I	3022581	3041014	18433
123Vc091	123Vc09	VSP-I	3022578	3041011	18433
123Vc101	123Vc10	VSP-I	3022577	3041010	18433
124Vc011	124Vc01	VSP-I	2993751	3012184	18433
124Vc021	124Vc02	VSP-I	2992439	3010872	18433
124Vc031	124Vc03	VSP-I	2992442	3010875	18433
124Vc041	124Vc04	VSP-I	2992444	3010877	18433
124Vc051	124Vc05	VSP-I	2992445	3010878	18433
124Vc061	124Vc06	VSP-I	2992445	3010878	18433
124Vc071	124Vc07	VSP-I	2992443	3010876	18433
124Vc081	124Vc08	VSP-I	2992439	3010872	18433
124Vc091	124Vc09	VSP-I	2992441	3010874	18433
124Vc101	124Vc10	VSP-I	2992444	3010877	18433
125Vc011	125Vc01	VSP-I	2992441	3010874	18433
125Vc021	125Vc02	VSP-I	2992441	3010874	18433
125Vc031	125Vc03	VSP-I	2987587	3006020	18433
125Vc041	125Vc04	VSP-I	2992441	3010874	18433
125Vc051	125Vc05	VSP-I	2997292	3015725	18433
125Vc061	125Vc06	VSP-I	2992444	3010877	18433
125Vc071	125Vc07	VSP-I	2992441	3010874	18433
125Vc081	125Vc08	VSP-I	2987588	3006021	18433
125Vc091	125Vc09	VSP-I	2987584	3006017	18433
125Vc101	125Vc10	VSP-I	2992444	3010877	18433
126Vc011	126Vc01	VSP-I	2992441	3010874	18433
126Vc021	126Vc02	VSP-I	2992444	3010877	18433
126Vc031	126Vc03	VSP-I	2987592	3006025	18433
126Vc041	126Vc04	VSP-I	2992444	3010877	18433
126Vc051	126Vc05	VSP-I	2992441	3010874	18433
126Vc061	126Vc06	VSP-I	2992445	3010878	18433
126Vc071	126Vc07	VSP-I	2992326	3010759	18433
126Vc081	126Vc08	VSP-I	2992445	3010878	18433
126Vc091	126Vc09	VSP-I	2992446	3010879	18433
126Vc101	126Vc10	VSP-I	2992448	3010881	18433
127Vc011	127Vc01	VSP-I	2994212	3012645	18433
127Vc021	127Vc02	VSP-I	2994210	3012643	18433
127Vc031	127Vc03	VSP-I	2994209	3012642	18433
127Vc041	127Vc04	VSP-I	2994212	3012645	18433
127Vc051	127Vc05	VSP-I	2994210	3012643	18433
127Vc061	127Vc06	VSP-I	2994210	3012643	18433
127Vc071	127Vc07	VSP-I	2994215	3012648	18433
127Vc081	127Vc08	VSP-I	2994211	3012644	18433
127Vc091	127Vc09	VSP-I	2994209	3012642	18433
127Vc101	127Vc10	VSP-I	2994210	3012643	18433
128Vc011	128Vc01	VSP-I	2992454	3010887	18433
128Vc021	128Vc02	VSP-I	2992467	3010901	18434
128Vc031	128Vc03	VSP-I	2992456	3010889	18433
128Vc041	128Vc04	VSP-I	2992455	3010888	18433
128Vc051	128Vc05	VSP-I	2992455	3010888	18433
128Vc061	128Vc06	VSP-I	2992454	3010887	18433
128Vc071	128Vc07	VSP-I	2987590	3006023	18433
128Vc081	128Vc08	VSP-I	2997314	3015747	18433
128Vc091	128Vc09	VSP-I	2992453	3010886	18433
128Vc101	128Vc10	VSP-I	2992455	3010888	18433
129Vc011	129Vc01	VSP-I	2994102	3012535	18433
129Vc021	129Vc02	VSP-I	2986692	3005125	18433
129Vc031	129Vc03	VSP-I	2992442	3010875	18433
129Vc041	129Vc04	VSP-I	2986692	3005125	18433
129Vc051	129Vc05	VSP-I	2986694	3005127	18433
129Vc061	129Vc06	VSP-I	2986690	3005123	18433
129Vc071	129Vc07	VSP-I	2986693	3005126	18433
129Vc081	129Vc08	VSP-I	2992439	3010872	18433
129Vc091	129Vc09	VSP-I	2992438	3010871	18433
129Vc101	129Vc10	VSP-I	2987600	3006033	18433
130Vc011	130Vc01	VSP-I	2987588	3006021	18433
130Vc021	130Vc02	VSP-I	2987586	3006019	18433
130Vc031	130Vc03	VSP-I	2992442	3010875	18433
130Vc041	130Vc04	VSP-I	2987588	3006021	18433
130Vc051	130Vc05	VSP-I	2987582	3006015	18433
130Vc061	130Vc06	VSP-I	2981842	3000275	18433
130Vc071	130Vc07	VSP-I	3013227	3031660	18433
130Vc081	130Vc08	VSP-I	2992440	3010873	18433
130Vc091	130Vc09	VSP-I	2987588	3006021	18433
130Vc101	130Vc10	VSP-I	2987587	3006020	18433
131Vc011	131Vc01	VSP-I	2987585	3006018	18433
131Vc021	131Vc02	VSP-I	2987590	3006023	18433
131Vc031	131Vc03	VSP-I	2987590	3006023	18433
131Vc041	131Vc04	VSP-I	2987586	3006019	18433
131Vc051	131Vc05	VSP-I	2987589	3006022	18433
131Vc061	131Vc06	VSP-I	2987588	3006021	18433
131Vc071	131Vc07	VSP-I	2987585	3006018	18433
131Vc081	131Vc08	VSP-I	2987587	3006020	18433
131Vc091	131Vc09	VSP-I	2987585	3006018	18433
131Vc101	131Vc10	VSP-I	2987586	3006019	18433
132Vc011	132Vc01	VSP-I	2987595	3006028	18433
132Vc021	132Vc02	VSP-I	2987594	3006027	18433
132Vc031	132Vc03	VSP-I	2987586	3006019	18433
132Vc041	132Vc04	VSP-I	2987593	3006026	18433
132Vc051	132Vc05	VSP-I	2987593	3006026	18433
132Vc061	132Vc06	VSP-I	2987596	3006029	18433
132Vc071	132Vc07	VSP-I	2987593	3006026	18433
132Vc081	132Vc08	VSP-I	2987589	3006022	18433
132Vc091	132Vc09	VSP-I	2992444	3010877	18433
132Vc101	132Vc10	VSP-I	2987595	3006028	18433
133Vc011	133Vc01	VSP-I	2993704	3012137	18433
133Vc021	133Vc02	VSP-I	2993704	3012137	18433
133Vc031	133Vc03	VSP-I	2993702	3012135	18433
133Vc041	133Vc04	VSP-I	2993705	3012138	18433
133Vc061	133Vc06	VSP-I	2993702	3012135	18433
133Vc071	133Vc07	VSP-I	2993701	3012134	18433
133Vc081	133Vc08	VSP-I	2993705	3012138	18433
133Vc091	133Vc09	VSP-I	2993702	3012135	18433
133Vc101	133Vc10	VSP-I	2993703	3012136	18433
134Vc011	134Vc01	VSP-I	2987578	3006011	18433
134Vc021	134Vc02	VSP-I	2987579	3006012	18433
134Vc031	134Vc03	VSP-I	2987352	3005785	18433
134Vc041	134Vc04	VSP-I	2987580	3006013	18433
134Vc051	134Vc05	VSP-I	4061826	4080259	18433
134Vc061	134Vc06	VSP-I	2987577	3006010	18433
134Vc081	134Vc08	VSP-I	2987579	3006012	18433
134Vc091	134Vc09	VSP-I	2987578	3006011	18433
134Vc101	134Vc10	VSP-I	2987580	3006013	18433
135Vc011	135Vc01	VSP-I	2992429	3010862	18433
135Vc021	135Vc02	VSP-I	4066678	4085111	18433
135Vc031	135Vc03	VSP-I	2992431	3010864	18433
135Vc041	135Vc04	VSP-I	4066684	4085117	18433
135Vc051	135Vc05	VSP-I	2992433	3010866	18433
135Vc061	135Vc06	VSP-I	4066679	4085112	18433
135Vc071	135Vc07	VSP-I	4066681	4085114	18433
135Vc081	135Vc08	VSP-I	4066684	4085117	18433
135Vc091	135Vc09	VSP-I	2992434	3010867	18433
135Vc101	135Vc10	VSP-I	2992436	3010869	18433
136Vc011	136Vc01	VSP-I	2994215	3012648	18433
136Vc021	136Vc02	VSP-I	2987600	3006033	18433
136Vc031	136Vc03	VSP-I	2987602	3006035	18433
136Vc041	136Vc04	VSP-I	3007022	3025455	18433
136Vc061	136Vc06	VSP-I	3007017	3025450	18433
136Vc071	136Vc07	VSP-I	3007016	3025449	18433
136Vc081	136Vc08	VSP-I	3007016	3025449	18433
136Vc091	136Vc09	VSP-I	2987600	3006033	18433
136Vc101	136Vc10	VSP-I	2987605	3006038	18433
137Vc011	137Vc01	VSP-I	2988912	3007345	18433
137Vc021	137Vc02	VSP-I	2987599	3006032	18433
137Vc031	137Vc03	VSP-I	2987600	3006033	18433
137Vc041	137Vc04	VSP-I	2987604	3006037	18433
137Vc051	137Vc05	VSP-I	2987599	3006032	18433
137Vc061	137Vc06	VSP-I	2987599	3006032	18433
137Vc071	137Vc07	VSP-I	2987603	3006036	18433
137Vc081	137Vc08	VSP-I	2987611	3006044	18433
137Vc091	137Vc09	VSP-I	2987599	3006032	18433
137Vc101	137Vc10	VSP-I	2987598	3006031	18433
138Vc011	138Vc01	VSP-I	2987605	3006038	18433
138Vc021	138Vc02	VSP-I	2987597	3006030	18433
138Vc031	138Vc03	VSP-I	2982135	3000568	18433
138Vc041	138Vc04	VSP-I	2987602	3006035	18433
138Vc051	138Vc05	VSP-I	2987598	3006031	18433
138Vc061	138Vc06	VSP-I	2987598	3006031	18433
138Vc071	138Vc07	VSP-I	2987594	3006027	18433
138Vc081	138Vc08	VSP-I	2987602	3006035	18433
138Vc091	138Vc09	VSP-I	2987600	3006033	18433
138Vc101	138Vc10	VSP-I	2987600	3006033	18433
139Vc011	139Vc01	VSP-I	2987599	3006032	18433
139Vc021	139Vc02	VSP-I	2987601	3006034	18433
139Vc031	139Vc03	VSP-I	2987598	3006031	18433
139Vc041	139Vc04	VSP-I	2987597	3006030	18433
139Vc051	139Vc05	VSP-I	2987552	3005985	18433
139Vc061	139Vc06	VSP-I	2987602	3006035	18433
139Vc071	139Vc07	VSP-I	2987603	3006036	18433
139Vc081	139Vc08	VSP-I	3025607	3044040	18433
139Vc091	139Vc09	VSP-I	2987564	3005997	18433
139Vc101	139Vc10	VSP-I	2987660	3006093	18433
140Vc011	140Vc01	VSP-I	2898092	2916525	18433
140Vc021	140Vc02	VSP-I	2892142	2910575	18433
140Vc031	140Vc03	VSP-I	2898096	2916529	18433
140Vc041	140Vc04	VSP-I	2898167	2916600	18433
140Vc051	140Vc05	VSP-I	2879569	2898002	18433
140Vc061	140Vc06	VSP-I	2898259	2916692	18433
140Vc071	140Vc07	VSP-I	2898098	2916531	18433
140Vc081	140Vc08	VSP-I	2901194	2919627	18433
140Vc091	140Vc09	VSP-I	2897278	2915711	18433
140Vc101	140Vc10	VSP-I	2898099	2916532	18433
141Vc011	141Vc01	VSP-I	2892727	2911160	18433
141Vc021	141Vc02	VSP-I	2898092	2916525	18433
141Vc031	141Vc03	VSP-I	2896865	2915298	18433
141Vc041	141Vc04	VSP-I	2898092	2916525	18433
141Vc051	141Vc05	VSP-I	2898096	2916529	18433
141Vc061	141Vc06	VSP-I	2898092	2916526	18434
141Vc071	141Vc07	VSP-I	2898099	2916533	18434
141Vc081	141Vc08	VSP-I	2898105	2916538	18433
141Vc091	141Vc09	VSP-I	2898101	2916534	18433
141Vc101	141Vc10	VSP-I	2898079	2916512	18433
142Vc011	142Vc01	VSP-I	2983418	3000084	16666
142Vc021	142Vc02	VSP-I	2983417	3000083	16666
142Vc031	142Vc03	VSP-I	2983418	3000084	16666
142Vc041	142Vc04	VSP-I	2983421	3000087	16666
142Vc051	142Vc05	VSP-I	2983414	3000080	16666
142Vc061	142Vc06	VSP-I	2983414	3000080	16666
142Vc071	142Vc07	VSP-I	2983417	3000083	16666
142Vc081	142Vc08	VSP-I	2983415	3000081	16666
142Vc091	142Vc09	VSP-I	2983416	3000082	16666
142Vc101	142Vc10	VSP-I	2983416	3000082	16666
143Vc011	143Vc01	VSP-I	2983413	3000079	16666
143Vc021	143Vc02	VSP-I	2983417	3000083	16666
143Vc031	143Vc03	VSP-I	2983418	3000084	16666
143Vc041	143Vc04	VSP-I	2983417	3000083	16666
143Vc051	143Vc05	VSP-I	2983415	3000081	16666
143Vc061	143Vc06	VSP-I	2983419	3000085	16666
143Vc071	143Vc07	VSP-I	2983415	3000081	16666
143Vc081	143Vc08	VSP-I	2983416	3000082	16666
143Vc091	143Vc09	VSP-I	2983414	3000080	16666
143Vc101	143Vc10	VSP-I	2983418	3000084	16666
144Vc011	144Vc01	VSP-I	2983426	3000092	16666
144Vc021	144Vc02	VSP-I	2983425	3000091	16666
144Vc031	144Vc03	VSP-I	2983425	3000091	16666
144Vc041	144Vc04	VSP-I	2972339	2989005	16666
144Vc051	144Vc05	VSP-I	2983428	3000094	16666
144Vc061	144Vc06	VSP-I	2983432	3000098	16666
144Vc071	144Vc07	VSP-I	2983428	3000094	16666
144Vc081	144Vc08	VSP-I	2983425	3000091	16666
144Vc091	144Vc09	VSP-I	2983426	3000092	16666
144Vc101	144Vc10	VSP-I	2983430	3000096	16666
145Vc011	145Vc01	VSP-I	2983417	3000083	16666
145Vc021	145Vc02	VSP-I	2983416	3000082	16666
145Vc031	145Vc03	VSP-I	2988164	3004830	16666
145Vc041	145Vc04	VSP-I	2983419	3000085	16666
145Vc051	145Vc05	VSP-I	2980544	2997210	16666
145Vc061	145Vc06	VSP-I	2983419	3000085	16666
145Vc071	145Vc07	VSP-I	2983415	3000081	16666
145Vc081	145Vc08	VSP-I	2983414	3000080	16666
145Vc091	145Vc09	VSP-I	2983420	3000086	16666
145Vc101	145Vc10	VSP-I	2983417	3000083	16666
146Vc011	146Vc01	VSP-I	2983414	3000080	16666
146Vc021	146Vc02	VSP-I	2983412	3000078	16666
146Vc031	146Vc03	VSP-I	2983419	3000085	16666
146Vc041	146Vc04	VSP-I	2983413	3000079	16666
146Vc051	146Vc05	VSP-I	2983414	3000080	16666
146Vc061	146Vc06	VSP-I	2983414	3000080	16666
146Vc071	146Vc07	VSP-I	2983416	3000082	16666
146Vc081	146Vc08	VSP-I	2983414	3000080	16666
146Vc091	146Vc09	VSP-I	2983416	3000083	16667
146Vc101	146Vc10	VSP-I	2983418	3000084	16666
147Vc011	147Vc01	VSP-I	2983419	3000085	16666
147Vc021	147Vc02	VSP-I	2983413	3000079	16666
147Vc031	147Vc03	VSP-I	2983426	3000092	16666
147Vc041	147Vc04	VSP-I	2983412	3000078	16666
147Vc051	147Vc05	VSP-I	2983416	3000082	16666
147Vc061	147Vc06	VSP-I	2983413	3000079	16666
147Vc071	147Vc07	VSP-I	2983416	3000082	16666
147Vc081	147Vc08	VSP-I	2983415	3000081	16666
147Vc091	147Vc09	VSP-I	2983414	3000080	16666
147Vc101	147Vc10	VSP-I	2983417	3000083	16666
