# Supplementary material for: Prevalent chromosome fusion in Vibrio cholerae O1
Source: Nat Commun. 2025 Jul 1;16:5830. doi: 10.1038/s41467-025-60699-0 (PMC12219848; doi:10.1038/s41467-025-60699-0)
Supplement: Supplementary file 8 — Source Data [file 41467_2025_60699_MOESM8_ESM.zip › source_data/Figure_2/2a/blastout_HR_all.tab]

overlap_134Vc041_134Vc042	147Vc101	22321	100.000	12087	0	12087	100	12087	1	12087	3052981	1129127	1141213
overlap_134Vc041_134Vc042	147Vc101	2324	100.000	1258	0	1258	100	12087	10045	11302	3052981	2633867	2635124
overlap_134Vc041_134Vc042	147Vc101	2281	99.290	1258	0	1267	100	12087	10045	11302	3052981	1496464	1495198
overlap_134Vc041_134Vc042	147Vc091	22321	100.000	12087	0	12087	100	12087	1	12087	3052978	1129127	1141213
overlap_134Vc041_134Vc042	147Vc091	2324	100.000	1258	0	1258	100	12087	10045	11302	3052978	2633865	2635122
overlap_134Vc041_134Vc042	147Vc091	2281	99.290	1258	0	1267	100	12087	10045	11302	3052978	1496464	1495198
overlap_134Vc041_134Vc042	147Vc081	22321	100.000	12087	0	12087	100	12087	1	12087	3052979	1129127	1141213
overlap_134Vc041_134Vc042	147Vc081	2324	100.000	1258	0	1258	100	12087	10045	11302	3052979	2633865	2635122
overlap_134Vc041_134Vc042	147Vc081	2281	99.290	1258	0	1267	100	12087	10045	11302	3052979	1496464	1495198
overlap_134Vc041_134Vc042	147Vc071	22321	100.000	12087	0	12087	100	12087	1	12087	3052980	1129127	1141213
overlap_134Vc041_134Vc042	147Vc071	2324	100.000	1258	0	1258	100	12087	10045	11302	3052980	2633866	2635123
overlap_134Vc041_134Vc042	147Vc071	2281	99.290	1258	0	1267	100	12087	10045	11302	3052980	1496464	1495198
overlap_134Vc041_134Vc042	147Vc061	22321	100.000	12087	0	12087	100	12087	1	12087	3052977	1129127	1141213
overlap_134Vc041_134Vc042	147Vc061	2324	100.000	1258	0	1258	100	12087	10045	11302	3052977	2633864	2635121
overlap_134Vc041_134Vc042	147Vc061	2281	99.290	1258	0	1267	100	12087	10045	11302	3052977	1496464	1495198
overlap_134Vc041_134Vc042	147Vc041	22321	100.000	12087	0	12087	100	12087	1	12087	3052976	1129125	1141211
overlap_134Vc041_134Vc042	147Vc041	2324	100.000	1258	0	1258	100	12087	10045	11302	3052976	2633864	2635121
overlap_134Vc041_134Vc042	147Vc041	2281	99.290	1258	0	1267	100	12087	10045	11302	3052976	1496462	1495196
overlap_134Vc041_134Vc042	147Vc021	22321	100.000	12087	0	12087	100	12087	1	12087	3052977	1129125	1141211
overlap_134Vc041_134Vc042	147Vc021	2324	100.000	1258	0	1258	100	12087	10045	11302	3052977	2633862	2635119
overlap_134Vc041_134Vc042	147Vc021	2281	99.290	1258	0	1267	100	12087	10045	11302	3052977	1496462	1495196
overlap_134Vc041_134Vc042	147Vc011	22321	100.000	12087	0	12087	100	12087	1	12087	3052983	1129129	1141215
overlap_134Vc041_134Vc042	147Vc011	2324	100.000	1258	0	1258	100	12087	10045	11302	3052983	2633869	2635126
overlap_134Vc041_134Vc042	147Vc011	2281	99.290	1258	0	1267	100	12087	10045	11302	3052983	1496466	1495200
overlap_134Vc041_134Vc042	146Vc091	22321	100.000	12087	0	12087	100	12087	1	12087	3052981	1129127	1141213
overlap_134Vc041_134Vc042	146Vc091	2324	100.000	1258	0	1258	100	12087	10045	11302	3052981	2633865	2635122
overlap_134Vc041_134Vc042	146Vc091	2281	99.290	1258	0	1267	100	12087	10045	11302	3052981	1496464	1495198
overlap_134Vc041_134Vc042	146Vc061	22321	100.000	12087	0	12087	100	12087	1	12087	3052978	1129128	1141214
overlap_134Vc041_134Vc042	146Vc061	2324	100.000	1258	0	1258	100	12087	10045	11302	3052978	2633866	2635123
overlap_134Vc041_134Vc042	146Vc061	2281	99.290	1258	0	1267	100	12087	10045	11302	3052978	1496465	1495199
overlap_134Vc041_134Vc042	146Vc051	22321	100.000	12087	0	12087	100	12087	1	12087	3052978	1129127	1141213
overlap_134Vc041_134Vc042	146Vc051	2324	100.000	1258	0	1258	100	12087	10045	11302	3052978	2633863	2635120
overlap_134Vc041_134Vc042	146Vc051	2281	99.290	1258	0	1267	100	12087	10045	11302	3052978	1496464	1495198
overlap_134Vc041_134Vc042	146Vc041	22321	100.000	12087	0	12087	100	12087	1	12087	3052977	1129126	1141212
overlap_134Vc041_134Vc042	146Vc041	2324	100.000	1258	0	1258	100	12087	10045	11302	3052977	2633865	2635122
overlap_134Vc041_134Vc042	146Vc041	2281	99.290	1258	0	1267	100	12087	10045	11302	3052977	1496463	1495197
overlap_134Vc041_134Vc042	146Vc031	22321	100.000	12087	0	12087	100	12087	1	12087	3052983	1129127	1141213
overlap_134Vc041_134Vc042	146Vc031	2324	100.000	1258	0	1258	100	12087	10045	11302	3052983	2633870	2635127
overlap_134Vc041_134Vc042	146Vc031	2281	99.290	1258	0	1267	100	12087	10045	11302	3052983	1496464	1495198
overlap_134Vc041_134Vc042	146Vc021	22321	100.000	12087	0	12087	100	12087	1	12087	3052976	1129126	1141212
overlap_134Vc041_134Vc042	146Vc021	2324	100.000	1258	0	1258	100	12087	10045	11302	3052976	2633863	2635120
overlap_134Vc041_134Vc042	146Vc021	2281	99.290	1258	0	1267	100	12087	10045	11302	3052976	1496463	1495197
overlap_134Vc041_134Vc042	146Vc011	22321	100.000	12087	0	12087	100	12087	1	12087	3052978	1129128	1141214
overlap_134Vc041_134Vc042	146Vc011	2324	100.000	1258	0	1258	100	12087	10045	11302	3052978	2633865	2635122
overlap_134Vc041_134Vc042	146Vc011	2281	99.290	1258	0	1267	100	12087	10045	11302	3052978	1496465	1495199
overlap_134Vc041_134Vc042	145Vc101	22321	100.000	12087	0	12087	100	12087	1	12087	3052981	1129127	1141213
overlap_134Vc041_134Vc042	145Vc101	2324	100.000	1258	0	1258	100	12087	10045	11302	3052981	2633867	2635124
overlap_134Vc041_134Vc042	145Vc101	2281	99.290	1258	0	1267	100	12087	10045	11302	3052981	1496464	1495198
overlap_134Vc041_134Vc042	145Vc091	22321	100.000	12087	0	12087	100	12087	1	12087	3052984	1129130	1141216
overlap_134Vc041_134Vc042	145Vc091	2324	100.000	1258	0	1258	100	12087	10045	11302	3052984	2633869	2635126
overlap_134Vc041_134Vc042	145Vc091	2281	99.290	1258	0	1267	100	12087	10045	11302	3052984	1496467	1495201
overlap_134Vc041_134Vc042	145Vc081	22321	100.000	12087	0	12087	100	12087	1	12087	3052978	1129128	1141214
overlap_134Vc041_134Vc042	145Vc081	2324	100.000	1258	0	1258	100	12087	10045	11302	3052978	2633867	2635124
overlap_134Vc041_134Vc042	145Vc081	2281	99.290	1258	0	1267	100	12087	10045	11302	3052978	1496465	1495199
overlap_134Vc041_134Vc042	145Vc071	22321	100.000	12087	0	12087	100	12087	1	12087	3052979	1129128	1141214
overlap_134Vc041_134Vc042	145Vc071	2324	100.000	1258	0	1258	100	12087	10045	11302	3052979	2633865	2635122
overlap_134Vc041_134Vc042	145Vc071	2281	99.290	1258	0	1267	100	12087	10045	11302	3052979	1496465	1495199
overlap_134Vc041_134Vc042	145Vc061	22321	100.000	12087	0	12087	100	12087	1	12087	3052983	1129128	1141214
overlap_134Vc041_134Vc042	145Vc061	2324	100.000	1258	0	1258	100	12087	10045	11302	3052983	2633868	2635125
overlap_134Vc041_134Vc042	145Vc061	2281	99.290	1258	0	1267	100	12087	10045	11302	3052983	1496465	1495199
overlap_134Vc041_134Vc042	145Vc051	22321	100.000	12087	0	12087	100	12087	1	12087	3050108	1129128	1141214
overlap_134Vc041_134Vc042	145Vc051	2324	100.000	1258	0	1258	100	12087	10045	11302	3050108	2633470	2634727
overlap_134Vc041_134Vc042	145Vc051	2281	99.290	1258	0	1267	100	12087	10045	11302	3050108	1495781	1494515
overlap_134Vc041_134Vc042	145Vc041	22321	100.000	12087	0	12087	100	12087	1	12087	3052983	1129128	1141214
overlap_134Vc041_134Vc042	145Vc041	2324	100.000	1258	0	1258	100	12087	10045	11302	3052983	2633868	2635125
overlap_134Vc041_134Vc042	145Vc041	2281	99.290	1258	0	1267	100	12087	10045	11302	3052983	1496465	1495199
overlap_134Vc041_134Vc042	145Vc021	22321	100.000	12087	0	12087	100	12087	1	12087	3052980	1129128	1141214
overlap_134Vc041_134Vc042	145Vc021	2324	100.000	1258	0	1258	100	12087	10045	11302	3052980	2633866	2635123
overlap_134Vc041_134Vc042	145Vc021	2281	99.290	1258	0	1267	100	12087	10045	11302	3052980	1496465	1495199
overlap_134Vc041_134Vc042	145Vc011	22321	100.000	12087	0	12087	100	12087	1	12087	3052981	1129128	1141214
overlap_134Vc041_134Vc042	145Vc011	2324	100.000	1258	0	1258	100	12087	10045	11302	3052981	2633868	2635125
overlap_134Vc041_134Vc042	145Vc011	2281	99.290	1258	0	1267	100	12087	10045	11302	3052981	1496465	1495199
overlap_134Vc041_134Vc042	144Vc101	22321	100.000	12087	0	12087	100	12087	1	12087	3052994	1129128	1141214
overlap_134Vc041_134Vc042	144Vc101	2324	100.000	1258	0	1258	100	12087	10045	11302	3052994	2633879	2635136
overlap_134Vc041_134Vc042	144Vc101	2281	99.290	1258	0	1267	100	12087	10045	11302	3052994	1496474	1495208
overlap_134Vc041_134Vc042	144Vc091	22321	100.000	12087	0	12087	100	12087	1	12087	3052990	1129127	1141213
overlap_134Vc041_134Vc042	144Vc091	2324	100.000	1258	0	1258	100	12087	10045	11302	3052990	2633878	2635135
overlap_134Vc041_134Vc042	144Vc091	2281	99.290	1258	0	1267	100	12087	10045	11302	3052990	1496473	1495207
overlap_134Vc041_134Vc042	144Vc081	22321	100.000	12087	0	12087	100	12087	1	12087	3052989	1129126	1141212
overlap_134Vc041_134Vc042	144Vc081	2324	100.000	1258	0	1258	100	12087	10045	11302	3052989	2633874	2635131
overlap_134Vc041_134Vc042	144Vc081	2281	99.290	1258	0	1267	100	12087	10045	11302	3052989	1496472	1495206
overlap_134Vc041_134Vc042	144Vc071	22321	100.000	12087	0	12087	100	12087	1	12087	3052992	1129127	1141213
overlap_134Vc041_134Vc042	144Vc071	2318	99.921	1258	0	1259	100	12087	10045	11302	3052992	2633878	2635136
overlap_134Vc041_134Vc042	144Vc071	2281	99.290	1258	0	1267	100	12087	10045	11302	3052992	1496473	1495207
overlap_134Vc041_134Vc042	144Vc061	22321	100.000	12087	0	12087	100	12087	1	12087	3052996	1129129	1141215
overlap_134Vc041_134Vc042	144Vc061	2324	100.000	1258	0	1258	100	12087	10045	11302	3052996	2633883	2635140
overlap_134Vc041_134Vc042	144Vc061	2281	99.290	1258	0	1267	100	12087	10045	11302	3052996	1496475	1495209
overlap_134Vc041_134Vc042	144Vc041	22321	100.000	12087	0	12087	100	12087	1	12087	3041903	1129127	1141213
overlap_134Vc041_134Vc042	144Vc041	2324	100.000	1258	0	1258	100	12087	10045	11302	3041903	2633875	2635132
overlap_134Vc041_134Vc042	144Vc041	2281	99.290	1258	0	1267	100	12087	10045	11302	3041903	1496473	1495207
overlap_134Vc041_134Vc042	144Vc031	22321	100.000	12087	0	12087	100	12087	1	12087	3052989	1129128	1141214
overlap_134Vc041_134Vc042	144Vc031	2324	100.000	1258	0	1258	100	12087	10045	11302	3052989	2633876	2635133
overlap_134Vc041_134Vc042	144Vc031	2281	99.290	1258	0	1267	100	12087	10045	11302	3052989	1496474	1495208
overlap_134Vc041_134Vc042	144Vc021	22321	100.000	12087	0	12087	100	12087	1	12087	3052989	1129127	1141213
overlap_134Vc041_134Vc042	144Vc021	2324	100.000	1258	0	1258	100	12087	10045	11302	3052989	2633876	2635133
overlap_134Vc041_134Vc042	144Vc021	2281	99.290	1258	0	1267	100	12087	10045	11302	3052989	1496473	1495207
overlap_134Vc041_134Vc042	144Vc011	22321	100.000	12087	0	12087	100	12087	1	12087	3052990	1129128	1141214
overlap_134Vc041_134Vc042	144Vc011	2324	100.000	1258	0	1258	100	12087	10045	11302	3052990	2633876	2635133
overlap_134Vc041_134Vc042	144Vc011	2281	99.290	1258	0	1267	100	12087	10045	11302	3052990	1496474	1495208
overlap_134Vc041_134Vc042	143Vc101	22321	100.000	12087	0	12087	100	12087	1	12087	3052982	1129127	1141213
overlap_134Vc041_134Vc042	143Vc101	2324	100.000	1258	0	1258	100	12087	10045	11302	3052982	2633868	2635125
overlap_134Vc041_134Vc042	143Vc101	2281	99.290	1258	0	1267	100	12087	10045	11302	3052982	1496464	1495198
overlap_134Vc041_134Vc042	143Vc091	22321	100.000	12087	0	12087	100	12087	1	12087	3052978	1129126	1141212
overlap_134Vc041_134Vc042	143Vc091	2324	100.000	1258	0	1258	100	12087	10045	11302	3052978	2633865	2635122
overlap_134Vc041_134Vc042	143Vc091	2281	99.290	1258	0	1267	100	12087	10045	11302	3052978	1496463	1495197
overlap_134Vc041_134Vc042	143Vc081	22321	100.000	12087	0	12087	100	12087	1	12087	3052980	1129128	1141214
overlap_134Vc041_134Vc042	143Vc081	2324	100.000	1258	0	1258	100	12087	10045	11302	3052980	2633866	2635123
overlap_134Vc041_134Vc042	143Vc081	2281	99.290	1258	0	1267	100	12087	10045	11302	3052980	1496465	1495199
overlap_134Vc041_134Vc042	143Vc071	22321	100.000	12087	0	12087	100	12087	1	12087	3052979	1129126	1141212
overlap_134Vc041_134Vc042	143Vc071	2324	100.000	1258	0	1258	100	12087	10045	11302	3052979	2633865	2635122
overlap_134Vc041_134Vc042	143Vc071	2281	99.290	1258	0	1267	100	12087	10045	11302	3052979	1496463	1495197
overlap_134Vc041_134Vc042	143Vc051	22321	100.000	12087	0	12087	100	12087	1	12087	3052979	1129126	1141212
overlap_134Vc041_134Vc042	143Vc051	2324	100.000	1258	0	1258	100	12087	10045	11302	3052979	2633866	2635123
overlap_134Vc041_134Vc042	143Vc051	2281	99.290	1258	0	1267	100	12087	10045	11302	3052979	1496463	1495197
overlap_134Vc041_134Vc042	143Vc041	22321	100.000	12087	0	12087	100	12087	1	12087	3052981	1129127	1141213
overlap_134Vc041_134Vc042	143Vc041	2324	100.000	1258	0	1258	100	12087	10045	11302	3052981	2633867	2635124
overlap_134Vc041_134Vc042	143Vc041	2281	99.290	1258	0	1267	100	12087	10045	11302	3052981	1496464	1495198
overlap_134Vc041_134Vc042	143Vc031	22321	100.000	12087	0	12087	100	12087	1	12087	3052982	1129126	1141212
overlap_134Vc041_134Vc042	143Vc031	2324	100.000	1258	0	1258	100	12087	10045	11302	3052982	2633867	2635124
overlap_134Vc041_134Vc042	143Vc031	2281	99.290	1258	0	1267	100	12087	10045	11302	3052982	1496463	1495197
overlap_134Vc041_134Vc042	143Vc011	22321	100.000	12087	0	12087	100	12087	1	12087	3052977	1129126	1141212
overlap_134Vc041_134Vc042	143Vc011	2324	100.000	1258	0	1258	100	12087	10045	11302	3052977	2633864	2635121
overlap_134Vc041_134Vc042	143Vc011	2281	99.290	1258	0	1267	100	12087	10045	11302	3052977	1496463	1495197
overlap_134Vc041_134Vc042	142Vc101	22321	100.000	12087	0	12087	100	12087	1	12087	3052980	1129128	1141214
overlap_134Vc041_134Vc042	142Vc101	2324	100.000	1258	0	1258	100	12087	10045	11302	3052980	2633867	2635124
overlap_134Vc041_134Vc042	142Vc101	2281	99.290	1258	0	1267	100	12087	10045	11302	3052980	1496465	1495199
overlap_134Vc041_134Vc042	142Vc091	22321	100.000	12087	0	12087	100	12087	1	12087	3052980	1129128	1141214
overlap_134Vc041_134Vc042	142Vc091	2324	100.000	1258	0	1258	100	12087	10045	11302	3052980	2633868	2635125
overlap_134Vc041_134Vc042	142Vc091	2281	99.290	1258	0	1267	100	12087	10045	11302	3052980	1496465	1495199
overlap_134Vc041_134Vc042	142Vc081	22321	100.000	12087	0	12087	100	12087	1	12087	3052979	1129128	1141214
overlap_134Vc041_134Vc042	142Vc081	2324	100.000	1258	0	1258	100	12087	10045	11302	3052979	2633867	2635124
overlap_134Vc041_134Vc042	142Vc081	2281	99.290	1258	0	1267	100	12087	10045	11302	3052979	1496465	1495199
overlap_134Vc041_134Vc042	142Vc071	22321	100.000	12087	0	12087	100	12087	1	12087	3052981	1129129	1141215
overlap_134Vc041_134Vc042	142Vc071	2324	100.000	1258	0	1258	100	12087	10045	11302	3052981	2633868	2635125
overlap_134Vc041_134Vc042	142Vc071	2281	99.290	1258	0	1267	100	12087	10045	11302	3052981	1496466	1495200
overlap_134Vc041_134Vc042	142Vc061	22321	100.000	12087	0	12087	100	12087	1	12087	3052978	1129128	1141214
overlap_134Vc041_134Vc042	142Vc061	2324	100.000	1258	0	1258	100	12087	10045	11302	3052978	2633864	2635121
overlap_134Vc041_134Vc042	142Vc061	2281	99.290	1258	0	1267	100	12087	10045	11302	3052978	1496465	1495199
overlap_134Vc041_134Vc042	142Vc051	22321	100.000	12087	0	12087	100	12087	1	12087	3052978	1129127	1141213
overlap_134Vc041_134Vc042	142Vc051	2324	100.000	1258	0	1258	100	12087	10045	11302	3052978	2633865	2635122
overlap_134Vc041_134Vc042	142Vc051	2281	99.290	1258	0	1267	100	12087	10045	11302	3052978	1496464	1495198
overlap_134Vc041_134Vc042	142Vc031	22321	100.000	12087	0	12087	100	12087	1	12087	3052982	1129129	1141215
overlap_134Vc041_134Vc042	142Vc031	2324	100.000	1258	0	1258	100	12087	10045	11302	3052982	2633868	2635125
overlap_134Vc041_134Vc042	142Vc031	2281	99.290	1258	0	1267	100	12087	10045	11302	3052982	1496466	1495200
overlap_134Vc041_134Vc042	141Vc102	22321	100.000	12087	0	12087	100	12087	1	12087	1059169	230812	242898
overlap_134Vc041_134Vc042	141Vc102	3771	100.000	2042	0	2042	100	12087	10045	12086	1059169	210190	208149
overlap_134Vc041_134Vc042	141Vc102	2331	100.000	1262	0	1262	100	12087	10044	11305	1059169	273820	275081
overlap_134Vc041_134Vc042	141Vc102	2324	100.000	1258	0	1258	100	12087	10045	11302	1059169	575460	574203
overlap_134Vc041_134Vc042	141Vc101	22321	100.000	12087	0	12087	100	12087	1	12087	2969410	1136676	1148762
overlap_134Vc041_134Vc042	141Vc101	2281	99.290	1258	0	1267	100	12087	10045	11302	2969410	1504468	1503202
overlap_134Vc041_134Vc042	141Vc092	22321	100.000	12087	0	12087	100	12087	1	12087	1059175	230818	242904
overlap_134Vc041_134Vc042	141Vc092	3771	100.000	2042	0	2042	100	12087	10045	12086	1059175	210196	208155
overlap_134Vc041_134Vc042	141Vc092	2331	100.000	1262	0	1262	100	12087	10044	11305	1059175	273826	275087
overlap_134Vc041_134Vc042	141Vc092	2324	100.000	1258	0	1258	100	12087	10045	11302	1059175	575466	574209
overlap_134Vc041_134Vc042	141Vc091	22321	100.000	12087	0	12087	100	12087	1	12087	2969432	1136698	1148784
overlap_134Vc041_134Vc042	141Vc091	2281	99.290	1258	0	1267	100	12087	10045	11302	2969432	1504490	1503224
overlap_134Vc041_134Vc042	141Vc082	22321	100.000	12087	0	12087	100	12087	1	12087	1059170	230812	242898
overlap_134Vc041_134Vc042	141Vc082	3771	100.000	2042	0	2042	100	12087	10045	12086	1059170	210190	208149
overlap_134Vc041_134Vc042	141Vc082	2331	100.000	1262	0	1262	100	12087	10044	11305	1059170	273820	275081
overlap_134Vc041_134Vc042	141Vc082	2324	100.000	1258	0	1258	100	12087	10045	11302	1059170	575460	574203
overlap_134Vc041_134Vc042	141Vc081	22321	100.000	12087	0	12087	100	12087	1	12087	2969436	1136690	1148776
overlap_134Vc041_134Vc042	141Vc081	2281	99.290	1258	0	1267	100	12087	10045	11302	2969436	1504482	1503216
overlap_134Vc041_134Vc042	141Vc072	22321	100.000	12087	0	12087	100	12087	1	12087	1060937	232580	244666
overlap_134Vc041_134Vc042	141Vc072	3771	100.000	2042	0	2042	100	12087	10045	12086	1060937	211957	209916
overlap_134Vc041_134Vc042	141Vc072	2331	100.000	1262	0	1262	100	12087	10044	11305	1060937	275588	276849
overlap_134Vc041_134Vc042	141Vc072	2324	100.000	1258	0	1258	100	12087	10045	11302	1060937	577228	575971
overlap_134Vc041_134Vc042	141Vc071	22321	100.000	12087	0	12087	100	12087	1	12087	2969431	1136691	1148777
overlap_134Vc041_134Vc042	141Vc071	2281	99.290	1258	0	1267	100	12087	10045	11302	2969431	1504483	1503217
overlap_134Vc041_134Vc042	141Vc062	22321	100.000	12087	0	12087	100	12087	1	12087	1060937	232579	244665
overlap_134Vc041_134Vc042	141Vc062	3771	100.000	2042	0	2042	100	12087	10045	12086	1060937	211957	209916
overlap_134Vc041_134Vc042	141Vc062	2331	100.000	1262	0	1262	100	12087	10044	11305	1060937	275587	276848
overlap_134Vc041_134Vc042	141Vc062	2324	100.000	1258	0	1258	100	12087	10045	11302	1060937	577227	575970
overlap_134Vc041_134Vc042	141Vc061	22321	100.000	12087	0	12087	100	12087	1	12087	2969424	1136689	1148775
overlap_134Vc041_134Vc042	141Vc061	2281	99.290	1258	0	1267	100	12087	10045	11302	2969424	1504481	1503215
overlap_134Vc041_134Vc042	141Vc051	22321	100.000	12087	0	12087	100	12087	1	12087	2969427	1136689	1148775
overlap_134Vc041_134Vc042	141Vc051	2281	99.290	1258	0	1267	100	12087	10045	11302	2969427	1504481	1503215
overlap_134Vc041_134Vc042	141Vc042	22321	100.000	12087	0	12087	100	12087	1	12087	1059170	230812	242898
overlap_134Vc041_134Vc042	141Vc042	3771	100.000	2042	0	2042	100	12087	10045	12086	1059170	210190	208149
overlap_134Vc041_134Vc042	141Vc042	2331	100.000	1262	0	1262	100	12087	10044	11305	1059170	273820	275081
overlap_134Vc041_134Vc042	141Vc042	2324	100.000	1258	0	1258	100	12087	10045	11302	1059170	575461	574204
overlap_134Vc041_134Vc042	141Vc041	22321	100.000	12087	0	12087	100	12087	1	12087	2969423	1136689	1148775
overlap_134Vc041_134Vc042	141Vc041	2281	99.290	1258	0	1267	100	12087	10045	11302	2969423	1504480	1503214
overlap_134Vc041_134Vc042	141Vc032	22321	100.000	12087	0	12087	100	12087	1	12087	1059168	230812	242898
overlap_134Vc041_134Vc042	141Vc032	3771	100.000	2042	0	2042	100	12087	10045	12086	1059168	210190	208149
overlap_134Vc041_134Vc042	141Vc032	2331	100.000	1262	0	1262	100	12087	10044	11305	1059168	273820	275081
overlap_134Vc041_134Vc042	141Vc032	2324	100.000	1258	0	1258	100	12087	10045	11302	1059168	575460	574203
overlap_134Vc041_134Vc042	141Vc031	22321	100.000	12087	0	12087	100	12087	1	12087	2968196	1136691	1148777
overlap_134Vc041_134Vc042	141Vc031	2281	99.290	1258	0	1267	100	12087	10045	11302	2968196	1504483	1503217
overlap_134Vc041_134Vc042	141Vc022	22321	100.000	12087	0	12087	100	12087	1	12087	1059167	230812	242898
overlap_134Vc041_134Vc042	141Vc022	3771	100.000	2042	0	2042	100	12087	10045	12086	1059167	210190	208149
overlap_134Vc041_134Vc042	141Vc022	2331	100.000	1262	0	1262	100	12087	10044	11305	1059167	273820	275081
overlap_134Vc041_134Vc042	141Vc022	2324	100.000	1258	0	1258	100	12087	10045	11302	1059167	575460	574203
overlap_134Vc041_134Vc042	141Vc012	22321	100.000	12087	0	12087	100	12087	1	12087	1059171	230812	242898
overlap_134Vc041_134Vc042	141Vc012	3771	100.000	2042	0	2042	100	12087	10045	12086	1059171	210190	208149
overlap_134Vc041_134Vc042	141Vc012	2331	100.000	1262	0	1262	100	12087	10044	11305	1059171	273821	275082
overlap_134Vc041_134Vc042	141Vc012	2324	100.000	1258	0	1258	100	12087	10045	11302	1059171	575461	574204
overlap_134Vc041_134Vc042	140Vc101	22321	100.000	12087	0	12087	100	12087	1	12087	2969430	1136690	1148776
overlap_134Vc041_134Vc042	140Vc101	2281	99.290	1258	0	1267	100	12087	10045	11302	2969430	1504482	1503216
overlap_134Vc041_134Vc042	140Vc091	22321	100.000	12087	0	12087	100	12087	1	12087	2968609	1136690	1148776
overlap_134Vc041_134Vc042	140Vc091	2281	99.290	1258	0	1267	100	12087	10045	11302	2968609	1504482	1503216
overlap_134Vc041_134Vc042	140Vc082	22321	100.000	12087	0	12087	100	12087	1	12087	1059169	230812	242898
overlap_134Vc041_134Vc042	140Vc082	3771	100.000	2042	0	2042	100	12087	10045	12086	1059169	210190	208149
overlap_134Vc041_134Vc042	140Vc082	2331	100.000	1262	0	1262	100	12087	10044	11305	1059169	273820	275081
overlap_134Vc041_134Vc042	140Vc082	2324	100.000	1258	0	1258	100	12087	10045	11302	1059169	575460	574203
overlap_134Vc041_134Vc042	140Vc081	22321	100.000	12087	0	12087	100	12087	1	12087	2972525	1139786	1151872
overlap_134Vc041_134Vc042	140Vc081	2281	99.290	1258	0	1267	100	12087	10045	11302	2972525	1507581	1506315
overlap_134Vc041_134Vc042	140Vc071	22321	100.000	12087	0	12087	100	12087	1	12087	2969429	1136690	1148776
overlap_134Vc041_134Vc042	140Vc071	2281	99.290	1258	0	1267	100	12087	10045	11302	2969429	1504482	1503216
overlap_134Vc041_134Vc042	140Vc061	22321	100.000	12087	0	12087	100	12087	1	12087	2969590	1136705	1148791
overlap_134Vc041_134Vc042	140Vc061	2281	99.290	1258	0	1267	100	12087	10045	11302	2969590	1504497	1503231
overlap_134Vc041_134Vc042	140Vc051	22321	100.000	12087	0	12087	100	12087	1	12087	2950900	1136690	1148776
overlap_134Vc041_134Vc042	140Vc051	2281	99.290	1258	0	1267	100	12087	10045	11302	2950900	1504482	1503216
overlap_134Vc041_134Vc042	140Vc042	22321	100.000	12087	0	12087	100	12087	1	12087	1059173	230813	242899
overlap_134Vc041_134Vc042	140Vc042	3771	100.000	2042	0	2042	100	12087	10045	12086	1059173	210191	208150
overlap_134Vc041_134Vc042	140Vc042	2331	100.000	1262	0	1262	100	12087	10044	11305	1059173	273821	275082
overlap_134Vc041_134Vc042	140Vc042	2324	100.000	1258	0	1258	100	12087	10045	11302	1059173	575463	574206
overlap_134Vc041_134Vc042	140Vc032	22321	100.000	12087	0	12087	100	12087	1	12087	1059170	230812	242898
overlap_134Vc041_134Vc042	140Vc032	3771	100.000	2042	0	2042	100	12087	10045	12086	1059170	210190	208149
overlap_134Vc041_134Vc042	140Vc032	2331	100.000	1262	0	1262	100	12087	10044	11305	1059170	273820	275081
overlap_134Vc041_134Vc042	140Vc032	2324	100.000	1258	0	1258	100	12087	10045	11302	1059170	575460	574203
overlap_134Vc041_134Vc042	140Vc031	22321	100.000	12087	0	12087	100	12087	1	12087	2969427	1136690	1148776
overlap_134Vc041_134Vc042	140Vc031	2281	99.290	1258	0	1267	100	12087	10045	11302	2969427	1504482	1503216
overlap_134Vc041_134Vc042	140Vc022	22321	100.000	12087	0	12087	100	12087	1	12087	1062960	234605	246691
overlap_134Vc041_134Vc042	140Vc022	2604	100.000	1410	0	1410	100	12087	10677	12086	1062960	213251	211842
overlap_134Vc041_134Vc042	140Vc022	2331	100.000	1262	0	1262	100	12087	10044	11305	1062960	277613	278874
overlap_134Vc041_134Vc042	140Vc022	2324	100.000	1258	0	1258	100	12087	10045	11302	1062960	579252	577995
overlap_134Vc041_134Vc042	140Vc022	1168	100.000	632	0	632	100	12087	10045	10676	1062960	213983	213352
overlap_134Vc041_134Vc042	140Vc021	22321	100.000	12087	0	12087	100	12087	1	12087	2963473	1136689	1148775
overlap_134Vc041_134Vc042	140Vc021	2281	99.290	1258	0	1267	100	12087	10045	11302	2963473	1504481	1503215
overlap_134Vc041_134Vc042	140Vc012	22321	100.000	12087	0	12087	100	12087	1	12087	1059170	230812	242898
overlap_134Vc041_134Vc042	140Vc012	3771	100.000	2042	0	2042	100	12087	10045	12086	1059170	210190	208149
overlap_134Vc041_134Vc042	140Vc012	2331	100.000	1262	0	1262	100	12087	10044	11305	1059170	273820	275081
overlap_134Vc041_134Vc042	140Vc012	2324	100.000	1258	0	1258	100	12087	10045	11302	1059170	575460	574203
overlap_134Vc041_134Vc042	140Vc011	22321	100.000	12087	0	12087	100	12087	1	12087	2969423	1136690	1148776
overlap_134Vc041_134Vc042	140Vc011	2281	99.290	1258	0	1267	100	12087	10045	11302	2969423	1504482	1503216
overlap_134Vc041_134Vc042	139Vc102	22321	100.000	12087	0	12087	100	12087	1	12087	1078990	230819	242905
overlap_134Vc041_134Vc042	139Vc102	3771	100.000	2042	0	2042	100	12087	10045	12086	1078990	210197	208156
overlap_134Vc041_134Vc042	139Vc102	2331	100.000	1262	0	1262	100	12087	10044	11305	1078990	291874	293135
overlap_134Vc041_134Vc042	139Vc102	2324	100.000	1258	0	1258	100	12087	10045	11302	1078990	595280	594023
overlap_134Vc041_134Vc042	139Vc101	22321	100.000	12087	0	12087	100	12087	1	12087	3058991	1136685	1148771
overlap_134Vc041_134Vc042	139Vc101	2281	99.290	1258	0	1267	100	12087	10045	11302	3058991	1504477	1503211
overlap_134Vc041_134Vc042	139Vc082	22321	100.000	12087	0	12087	100	12087	1	12087	1078987	230818	242904
overlap_134Vc041_134Vc042	139Vc082	3771	100.000	2042	0	2042	100	12087	10045	12086	1078987	210196	208155
overlap_134Vc041_134Vc042	139Vc082	2331	100.000	1262	0	1262	100	12087	10044	11305	1078987	291871	293132
overlap_134Vc041_134Vc042	139Vc082	2324	100.000	1258	0	1258	100	12087	10045	11302	1078987	595278	594021
overlap_134Vc041_134Vc042	139Vc081	22321	100.000	12087	0	12087	100	12087	1	12087	3096938	1174688	1186774
overlap_134Vc041_134Vc042	139Vc081	2281	99.290	1258	0	1267	100	12087	10045	11302	3096938	1542481	1541215
overlap_134Vc041_134Vc042	139Vc072	22321	100.000	12087	0	12087	100	12087	1	12087	1078993	230818	242904
overlap_134Vc041_134Vc042	139Vc072	3771	100.000	2042	0	2042	100	12087	10045	12086	1078993	210196	208155
overlap_134Vc041_134Vc042	139Vc072	2331	100.000	1262	0	1262	100	12087	10044	11305	1078993	291872	293133
overlap_134Vc041_134Vc042	139Vc072	2324	100.000	1258	0	1258	100	12087	10045	11302	1078993	595279	594022
overlap_134Vc041_134Vc042	139Vc071	22321	100.000	12087	0	12087	100	12087	1	12087	3058934	1136684	1148770
overlap_134Vc041_134Vc042	139Vc071	2281	99.290	1258	0	1267	100	12087	10045	11302	3058934	1504477	1503211
overlap_134Vc041_134Vc042	139Vc062	22321	100.000	12087	0	12087	100	12087	1	12087	1078987	230818	242904
overlap_134Vc041_134Vc042	139Vc062	3771	100.000	2042	0	2042	100	12087	10045	12086	1078987	210196	208155
overlap_134Vc041_134Vc042	139Vc062	2331	100.000	1262	0	1262	100	12087	10044	11305	1078987	291871	293132
overlap_134Vc041_134Vc042	139Vc062	2324	100.000	1258	0	1258	100	12087	10045	11302	1078987	595278	594021
overlap_134Vc041_134Vc042	139Vc061	22321	100.000	12087	0	12087	100	12087	1	12087	3058933	1136684	1148770
overlap_134Vc041_134Vc042	139Vc061	2281	99.290	1258	0	1267	100	12087	10045	11302	3058933	1504476	1503210
overlap_134Vc041_134Vc042	139Vc052	22321	100.000	12087	0	12087	100	12087	1	12087	1078988	230818	242904
overlap_134Vc041_134Vc042	139Vc052	3771	100.000	2042	0	2042	100	12087	10045	12086	1078988	210196	208155
overlap_134Vc041_134Vc042	139Vc052	2331	100.000	1262	0	1262	100	12087	10044	11305	1078988	291871	293132
overlap_134Vc041_134Vc042	139Vc052	2324	100.000	1258	0	1258	100	12087	10045	11302	1078988	595278	594021
overlap_134Vc041_134Vc042	139Vc051	22321	100.000	12087	0	12087	100	12087	1	12087	3058883	1136638	1148724
overlap_134Vc041_134Vc042	139Vc051	2281	99.290	1258	0	1267	100	12087	10045	11302	3058883	1504430	1503164
overlap_134Vc041_134Vc042	139Vc042	22321	100.000	12087	0	12087	100	12087	1	12087	1078987	230818	242904
overlap_134Vc041_134Vc042	139Vc042	3771	100.000	2042	0	2042	100	12087	10045	12086	1078987	210196	208155
overlap_134Vc041_134Vc042	139Vc042	2331	100.000	1262	0	1262	100	12087	10044	11305	1078987	291871	293132
overlap_134Vc041_134Vc042	139Vc042	2324	100.000	1258	0	1258	100	12087	10045	11302	1078987	595278	594021
overlap_134Vc041_134Vc042	139Vc041	22321	100.000	12087	0	12087	100	12087	1	12087	3058928	1136683	1148769
overlap_134Vc041_134Vc042	139Vc041	2281	99.290	1258	0	1267	100	12087	10045	11302	3058928	1504475	1503209
overlap_134Vc041_134Vc042	139Vc032	22321	100.000	12087	0	12087	100	12087	1	12087	1078987	230818	242904
overlap_134Vc041_134Vc042	139Vc032	3771	100.000	2042	0	2042	100	12087	10045	12086	1078987	210196	208155
overlap_134Vc041_134Vc042	139Vc032	2331	100.000	1262	0	1262	100	12087	10044	11305	1078987	291871	293132
overlap_134Vc041_134Vc042	139Vc032	2324	100.000	1258	0	1258	100	12087	10045	11302	1078987	595278	594021
overlap_134Vc041_134Vc042	139Vc031	22321	100.000	12087	0	12087	100	12087	1	12087	3058929	1136684	1148770
overlap_134Vc041_134Vc042	139Vc031	2281	99.290	1258	0	1267	100	12087	10045	11302	3058929	1504476	1503210
overlap_134Vc041_134Vc042	139Vc022	22321	100.000	12087	0	12087	100	12087	1	12087	1078991	230818	242904
overlap_134Vc041_134Vc042	139Vc022	3771	100.000	2042	0	2042	100	12087	10045	12086	1078991	210196	208155
overlap_134Vc041_134Vc042	139Vc022	2331	100.000	1262	0	1262	100	12087	10044	11305	1078991	291873	293134
overlap_134Vc041_134Vc042	139Vc022	2324	100.000	1258	0	1258	100	12087	10045	11302	1078991	595281	594024
overlap_134Vc041_134Vc042	139Vc021	22321	100.000	12087	0	12087	100	12087	1	12087	3058932	1136685	1148771
overlap_134Vc041_134Vc042	139Vc021	2281	99.290	1258	0	1267	100	12087	10045	11302	3058932	1504477	1503211
overlap_134Vc041_134Vc042	139Vc012	22321	100.000	12087	0	12087	100	12087	1	12087	1078987	230818	242904
overlap_134Vc041_134Vc042	139Vc012	3771	100.000	2042	0	2042	100	12087	10045	12086	1078987	210196	208155
overlap_134Vc041_134Vc042	139Vc012	2331	100.000	1262	0	1262	100	12087	10044	11305	1078987	291871	293132
overlap_134Vc041_134Vc042	139Vc012	2324	100.000	1258	0	1258	100	12087	10045	11302	1078987	595278	594021
overlap_134Vc041_134Vc042	139Vc011	22321	100.000	12087	0	12087	100	12087	1	12087	3058930	1136684	1148770
overlap_134Vc041_134Vc042	139Vc011	2281	99.290	1258	0	1267	100	12087	10045	11302	3058930	1504476	1503210
overlap_134Vc041_134Vc042	138Vc102	22321	100.000	12087	0	12087	100	12087	1	12087	1078987	230818	242904
overlap_134Vc041_134Vc042	138Vc102	3771	100.000	2042	0	2042	100	12087	10045	12086	1078987	210196	208155
overlap_134Vc041_134Vc042	138Vc102	2331	100.000	1262	0	1262	100	12087	10044	11305	1078987	291871	293132
overlap_134Vc041_134Vc042	138Vc102	2324	100.000	1258	0	1258	100	12087	10045	11302	1078987	595278	594021
overlap_134Vc041_134Vc042	138Vc101	22321	100.000	12087	0	12087	100	12087	1	12087	3058931	1136684	1148770
overlap_134Vc041_134Vc042	138Vc101	2281	99.290	1258	0	1267	100	12087	10045	11302	3058931	1504476	1503210
overlap_134Vc041_134Vc042	138Vc092	22321	100.000	12087	0	12087	100	12087	1	12087	1078987	230818	242904
overlap_134Vc041_134Vc042	138Vc092	3771	100.000	2042	0	2042	100	12087	10045	12086	1078987	210196	208155
overlap_134Vc041_134Vc042	138Vc092	2331	100.000	1262	0	1262	100	12087	10044	11305	1078987	291871	293132
overlap_134Vc041_134Vc042	138Vc092	2324	100.000	1258	0	1258	100	12087	10045	11302	1078987	595278	594021
overlap_134Vc041_134Vc042	138Vc091	22321	100.000	12087	0	12087	100	12087	1	12087	3058931	1136685	1148771
overlap_134Vc041_134Vc042	138Vc091	2281	99.290	1258	0	1267	100	12087	10045	11302	3058931	1504477	1503211
overlap_134Vc041_134Vc042	138Vc082	22321	100.000	12087	0	12087	100	12087	1	12087	1078987	230818	242904
overlap_134Vc041_134Vc042	138Vc082	3771	100.000	2042	0	2042	100	12087	10045	12086	1078987	210196	208155
overlap_134Vc041_134Vc042	138Vc082	2331	100.000	1262	0	1262	100	12087	10044	11305	1078987	291871	293132
overlap_134Vc041_134Vc042	138Vc082	2324	100.000	1258	0	1258	100	12087	10045	11302	1078987	595278	594021
overlap_134Vc041_134Vc042	138Vc081	22321	100.000	12087	0	12087	100	12087	1	12087	3058933	1136684	1148770
overlap_134Vc041_134Vc042	138Vc081	2281	99.290	1258	0	1267	100	12087	10045	11302	3058933	1504476	1503210
overlap_134Vc041_134Vc042	138Vc072	22321	100.000	12087	0	12087	100	12087	1	12087	1078986	230818	242904
overlap_134Vc041_134Vc042	138Vc072	3771	100.000	2042	0	2042	100	12087	10045	12086	1078986	210196	208155
overlap_134Vc041_134Vc042	138Vc072	2331	100.000	1262	0	1262	100	12087	10044	11305	1078986	291871	293132
overlap_134Vc041_134Vc042	138Vc072	2324	100.000	1258	0	1258	100	12087	10045	11302	1078986	595278	594021
overlap_134Vc041_134Vc042	138Vc071	22321	100.000	12087	0	12087	100	12087	1	12087	3058925	1136681	1148767
overlap_134Vc041_134Vc042	138Vc071	2281	99.290	1258	0	1267	100	12087	10045	11302	3058925	1504473	1503207
overlap_134Vc041_134Vc042	138Vc062	22321	100.000	12087	0	12087	100	12087	1	12087	1078986	230818	242904
overlap_134Vc041_134Vc042	138Vc062	3771	100.000	2042	0	2042	100	12087	10045	12086	1078986	210196	208155
overlap_134Vc041_134Vc042	138Vc062	2331	100.000	1262	0	1262	100	12087	10044	11305	1078986	291871	293132
overlap_134Vc041_134Vc042	138Vc062	2324	100.000	1258	0	1258	100	12087	10045	11302	1078986	595277	594020
overlap_134Vc041_134Vc042	138Vc061	22321	100.000	12087	0	12087	100	12087	1	12087	3058929	1136684	1148770
overlap_134Vc041_134Vc042	138Vc061	2281	99.290	1258	0	1267	100	12087	10045	11302	3058929	1504476	1503210
overlap_134Vc041_134Vc042	138Vc052	22321	100.000	12087	0	12087	100	12087	1	12087	1078985	230818	242904
overlap_134Vc041_134Vc042	138Vc052	3771	100.000	2042	0	2042	100	12087	10045	12086	1078985	210196	208155
overlap_134Vc041_134Vc042	138Vc052	2331	100.000	1262	0	1262	100	12087	10044	11305	1078985	291870	293131
overlap_134Vc041_134Vc042	138Vc052	2324	100.000	1258	0	1258	100	12087	10045	11302	1078985	595277	594020
overlap_134Vc041_134Vc042	138Vc051	22321	100.000	12087	0	12087	100	12087	1	12087	3058929	1136683	1148769
overlap_134Vc041_134Vc042	138Vc051	2281	99.290	1258	0	1267	100	12087	10045	11302	3058929	1504475	1503209
overlap_134Vc041_134Vc042	138Vc041	22321	100.000	12087	0	12087	100	12087	1	12087	3058933	1136684	1148770
overlap_134Vc041_134Vc042	138Vc041	2281	99.290	1258	0	1267	100	12087	10045	11302	3058933	1504476	1503210
overlap_134Vc041_134Vc042	138Vc032	22321	100.000	12087	0	12087	100	12087	1	12087	1078987	230818	242904
overlap_134Vc041_134Vc042	138Vc032	3771	100.000	2042	0	2042	100	12087	10045	12086	1078987	210196	208155
overlap_134Vc041_134Vc042	138Vc032	2331	100.000	1262	0	1262	100	12087	10044	11305	1078987	291871	293132
overlap_134Vc041_134Vc042	138Vc032	2324	100.000	1258	0	1258	100	12087	10045	11302	1078987	595278	594021
overlap_134Vc041_134Vc042	138Vc031	22321	100.000	12087	0	12087	100	12087	1	12087	3053466	1131221	1143307
overlap_134Vc041_134Vc042	138Vc031	2281	99.290	1258	0	1267	100	12087	10045	11302	3053466	1499013	1497747
overlap_134Vc041_134Vc042	138Vc022	22321	100.000	12087	0	12087	100	12087	1	12087	1078987	230818	242904
overlap_134Vc041_134Vc042	138Vc022	3771	100.000	2042	0	2042	100	12087	10045	12086	1078987	210196	208155
overlap_134Vc041_134Vc042	138Vc022	2331	100.000	1262	0	1262	100	12087	10044	11305	1078987	291871	293132
overlap_134Vc041_134Vc042	138Vc022	2324	100.000	1258	0	1258	100	12087	10045	11302	1078987	595278	594021
overlap_134Vc041_134Vc042	138Vc021	22321	100.000	12087	0	12087	100	12087	1	12087	3058928	1136683	1148769
overlap_134Vc041_134Vc042	138Vc021	2281	99.290	1258	0	1267	100	12087	10045	11302	3058928	1504475	1503209
overlap_134Vc041_134Vc042	138Vc012	22321	100.000	12087	0	12087	100	12087	1	12087	1078987	230818	242904
overlap_134Vc041_134Vc042	138Vc012	3771	100.000	2042	0	2042	100	12087	10045	12086	1078987	210196	208155
overlap_134Vc041_134Vc042	138Vc012	2331	100.000	1262	0	1262	100	12087	10044	11305	1078987	291871	293132
overlap_134Vc041_134Vc042	138Vc012	2324	100.000	1258	0	1258	100	12087	10045	11302	1078987	595278	594021
overlap_134Vc041_134Vc042	138Vc011	22321	100.000	12087	0	12087	100	12087	1	12087	3058936	1136684	1148770
overlap_134Vc041_134Vc042	138Vc011	2281	99.290	1258	0	1267	100	12087	10045	11302	3058936	1504477	1503211
overlap_134Vc041_134Vc042	137Vc102	22321	100.000	12087	0	12087	100	12087	1	12087	1078986	230818	242904
overlap_134Vc041_134Vc042	137Vc102	3771	100.000	2042	0	2042	100	12087	10045	12086	1078986	210196	208155
overlap_134Vc041_134Vc042	137Vc102	2331	100.000	1262	0	1262	100	12087	10044	11305	1078986	291871	293132
overlap_134Vc041_134Vc042	137Vc102	2324	100.000	1258	0	1258	100	12087	10045	11302	1078986	595278	594021
overlap_134Vc041_134Vc042	137Vc101	22321	100.000	12087	0	12087	100	12087	1	12087	3058929	1136683	1148769
overlap_134Vc041_134Vc042	137Vc101	2281	99.290	1258	0	1267	100	12087	10045	11302	3058929	1504475	1503209
overlap_134Vc041_134Vc042	137Vc092	22321	100.000	12087	0	12087	100	12087	1	12087	1078987	230818	242904
overlap_134Vc041_134Vc042	137Vc092	3771	100.000	2042	0	2042	100	12087	10045	12086	1078987	210196	208155
overlap_134Vc041_134Vc042	137Vc092	2331	100.000	1262	0	1262	100	12087	10044	11305	1078987	291871	293132
overlap_134Vc041_134Vc042	137Vc092	2324	100.000	1258	0	1258	100	12087	10045	11302	1078987	595278	594021
overlap_134Vc041_134Vc042	137Vc091	22321	100.000	12087	0	12087	100	12087	1	12087	3058930	1136684	1148770
overlap_134Vc041_134Vc042	137Vc091	2281	99.290	1258	0	1267	100	12087	10045	11302	3058930	1504476	1503210
overlap_134Vc041_134Vc042	137Vc082	22321	100.000	12087	0	12087	100	12087	1	12087	1078987	230818	242904
overlap_134Vc041_134Vc042	137Vc082	3771	100.000	2042	0	2042	100	12087	10045	12086	1078987	210196	208155
overlap_134Vc041_134Vc042	137Vc082	2331	100.000	1262	0	1262	100	12087	10044	11305	1078987	291871	293132
overlap_134Vc041_134Vc042	137Vc082	2324	100.000	1258	0	1258	100	12087	10045	11302	1078987	595278	594021
overlap_134Vc041_134Vc042	137Vc081	22321	100.000	12087	0	12087	100	12087	1	12087	3058942	1136684	1148770
overlap_134Vc041_134Vc042	137Vc081	2281	99.290	1258	0	1267	100	12087	10045	11302	3058942	1504489	1503223
overlap_134Vc041_134Vc042	137Vc072	22321	100.000	12087	0	12087	100	12087	1	12087	1078985	230818	242904
overlap_134Vc041_134Vc042	137Vc072	3771	100.000	2042	0	2042	100	12087	10045	12086	1078985	210196	208155
overlap_134Vc041_134Vc042	137Vc072	2331	100.000	1262	0	1262	100	12087	10044	11305	1078985	291871	293132
overlap_134Vc041_134Vc042	137Vc072	2324	100.000	1258	0	1258	100	12087	10045	11302	1078985	595276	594019
overlap_134Vc041_134Vc042	137Vc071	22321	100.000	12087	0	12087	100	12087	1	12087	3058934	1136684	1148770
overlap_134Vc041_134Vc042	137Vc071	2281	99.290	1258	0	1267	100	12087	10045	11302	3058934	1504476	1503210
overlap_134Vc041_134Vc042	137Vc062	22321	100.000	12087	0	12087	100	12087	1	12087	1078987	230818	242904
overlap_134Vc041_134Vc042	137Vc062	3771	100.000	2042	0	2042	100	12087	10045	12086	1078987	210196	208155
overlap_134Vc041_134Vc042	137Vc062	2331	100.000	1262	0	1262	100	12087	10044	11305	1078987	291871	293132
overlap_134Vc041_134Vc042	137Vc062	2324	100.000	1258	0	1258	100	12087	10045	11302	1078987	595278	594021
overlap_134Vc041_134Vc042	137Vc061	22321	100.000	12087	0	12087	100	12087	1	12087	3058930	1136684	1148770
overlap_134Vc041_134Vc042	137Vc061	2281	99.290	1258	0	1267	100	12087	10045	11302	3058930	1504476	1503210
overlap_134Vc041_134Vc042	137Vc052	22321	100.000	12087	0	12087	100	12087	1	12087	1078987	230818	242904
overlap_134Vc041_134Vc042	137Vc052	3771	100.000	2042	0	2042	100	12087	10045	12086	1078987	210196	208155
overlap_134Vc041_134Vc042	137Vc052	2331	100.000	1262	0	1262	100	12087	10044	11305	1078987	291871	293132
overlap_134Vc041_134Vc042	137Vc052	2324	100.000	1258	0	1258	100	12087	10045	11302	1078987	595278	594021
overlap_134Vc041_134Vc042	137Vc051	22321	100.000	12087	0	12087	100	12087	1	12087	3058930	1136684	1148770
overlap_134Vc041_134Vc042	137Vc051	2281	99.290	1258	0	1267	100	12087	10045	11302	3058930	1504476	1503210
overlap_134Vc041_134Vc042	137Vc042	22321	100.000	12087	0	12087	100	12087	1	12087	1078987	230818	242904
overlap_134Vc041_134Vc042	137Vc042	3771	100.000	2042	0	2042	100	12087	10045	12086	1078987	210196	208155
overlap_134Vc041_134Vc042	137Vc042	2331	100.000	1262	0	1262	100	12087	10044	11305	1078987	291871	293132
overlap_134Vc041_134Vc042	137Vc042	2324	100.000	1258	0	1258	100	12087	10045	11302	1078987	595278	594021
overlap_134Vc041_134Vc042	137Vc041	22321	100.000	12087	0	12087	100	12087	1	12087	3058935	1136685	1148771
overlap_134Vc041_134Vc042	137Vc041	2281	99.290	1258	0	1267	100	12087	10045	11302	3058935	1504477	1503211
overlap_134Vc041_134Vc042	137Vc032	22321	100.000	12087	0	12087	100	12087	1	12087	1078988	230818	242904
overlap_134Vc041_134Vc042	137Vc032	3771	100.000	2042	0	2042	100	12087	10045	12086	1078988	210196	208155
overlap_134Vc041_134Vc042	137Vc032	2331	100.000	1262	0	1262	100	12087	10044	11305	1078988	291871	293132
overlap_134Vc041_134Vc042	137Vc032	2324	100.000	1258	0	1258	100	12087	10045	11302	1078988	595278	594021
overlap_134Vc041_134Vc042	137Vc031	22321	100.000	12087	0	12087	100	12087	1	12087	3058931	1136684	1148770
overlap_134Vc041_134Vc042	137Vc031	2281	99.290	1258	0	1267	100	12087	10045	11302	3058931	1504476	1503210
overlap_134Vc041_134Vc042	137Vc022	22321	100.000	12087	0	12087	100	12087	1	12087	1078988	230818	242904
overlap_134Vc041_134Vc042	137Vc022	3771	100.000	2042	0	2042	100	12087	10045	12086	1078988	210196	208155
overlap_134Vc041_134Vc042	137Vc022	2331	100.000	1262	0	1262	100	12087	10044	11305	1078988	291872	293133
overlap_134Vc041_134Vc042	137Vc022	2324	100.000	1258	0	1258	100	12087	10045	11302	1078988	595279	594022
overlap_134Vc041_134Vc042	137Vc021	22321	100.000	12087	0	12087	100	12087	1	12087	3058930	1136684	1148770
overlap_134Vc041_134Vc042	137Vc021	2281	99.290	1258	0	1267	100	12087	10045	11302	3058930	1504476	1503210
overlap_134Vc041_134Vc042	137Vc012	22321	100.000	12087	0	12087	100	12087	1	12087	1078987	230818	242904
overlap_134Vc041_134Vc042	137Vc012	3771	100.000	2042	0	2042	100	12087	10045	12086	1078987	210196	208155
overlap_134Vc041_134Vc042	137Vc012	2331	100.000	1262	0	1262	100	12087	10044	11305	1078987	291871	293132
overlap_134Vc041_134Vc042	137Vc012	2324	100.000	1258	0	1258	100	12087	10045	11302	1078987	595278	594021
overlap_134Vc041_134Vc042	136Vc101	22321	100.000	12087	0	12087	100	12087	1	12087	3058935	1136685	1148771
overlap_134Vc041_134Vc042	136Vc101	2281	99.290	1258	0	1267	100	12087	10045	11302	3058935	1504478	1503212
overlap_134Vc041_134Vc042	136Vc092	22321	100.000	12087	0	12087	100	12087	1	12087	1072596	230818	242904
overlap_134Vc041_134Vc042	136Vc092	3771	100.000	2042	0	2042	100	12087	10045	12086	1072596	210196	208155
overlap_134Vc041_134Vc042	136Vc092	2331	100.000	1262	0	1262	100	12087	10044	11305	1072596	291872	293133
overlap_134Vc041_134Vc042	136Vc092	2324	100.000	1258	0	1258	100	12087	10045	11302	1072596	588886	587629
overlap_134Vc041_134Vc042	136Vc091	22321	100.000	12087	0	12087	100	12087	1	12087	3058931	1136684	1148770
overlap_134Vc041_134Vc042	136Vc091	2281	99.290	1258	0	1267	100	12087	10045	11302	3058931	1504476	1503210
overlap_134Vc041_134Vc042	136Vc082	22321	100.000	12087	0	12087	100	12087	1	12087	1079084	230818	242904
overlap_134Vc041_134Vc042	136Vc082	3771	100.000	2042	0	2042	100	12087	10045	12086	1079084	210196	208155
overlap_134Vc041_134Vc042	136Vc082	2331	100.000	1262	0	1262	100	12087	10044	11305	1079084	291871	293132
overlap_134Vc041_134Vc042	136Vc082	2324	100.000	1258	0	1258	100	12087	10045	11302	1079084	595278	594021
overlap_134Vc041_134Vc042	136Vc081	22321	100.000	12087	0	12087	100	12087	1	12087	3078347	1136683	1148769
overlap_134Vc041_134Vc042	136Vc081	2281	99.290	1258	0	1267	100	12087	10045	11302	3078347	1504476	1503210
overlap_134Vc041_134Vc042	136Vc072	22321	100.000	12087	0	12087	100	12087	1	12087	1078987	230818	242904
overlap_134Vc041_134Vc042	136Vc072	3771	100.000	2042	0	2042	100	12087	10045	12086	1078987	210196	208155
overlap_134Vc041_134Vc042	136Vc072	2331	100.000	1262	0	1262	100	12087	10044	11305	1078987	291871	293132
overlap_134Vc041_134Vc042	136Vc072	2324	100.000	1258	0	1258	100	12087	10045	11302	1078987	595278	594021
overlap_134Vc041_134Vc042	136Vc071	22321	100.000	12087	0	12087	100	12087	1	12087	3078347	1136684	1148770
overlap_134Vc041_134Vc042	136Vc071	2281	99.290	1258	0	1267	100	12087	10045	11302	3078347	1504476	1503210
overlap_134Vc041_134Vc042	136Vc062	22321	100.000	12087	0	12087	100	12087	1	12087	1078986	230818	242904
overlap_134Vc041_134Vc042	136Vc062	3771	100.000	2042	0	2042	100	12087	10045	12086	1078986	210196	208155
overlap_134Vc041_134Vc042	136Vc062	2331	100.000	1262	0	1262	100	12087	10044	11305	1078986	291871	293132
overlap_134Vc041_134Vc042	136Vc062	2324	100.000	1258	0	1258	100	12087	10045	11302	1078986	595278	594021
overlap_134Vc041_134Vc042	136Vc061	22321	100.000	12087	0	12087	100	12087	1	12087	3078348	1136683	1148769
overlap_134Vc041_134Vc042	136Vc061	2281	99.290	1258	0	1267	100	12087	10045	11302	3078348	1504475	1503209
overlap_134Vc041_134Vc042	136Vc042	22321	100.000	12087	0	12087	100	12087	1	12087	1078988	230818	242904
overlap_134Vc041_134Vc042	136Vc042	3771	100.000	2042	0	2042	100	12087	10045	12086	1078988	210196	208155
overlap_134Vc041_134Vc042	136Vc042	2331	100.000	1262	0	1262	100	12087	10044	11305	1078988	291872	293133
overlap_134Vc041_134Vc042	136Vc042	2324	100.000	1258	0	1258	100	12087	10045	11302	1078988	595279	594022
overlap_134Vc041_134Vc042	136Vc041	22321	100.000	12087	0	12087	100	12087	1	12087	3078353	1136690	1148776
overlap_134Vc041_134Vc042	136Vc041	2281	99.290	1258	0	1267	100	12087	10045	11302	3078353	1504482	1503216
overlap_134Vc041_134Vc042	136Vc032	22321	100.000	12087	0	12087	100	12087	1	12087	1080611	230818	242904
overlap_134Vc041_134Vc042	136Vc032	3771	100.000	2042	0	2042	100	12087	10045	12086	1080611	210196	208155
overlap_134Vc041_134Vc042	136Vc032	2331	100.000	1262	0	1262	100	12087	10044	11305	1080611	291871	293132
overlap_134Vc041_134Vc042	136Vc032	2324	100.000	1258	0	1258	100	12087	10045	11302	1080611	596902	595645
overlap_134Vc041_134Vc042	136Vc031	22321	100.000	12087	0	12087	100	12087	1	12087	3058933	1136684	1148770
overlap_134Vc041_134Vc042	136Vc031	2281	99.290	1258	0	1267	100	12087	10045	11302	3058933	1504478	1503212
overlap_134Vc041_134Vc042	136Vc022	22321	100.000	12087	0	12087	100	12087	1	12087	1078987	230818	242904
overlap_134Vc041_134Vc042	136Vc022	3771	100.000	2042	0	2042	100	12087	10045	12086	1078987	210196	208155
overlap_134Vc041_134Vc042	136Vc022	2331	100.000	1262	0	1262	100	12087	10044	11305	1078987	291871	293132
overlap_134Vc041_134Vc042	136Vc022	2324	100.000	1258	0	1258	100	12087	10045	11302	1078987	595278	594021
overlap_134Vc041_134Vc042	136Vc021	22321	100.000	12087	0	12087	100	12087	1	12087	3058931	1136684	1148770
overlap_134Vc041_134Vc042	136Vc021	2281	99.290	1258	0	1267	100	12087	10045	11302	3058931	1504477	1503211
overlap_134Vc041_134Vc042	136Vc012	22321	100.000	12087	0	12087	100	12087	1	12087	1078987	230818	242904
overlap_134Vc041_134Vc042	136Vc012	3771	100.000	2042	0	2042	100	12087	10045	12086	1078987	210196	208155
overlap_134Vc041_134Vc042	136Vc012	2331	100.000	1262	0	1262	100	12087	10044	11305	1078987	291871	293132
overlap_134Vc041_134Vc042	136Vc012	2324	100.000	1258	0	1258	100	12087	10045	11302	1078987	595278	594021
overlap_134Vc041_134Vc042	136Vc011	22321	100.000	12087	0	12087	100	12087	1	12087	3065546	1136685	1148771
overlap_134Vc041_134Vc042	136Vc011	2324	100.000	1258	0	1258	100	12087	10045	11302	3065546	1504469	1503212
overlap_134Vc041_134Vc042	135Vc102	22321	100.000	12087	0	12087	100	12087	1	12087	1074248	230824	242910
overlap_134Vc041_134Vc042	135Vc102	3771	100.000	2042	0	2042	100	12087	10045	12086	1074248	210202	208161
overlap_134Vc041_134Vc042	135Vc102	2331	100.000	1262	0	1262	100	12087	10044	11305	1074248	288900	290161
overlap_134Vc041_134Vc042	135Vc102	2324	100.000	1258	0	1258	100	12087	10045	11302	1074248	590540	589283
overlap_134Vc041_134Vc042	135Vc101	22321	100.000	12087	0	12087	100	12087	1	12087	3063767	1136666	1148752
overlap_134Vc041_134Vc042	135Vc101	2281	99.290	1258	0	1267	100	12087	10045	11302	3063767	1504448	1503182
overlap_134Vc041_134Vc042	135Vc092	22321	100.000	12087	0	12087	100	12087	1	12087	1074251	230824	242910
overlap_134Vc041_134Vc042	135Vc092	3771	100.000	2042	0	2042	100	12087	10045	12086	1074251	210202	208161
overlap_134Vc041_134Vc042	135Vc092	2331	100.000	1262	0	1262	100	12087	10044	11305	1074251	288901	290162
overlap_134Vc041_134Vc042	135Vc092	2324	100.000	1258	0	1258	100	12087	10045	11302	1074251	590541	589284
overlap_134Vc041_134Vc042	135Vc091	22321	100.000	12087	0	12087	100	12087	1	12087	3063765	1136666	1148752
overlap_134Vc041_134Vc042	135Vc091	2281	99.290	1258	0	1267	100	12087	10045	11302	3063765	1504448	1503182
overlap_134Vc041_134Vc042	135Vc081	22321	100.000	12087	0	12087	100	12087	1	12087	4138015	1136666	1148752
overlap_134Vc041_134Vc042	135Vc081	22321	100.000	12087	0	12087	100	12087	1	12087	4138015	2210916	2223002
overlap_134Vc041_134Vc042	135Vc081	3771	100.000	2042	0	2042	100	12087	10045	12086	4138015	2190294	2188253
overlap_134Vc041_134Vc042	135Vc081	2331	100.000	1262	0	1262	100	12087	10044	11305	4138015	1194743	1196004
overlap_134Vc041_134Vc042	135Vc081	2324	100.000	1258	0	1258	100	12087	10045	11302	4138015	1496384	1495127
overlap_134Vc041_134Vc042	135Vc081	2281	99.290	1258	0	1267	100	12087	10045	11302	4138015	2578697	2577431
overlap_134Vc041_134Vc042	135Vc071	22321	100.000	12087	0	12087	100	12087	1	12087	4138012	1136666	1148752
overlap_134Vc041_134Vc042	135Vc071	22321	100.000	12087	0	12087	100	12087	1	12087	4138012	2210916	2223002
overlap_134Vc041_134Vc042	135Vc071	3771	100.000	2042	0	2042	100	12087	10045	12086	4138012	2190294	2188253
overlap_134Vc041_134Vc042	135Vc071	2331	100.000	1262	0	1262	100	12087	10044	11305	4138012	1194743	1196004
overlap_134Vc041_134Vc042	135Vc071	2324	100.000	1258	0	1258	100	12087	10045	11302	4138012	1496383	1495126
overlap_134Vc041_134Vc042	135Vc071	2281	99.290	1258	0	1267	100	12087	10045	11302	4138012	2578697	2577431
overlap_134Vc041_134Vc042	135Vc061	22321	100.000	12087	0	12087	100	12087	1	12087	4138010	1136665	1148751
overlap_134Vc041_134Vc042	135Vc061	22321	100.000	12087	0	12087	100	12087	1	12087	4138010	2210914	2223000
overlap_134Vc041_134Vc042	135Vc061	3771	100.000	2042	0	2042	100	12087	10045	12086	4138010	2190292	2188251
overlap_134Vc041_134Vc042	135Vc061	2331	100.000	1262	0	1262	100	12087	10044	11305	4138010	1194741	1196002
overlap_134Vc041_134Vc042	135Vc061	2324	100.000	1258	0	1258	100	12087	10045	11302	4138010	1496381	1495124
overlap_134Vc041_134Vc042	135Vc061	2281	99.290	1258	0	1267	100	12087	10045	11302	4138010	2578695	2577429
overlap_134Vc041_134Vc042	135Vc052	22321	100.000	12087	0	12087	100	12087	1	12087	1074248	230824	242910
overlap_134Vc041_134Vc042	135Vc052	3771	100.000	2042	0	2042	100	12087	10045	12086	1074248	210202	208161
overlap_134Vc041_134Vc042	135Vc052	2331	100.000	1262	0	1262	100	12087	10044	11305	1074248	288900	290161
overlap_134Vc041_134Vc042	135Vc052	2324	100.000	1258	0	1258	100	12087	10045	11302	1074248	590539	589282
overlap_134Vc041_134Vc042	135Vc051	22321	100.000	12087	0	12087	100	12087	1	12087	3063764	1136668	1148754
overlap_134Vc041_134Vc042	135Vc051	2281	99.290	1258	0	1267	100	12087	10045	11302	3063764	1504449	1503183
overlap_134Vc041_134Vc042	135Vc041	22321	100.000	12087	0	12087	100	12087	1	12087	4138015	1136666	1148752
overlap_134Vc041_134Vc042	135Vc041	22321	100.000	12087	0	12087	100	12087	1	12087	4138015	2210915	2223001
overlap_134Vc041_134Vc042	135Vc041	3771	100.000	2042	0	2042	100	12087	10045	12086	4138015	2190293	2188252
overlap_134Vc041_134Vc042	135Vc041	2331	100.000	1262	0	1262	100	12087	10044	11305	4138015	1194743	1196004
overlap_134Vc041_134Vc042	135Vc041	2324	100.000	1258	0	1258	100	12087	10045	11302	4138015	1496383	1495126
overlap_134Vc041_134Vc042	135Vc041	2281	99.290	1258	0	1267	100	12087	10045	11302	4138015	2578698	2577432
overlap_134Vc041_134Vc042	135Vc032	22321	100.000	12087	0	12087	100	12087	1	12087	1074249	230824	242910
overlap_134Vc041_134Vc042	135Vc032	3771	100.000	2042	0	2042	100	12087	10045	12086	1074249	210202	208161
overlap_134Vc041_134Vc042	135Vc032	2331	100.000	1262	0	1262	100	12087	10044	11305	1074249	288900	290161
overlap_134Vc041_134Vc042	135Vc032	2324	100.000	1258	0	1258	100	12087	10045	11302	1074249	590540	589283
overlap_134Vc041_134Vc042	135Vc031	22321	100.000	12087	0	12087	100	12087	1	12087	3063762	1136665	1148751
overlap_134Vc041_134Vc042	135Vc031	2281	99.290	1258	0	1267	100	12087	10045	11302	3063762	1504447	1503181
overlap_134Vc041_134Vc042	135Vc021	22321	100.000	12087	0	12087	100	12087	1	12087	4138009	1136665	1148751
overlap_134Vc041_134Vc042	135Vc021	22321	100.000	12087	0	12087	100	12087	1	12087	4138009	2210913	2222999
overlap_134Vc041_134Vc042	135Vc021	3771	100.000	2042	0	2042	100	12087	10045	12086	4138009	2190291	2188250
overlap_134Vc041_134Vc042	135Vc021	2331	100.000	1262	0	1262	100	12087	10044	11305	4138009	1194741	1196002
overlap_134Vc041_134Vc042	135Vc021	2324	100.000	1258	0	1258	100	12087	10045	11302	4138009	1496380	1495123
overlap_134Vc041_134Vc042	135Vc021	2281	99.290	1258	0	1267	100	12087	10045	11302	4138009	2578694	2577428
overlap_134Vc041_134Vc042	135Vc012	22321	100.000	12087	0	12087	100	12087	1	12087	1074249	230824	242910
overlap_134Vc041_134Vc042	135Vc012	3771	100.000	2042	0	2042	100	12087	10045	12086	1074249	210202	208161
overlap_134Vc041_134Vc042	135Vc012	2331	100.000	1262	0	1262	100	12087	10044	11305	1074249	288900	290161
overlap_134Vc041_134Vc042	135Vc012	2324	100.000	1258	0	1258	100	12087	10045	11302	1074249	590540	589283
overlap_134Vc041_134Vc042	135Vc011	22321	100.000	12087	0	12087	100	12087	1	12087	3063760	1136665	1148751
overlap_134Vc041_134Vc042	135Vc011	2281	99.290	1258	0	1267	100	12087	10045	11302	3063760	1504446	1503180
overlap_134Vc041_134Vc042	134Vc102	22321	100.000	12087	0	12087	100	12087	1	12087	1074255	230830	242916
overlap_134Vc041_134Vc042	134Vc102	3771	100.000	2042	0	2042	100	12087	10045	12086	1074255	210208	208167
overlap_134Vc041_134Vc042	134Vc102	2331	100.000	1262	0	1262	100	12087	10044	11305	1074255	288906	290167
overlap_134Vc041_134Vc042	134Vc102	2324	100.000	1258	0	1258	100	12087	10045	11302	1074255	590546	589289
overlap_134Vc041_134Vc042	134Vc101	22321	100.000	12087	0	12087	100	12087	1	12087	3058911	1136666	1148752
overlap_134Vc041_134Vc042	134Vc101	2281	99.290	1258	0	1267	100	12087	10045	11302	3058911	1504447	1503181
overlap_134Vc041_134Vc042	134Vc092	22321	100.000	12087	0	12087	100	12087	1	12087	1074249	230824	242910
overlap_134Vc041_134Vc042	134Vc092	3771	100.000	2042	0	2042	100	12087	10045	12086	1074249	210202	208161
overlap_134Vc041_134Vc042	134Vc092	2331	100.000	1262	0	1262	100	12087	10044	11305	1074249	288901	290162
overlap_134Vc041_134Vc042	134Vc092	2324	100.000	1258	0	1258	100	12087	10045	11302	1074249	590541	589284
overlap_134Vc041_134Vc042	134Vc091	22321	100.000	12087	0	12087	100	12087	1	12087	3058909	1136667	1148753
overlap_134Vc041_134Vc042	134Vc091	2281	99.290	1258	0	1267	100	12087	10045	11302	3058909	1504448	1503182
overlap_134Vc041_134Vc042	134Vc082	22321	100.000	12087	0	12087	100	12087	1	12087	1074250	230824	242910
overlap_134Vc041_134Vc042	134Vc082	3771	100.000	2042	0	2042	100	12087	10045	12086	1074250	210202	208161
overlap_134Vc041_134Vc042	134Vc082	2331	100.000	1262	0	1262	100	12087	10044	11305	1074250	288901	290162
overlap_134Vc041_134Vc042	134Vc082	2324	100.000	1258	0	1258	100	12087	10045	11302	1074250	590541	589284
overlap_134Vc041_134Vc042	134Vc081	22321	100.000	12087	0	12087	100	12087	1	12087	3058910	1136666	1148752
overlap_134Vc041_134Vc042	134Vc081	2281	99.290	1258	0	1267	100	12087	10045	11302	3058910	1504446	1503180
overlap_134Vc041_134Vc042	134Vc062	22321	100.000	12087	0	12087	100	12087	1	12087	1073786	230818	242904
overlap_134Vc041_134Vc042	134Vc062	3771	100.000	2042	0	2042	100	12087	10045	12086	1073786	210196	208155
overlap_134Vc041_134Vc042	134Vc062	2331	100.000	1262	0	1262	100	12087	10044	11305	1073786	288895	290156
overlap_134Vc041_134Vc042	134Vc062	2324	100.000	1258	0	1258	100	12087	10045	11302	1073786	590077	588820
overlap_134Vc041_134Vc042	134Vc061	22321	100.000	12087	0	12087	100	12087	1	12087	3058908	1136666	1148752
overlap_134Vc041_134Vc042	134Vc061	2281	99.290	1258	0	1267	100	12087	10045	11302	3058908	1504447	1503181
overlap_134Vc041_134Vc042	134Vc051	22321	100.000	12087	0	12087	100	12087	1	12087	4133157	1136666	1148752
overlap_134Vc041_134Vc042	134Vc051	22321	100.000	12087	0	12087	100	12087	1	12087	4133157	2210915	2223001
overlap_134Vc041_134Vc042	134Vc051	3771	100.000	2042	0	2042	100	12087	10045	12086	4133157	2190293	2188252
overlap_134Vc041_134Vc042	134Vc051	2331	100.000	1262	0	1262	100	12087	10044	11305	4133157	1194742	1196003
overlap_134Vc041_134Vc042	134Vc051	2324	100.000	1258	0	1258	100	12087	10045	11302	4133157	1496382	1495125
overlap_134Vc041_134Vc042	134Vc051	2281	99.290	1258	0	1267	100	12087	10045	11302	4133157	2578696	2577430
overlap_134Vc041_134Vc042	134Vc042	22321	100.000	12087	0	12087	100	12087	1	12087	1074250	230824	242910
overlap_134Vc041_134Vc042	134Vc042	3771	100.000	2042	0	2042	100	12087	10045	12086	1074250	210202	208161
overlap_134Vc041_134Vc042	134Vc042	2331	100.000	1262	0	1262	100	12087	10044	11305	1074250	288901	290162
overlap_134Vc041_134Vc042	134Vc042	2324	100.000	1258	0	1258	100	12087	10045	11302	1074250	590541	589284
overlap_134Vc041_134Vc042	134Vc041	22321	100.000	12087	0	12087	100	12087	1	12087	3058911	1136665	1148751
overlap_134Vc041_134Vc042	134Vc041	2281	99.290	1258	0	1267	100	12087	10045	11302	3058911	1504447	1503181
overlap_134Vc041_134Vc042	134Vc032	22321	100.000	12087	0	12087	100	12087	1	12087	1074249	230824	242910
overlap_134Vc041_134Vc042	134Vc032	3771	100.000	2042	0	2042	100	12087	10045	12086	1074249	210202	208161
overlap_134Vc041_134Vc042	134Vc032	2331	100.000	1262	0	1262	100	12087	10044	11305	1074249	288900	290161
overlap_134Vc041_134Vc042	134Vc032	2324	100.000	1258	0	1258	100	12087	10045	11302	1074249	590540	589283
overlap_134Vc041_134Vc042	134Vc031	22321	100.000	12087	0	12087	100	12087	1	12087	3058683	1136440	1148526
overlap_134Vc041_134Vc042	134Vc031	2281	99.290	1258	0	1267	100	12087	10045	11302	3058683	1504221	1502955
overlap_134Vc041_134Vc042	134Vc022	22321	100.000	12087	0	12087	100	12087	1	12087	1074249	230824	242910
overlap_134Vc041_134Vc042	134Vc022	3771	100.000	2042	0	2042	100	12087	10045	12086	1074249	210202	208161
overlap_134Vc041_134Vc042	134Vc022	2331	100.000	1262	0	1262	100	12087	10044	11305	1074249	288900	290161
overlap_134Vc041_134Vc042	134Vc022	2324	100.000	1258	0	1258	100	12087	10045	11302	1074249	590541	589284
overlap_134Vc041_134Vc042	134Vc021	22321	100.000	12087	0	12087	100	12087	1	12087	3058910	1136666	1148752
overlap_134Vc041_134Vc042	134Vc021	2281	99.290	1258	0	1267	100	12087	10045	11302	3058910	1504448	1503182
overlap_134Vc041_134Vc042	134Vc012	22321	100.000	12087	0	12087	100	12087	1	12087	1074250	230824	242910
overlap_134Vc041_134Vc042	134Vc012	3771	100.000	2042	0	2042	100	12087	10045	12086	1074250	210202	208161
overlap_134Vc041_134Vc042	134Vc012	2331	100.000	1262	0	1262	100	12087	10044	11305	1074250	288901	290162
overlap_134Vc041_134Vc042	134Vc012	2324	100.000	1258	0	1258	100	12087	10045	11302	1074250	590541	589284
overlap_134Vc041_134Vc042	134Vc011	22321	100.000	12087	0	12087	100	12087	1	12087	3058909	1136666	1148752
overlap_134Vc041_134Vc042	134Vc011	2281	99.290	1258	0	1267	100	12087	10045	11302	3058909	1504447	1503181
overlap_134Vc041_134Vc042	133Vc102	22321	100.000	12087	0	12087	100	12087	1	12087	1074250	230824	242910
overlap_134Vc041_134Vc042	133Vc102	3771	100.000	2042	0	2042	100	12087	10045	12086	1074250	210202	208161
overlap_134Vc041_134Vc042	133Vc102	2331	100.000	1262	0	1262	100	12087	10044	11305	1074250	288901	290162
overlap_134Vc041_134Vc042	133Vc102	2324	100.000	1258	0	1258	100	12087	10045	11302	1074250	590541	589284
overlap_134Vc041_134Vc042	133Vc101	22321	100.000	12087	0	12087	100	12087	1	12087	3065034	1136667	1148753
overlap_134Vc041_134Vc042	133Vc101	2281	99.290	1258	0	1267	100	12087	10045	11302	3065034	1504448	1503182
overlap_134Vc041_134Vc042	133Vc101	2281	99.290	1258	0	1267	100	12087	10045	11302	3065034	1510572	1509306
overlap_134Vc041_134Vc042	133Vc092	22321	100.000	12087	0	12087	100	12087	1	12087	1074250	230824	242910
overlap_134Vc041_134Vc042	133Vc092	3771	100.000	2042	0	2042	100	12087	10045	12086	1074250	210202	208161
overlap_134Vc041_134Vc042	133Vc092	2331	100.000	1262	0	1262	100	12087	10044	11305	1074250	288901	290162
overlap_134Vc041_134Vc042	133Vc092	2324	100.000	1258	0	1258	100	12087	10045	11302	1074250	590541	589284
overlap_134Vc041_134Vc042	133Vc091	22321	100.000	12087	0	12087	100	12087	1	12087	3065033	1136666	1148752
overlap_134Vc041_134Vc042	133Vc091	2281	99.290	1258	0	1267	100	12087	10045	11302	3065033	1504444	1503178
overlap_134Vc041_134Vc042	133Vc091	2281	99.290	1258	0	1267	100	12087	10045	11302	3065033	1510568	1509302
overlap_134Vc041_134Vc042	133Vc082	22321	100.000	12087	0	12087	100	12087	1	12087	1074248	230824	242910
overlap_134Vc041_134Vc042	133Vc082	3771	100.000	2042	0	2042	100	12087	10045	12086	1074248	210202	208161
overlap_134Vc041_134Vc042	133Vc082	2331	100.000	1262	0	1262	100	12087	10044	11305	1074248	288900	290161
overlap_134Vc041_134Vc042	133Vc082	2324	100.000	1258	0	1258	100	12087	10045	11302	1074248	590540	589283
overlap_134Vc041_134Vc042	133Vc081	22321	100.000	12087	0	12087	100	12087	1	12087	3065036	1136666	1148752
overlap_134Vc041_134Vc042	133Vc081	2281	99.290	1258	0	1267	100	12087	10045	11302	3065036	1504447	1503181
overlap_134Vc041_134Vc042	133Vc081	2281	99.290	1258	0	1267	100	12087	10045	11302	3065036	1510571	1509305
overlap_134Vc041_134Vc042	133Vc071	22321	100.000	12087	0	12087	100	12087	1	12087	3065032	1136665	1148751
overlap_134Vc041_134Vc042	133Vc071	2281	99.290	1258	0	1267	100	12087	10045	11302	3065032	1504446	1503180
overlap_134Vc041_134Vc042	133Vc071	2281	99.290	1258	0	1267	100	12087	10045	11302	3065032	1510570	1509304
overlap_134Vc041_134Vc042	133Vc062	22321	100.000	12087	0	12087	100	12087	1	12087	1076352	230824	242910
overlap_134Vc041_134Vc042	133Vc062	3771	100.000	2042	0	2042	100	12087	10045	12086	1076352	210202	208161
overlap_134Vc041_134Vc042	133Vc062	2331	100.000	1262	0	1262	100	12087	10044	11305	1076352	288901	290162
overlap_134Vc041_134Vc042	133Vc062	2324	100.000	1258	0	1258	100	12087	10045	11302	1076352	590541	589284
overlap_134Vc041_134Vc042	133Vc061	22321	100.000	12087	0	12087	100	12087	1	12087	3065033	1136667	1148753
overlap_134Vc041_134Vc042	133Vc061	2281	99.290	1258	0	1267	100	12087	10045	11302	3065033	1504448	1503182
overlap_134Vc041_134Vc042	133Vc061	2281	99.290	1258	0	1267	100	12087	10045	11302	3065033	1510572	1509306
overlap_134Vc041_134Vc042	133Vc042	22321	100.000	12087	0	12087	100	12087	1	12087	1074256	230830	242916
overlap_134Vc041_134Vc042	133Vc042	3771	100.000	2042	0	2042	100	12087	10045	12086	1074256	210208	208167
overlap_134Vc041_134Vc042	133Vc042	2331	100.000	1262	0	1262	100	12087	10044	11305	1074256	288907	290168
overlap_134Vc041_134Vc042	133Vc042	2324	100.000	1258	0	1258	100	12087	10045	11302	1074256	590547	589290
overlap_134Vc041_134Vc042	133Vc041	22321	100.000	12087	0	12087	100	12087	1	12087	3065036	1136667	1148753
overlap_134Vc041_134Vc042	133Vc041	2281	99.290	1258	0	1267	100	12087	10045	11302	3065036	1504448	1503182
overlap_134Vc041_134Vc042	133Vc041	2281	99.290	1258	0	1267	100	12087	10045	11302	3065036	1510572	1509306
overlap_134Vc041_134Vc042	133Vc032	22321	100.000	12087	0	12087	100	12087	1	12087	1074251	230824	242910
overlap_134Vc041_134Vc042	133Vc032	3771	100.000	2042	0	2042	100	12087	10045	12086	1074251	210202	208161
overlap_134Vc041_134Vc042	133Vc032	2331	100.000	1262	0	1262	100	12087	10044	11305	1074251	288901	290162
overlap_134Vc041_134Vc042	133Vc032	2324	100.000	1258	0	1258	100	12087	10045	11302	1074251	590541	589284
overlap_134Vc041_134Vc042	133Vc031	22321	100.000	12087	0	12087	100	12087	1	12087	3065033	1136666	1148752
overlap_134Vc041_134Vc042	133Vc031	2281	99.290	1258	0	1267	100	12087	10045	11302	3065033	1504447	1503181
overlap_134Vc041_134Vc042	133Vc031	2281	99.290	1258	0	1267	100	12087	10045	11302	3065033	1510571	1509305
overlap_134Vc041_134Vc042	133Vc022	22321	100.000	12087	0	12087	100	12087	1	12087	1074249	230824	242910
overlap_134Vc041_134Vc042	133Vc022	3771	100.000	2042	0	2042	100	12087	10045	12086	1074249	210202	208161
overlap_134Vc041_134Vc042	133Vc022	2331	100.000	1262	0	1262	100	12087	10044	11305	1074249	288901	290162
overlap_134Vc041_134Vc042	133Vc022	2324	100.000	1258	0	1258	100	12087	10045	11302	1074249	590540	589283
overlap_134Vc041_134Vc042	133Vc021	22321	100.000	12087	0	12087	100	12087	1	12087	3065035	1136666	1148752
overlap_134Vc041_134Vc042	133Vc021	2281	99.290	1258	0	1267	100	12087	10045	11302	3065035	1504447	1503181
overlap_134Vc041_134Vc042	133Vc021	2281	99.290	1258	0	1267	100	12087	10045	11302	3065035	1510571	1509305
overlap_134Vc041_134Vc042	133Vc012	22321	100.000	12087	0	12087	100	12087	1	12087	1074249	230824	242910
overlap_134Vc041_134Vc042	133Vc012	3771	100.000	2042	0	2042	100	12087	10045	12086	1074249	210202	208161
overlap_134Vc041_134Vc042	133Vc012	2331	100.000	1262	0	1262	100	12087	10044	11305	1074249	288901	290162
overlap_134Vc041_134Vc042	133Vc012	2324	100.000	1258	0	1258	100	12087	10045	11302	1074249	590540	589283
overlap_134Vc041_134Vc042	133Vc011	22321	100.000	12087	0	12087	100	12087	1	12087	3065035	1136667	1148753
overlap_134Vc041_134Vc042	133Vc011	2281	99.290	1258	0	1267	100	12087	10045	11302	3065035	1504448	1503182
overlap_134Vc041_134Vc042	133Vc011	2281	99.290	1258	0	1267	100	12087	10045	11302	3065035	1510572	1509306
overlap_134Vc041_134Vc042	132Vc101	22321	100.000	12087	0	12087	100	12087	1	12087	3058926	1136684	1148770
overlap_134Vc041_134Vc042	132Vc101	2281	99.290	1258	0	1267	100	12087	10045	11302	3058926	1504476	1503210
overlap_134Vc041_134Vc042	132Vc092	22321	100.000	12087	0	12087	100	12087	1	12087	1075235	230818	242904
overlap_134Vc041_134Vc042	132Vc092	3771	100.000	2042	0	2042	100	12087	10045	12086	1075235	210196	208155
overlap_134Vc041_134Vc042	132Vc092	2331	100.000	1262	0	1262	100	12087	10044	11305	1075235	289885	291146
overlap_134Vc041_134Vc042	132Vc092	2324	100.000	1258	0	1258	100	12087	10045	11302	1075235	591525	590268
overlap_134Vc041_134Vc042	132Vc091	22321	100.000	12087	0	12087	100	12087	1	12087	3063775	1136683	1148769
overlap_134Vc041_134Vc042	132Vc091	2281	99.290	1258	0	1267	100	12087	10045	11302	3063775	1504475	1503209
overlap_134Vc041_134Vc042	132Vc082	22321	100.000	12087	0	12087	100	12087	1	12087	1075234	230818	242904
overlap_134Vc041_134Vc042	132Vc082	3771	100.000	2042	0	2042	100	12087	10045	12086	1075234	210196	208155
overlap_134Vc041_134Vc042	132Vc082	2331	100.000	1262	0	1262	100	12087	10044	11305	1075234	289885	291146
overlap_134Vc041_134Vc042	132Vc082	2324	100.000	1258	0	1258	100	12087	10045	11302	1075234	591525	590268
overlap_134Vc041_134Vc042	132Vc081	22321	100.000	12087	0	12087	100	12087	1	12087	3058920	1136682	1148768
overlap_134Vc041_134Vc042	132Vc081	2281	99.290	1258	0	1267	100	12087	10045	11302	3058920	1504474	1503208
overlap_134Vc041_134Vc042	132Vc072	22321	100.000	12087	0	12087	100	12087	1	12087	1075233	230818	242904
overlap_134Vc041_134Vc042	132Vc072	3771	100.000	2042	0	2042	100	12087	10045	12086	1075233	210196	208155
overlap_134Vc041_134Vc042	132Vc072	2331	100.000	1262	0	1262	100	12087	10044	11305	1075233	289884	291145
overlap_134Vc041_134Vc042	132Vc072	2324	100.000	1258	0	1258	100	12087	10045	11302	1075233	591524	590267
overlap_134Vc041_134Vc042	132Vc071	22321	100.000	12087	0	12087	100	12087	1	12087	3058924	1136684	1148770
overlap_134Vc041_134Vc042	132Vc071	2281	99.290	1258	0	1267	100	12087	10045	11302	3058924	1504476	1503210
overlap_134Vc041_134Vc042	132Vc062	22321	100.000	12087	0	12087	100	12087	1	12087	1074973	230819	242905
overlap_134Vc041_134Vc042	132Vc062	3771	100.000	2042	0	2042	100	12087	10045	12086	1074973	210197	208156
overlap_134Vc041_134Vc042	132Vc062	2331	100.000	1262	0	1262	100	12087	10044	11305	1074973	289887	291148
overlap_134Vc041_134Vc042	132Vc062	2324	100.000	1258	0	1258	100	12087	10045	11302	1074973	591265	590008
overlap_134Vc041_134Vc042	132Vc061	22321	100.000	12087	0	12087	100	12087	1	12087	3058927	1136685	1148771
overlap_134Vc041_134Vc042	132Vc061	2281	99.290	1258	0	1267	100	12087	10045	11302	3058927	1504477	1503211
overlap_134Vc041_134Vc042	132Vc052	22321	100.000	12087	0	12087	100	12087	1	12087	1075234	230818	242904
overlap_134Vc041_134Vc042	132Vc052	3771	100.000	2042	0	2042	100	12087	10045	12086	1075234	210196	208155
overlap_134Vc041_134Vc042	132Vc052	2331	100.000	1262	0	1262	100	12087	10044	11305	1075234	289885	291146
overlap_134Vc041_134Vc042	132Vc052	2324	100.000	1258	0	1258	100	12087	10045	11302	1075234	591525	590268
overlap_134Vc041_134Vc042	132Vc051	22321	100.000	12087	0	12087	100	12087	1	12087	3058924	1136685	1148771
overlap_134Vc041_134Vc042	132Vc051	2281	99.290	1258	0	1267	100	12087	10045	11302	3058924	1504477	1503211
overlap_134Vc041_134Vc042	132Vc042	22321	100.000	12087	0	12087	100	12087	1	12087	1077002	230818	242904
overlap_134Vc041_134Vc042	132Vc042	3771	100.000	2042	0	2042	100	12087	10045	12086	1077002	210196	208155
overlap_134Vc041_134Vc042	132Vc042	2331	100.000	1262	0	1262	100	12087	10044	11305	1077002	289885	291146
overlap_134Vc041_134Vc042	132Vc042	2324	100.000	1258	0	1258	100	12087	10045	11302	1077002	593292	592035
overlap_134Vc041_134Vc042	132Vc041	22321	100.000	12087	0	12087	100	12087	1	12087	3058924	1136684	1148770
overlap_134Vc041_134Vc042	132Vc041	2281	99.290	1258	0	1267	100	12087	10045	11302	3058924	1504477	1503211
overlap_134Vc041_134Vc042	132Vc032	22321	100.000	12087	0	12087	100	12087	1	12087	1075234	230818	242904
overlap_134Vc041_134Vc042	132Vc032	3771	100.000	2042	0	2042	100	12087	10045	12086	1075234	210196	208155
overlap_134Vc041_134Vc042	132Vc032	2331	100.000	1262	0	1262	100	12087	10044	11305	1075234	289885	291146
overlap_134Vc041_134Vc042	132Vc032	2324	100.000	1258	0	1258	100	12087	10045	11302	1075234	591525	590268
overlap_134Vc041_134Vc042	132Vc031	22321	100.000	12087	0	12087	100	12087	1	12087	3058917	1136680	1148766
overlap_134Vc041_134Vc042	132Vc031	2281	99.290	1258	0	1267	100	12087	10045	11302	3058917	1504473	1503207
overlap_134Vc041_134Vc042	132Vc021	22321	100.000	12087	0	12087	100	12087	1	12087	3058925	1136686	1148772
overlap_134Vc041_134Vc042	132Vc021	2281	99.290	1258	0	1267	100	12087	10045	11302	3058925	1504478	1503212
overlap_134Vc041_134Vc042	132Vc012	22321	100.000	12087	0	12087	100	12087	1	12087	1078549	230818	242904
overlap_134Vc041_134Vc042	132Vc012	3771	100.000	2042	0	2042	100	12087	10045	12086	1078549	210196	208155
overlap_134Vc041_134Vc042	132Vc012	2331	100.000	1262	0	1262	100	12087	10044	11305	1078549	289885	291146
overlap_134Vc041_134Vc042	132Vc012	2324	100.000	1258	0	1258	100	12087	10045	11302	1078549	591525	590268
overlap_134Vc041_134Vc042	132Vc011	22321	100.000	12087	0	12087	100	12087	1	12087	3058926	1136684	1148770
overlap_134Vc041_134Vc042	132Vc011	2281	99.290	1258	0	1267	100	12087	10045	11302	3058926	1504476	1503210
overlap_134Vc041_134Vc042	131Vc102	22321	100.000	12087	0	12087	100	12087	1	12087	1077208	230806	242892
overlap_134Vc041_134Vc042	131Vc102	3771	100.000	2042	0	2042	100	12087	10045	12086	1077208	210184	208143
overlap_134Vc041_134Vc042	131Vc102	2331	100.000	1262	0	1262	100	12087	10044	11305	1077208	291859	293120
overlap_134Vc041_134Vc042	131Vc102	2324	100.000	1258	0	1258	100	12087	10045	11302	1077208	593499	592242
overlap_134Vc041_134Vc042	131Vc101	22321	100.000	12087	0	12087	100	12087	1	12087	3058917	1136684	1148770
overlap_134Vc041_134Vc042	131Vc101	2281	99.290	1258	0	1267	100	12087	10045	11302	3058917	1504477	1503211
overlap_134Vc041_134Vc042	131Vc092	22321	100.000	12087	0	12087	100	12087	1	12087	1077208	230806	242892
overlap_134Vc041_134Vc042	131Vc092	3771	100.000	2042	0	2042	100	12087	10045	12086	1077208	210184	208143
overlap_134Vc041_134Vc042	131Vc092	2331	100.000	1262	0	1262	100	12087	10044	11305	1077208	291859	293120
overlap_134Vc041_134Vc042	131Vc092	2324	100.000	1258	0	1258	100	12087	10045	11302	1077208	593499	592242
overlap_134Vc041_134Vc042	131Vc091	22321	100.000	12087	0	12087	100	12087	1	12087	3058916	1136684	1148770
overlap_134Vc041_134Vc042	131Vc091	2281	99.290	1258	0	1267	100	12087	10045	11302	3058916	1504476	1503210
overlap_134Vc041_134Vc042	131Vc082	22321	100.000	12087	0	12087	100	12087	1	12087	1077207	230806	242892
overlap_134Vc041_134Vc042	131Vc082	3771	100.000	2042	0	2042	100	12087	10045	12086	1077207	210184	208143
overlap_134Vc041_134Vc042	131Vc082	2331	100.000	1262	0	1262	100	12087	10044	11305	1077207	291859	293120
overlap_134Vc041_134Vc042	131Vc082	2324	100.000	1258	0	1258	100	12087	10045	11302	1077207	593499	592242
overlap_134Vc041_134Vc042	131Vc081	22321	100.000	12087	0	12087	100	12087	1	12087	3058918	1136684	1148770
overlap_134Vc041_134Vc042	131Vc081	2281	99.290	1258	0	1267	100	12087	10045	11302	3058918	1504476	1503210
overlap_134Vc041_134Vc042	131Vc072	22321	100.000	12087	0	12087	100	12087	1	12087	1077209	230806	242892
overlap_134Vc041_134Vc042	131Vc072	3771	100.000	2042	0	2042	100	12087	10045	12086	1077209	210184	208143
overlap_134Vc041_134Vc042	131Vc072	2331	100.000	1262	0	1262	100	12087	10044	11305	1077209	291860	293121
overlap_134Vc041_134Vc042	131Vc072	2324	100.000	1258	0	1258	100	12087	10045	11302	1077209	593500	592243
overlap_134Vc041_134Vc042	131Vc071	22321	100.000	12087	0	12087	100	12087	1	12087	3058916	1136684	1148770
overlap_134Vc041_134Vc042	131Vc071	2281	99.290	1258	0	1267	100	12087	10045	11302	3058916	1504476	1503210
overlap_134Vc041_134Vc042	131Vc062	22321	100.000	12087	0	12087	100	12087	1	12087	1077207	230806	242892
overlap_134Vc041_134Vc042	131Vc062	3771	100.000	2042	0	2042	100	12087	10045	12086	1077207	210184	208143
overlap_134Vc041_134Vc042	131Vc062	2331	100.000	1262	0	1262	100	12087	10044	11305	1077207	291859	293120
overlap_134Vc041_134Vc042	131Vc062	2324	100.000	1258	0	1258	100	12087	10045	11302	1077207	593499	592242
overlap_134Vc041_134Vc042	131Vc061	22321	100.000	12087	0	12087	100	12087	1	12087	3058919	1136685	1148771
overlap_134Vc041_134Vc042	131Vc061	2281	99.290	1258	0	1267	100	12087	10045	11302	3058919	1504477	1503211
overlap_134Vc041_134Vc042	131Vc052	22321	100.000	12087	0	12087	100	12087	1	12087	1077208	230806	242892
overlap_134Vc041_134Vc042	131Vc052	3771	100.000	2042	0	2042	100	12087	10045	12086	1077208	210184	208143
overlap_134Vc041_134Vc042	131Vc052	2331	100.000	1262	0	1262	100	12087	10044	11305	1077208	291859	293120
overlap_134Vc041_134Vc042	131Vc052	2324	100.000	1258	0	1258	100	12087	10045	11302	1077208	593499	592242
overlap_134Vc041_134Vc042	131Vc051	22321	100.000	12087	0	12087	100	12087	1	12087	3058920	1136686	1148772
overlap_134Vc041_134Vc042	131Vc051	2281	99.290	1258	0	1267	100	12087	10045	11302	3058920	1504478	1503212
overlap_134Vc041_134Vc042	131Vc042	22321	100.000	12087	0	12087	100	12087	1	12087	1077209	230806	242892
overlap_134Vc041_134Vc042	131Vc042	3771	100.000	2042	0	2042	100	12087	10045	12086	1077209	210184	208143
overlap_134Vc041_134Vc042	131Vc042	2331	100.000	1262	0	1262	100	12087	10044	11305	1077209	291860	293121
overlap_134Vc041_134Vc042	131Vc042	2324	100.000	1258	0	1258	100	12087	10045	11302	1077209	593500	592243
overlap_134Vc041_134Vc042	131Vc041	22321	100.000	12087	0	12087	100	12087	1	12087	3058917	1136684	1148770
overlap_134Vc041_134Vc042	131Vc041	2281	99.290	1258	0	1267	100	12087	10045	11302	3058917	1504476	1503210
overlap_134Vc041_134Vc042	131Vc032	22321	100.000	12087	0	12087	100	12087	1	12087	1077208	230806	242892
overlap_134Vc041_134Vc042	131Vc032	3771	100.000	2042	0	2042	100	12087	10045	12086	1077208	210184	208143
overlap_134Vc041_134Vc042	131Vc032	2331	100.000	1262	0	1262	100	12087	10044	11305	1077208	291859	293120
overlap_134Vc041_134Vc042	131Vc032	2324	100.000	1258	0	1258	100	12087	10045	11302	1077208	593499	592242
overlap_134Vc041_134Vc042	131Vc031	22321	100.000	12087	0	12087	100	12087	1	12087	3058921	1136684	1148770
overlap_134Vc041_134Vc042	131Vc031	2281	99.290	1258	0	1267	100	12087	10045	11302	3058921	1504476	1503210
overlap_134Vc041_134Vc042	131Vc022	22321	100.000	12087	0	12087	100	12087	1	12087	1077209	230806	242892
overlap_134Vc041_134Vc042	131Vc022	3771	100.000	2042	0	2042	100	12087	10045	12086	1077209	210184	208143
overlap_134Vc041_134Vc042	131Vc022	2331	100.000	1262	0	1262	100	12087	10044	11305	1077209	291860	293121
overlap_134Vc041_134Vc042	131Vc022	2324	100.000	1258	0	1258	100	12087	10045	11302	1077209	593500	592243
overlap_134Vc041_134Vc042	131Vc021	22321	100.000	12087	0	12087	100	12087	1	12087	3058921	1136686	1148772
overlap_134Vc041_134Vc042	131Vc021	2281	99.290	1258	0	1267	100	12087	10045	11302	3058921	1504478	1503212
overlap_134Vc041_134Vc042	131Vc012	22321	100.000	12087	0	12087	100	12087	1	12087	1077208	230806	242892
overlap_134Vc041_134Vc042	131Vc012	3771	100.000	2042	0	2042	100	12087	10045	12086	1077208	210184	208143
overlap_134Vc041_134Vc042	131Vc012	2331	100.000	1262	0	1262	100	12087	10044	11305	1077208	291858	293119
overlap_134Vc041_134Vc042	131Vc012	2324	100.000	1258	0	1258	100	12087	10045	11302	1077208	593499	592242
overlap_134Vc041_134Vc042	131Vc011	22321	100.000	12087	0	12087	100	12087	1	12087	3058916	1136683	1148769
overlap_134Vc041_134Vc042	131Vc011	2281	99.290	1258	0	1267	100	12087	10045	11302	3058916	1504475	1503209
overlap_134Vc041_134Vc042	130Vc102	22321	100.000	12087	0	12087	100	12087	1	12087	1077209	230806	242892
overlap_134Vc041_134Vc042	130Vc102	3771	100.000	2042	0	2042	100	12087	10045	12086	1077209	210184	208143
overlap_134Vc041_134Vc042	130Vc102	2331	100.000	1262	0	1262	100	12087	10044	11305	1077209	291860	293121
overlap_134Vc041_134Vc042	130Vc102	2324	100.000	1258	0	1258	100	12087	10045	11302	1077209	593500	592243
overlap_134Vc041_134Vc042	130Vc101	22321	100.000	12087	0	12087	100	12087	1	12087	3058918	1136684	1148770
overlap_134Vc041_134Vc042	130Vc101	2281	99.290	1258	0	1267	100	12087	10045	11302	3058918	1504476	1503210
overlap_134Vc041_134Vc042	130Vc092	22321	100.000	12087	0	12087	100	12087	1	12087	1078531	232129	244215
overlap_134Vc041_134Vc042	130Vc092	3771	100.000	2042	0	2042	100	12087	10045	12086	1078531	211507	209466
overlap_134Vc041_134Vc042	130Vc092	2331	100.000	1262	0	1262	100	12087	10044	11305	1078531	293182	294443
overlap_134Vc041_134Vc042	130Vc092	2324	100.000	1258	0	1258	100	12087	10045	11302	1078531	594822	593565
overlap_134Vc041_134Vc042	130Vc091	22321	100.000	12087	0	12087	100	12087	1	12087	3058919	1136684	1148770
overlap_134Vc041_134Vc042	130Vc091	2281	99.290	1258	0	1267	100	12087	10045	11302	3058919	1504477	1503211
overlap_134Vc041_134Vc042	130Vc082	22321	100.000	12087	0	12087	100	12087	1	12087	1077207	230806	242892
overlap_134Vc041_134Vc042	130Vc082	3771	100.000	2042	0	2042	100	12087	10045	12086	1077207	210184	208143
overlap_134Vc041_134Vc042	130Vc082	2331	100.000	1262	0	1262	100	12087	10044	11305	1077207	291860	293121
overlap_134Vc041_134Vc042	130Vc082	2324	100.000	1258	0	1258	100	12087	10045	11302	1077207	593500	592243
overlap_134Vc041_134Vc042	130Vc081	22321	100.000	12087	0	12087	100	12087	1	12087	3063771	1136683	1148769
overlap_134Vc041_134Vc042	130Vc081	2281	99.290	1258	0	1267	100	12087	10045	11302	3063771	1504476	1503210
overlap_134Vc041_134Vc042	130Vc072	22321	100.000	12087	0	12087	100	12087	1	12087	1077208	230806	242892
overlap_134Vc041_134Vc042	130Vc072	3771	100.000	2042	0	2042	100	12087	10045	12086	1077208	210184	208143
overlap_134Vc041_134Vc042	130Vc072	2331	100.000	1262	0	1262	100	12087	10044	11305	1077208	291860	293121
overlap_134Vc041_134Vc042	130Vc072	2324	100.000	1258	0	1258	100	12087	10045	11302	1077208	593500	592243
overlap_134Vc041_134Vc042	130Vc071	22321	100.000	12087	0	12087	100	12087	1	12087	3084558	1162289	1174375
overlap_134Vc041_134Vc042	130Vc071	2281	99.290	1258	0	1267	100	12087	10045	11302	3084558	1530081	1528815
overlap_134Vc041_134Vc042	130Vc062	22321	100.000	12087	0	12087	100	12087	1	12087	1077208	230805	242891
overlap_134Vc041_134Vc042	130Vc062	3771	100.000	2042	0	2042	100	12087	10045	12086	1077208	210183	208142
overlap_134Vc041_134Vc042	130Vc062	2331	100.000	1262	0	1262	100	12087	10044	11305	1077208	291859	293120
overlap_134Vc041_134Vc042	130Vc062	2324	100.000	1258	0	1258	100	12087	10045	11302	1077208	593499	592242
overlap_134Vc041_134Vc042	130Vc061	22321	100.000	12087	0	12087	100	12087	1	12087	3053173	1130937	1143023
overlap_134Vc041_134Vc042	130Vc061	2281	99.290	1258	0	1267	100	12087	10045	11302	3053173	1498729	1497463
overlap_134Vc041_134Vc042	130Vc052	22321	100.000	12087	0	12087	100	12087	1	12087	1077209	230806	242892
overlap_134Vc041_134Vc042	130Vc052	3771	100.000	2042	0	2042	100	12087	10045	12086	1077209	210184	208143
overlap_134Vc041_134Vc042	130Vc052	2331	100.000	1262	0	1262	100	12087	10044	11305	1077209	291860	293121
overlap_134Vc041_134Vc042	130Vc052	2324	100.000	1258	0	1258	100	12087	10045	11302	1077209	593500	592243
overlap_134Vc041_134Vc042	130Vc051	22321	100.000	12087	0	12087	100	12087	1	12087	3058913	1136684	1148770
overlap_134Vc041_134Vc042	130Vc051	2281	99.290	1258	0	1267	100	12087	10045	11302	3058913	1504476	1503210
overlap_134Vc041_134Vc042	130Vc042	22321	100.000	12087	0	12087	100	12087	1	12087	1077209	230806	242892
overlap_134Vc041_134Vc042	130Vc042	3771	100.000	2042	0	2042	100	12087	10045	12086	1077209	210184	208143
overlap_134Vc041_134Vc042	130Vc042	2331	100.000	1262	0	1262	100	12087	10044	11305	1077209	291860	293121
overlap_134Vc041_134Vc042	130Vc042	2324	100.000	1258	0	1258	100	12087	10045	11302	1077209	593500	592243
overlap_134Vc041_134Vc042	130Vc041	22321	100.000	12087	0	12087	100	12087	1	12087	3058919	1136684	1148770
overlap_134Vc041_134Vc042	130Vc041	2281	99.290	1258	0	1267	100	12087	10045	11302	3058919	1504477	1503211
overlap_134Vc041_134Vc042	130Vc031	22321	100.000	12087	0	12087	100	12087	1	12087	3063773	1136684	1148770
overlap_134Vc041_134Vc042	130Vc031	2281	99.290	1258	0	1267	100	12087	10045	11302	3063773	1504477	1503211
overlap_134Vc041_134Vc042	130Vc022	22321	100.000	12087	0	12087	100	12087	1	12087	1077209	230806	242892
overlap_134Vc041_134Vc042	130Vc022	3771	100.000	2042	0	2042	100	12087	10045	12086	1077209	210184	208143
overlap_134Vc041_134Vc042	130Vc022	2331	100.000	1262	0	1262	100	12087	10044	11305	1077209	291860	293121
overlap_134Vc041_134Vc042	130Vc022	2324	100.000	1258	0	1258	100	12087	10045	11302	1077209	593500	592243
overlap_134Vc041_134Vc042	130Vc021	22321	100.000	12087	0	12087	100	12087	1	12087	3058917	1136684	1148770
overlap_134Vc041_134Vc042	130Vc021	2281	99.290	1258	0	1267	100	12087	10045	11302	3058917	1504476	1503210
overlap_134Vc041_134Vc042	130Vc012	22321	100.000	12087	0	12087	100	12087	1	12087	1077202	230807	242893
overlap_134Vc041_134Vc042	130Vc012	3771	100.000	2042	0	2042	100	12087	10045	12086	1077202	210185	208144
overlap_134Vc041_134Vc042	130Vc012	2331	100.000	1262	0	1262	100	12087	10044	11305	1077202	291861	293122
overlap_134Vc041_134Vc042	130Vc012	2324	100.000	1258	0	1258	100	12087	10045	11302	1077202	593501	592244
overlap_134Vc041_134Vc042	130Vc011	22321	100.000	12087	0	12087	100	12087	1	12087	3058919	1136684	1148770
overlap_134Vc041_134Vc042	130Vc011	2281	99.290	1258	0	1267	100	12087	10045	11302	3058919	1504476	1503210
overlap_134Vc041_134Vc042	129Vc102	22321	100.000	12087	0	12087	100	12087	1	12087	1077208	230806	242892
overlap_134Vc041_134Vc042	129Vc102	3771	100.000	2042	0	2042	100	12087	10045	12086	1077208	210184	208143
overlap_134Vc041_134Vc042	129Vc102	2331	100.000	1262	0	1262	100	12087	10044	11305	1077208	291859	293120
overlap_134Vc041_134Vc042	129Vc102	2324	100.000	1258	0	1258	100	12087	10045	11302	1077208	593499	592242
overlap_134Vc041_134Vc042	129Vc101	22321	100.000	12087	0	12087	100	12087	1	12087	3058931	1136684	1148770
overlap_134Vc041_134Vc042	129Vc101	2281	99.290	1258	0	1267	100	12087	10045	11302	3058931	1504477	1503211
overlap_134Vc041_134Vc042	129Vc092	22321	100.000	12087	0	12087	100	12087	1	12087	1077203	230800	242886
overlap_134Vc041_134Vc042	129Vc092	3771	100.000	2042	0	2042	100	12087	10045	12086	1077203	210178	208137
overlap_134Vc041_134Vc042	129Vc092	2331	100.000	1262	0	1262	100	12087	10044	11305	1077203	291854	293115
overlap_134Vc041_134Vc042	129Vc092	2324	100.000	1258	0	1258	100	12087	10045	11302	1077203	593494	592237
overlap_134Vc041_134Vc042	129Vc091	22321	100.000	12087	0	12087	100	12087	1	12087	3063769	1136684	1148770
overlap_134Vc041_134Vc042	129Vc091	2281	99.290	1258	0	1267	100	12087	10045	11302	3063769	1504476	1503210
overlap_134Vc041_134Vc042	129Vc082	22321	100.000	12087	0	12087	100	12087	1	12087	1077201	230800	242886
overlap_134Vc041_134Vc042	129Vc082	3771	100.000	2042	0	2042	100	12087	10045	12086	1077201	210178	208137
overlap_134Vc041_134Vc042	129Vc082	2331	100.000	1262	0	1262	100	12087	10044	11305	1077201	291853	293114
overlap_134Vc041_134Vc042	129Vc082	2324	100.000	1258	0	1258	100	12087	10045	11302	1077201	593493	592236
overlap_134Vc041_134Vc042	129Vc081	22321	100.000	12087	0	12087	100	12087	1	12087	3063770	1136684	1148770
overlap_134Vc041_134Vc042	129Vc081	2281	99.290	1258	0	1267	100	12087	10045	11302	3063770	1504476	1503210
overlap_134Vc041_134Vc042	129Vc072	22321	100.000	12087	0	12087	100	12087	1	12087	1077202	230800	242886
overlap_134Vc041_134Vc042	129Vc072	3771	100.000	2042	0	2042	100	12087	10045	12086	1077202	210178	208137
overlap_134Vc041_134Vc042	129Vc072	2331	100.000	1262	0	1262	100	12087	10044	11305	1077202	291853	293114
overlap_134Vc041_134Vc042	129Vc072	2324	100.000	1258	0	1258	100	12087	10045	11302	1077202	593493	592236
overlap_134Vc041_134Vc042	129Vc071	22321	100.000	12087	0	12087	100	12087	1	12087	3058024	1130938	1143024
overlap_134Vc041_134Vc042	129Vc071	2281	99.290	1258	0	1267	100	12087	10045	11302	3058024	1498731	1497465
overlap_134Vc041_134Vc042	129Vc062	22321	100.000	12087	0	12087	100	12087	1	12087	1077201	230800	242886
overlap_134Vc041_134Vc042	129Vc062	3771	100.000	2042	0	2042	100	12087	10045	12086	1077201	210178	208137
overlap_134Vc041_134Vc042	129Vc062	2331	100.000	1262	0	1262	100	12087	10044	11305	1077201	291853	293114
overlap_134Vc041_134Vc042	129Vc062	2324	100.000	1258	0	1258	100	12087	10045	11302	1077201	593493	592236
overlap_134Vc041_134Vc042	129Vc061	22321	100.000	12087	0	12087	100	12087	1	12087	3058021	1130936	1143022
overlap_134Vc041_134Vc042	129Vc061	2281	99.290	1258	0	1267	100	12087	10045	11302	3058021	1498729	1497463
overlap_134Vc041_134Vc042	129Vc052	22321	100.000	12087	0	12087	100	12087	1	12087	1077202	230800	242886
overlap_134Vc041_134Vc042	129Vc052	3771	100.000	2042	0	2042	100	12087	10045	12086	1077202	210178	208137
overlap_134Vc041_134Vc042	129Vc052	2331	100.000	1262	0	1262	100	12087	10044	11305	1077202	291853	293114
overlap_134Vc041_134Vc042	129Vc052	2324	100.000	1258	0	1258	100	12087	10045	11302	1077202	593493	592236
overlap_134Vc041_134Vc042	129Vc051	22321	100.000	12087	0	12087	100	12087	1	12087	3058025	1130937	1143023
overlap_134Vc041_134Vc042	129Vc051	2281	99.290	1258	0	1267	100	12087	10045	11302	3058025	1498730	1497464
overlap_134Vc041_134Vc042	129Vc042	22321	100.000	12087	0	12087	100	12087	1	12087	1077202	230800	242886
overlap_134Vc041_134Vc042	129Vc042	3771	100.000	2042	0	2042	100	12087	10045	12086	1077202	210178	208137
overlap_134Vc041_134Vc042	129Vc042	2331	100.000	1262	0	1262	100	12087	10044	11305	1077202	291853	293114
overlap_134Vc041_134Vc042	129Vc042	2324	100.000	1258	0	1258	100	12087	10045	11302	1077202	593493	592236
overlap_134Vc041_134Vc042	129Vc041	22321	100.000	12087	0	12087	100	12087	1	12087	3058023	1130938	1143024
overlap_134Vc041_134Vc042	129Vc041	2281	99.290	1258	0	1267	100	12087	10045	11302	3058023	1498730	1497464
overlap_134Vc041_134Vc042	129Vc032	22321	100.000	12087	0	12087	100	12087	1	12087	1077201	230800	242886
overlap_134Vc041_134Vc042	129Vc032	3771	100.000	2042	0	2042	100	12087	10045	12086	1077201	210178	208137
overlap_134Vc041_134Vc042	129Vc032	2331	100.000	1262	0	1262	100	12087	10044	11305	1077201	291853	293114
overlap_134Vc041_134Vc042	129Vc032	2324	100.000	1258	0	1258	100	12087	10045	11302	1077201	593493	592236
overlap_134Vc041_134Vc042	129Vc031	22321	100.000	12087	0	12087	100	12087	1	12087	3063773	1136684	1148770
overlap_134Vc041_134Vc042	129Vc031	2281	99.290	1258	0	1267	100	12087	10045	11302	3063773	1504477	1503211
overlap_134Vc041_134Vc042	129Vc022	22321	100.000	12087	0	12087	100	12087	1	12087	1077202	230800	242886
overlap_134Vc041_134Vc042	129Vc022	3771	100.000	2042	0	2042	100	12087	10045	12086	1077202	210178	208137
overlap_134Vc041_134Vc042	129Vc022	2331	100.000	1262	0	1262	100	12087	10044	11305	1077202	291853	293114
overlap_134Vc041_134Vc042	129Vc022	2324	100.000	1258	0	1258	100	12087	10045	11302	1077202	593493	592236
overlap_134Vc041_134Vc042	129Vc021	22321	100.000	12087	0	12087	100	12087	1	12087	3058023	1130938	1143024
overlap_134Vc041_134Vc042	129Vc021	2281	99.290	1258	0	1267	100	12087	10045	11302	3058023	1498731	1497465
overlap_134Vc041_134Vc042	129Vc012	22321	100.000	12087	0	12087	100	12087	1	12087	1077202	230800	242886
overlap_134Vc041_134Vc042	129Vc012	3771	100.000	2042	0	2042	100	12087	10045	12086	1077202	210178	208137
overlap_134Vc041_134Vc042	129Vc012	2331	100.000	1262	0	1262	100	12087	10044	11305	1077202	291853	293114
overlap_134Vc041_134Vc042	129Vc012	2324	100.000	1258	0	1258	100	12087	10045	11302	1077202	593493	592236
overlap_134Vc041_134Vc042	129Vc011	22321	100.000	12087	0	12087	100	12087	1	12087	3065433	1136684	1148770
overlap_134Vc041_134Vc042	129Vc011	2281	99.290	1258	0	1267	100	12087	10045	11302	3065433	1504477	1503211
overlap_134Vc041_134Vc042	128Vc102	22321	100.000	12087	0	12087	100	12087	1	12087	1077209	230806	242892
overlap_134Vc041_134Vc042	128Vc102	3771	100.000	2042	0	2042	100	12087	10045	12086	1077209	210184	208143
overlap_134Vc041_134Vc042	128Vc102	2331	100.000	1262	0	1262	100	12087	10044	11305	1077209	291860	293121
overlap_134Vc041_134Vc042	128Vc102	2324	100.000	1258	0	1258	100	12087	10045	11302	1077209	593500	592243
overlap_134Vc041_134Vc042	128Vc101	22321	100.000	12087	0	12087	100	12087	1	12087	3063786	1136684	1148770
overlap_134Vc041_134Vc042	128Vc101	2281	99.290	1258	0	1267	100	12087	10045	11302	3063786	1504476	1503210
overlap_134Vc041_134Vc042	128Vc092	22321	100.000	12087	0	12087	100	12087	1	12087	1077209	230806	242892
overlap_134Vc041_134Vc042	128Vc092	3771	100.000	2042	0	2042	100	12087	10045	12086	1077209	210184	208143
overlap_134Vc041_134Vc042	128Vc092	2331	100.000	1262	0	1262	100	12087	10044	11305	1077209	291860	293121
overlap_134Vc041_134Vc042	128Vc092	2324	100.000	1258	0	1258	100	12087	10045	11302	1077209	593500	592243
overlap_134Vc041_134Vc042	128Vc091	22321	100.000	12087	0	12087	100	12087	1	12087	3063784	1136684	1148770
overlap_134Vc041_134Vc042	128Vc091	2281	99.290	1258	0	1267	100	12087	10045	11302	3063784	1504476	1503210
overlap_134Vc041_134Vc042	128Vc082	22321	100.000	12087	0	12087	100	12087	1	12087	1077196	230794	242880
overlap_134Vc041_134Vc042	128Vc082	3771	100.000	2042	0	2042	100	12087	10045	12086	1077196	210172	208131
overlap_134Vc041_134Vc042	128Vc082	2331	100.000	1262	0	1262	100	12087	10044	11305	1077196	291848	293109
overlap_134Vc041_134Vc042	128Vc082	2324	100.000	1258	0	1258	100	12087	10045	11302	1077196	593488	592231
overlap_134Vc041_134Vc042	128Vc081	22321	100.000	12087	0	12087	100	12087	1	12087	3068645	1136685	1148771
overlap_134Vc041_134Vc042	128Vc081	2281	99.290	1258	0	1267	100	12087	10045	11302	3068645	1504477	1503211
overlap_134Vc041_134Vc042	128Vc072	22321	100.000	12087	0	12087	100	12087	1	12087	1077197	230794	242880
overlap_134Vc041_134Vc042	128Vc072	3771	100.000	2042	0	2042	100	12087	10045	12086	1077197	210172	208131
overlap_134Vc041_134Vc042	128Vc072	2331	100.000	1262	0	1262	100	12087	10044	11305	1077197	291848	293109
overlap_134Vc041_134Vc042	128Vc072	2324	100.000	1258	0	1258	100	12087	10045	11302	1077197	593488	592231
overlap_134Vc041_134Vc042	128Vc071	22321	100.000	12087	0	12087	100	12087	1	12087	3058921	1136665	1148751
overlap_134Vc041_134Vc042	128Vc071	2281	99.290	1258	0	1267	100	12087	10045	11302	3058921	1504457	1503191
overlap_134Vc041_134Vc042	128Vc061	22321	100.000	12087	0	12087	100	12087	1	12087	3063785	1136684	1148770
overlap_134Vc041_134Vc042	128Vc061	2281	99.290	1258	0	1267	100	12087	10045	11302	3063785	1504477	1503211
overlap_134Vc041_134Vc042	128Vc052	22321	100.000	12087	0	12087	100	12087	1	12087	1077207	230806	242892
overlap_134Vc041_134Vc042	128Vc052	3771	100.000	2042	0	2042	100	12087	10045	12086	1077207	210184	208143
overlap_134Vc041_134Vc042	128Vc052	2331	100.000	1262	0	1262	100	12087	10044	11305	1077207	291860	293121
overlap_134Vc041_134Vc042	128Vc052	2324	100.000	1258	0	1258	100	12087	10045	11302	1077207	593498	592241
overlap_134Vc041_134Vc042	128Vc051	22321	100.000	12087	0	12087	100	12087	1	12087	3063786	1136684	1148770
overlap_134Vc041_134Vc042	128Vc051	2281	99.290	1258	0	1267	100	12087	10045	11302	3063786	1504477	1503211
overlap_134Vc041_134Vc042	128Vc042	22321	100.000	12087	0	12087	100	12087	1	12087	1077209	230806	242892
overlap_134Vc041_134Vc042	128Vc042	3771	100.000	2042	0	2042	100	12087	10045	12086	1077209	210184	208143
overlap_134Vc041_134Vc042	128Vc042	2331	100.000	1262	0	1262	100	12087	10044	11305	1077209	291860	293121
overlap_134Vc041_134Vc042	128Vc042	2324	100.000	1258	0	1258	100	12087	10045	11302	1077209	593500	592243
overlap_134Vc041_134Vc042	128Vc041	22321	100.000	12087	0	12087	100	12087	1	12087	3063786	1136684	1148770
overlap_134Vc041_134Vc042	128Vc041	2281	99.290	1258	0	1267	100	12087	10045	11302	3063786	1504476	1503210
overlap_134Vc041_134Vc042	128Vc032	22321	100.000	12087	0	12087	100	12087	1	12087	1077209	230806	242892
overlap_134Vc041_134Vc042	128Vc032	3771	100.000	2042	0	2042	100	12087	10045	12086	1077209	210184	208143
overlap_134Vc041_134Vc042	128Vc032	2331	100.000	1262	0	1262	100	12087	10044	11305	1077209	291860	293121
overlap_134Vc041_134Vc042	128Vc032	2324	100.000	1258	0	1258	100	12087	10045	11302	1077209	593500	592243
overlap_134Vc041_134Vc042	128Vc031	22321	100.000	12087	0	12087	100	12087	1	12087	3063787	1136684	1148770
overlap_134Vc041_134Vc042	128Vc031	2281	99.290	1258	0	1267	100	12087	10045	11302	3063787	1504476	1503210
overlap_134Vc041_134Vc042	128Vc012	22321	100.000	12087	0	12087	100	12087	1	12087	1077209	230806	242892
overlap_134Vc041_134Vc042	128Vc012	3771	100.000	2042	0	2042	100	12087	10045	12086	1077209	210184	208143
overlap_134Vc041_134Vc042	128Vc012	2331	100.000	1262	0	1262	100	12087	10044	11305	1077209	291860	293121
overlap_134Vc041_134Vc042	128Vc012	2324	100.000	1258	0	1258	100	12087	10045	11302	1077209	593500	592243
overlap_134Vc041_134Vc042	128Vc011	22321	100.000	12087	0	12087	100	12087	1	12087	3063785	1136684	1148770
overlap_134Vc041_134Vc042	128Vc011	2281	99.290	1258	0	1267	100	12087	10045	11302	3063785	1504476	1503210
overlap_134Vc041_134Vc042	127Vc102	22321	100.000	12087	0	12087	100	12087	1	12087	1077196	230794	242880
overlap_134Vc041_134Vc042	127Vc102	3771	100.000	2042	0	2042	100	12087	10045	12086	1077196	210172	208131
overlap_134Vc041_134Vc042	127Vc102	2331	100.000	1262	0	1262	100	12087	10044	11305	1077196	291847	293108
overlap_134Vc041_134Vc042	127Vc102	2324	100.000	1258	0	1258	100	12087	10045	11302	1077196	593488	592231
overlap_134Vc041_134Vc042	127Vc101	22321	100.000	12087	0	12087	100	12087	1	12087	3065541	1138432	1150518
overlap_134Vc041_134Vc042	127Vc101	2281	99.290	1258	0	1267	100	12087	10045	11302	3065541	1506225	1504959
overlap_134Vc041_134Vc042	127Vc092	22321	100.000	12087	0	12087	100	12087	1	12087	1072060	225647	237733
overlap_134Vc041_134Vc042	127Vc092	3771	100.000	2042	0	2042	100	12087	10045	12086	1072060	205025	202984
overlap_134Vc041_134Vc042	127Vc092	2331	100.000	1262	0	1262	100	12087	10044	11305	1072060	286700	287961
overlap_134Vc041_134Vc042	127Vc092	2324	100.000	1258	0	1258	100	12087	10045	11302	1072060	588351	587094
overlap_134Vc041_134Vc042	127Vc091	22321	100.000	12087	0	12087	100	12087	1	12087	3065540	1138432	1150518
overlap_134Vc041_134Vc042	127Vc091	2281	99.290	1258	0	1267	100	12087	10045	11302	3065540	1506224	1504958
overlap_134Vc041_134Vc042	127Vc082	22321	100.000	12087	0	12087	100	12087	1	12087	1077195	230794	242880
overlap_134Vc041_134Vc042	127Vc082	3771	100.000	2042	0	2042	100	12087	10045	12086	1077195	210172	208131
overlap_134Vc041_134Vc042	127Vc082	2331	100.000	1262	0	1262	100	12087	10044	11305	1077195	291846	293107
overlap_134Vc041_134Vc042	127Vc082	2324	100.000	1258	0	1258	100	12087	10045	11302	1077195	593486	592229
overlap_134Vc041_134Vc042	127Vc081	22321	100.000	12087	0	12087	100	12087	1	12087	3065542	1138432	1150518
overlap_134Vc041_134Vc042	127Vc081	2281	99.290	1258	0	1267	100	12087	10045	11302	3065542	1506224	1504958
overlap_134Vc041_134Vc042	127Vc071	22321	100.000	12087	0	12087	100	12087	1	12087	3065546	1138432	1150518
overlap_134Vc041_134Vc042	127Vc071	2281	99.290	1258	0	1267	100	12087	10045	11302	3065546	1506226	1504960
overlap_134Vc041_134Vc042	127Vc062	22321	100.000	12087	0	12087	100	12087	1	12087	1077195	230794	242880
overlap_134Vc041_134Vc042	127Vc062	3771	100.000	2042	0	2042	100	12087	10045	12086	1077195	210172	208131
overlap_134Vc041_134Vc042	127Vc062	2331	100.000	1262	0	1262	100	12087	10044	11305	1077195	291847	293108
overlap_134Vc041_134Vc042	127Vc062	2324	100.000	1258	0	1258	100	12087	10045	11302	1077195	593487	592230
overlap_134Vc041_134Vc042	127Vc061	22321	100.000	12087	0	12087	100	12087	1	12087	3065541	1138431	1150517
overlap_134Vc041_134Vc042	127Vc061	2281	99.290	1258	0	1267	100	12087	10045	11302	3065541	1506223	1504957
overlap_134Vc041_134Vc042	127Vc052	22321	100.000	12087	0	12087	100	12087	1	12087	1077195	230794	242880
overlap_134Vc041_134Vc042	127Vc052	3771	100.000	2042	0	2042	100	12087	10045	12086	1077195	210172	208131
overlap_134Vc041_134Vc042	127Vc052	2331	100.000	1262	0	1262	100	12087	10044	11305	1077195	291847	293108
overlap_134Vc041_134Vc042	127Vc052	2324	100.000	1258	0	1258	100	12087	10045	11302	1077195	593487	592230
overlap_134Vc041_134Vc042	127Vc051	22321	100.000	12087	0	12087	100	12087	1	12087	3065541	1138432	1150518
overlap_134Vc041_134Vc042	127Vc051	2281	99.290	1258	0	1267	100	12087	10045	11302	3065541	1506224	1504958
overlap_134Vc041_134Vc042	127Vc042	22321	100.000	12087	0	12087	100	12087	1	12087	1077196	230794	242880
overlap_134Vc041_134Vc042	127Vc042	3771	100.000	2042	0	2042	100	12087	10045	12086	1077196	210172	208131
overlap_134Vc041_134Vc042	127Vc042	2331	100.000	1262	0	1262	100	12087	10044	11305	1077196	291847	293108
overlap_134Vc041_134Vc042	127Vc042	2324	100.000	1258	0	1258	100	12087	10045	11302	1077196	593486	592229
overlap_134Vc041_134Vc042	127Vc041	22321	100.000	12087	0	12087	100	12087	1	12087	3065543	1138431	1150517
overlap_134Vc041_134Vc042	127Vc041	2281	99.290	1258	0	1267	100	12087	10045	11302	3065543	1506223	1504957
overlap_134Vc041_134Vc042	127Vc022	22321	100.000	12087	0	12087	100	12087	1	12087	1077196	230794	242880
overlap_134Vc041_134Vc042	127Vc022	3771	100.000	2042	0	2042	100	12087	10045	12086	1077196	210172	208131
overlap_134Vc041_134Vc042	127Vc022	2331	100.000	1262	0	1262	100	12087	10044	11305	1077196	291847	293108
overlap_134Vc041_134Vc042	127Vc022	2324	100.000	1258	0	1258	100	12087	10045	11302	1077196	593487	592230
overlap_134Vc041_134Vc042	127Vc021	22321	100.000	12087	0	12087	100	12087	1	12087	3065541	1138432	1150518
overlap_134Vc041_134Vc042	127Vc021	2281	99.290	1258	0	1267	100	12087	10045	11302	3065541	1506224	1504958
overlap_134Vc041_134Vc042	127Vc011	22321	100.000	12087	0	12087	100	12087	1	12087	3065543	1138432	1150518
overlap_134Vc041_134Vc042	127Vc011	2281	99.290	1258	0	1267	100	12087	10045	11302	3065543	1506225	1504959
overlap_134Vc041_134Vc042	126Vc102	22321	100.000	12087	0	12087	100	12087	1	12087	1077201	230794	242880
overlap_134Vc041_134Vc042	126Vc102	3771	100.000	2042	0	2042	100	12087	10045	12086	1077201	210172	208131
overlap_134Vc041_134Vc042	126Vc102	2331	100.000	1262	0	1262	100	12087	10044	11305	1077201	291848	293109
overlap_134Vc041_134Vc042	126Vc102	2324	100.000	1258	0	1258	100	12087	10045	11302	1077201	593488	592231
overlap_134Vc041_134Vc042	126Vc101	22321	100.000	12087	0	12087	100	12087	1	12087	3063779	1136665	1148751
overlap_134Vc041_134Vc042	126Vc101	2281	99.290	1258	0	1267	100	12087	10045	11302	3063779	1504458	1503192
overlap_134Vc041_134Vc042	126Vc092	22321	100.000	12087	0	12087	100	12087	1	12087	1077197	230794	242880
overlap_134Vc041_134Vc042	126Vc092	3771	100.000	2042	0	2042	100	12087	10045	12086	1077197	210172	208131
overlap_134Vc041_134Vc042	126Vc092	2331	100.000	1262	0	1262	100	12087	10044	11305	1077197	291848	293109
overlap_134Vc041_134Vc042	126Vc092	2324	100.000	1258	0	1258	100	12087	10045	11302	1077197	593488	592231
overlap_134Vc041_134Vc042	126Vc091	22321	100.000	12087	0	12087	100	12087	1	12087	3063778	1136665	1148751
overlap_134Vc041_134Vc042	126Vc091	2281	99.290	1258	0	1267	100	12087	10045	11302	3063778	1504458	1503192
overlap_134Vc041_134Vc042	126Vc082	22321	100.000	12087	0	12087	100	12087	1	12087	1077198	230794	242880
overlap_134Vc041_134Vc042	126Vc082	3771	100.000	2042	0	2042	100	12087	10045	12086	1077198	210172	208131
overlap_134Vc041_134Vc042	126Vc082	2331	100.000	1262	0	1262	100	12087	10044	11305	1077198	291848	293109
overlap_134Vc041_134Vc042	126Vc082	2324	100.000	1258	0	1258	100	12087	10045	11302	1077198	593488	592231
overlap_134Vc041_134Vc042	126Vc081	22321	100.000	12087	0	12087	100	12087	1	12087	3063776	1136667	1148753
overlap_134Vc041_134Vc042	126Vc081	2281	99.290	1258	0	1267	100	12087	10045	11302	3063776	1504460	1503194
overlap_134Vc041_134Vc042	126Vc072	22321	100.000	12087	0	12087	100	12087	1	12087	1077203	230800	242886
overlap_134Vc041_134Vc042	126Vc072	3771	100.000	2042	0	2042	100	12087	10045	12086	1077203	210178	208137
overlap_134Vc041_134Vc042	126Vc072	2331	100.000	1262	0	1262	100	12087	10044	11305	1077203	291854	293115
overlap_134Vc041_134Vc042	126Vc072	2324	100.000	1258	0	1258	100	12087	10045	11302	1077203	593494	592237
overlap_134Vc041_134Vc042	126Vc071	22321	100.000	12087	0	12087	100	12087	1	12087	3063657	1136550	1148636
overlap_134Vc041_134Vc042	126Vc071	2281	99.290	1258	0	1267	100	12087	10045	11302	3063657	1504342	1503076
overlap_134Vc041_134Vc042	126Vc062	22321	100.000	12087	0	12087	100	12087	1	12087	1077203	230800	242886
overlap_134Vc041_134Vc042	126Vc062	3771	100.000	2042	0	2042	100	12087	10045	12086	1077203	210178	208137
overlap_134Vc041_134Vc042	126Vc062	2331	100.000	1262	0	1262	100	12087	10044	11305	1077203	291854	293115
overlap_134Vc041_134Vc042	126Vc062	2324	100.000	1258	0	1258	100	12087	10045	11302	1077203	593494	592237
overlap_134Vc041_134Vc042	126Vc061	22321	100.000	12087	0	12087	100	12087	1	12087	3063776	1136665	1148751
overlap_134Vc041_134Vc042	126Vc061	2281	99.290	1258	0	1267	100	12087	10045	11302	3063776	1504457	1503191
overlap_134Vc041_134Vc042	126Vc052	22321	100.000	12087	0	12087	100	12087	1	12087	1077200	230800	242886
overlap_134Vc041_134Vc042	126Vc052	3771	100.000	2042	0	2042	100	12087	10045	12086	1077200	210178	208137
overlap_134Vc041_134Vc042	126Vc052	2331	100.000	1262	0	1262	100	12087	10044	11305	1077200	291853	293114
overlap_134Vc041_134Vc042	126Vc052	2324	100.000	1258	0	1258	100	12087	10045	11302	1077200	593492	592235
overlap_134Vc041_134Vc042	126Vc051	22321	100.000	12087	0	12087	100	12087	1	12087	3063772	1136665	1148751
overlap_134Vc041_134Vc042	126Vc051	2281	99.290	1258	0	1267	100	12087	10045	11302	3063772	1504458	1503192
overlap_134Vc041_134Vc042	126Vc042	22321	100.000	12087	0	12087	100	12087	1	12087	1077198	230794	242880
overlap_134Vc041_134Vc042	126Vc042	3771	100.000	2042	0	2042	100	12087	10045	12086	1077198	210172	208131
overlap_134Vc041_134Vc042	126Vc042	2331	100.000	1262	0	1262	100	12087	10044	11305	1077198	291849	293110
overlap_134Vc041_134Vc042	126Vc042	2324	100.000	1258	0	1258	100	12087	10045	11302	1077198	593489	592232
overlap_134Vc041_134Vc042	126Vc041	22321	100.000	12087	0	12087	100	12087	1	12087	3063775	1136665	1148751
overlap_134Vc041_134Vc042	126Vc041	2281	99.290	1258	0	1267	100	12087	10045	11302	3063775	1504457	1503191
overlap_134Vc041_134Vc042	126Vc032	22321	100.000	12087	0	12087	100	12087	1	12087	1077196	230794	242880
overlap_134Vc041_134Vc042	126Vc032	3771	100.000	2042	0	2042	100	12087	10045	12086	1077196	210172	208131
overlap_134Vc041_134Vc042	126Vc032	2331	100.000	1262	0	1262	100	12087	10044	11305	1077196	291847	293108
overlap_134Vc041_134Vc042	126Vc032	2324	100.000	1258	0	1258	100	12087	10045	11302	1077196	593487	592230
overlap_134Vc041_134Vc042	126Vc031	22321	100.000	12087	0	12087	100	12087	1	12087	3058923	1136665	1148751
overlap_134Vc041_134Vc042	126Vc031	2281	99.290	1258	0	1267	100	12087	10045	11302	3058923	1504457	1503191
overlap_134Vc041_134Vc042	126Vc022	22321	100.000	12087	0	12087	100	12087	1	12087	1077196	230794	242880
overlap_134Vc041_134Vc042	126Vc022	3771	100.000	2042	0	2042	100	12087	10045	12086	1077196	210172	208131
overlap_134Vc041_134Vc042	126Vc022	2331	100.000	1262	0	1262	100	12087	10044	11305	1077196	291847	293108
overlap_134Vc041_134Vc042	126Vc022	2324	100.000	1258	0	1258	100	12087	10045	11302	1077196	593487	592230
overlap_134Vc041_134Vc042	126Vc021	22321	100.000	12087	0	12087	100	12087	1	12087	3063775	1136668	1148754
overlap_134Vc041_134Vc042	126Vc021	2281	99.290	1258	0	1267	100	12087	10045	11302	3063775	1504460	1503194
overlap_134Vc041_134Vc042	126Vc012	22321	100.000	12087	0	12087	100	12087	1	12087	1077195	230794	242880
overlap_134Vc041_134Vc042	126Vc012	3771	100.000	2042	0	2042	100	12087	10045	12086	1077195	210172	208131
overlap_134Vc041_134Vc042	126Vc012	2331	100.000	1262	0	1262	100	12087	10044	11305	1077195	291846	293107
overlap_134Vc041_134Vc042	126Vc012	2324	100.000	1258	0	1258	100	12087	10045	11302	1077195	593486	592229
overlap_134Vc041_134Vc042	126Vc011	22321	100.000	12087	0	12087	100	12087	1	12087	3063772	1136665	1148751
overlap_134Vc041_134Vc042	126Vc011	2281	99.290	1258	0	1267	100	12087	10045	11302	3063772	1504457	1503191
overlap_134Vc041_134Vc042	125Vc102	22321	100.000	12087	0	12087	100	12087	1	12087	1077198	230794	242880
overlap_134Vc041_134Vc042	125Vc102	3771	100.000	2042	0	2042	100	12087	10045	12086	1077198	210172	208131
overlap_134Vc041_134Vc042	125Vc102	2331	100.000	1262	0	1262	100	12087	10044	11305	1077198	291848	293109
overlap_134Vc041_134Vc042	125Vc102	2324	100.000	1258	0	1258	100	12087	10045	11302	1077198	593488	592231
overlap_134Vc041_134Vc042	125Vc101	22321	100.000	12087	0	12087	100	12087	1	12087	3063776	1136666	1148752
overlap_134Vc041_134Vc042	125Vc101	2281	99.290	1258	0	1267	100	12087	10045	11302	3063776	1504460	1503194
overlap_134Vc041_134Vc042	125Vc092	22321	100.000	12087	0	12087	100	12087	1	12087	1077195	230794	242880
overlap_134Vc041_134Vc042	125Vc092	3771	100.000	2042	0	2042	100	12087	10045	12086	1077195	210172	208131
overlap_134Vc041_134Vc042	125Vc092	2331	100.000	1262	0	1262	100	12087	10044	11305	1077195	291847	293108
overlap_134Vc041_134Vc042	125Vc092	2324	100.000	1258	0	1258	100	12087	10045	11302	1077195	593486	592229
overlap_134Vc041_134Vc042	125Vc091	22321	100.000	12087	0	12087	100	12087	1	12087	3058915	1136664	1148750
overlap_134Vc041_134Vc042	125Vc091	2281	99.290	1258	0	1267	100	12087	10045	11302	3058915	1504456	1503190
overlap_134Vc041_134Vc042	125Vc082	22321	100.000	12087	0	12087	100	12087	1	12087	1077196	248839	260925
overlap_134Vc041_134Vc042	125Vc082	3771	100.000	2042	0	2042	100	12087	10045	12086	1077196	228217	226176
overlap_134Vc041_134Vc042	125Vc082	2331	100.000	1262	0	1262	100	12087	10044	11305	1077196	291847	293108
overlap_134Vc041_134Vc042	125Vc082	2324	100.000	1258	0	1258	100	12087	10045	11302	1077196	593487	592230
overlap_134Vc041_134Vc042	125Vc081	22321	100.000	12087	0	12087	100	12087	1	12087	3058919	1136666	1148752
overlap_134Vc041_134Vc042	125Vc081	2281	99.290	1258	0	1267	100	12087	10045	11302	3058919	1504459	1503193
overlap_134Vc041_134Vc042	125Vc072	22321	100.000	12087	0	12087	100	12087	1	12087	1077197	230794	242880
overlap_134Vc041_134Vc042	125Vc072	3771	100.000	2042	0	2042	100	12087	10045	12086	1077197	210172	208131
overlap_134Vc041_134Vc042	125Vc072	2331	100.000	1262	0	1262	100	12087	10044	11305	1077197	291848	293109
overlap_134Vc041_134Vc042	125Vc072	2324	100.000	1258	0	1258	100	12087	10045	11302	1077197	593488	592231
overlap_134Vc041_134Vc042	125Vc071	22321	100.000	12087	0	12087	100	12087	1	12087	3063772	1136665	1148751
overlap_134Vc041_134Vc042	125Vc071	2281	99.290	1258	0	1267	100	12087	10045	11302	3063772	1504458	1503192
overlap_134Vc041_134Vc042	125Vc062	22321	100.000	12087	0	12087	100	12087	1	12087	1077197	230795	242881
overlap_134Vc041_134Vc042	125Vc062	3771	100.000	2042	0	2042	100	12087	10045	12086	1077197	210173	208132
overlap_134Vc041_134Vc042	125Vc062	2331	100.000	1262	0	1262	100	12087	10044	11305	1077197	291848	293109
overlap_134Vc041_134Vc042	125Vc062	2324	100.000	1258	0	1258	100	12087	10045	11302	1077197	593488	592231
overlap_134Vc041_134Vc042	125Vc061	22321	100.000	12087	0	12087	100	12087	1	12087	3063775	1136664	1148750
overlap_134Vc041_134Vc042	125Vc061	2281	99.290	1258	0	1267	100	12087	10045	11302	3063775	1504457	1503191
overlap_134Vc041_134Vc042	125Vc052	22321	100.000	12087	0	12087	100	12087	1	12087	1077196	230794	242880
overlap_134Vc041_134Vc042	125Vc052	3771	100.000	2042	0	2042	100	12087	10045	12086	1077196	210172	208131
overlap_134Vc041_134Vc042	125Vc052	2331	100.000	1262	0	1262	100	12087	10044	11305	1077196	291847	293108
overlap_134Vc041_134Vc042	125Vc052	2324	100.000	1258	0	1258	100	12087	10045	11302	1077196	593487	592230
overlap_134Vc041_134Vc042	125Vc051	22321	100.000	12087	0	12087	100	12087	1	12087	3068623	1136664	1148750
overlap_134Vc041_134Vc042	125Vc051	2281	99.290	1258	0	1267	100	12087	10045	11302	3068623	1504456	1503190
overlap_134Vc041_134Vc042	125Vc042	22321	100.000	12087	0	12087	100	12087	1	12087	1077195	230794	242880
overlap_134Vc041_134Vc042	125Vc042	3771	100.000	2042	0	2042	100	12087	10045	12086	1077195	210172	208131
overlap_134Vc041_134Vc042	125Vc042	2331	100.000	1262	0	1262	100	12087	10044	11305	1077195	291847	293108
overlap_134Vc041_134Vc042	125Vc042	2324	100.000	1258	0	1258	100	12087	10045	11302	1077195	593486	592229
overlap_134Vc041_134Vc042	125Vc041	22321	100.000	12087	0	12087	100	12087	1	12087	3063772	1136665	1148751
overlap_134Vc041_134Vc042	125Vc041	2281	99.290	1258	0	1267	100	12087	10045	11302	3063772	1504457	1503191
overlap_134Vc041_134Vc042	125Vc032	22321	100.000	12087	0	12087	100	12087	1	12087	1077198	248840	260926
overlap_134Vc041_134Vc042	125Vc032	3771	100.000	2042	0	2042	100	12087	10045	12086	1077198	228218	226177
overlap_134Vc041_134Vc042	125Vc032	2331	100.000	1262	0	1262	100	12087	10044	11305	1077198	291848	293109
overlap_134Vc041_134Vc042	125Vc032	2324	100.000	1258	0	1258	100	12087	10045	11302	1077198	593488	592231
overlap_134Vc041_134Vc042	125Vc031	22321	100.000	12087	0	12087	100	12087	1	12087	3058918	1136666	1148752
overlap_134Vc041_134Vc042	125Vc031	2281	99.290	1258	0	1267	100	12087	10045	11302	3058918	1504459	1503193
overlap_134Vc041_134Vc042	125Vc022	22321	100.000	12087	0	12087	100	12087	1	12087	1077196	230794	242880
overlap_134Vc041_134Vc042	125Vc022	3771	100.000	2042	0	2042	100	12087	10045	12086	1077196	210172	208131
overlap_134Vc041_134Vc042	125Vc022	2331	100.000	1262	0	1262	100	12087	10044	11305	1077196	291847	293108
overlap_134Vc041_134Vc042	125Vc022	2324	100.000	1258	0	1258	100	12087	10045	11302	1077196	593487	592230
overlap_134Vc041_134Vc042	125Vc021	22321	100.000	12087	0	12087	100	12087	1	12087	3063772	1136665	1148751
overlap_134Vc041_134Vc042	125Vc021	2281	99.290	1258	0	1267	100	12087	10045	11302	3063772	1504457	1503191
overlap_134Vc041_134Vc042	125Vc012	22321	100.000	12087	0	12087	100	12087	1	12087	1077196	230794	242880
overlap_134Vc041_134Vc042	125Vc012	3771	100.000	2042	0	2042	100	12087	10045	12086	1077196	210172	208131
overlap_134Vc041_134Vc042	125Vc012	2331	100.000	1262	0	1262	100	12087	10044	11305	1077196	291847	293108
overlap_134Vc041_134Vc042	125Vc012	2324	100.000	1258	0	1258	100	12087	10045	11302	1077196	593486	592229
overlap_134Vc041_134Vc042	125Vc011	22321	100.000	12087	0	12087	100	12087	1	12087	3063772	1136665	1148751
overlap_134Vc041_134Vc042	125Vc011	2281	99.290	1258	0	1267	100	12087	10045	11302	3063772	1504458	1503192
overlap_134Vc041_134Vc042	124Vc102	22321	100.000	12087	0	12087	100	12087	1	12087	1077201	230800	242886
overlap_134Vc041_134Vc042	124Vc102	3771	100.000	2042	0	2042	100	12087	10045	12086	1077201	210178	208137
overlap_134Vc041_134Vc042	124Vc102	2331	100.000	1262	0	1262	100	12087	10044	11305	1077201	291853	293114
overlap_134Vc041_134Vc042	124Vc102	2324	100.000	1258	0	1258	100	12087	10045	11302	1077201	593493	592236
overlap_134Vc041_134Vc042	124Vc101	22321	100.000	12087	0	12087	100	12087	1	12087	3063775	1136665	1148751
overlap_134Vc041_134Vc042	124Vc101	2281	99.290	1258	0	1267	100	12087	10045	11302	3063775	1504457	1503191
overlap_134Vc041_134Vc042	124Vc092	22321	100.000	12087	0	12087	100	12087	1	12087	1077203	230800	242886
overlap_134Vc041_134Vc042	124Vc092	3771	100.000	2042	0	2042	100	12087	10045	12086	1077203	210178	208137
overlap_134Vc041_134Vc042	124Vc092	2331	100.000	1262	0	1262	100	12087	10044	11305	1077203	291854	293115
overlap_134Vc041_134Vc042	124Vc092	2324	100.000	1258	0	1258	100	12087	10045	11302	1077203	593494	592237
overlap_134Vc041_134Vc042	124Vc091	22321	100.000	12087	0	12087	100	12087	1	12087	3063772	1136665	1148751
overlap_134Vc041_134Vc042	124Vc091	2281	99.290	1258	0	1267	100	12087	10045	11302	3063772	1504457	1503191
overlap_134Vc041_134Vc042	124Vc082	22321	100.000	12087	0	12087	100	12087	1	12087	1077196	230794	242880
overlap_134Vc041_134Vc042	124Vc082	3771	100.000	2042	0	2042	100	12087	10045	12086	1077196	210172	208131
overlap_134Vc041_134Vc042	124Vc082	2331	100.000	1262	0	1262	100	12087	10044	11305	1077196	291847	293108
overlap_134Vc041_134Vc042	124Vc082	2324	100.000	1258	0	1258	100	12087	10045	11302	1077196	593487	592230
overlap_134Vc041_134Vc042	124Vc081	22321	100.000	12087	0	12087	100	12087	1	12087	3063770	1136664	1148750
overlap_134Vc041_134Vc042	124Vc081	2281	99.290	1258	0	1267	100	12087	10045	11302	3063770	1504456	1503190
overlap_134Vc041_134Vc042	124Vc072	22321	100.000	12087	0	12087	100	12087	1	12087	1077196	230794	242880
overlap_134Vc041_134Vc042	124Vc072	3771	100.000	2042	0	2042	100	12087	10045	12086	1077196	210172	208131
overlap_134Vc041_134Vc042	124Vc072	2331	100.000	1262	0	1262	100	12087	10044	11305	1077196	291847	293108
overlap_134Vc041_134Vc042	124Vc072	2324	100.000	1258	0	1258	100	12087	10045	11302	1077196	593487	592230
overlap_134Vc041_134Vc042	124Vc071	22321	100.000	12087	0	12087	100	12087	1	12087	3063774	1136665	1148751
overlap_134Vc041_134Vc042	124Vc071	2281	99.290	1258	0	1267	100	12087	10045	11302	3063774	1504458	1503192
overlap_134Vc041_134Vc042	124Vc062	22321	100.000	12087	0	12087	100	12087	1	12087	1077197	230794	242880
overlap_134Vc041_134Vc042	124Vc062	3771	100.000	2042	0	2042	100	12087	10045	12086	1077197	210172	208131
overlap_134Vc041_134Vc042	124Vc062	2331	100.000	1262	0	1262	100	12087	10044	11305	1077197	291847	293108
overlap_134Vc041_134Vc042	124Vc062	2324	100.000	1258	0	1258	100	12087	10045	11302	1077197	593488	592231
overlap_134Vc041_134Vc042	124Vc061	22321	100.000	12087	0	12087	100	12087	1	12087	3063776	1136666	1148752
overlap_134Vc041_134Vc042	124Vc061	2281	99.290	1258	0	1267	100	12087	10045	11302	3063776	1504458	1503192
overlap_134Vc041_134Vc042	124Vc052	22321	100.000	12087	0	12087	100	12087	1	12087	1077196	230794	242880
overlap_134Vc041_134Vc042	124Vc052	3771	100.000	2042	0	2042	100	12087	10045	12086	1077196	210172	208131
overlap_134Vc041_134Vc042	124Vc052	2331	100.000	1262	0	1262	100	12087	10044	11305	1077196	291847	293108
overlap_134Vc041_134Vc042	124Vc052	2324	100.000	1258	0	1258	100	12087	10045	11302	1077196	593487	592230
overlap_134Vc041_134Vc042	124Vc051	22321	100.000	12087	0	12087	100	12087	1	12087	3063776	1136665	1148751
overlap_134Vc041_134Vc042	124Vc051	2281	99.290	1258	0	1267	100	12087	10045	11302	3063776	1504458	1503192
overlap_134Vc041_134Vc042	124Vc042	22321	100.000	12087	0	12087	100	12087	1	12087	1077195	230794	242880
overlap_134Vc041_134Vc042	124Vc042	3771	100.000	2042	0	2042	100	12087	10045	12086	1077195	210172	208131
overlap_134Vc041_134Vc042	124Vc042	2331	100.000	1262	0	1262	100	12087	10044	11305	1077195	291847	293108
overlap_134Vc041_134Vc042	124Vc042	2324	100.000	1258	0	1258	100	12087	10045	11302	1077195	593487	592230
overlap_134Vc041_134Vc042	124Vc041	22321	100.000	12087	0	12087	100	12087	1	12087	3063775	1136665	1148751
overlap_134Vc041_134Vc042	124Vc041	2281	99.290	1258	0	1267	100	12087	10045	11302	3063775	1504457	1503191
overlap_134Vc041_134Vc042	124Vc032	22321	100.000	12087	0	12087	100	12087	1	12087	1077202	230800	242886
overlap_134Vc041_134Vc042	124Vc032	3771	100.000	2042	0	2042	100	12087	10045	12086	1077202	210178	208137
overlap_134Vc041_134Vc042	124Vc032	2331	100.000	1262	0	1262	100	12087	10044	11305	1077202	291853	293114
overlap_134Vc041_134Vc042	124Vc032	2324	100.000	1258	0	1258	100	12087	10045	11302	1077202	593493	592236
overlap_134Vc041_134Vc042	124Vc031	22321	100.000	12087	0	12087	100	12087	1	12087	3063773	1136665	1148751
overlap_134Vc041_134Vc042	124Vc031	2281	99.290	1258	0	1267	100	12087	10045	11302	3063773	1504458	1503192
overlap_134Vc041_134Vc042	124Vc022	22321	100.000	12087	0	12087	100	12087	1	12087	1077196	230794	242880
overlap_134Vc041_134Vc042	124Vc022	3771	100.000	2042	0	2042	100	12087	10045	12086	1077196	210172	208131
overlap_134Vc041_134Vc042	124Vc022	2331	100.000	1262	0	1262	100	12087	10044	11305	1077196	291847	293108
overlap_134Vc041_134Vc042	124Vc022	2324	100.000	1258	0	1258	100	12087	10045	11302	1077196	593487	592230
overlap_134Vc041_134Vc042	124Vc021	22321	100.000	12087	0	12087	100	12087	1	12087	3063770	1136664	1148750
overlap_134Vc041_134Vc042	124Vc021	2281	99.290	1258	0	1267	100	12087	10045	11302	3063770	1504456	1503190
overlap_134Vc041_134Vc042	124Vc012	22321	100.000	12087	0	12087	100	12087	1	12087	1077203	230800	242886
overlap_134Vc041_134Vc042	124Vc012	3771	100.000	2042	0	2042	100	12087	10045	12086	1077203	210178	208137
overlap_134Vc041_134Vc042	124Vc012	2331	100.000	1262	0	1262	100	12087	10044	11305	1077203	291854	293115
overlap_134Vc041_134Vc042	124Vc012	2324	100.000	1258	0	1258	100	12087	10045	11302	1077203	593494	592237
overlap_134Vc041_134Vc042	124Vc011	22321	100.000	12087	0	12087	100	12087	1	12087	3065082	1136664	1148750
overlap_134Vc041_134Vc042	124Vc011	2281	99.290	1258	0	1267	100	12087	10045	11302	3065082	1504456	1503190
overlap_134Vc041_134Vc042	123Vc102	22321	100.000	12087	0	12087	100	12087	1	12087	1059168	230812	242898
overlap_134Vc041_134Vc042	123Vc102	3771	100.000	2042	0	2042	100	12087	10045	12086	1059168	210190	208149
overlap_134Vc041_134Vc042	123Vc102	2331	100.000	1262	0	1262	100	12087	10044	11305	1059168	273820	275081
overlap_134Vc041_134Vc042	123Vc102	2324	100.000	1258	0	1258	100	12087	10045	11302	1059168	575460	574203
overlap_134Vc041_134Vc042	123Vc092	22321	100.000	12087	0	12087	100	12087	1	12087	1059168	230812	242898
overlap_134Vc041_134Vc042	123Vc092	3771	100.000	2042	0	2042	100	12087	10045	12086	1059168	210190	208149
overlap_134Vc041_134Vc042	123Vc092	2331	100.000	1262	0	1262	100	12087	10044	11305	1059168	273820	275081
overlap_134Vc041_134Vc042	123Vc092	2324	100.000	1258	0	1258	100	12087	10045	11302	1059168	575459	574202
overlap_134Vc041_134Vc042	123Vc082	22321	100.000	12087	0	12087	100	12087	1	12087	1059169	230812	242898
overlap_134Vc041_134Vc042	123Vc082	3771	100.000	2042	0	2042	100	12087	10045	12086	1059169	210190	208149
overlap_134Vc041_134Vc042	123Vc082	2331	100.000	1262	0	1262	100	12087	10044	11305	1059169	273820	275081
overlap_134Vc041_134Vc042	123Vc082	2324	100.000	1258	0	1258	100	12087	10045	11302	1059169	575460	574203
overlap_134Vc041_134Vc042	123Vc062	22321	100.000	12087	0	12087	100	12087	1	12087	1059169	230812	242898
overlap_134Vc041_134Vc042	123Vc062	3771	100.000	2042	0	2042	100	12087	10045	12086	1059169	210190	208149
overlap_134Vc041_134Vc042	123Vc062	2331	100.000	1262	0	1262	100	12087	10044	11305	1059169	273820	275081
overlap_134Vc041_134Vc042	123Vc062	2324	100.000	1258	0	1258	100	12087	10045	11302	1059169	575460	574203
overlap_134Vc041_134Vc042	123Vc052	22321	100.000	12087	0	12087	100	12087	1	12087	1059169	230812	242898
overlap_134Vc041_134Vc042	123Vc052	3771	100.000	2042	0	2042	100	12087	10045	12086	1059169	210190	208149
overlap_134Vc041_134Vc042	123Vc052	2331	100.000	1262	0	1262	100	12087	10044	11305	1059169	273820	275081
overlap_134Vc041_134Vc042	123Vc052	2324	100.000	1258	0	1258	100	12087	10045	11302	1059169	575460	574203
overlap_134Vc041_134Vc042	123Vc042	22321	100.000	12087	0	12087	100	12087	1	12087	1059169	230812	242898
overlap_134Vc041_134Vc042	123Vc042	3771	100.000	2042	0	2042	100	12087	10045	12086	1059169	210190	208149
overlap_134Vc041_134Vc042	123Vc042	2331	100.000	1262	0	1262	100	12087	10044	11305	1059169	273820	275081
overlap_134Vc041_134Vc042	123Vc042	2324	100.000	1258	0	1258	100	12087	10045	11302	1059169	575460	574203
overlap_134Vc041_134Vc042	123Vc022	22321	100.000	12087	0	12087	100	12087	1	12087	1059169	230812	242898
overlap_134Vc041_134Vc042	123Vc022	3771	100.000	2042	0	2042	100	12087	10045	12086	1059169	210190	208149
overlap_134Vc041_134Vc042	123Vc022	2331	100.000	1262	0	1262	100	12087	10044	11305	1059169	273820	275081
overlap_134Vc041_134Vc042	123Vc022	2324	100.000	1258	0	1258	100	12087	10045	11302	1059169	575460	574203
overlap_134Vc041_134Vc042	122Vc102	22321	100.000	12087	0	12087	100	12087	1	12087	1059168	230812	242898
overlap_134Vc041_134Vc042	122Vc102	3771	100.000	2042	0	2042	100	12087	10045	12086	1059168	210190	208149
overlap_134Vc041_134Vc042	122Vc102	2331	100.000	1262	0	1262	100	12087	10044	11305	1059168	273820	275081
overlap_134Vc041_134Vc042	122Vc102	2324	100.000	1258	0	1258	100	12087	10045	11302	1059168	575459	574202
overlap_134Vc041_134Vc042	122Vc092	22321	100.000	12087	0	12087	100	12087	1	12087	1059169	230812	242898
overlap_134Vc041_134Vc042	122Vc092	3771	100.000	2042	0	2042	100	12087	10045	12086	1059169	210190	208149
overlap_134Vc041_134Vc042	122Vc092	2331	100.000	1262	0	1262	100	12087	10044	11305	1059169	273820	275081
overlap_134Vc041_134Vc042	122Vc092	2324	100.000	1258	0	1258	100	12087	10045	11302	1059169	575460	574203
overlap_134Vc041_134Vc042	122Vc082	22321	100.000	12087	0	12087	100	12087	1	12087	1059169	230812	242898
overlap_134Vc041_134Vc042	122Vc082	3771	100.000	2042	0	2042	100	12087	10045	12086	1059169	210190	208149
overlap_134Vc041_134Vc042	122Vc082	2331	100.000	1262	0	1262	100	12087	10044	11305	1059169	273820	275081
overlap_134Vc041_134Vc042	122Vc082	2324	100.000	1258	0	1258	100	12087	10045	11302	1059169	575460	574203
overlap_134Vc041_134Vc042	122Vc072	22321	100.000	12087	0	12087	100	12087	1	12087	1059169	230812	242898
overlap_134Vc041_134Vc042	122Vc072	3771	100.000	2042	0	2042	100	12087	10045	12086	1059169	210190	208149
overlap_134Vc041_134Vc042	122Vc072	2331	100.000	1262	0	1262	100	12087	10044	11305	1059169	273820	275081
overlap_134Vc041_134Vc042	122Vc072	2324	100.000	1258	0	1258	100	12087	10045	11302	1059169	575460	574203
overlap_134Vc041_134Vc042	122Vc062	22321	100.000	12087	0	12087	100	12087	1	12087	1059170	230812	242898
overlap_134Vc041_134Vc042	122Vc062	3771	100.000	2042	0	2042	100	12087	10045	12086	1059170	210190	208149
overlap_134Vc041_134Vc042	122Vc062	2331	100.000	1262	0	1262	100	12087	10044	11305	1059170	273820	275081
overlap_134Vc041_134Vc042	122Vc062	2324	100.000	1258	0	1258	100	12087	10045	11302	1059170	575460	574203
overlap_134Vc041_134Vc042	122Vc052	22321	100.000	12087	0	12087	100	12087	1	12087	1059168	230812	242898
overlap_134Vc041_134Vc042	122Vc052	3771	100.000	2042	0	2042	100	12087	10045	12086	1059168	210190	208149
overlap_134Vc041_134Vc042	122Vc052	2331	100.000	1262	0	1262	100	12087	10044	11305	1059168	273820	275081
overlap_134Vc041_134Vc042	122Vc052	2324	100.000	1258	0	1258	100	12087	10045	11302	1059168	575460	574203
overlap_134Vc041_134Vc042	122Vc042	22321	100.000	12087	0	12087	100	12087	1	12087	1059169	230812	242898
overlap_134Vc041_134Vc042	122Vc042	3771	100.000	2042	0	2042	100	12087	10045	12086	1059169	210190	208149
overlap_134Vc041_134Vc042	122Vc042	2331	100.000	1262	0	1262	100	12087	10044	11305	1059169	273820	275081
overlap_134Vc041_134Vc042	122Vc042	2324	100.000	1258	0	1258	100	12087	10045	11302	1059169	575460	574203
overlap_134Vc041_134Vc042	122Vc032	22321	100.000	12087	0	12087	100	12087	1	12087	1059169	230812	242898
overlap_134Vc041_134Vc042	122Vc032	3771	100.000	2042	0	2042	100	12087	10045	12086	1059169	210190	208149
overlap_134Vc041_134Vc042	122Vc032	2331	100.000	1262	0	1262	100	12087	10044	11305	1059169	273820	275081
overlap_134Vc041_134Vc042	122Vc032	2324	100.000	1258	0	1258	100	12087	10045	11302	1059169	575460	574203
overlap_134Vc041_134Vc042	122Vc012	22321	100.000	12087	0	12087	100	12087	1	12087	1059169	230812	242898
overlap_134Vc041_134Vc042	122Vc012	3771	100.000	2042	0	2042	100	12087	10045	12086	1059169	210190	208149
overlap_134Vc041_134Vc042	122Vc012	2331	100.000	1262	0	1262	100	12087	10044	11305	1059169	273820	275081
overlap_134Vc041_134Vc042	122Vc012	2324	100.000	1258	0	1258	100	12087	10045	11302	1059169	575460	574203
overlap_134Vc041_134Vc042	121Vc101	22321	100.000	12087	0	12087	100	12087	1	12087	3057146	1136667	1148753
overlap_134Vc041_134Vc042	121Vc101	2281	99.290	1258	0	1267	100	12087	10045	11302	3057146	1504458	1503192
overlap_134Vc041_134Vc042	121Vc092	22321	100.000	12087	0	12087	100	12087	1	12087	1077213	230813	242899
overlap_134Vc041_134Vc042	121Vc092	3771	100.000	2042	0	2042	100	12087	10045	12086	1077213	210190	208149
overlap_134Vc041_134Vc042	121Vc092	2331	100.000	1262	0	1262	100	12087	10044	11305	1077213	291866	293127
overlap_134Vc041_134Vc042	121Vc092	2324	100.000	1258	0	1258	100	12087	10045	11302	1077213	593505	592248
overlap_134Vc041_134Vc042	121Vc091	22321	100.000	12087	0	12087	100	12087	1	12087	3057147	1136667	1148753
overlap_134Vc041_134Vc042	121Vc091	2281	99.290	1258	0	1267	100	12087	10045	11302	3057147	1504459	1503193
overlap_134Vc041_134Vc042	121Vc081	22321	100.000	12087	0	12087	100	12087	1	12087	4134359	1136666	1148752
overlap_134Vc041_134Vc042	121Vc081	22316	99.992	12086	1	12087	100	12087	1	12087	4134359	2213879	2225965
overlap_134Vc041_134Vc042	121Vc081	3771	100.000	2042	0	2042	100	12087	10045	12086	4134359	2193257	2191216
overlap_134Vc041_134Vc042	121Vc081	2331	100.000	1262	0	1262	100	12087	10044	11305	4134359	1197719	1198980
overlap_134Vc041_134Vc042	121Vc081	2324	100.000	1258	0	1258	100	12087	10045	11302	4134359	1499358	1498101
overlap_134Vc041_134Vc042	121Vc081	2281	99.290	1258	0	1267	100	12087	10045	11302	4134359	2581671	2580405
overlap_134Vc041_134Vc042	121Vc071	22321	100.000	12087	0	12087	100	12087	1	12087	4134359	1136666	1148752
overlap_134Vc041_134Vc042	121Vc071	22321	100.000	12087	0	12087	100	12087	1	12087	4134359	2213880	2225966
overlap_134Vc041_134Vc042	121Vc071	3771	100.000	2042	0	2042	100	12087	10045	12086	4134359	2193258	2191217
overlap_134Vc041_134Vc042	121Vc071	2331	100.000	1262	0	1262	100	12087	10044	11305	4134359	1197720	1198981
overlap_134Vc041_134Vc042	121Vc071	2324	100.000	1258	0	1258	100	12087	10045	11302	4134359	1499359	1498102
overlap_134Vc041_134Vc042	121Vc071	2281	99.290	1258	0	1267	100	12087	10045	11302	4134359	2581671	2580405
overlap_134Vc041_134Vc042	121Vc061	22321	100.000	12087	0	12087	100	12087	1	12087	4134361	1136665	1148751
overlap_134Vc041_134Vc042	121Vc061	22321	100.000	12087	0	12087	100	12087	1	12087	4134361	2213880	2225966
overlap_134Vc041_134Vc042	121Vc061	3771	100.000	2042	0	2042	100	12087	10045	12086	4134361	2193258	2191217
overlap_134Vc041_134Vc042	121Vc061	2331	100.000	1262	0	1262	100	12087	10044	11305	4134361	1197719	1198980
overlap_134Vc041_134Vc042	121Vc061	2324	100.000	1258	0	1258	100	12087	10045	11302	4134361	1499359	1498102
overlap_134Vc041_134Vc042	121Vc061	2281	99.290	1258	0	1267	100	12087	10045	11302	4134361	2581673	2580407
overlap_134Vc041_134Vc042	121Vc051	22321	100.000	12087	0	12087	100	12087	1	12087	4134359	1136666	1148752
overlap_134Vc041_134Vc042	121Vc051	22321	100.000	12087	0	12087	100	12087	1	12087	4134359	2213880	2225966
overlap_134Vc041_134Vc042	121Vc051	3771	100.000	2042	0	2042	100	12087	10045	12086	4134359	2193258	2191217
overlap_134Vc041_134Vc042	121Vc051	2331	100.000	1262	0	1262	100	12087	10044	11305	4134359	1197719	1198980
overlap_134Vc041_134Vc042	121Vc051	2324	100.000	1258	0	1258	100	12087	10045	11302	4134359	1499359	1498102
overlap_134Vc041_134Vc042	121Vc051	2281	99.290	1258	0	1267	100	12087	10045	11302	4134359	2581672	2580406
overlap_134Vc041_134Vc042	121Vc032	22321	100.000	12087	0	12087	100	12087	1	12087	1081811	235409	247495
overlap_134Vc041_134Vc042	121Vc032	3771	100.000	2042	0	2042	100	12087	10045	12086	1081811	214787	212746
overlap_134Vc041_134Vc042	121Vc032	2331	100.000	1262	0	1262	100	12087	10044	11305	1081811	296463	297724
overlap_134Vc041_134Vc042	121Vc032	2324	100.000	1258	0	1258	100	12087	10045	11302	1081811	598103	596846
overlap_134Vc041_134Vc042	121Vc031	22321	100.000	12087	0	12087	100	12087	1	12087	3057144	1136666	1148752
overlap_134Vc041_134Vc042	121Vc031	2281	99.290	1258	0	1267	100	12087	10045	11302	3057144	1504458	1503192
overlap_134Vc041_134Vc042	121Vc022	22321	100.000	12087	0	12087	100	12087	1	12087	1077214	230812	242898
overlap_134Vc041_134Vc042	121Vc022	3771	100.000	2042	0	2042	100	12087	10045	12086	1077214	210190	208149
overlap_134Vc041_134Vc042	121Vc022	2331	100.000	1262	0	1262	100	12087	10044	11305	1077214	291865	293126
overlap_134Vc041_134Vc042	121Vc022	2324	100.000	1258	0	1258	100	12087	10045	11302	1077214	593505	592248
overlap_134Vc041_134Vc042	121Vc021	22321	100.000	12087	0	12087	100	12087	1	12087	3059873	1136666	1148752
overlap_134Vc041_134Vc042	121Vc021	2281	99.290	1258	0	1267	100	12087	10045	11302	3059873	1504458	1503192
overlap_134Vc041_134Vc042	121Vc011	22321	100.000	12087	0	12087	100	12087	1	12087	4134361	1136666	1148752
overlap_134Vc041_134Vc042	121Vc011	22321	100.000	12087	0	12087	100	12087	1	12087	4134361	2213881	2225967
overlap_134Vc041_134Vc042	121Vc011	3771	100.000	2042	0	2042	100	12087	10045	12086	4134361	2193259	2191218
overlap_134Vc041_134Vc042	121Vc011	2331	100.000	1262	0	1262	100	12087	10044	11305	4134361	1197720	1198981
overlap_134Vc041_134Vc042	121Vc011	2324	100.000	1258	0	1258	100	12087	10045	11302	4134361	1499360	1498103
overlap_134Vc041_134Vc042	121Vc011	2281	99.290	1258	0	1267	100	12087	10045	11302	4134361	2581674	2580408
overlap_134Vc041_134Vc042	120Vc101	22321	100.000	12087	0	12087	100	12087	1	12087	4134360	1136665	1148751
overlap_134Vc041_134Vc042	120Vc101	22321	100.000	12087	0	12087	100	12087	1	12087	4134360	2213879	2225965
overlap_134Vc041_134Vc042	120Vc101	3771	100.000	2042	0	2042	100	12087	10045	12086	4134360	2193257	2191216
overlap_134Vc041_134Vc042	120Vc101	2331	100.000	1262	0	1262	100	12087	10044	11305	4134360	1197718	1198979
overlap_134Vc041_134Vc042	120Vc101	2324	100.000	1258	0	1258	100	12087	10045	11302	4134360	1499358	1498101
overlap_134Vc041_134Vc042	120Vc101	2281	99.290	1258	0	1267	100	12087	10045	11302	4134360	2581671	2580405
overlap_134Vc041_134Vc042	120Vc091	22321	100.000	12087	0	12087	100	12087	1	12087	4134360	2213880	2225966
overlap_134Vc041_134Vc042	120Vc091	22314	99.992	12086	0	12087	100	12087	1	12087	4134360	1136666	1148751
overlap_134Vc041_134Vc042	120Vc091	3771	100.000	2042	0	2042	100	12087	10045	12086	4134360	2193258	2191217
overlap_134Vc041_134Vc042	120Vc091	2331	100.000	1262	0	1262	100	12087	10044	11305	4134360	1197719	1198980
overlap_134Vc041_134Vc042	120Vc091	2324	100.000	1258	0	1258	100	12087	10045	11302	4134360	1499359	1498102
overlap_134Vc041_134Vc042	120Vc091	2281	99.290	1258	0	1267	100	12087	10045	11302	4134360	2581672	2580406
overlap_134Vc041_134Vc042	120Vc081	22321	100.000	12087	0	12087	100	12087	1	12087	4134359	1136666	1148752
overlap_134Vc041_134Vc042	120Vc081	22321	100.000	12087	0	12087	100	12087	1	12087	4134359	2213880	2225966
overlap_134Vc041_134Vc042	120Vc081	3771	100.000	2042	0	2042	100	12087	10045	12086	4134359	2193258	2191217
overlap_134Vc041_134Vc042	120Vc081	2331	100.000	1262	0	1262	100	12087	10044	11305	4134359	1197719	1198980
overlap_134Vc041_134Vc042	120Vc081	2324	100.000	1258	0	1258	100	12087	10045	11302	4134359	1499359	1498102
overlap_134Vc041_134Vc042	120Vc081	2281	99.290	1258	0	1267	100	12087	10045	11302	4134359	2581672	2580406
overlap_134Vc041_134Vc042	120Vc071	22321	100.000	12087	0	12087	100	12087	1	12087	4134363	1136666	1148752
overlap_134Vc041_134Vc042	120Vc071	22321	100.000	12087	0	12087	100	12087	1	12087	4134363	2213882	2225968
overlap_134Vc041_134Vc042	120Vc071	3771	100.000	2042	0	2042	100	12087	10045	12086	4134363	2193260	2191219
overlap_134Vc041_134Vc042	120Vc071	2331	100.000	1262	0	1262	100	12087	10044	11305	4134363	1197720	1198981
overlap_134Vc041_134Vc042	120Vc071	2324	100.000	1258	0	1258	100	12087	10045	11302	4134363	1499361	1498104
overlap_134Vc041_134Vc042	120Vc071	2281	99.290	1258	0	1267	100	12087	10045	11302	4134363	2581675	2580409
overlap_134Vc041_134Vc042	120Vc061	22321	100.000	12087	0	12087	100	12087	1	12087	4134358	1136666	1148752
overlap_134Vc041_134Vc042	120Vc061	22321	100.000	12087	0	12087	100	12087	1	12087	4134358	2213881	2225967
overlap_134Vc041_134Vc042	120Vc061	3771	100.000	2042	0	2042	100	12087	10045	12086	4134358	2193259	2191218
overlap_134Vc041_134Vc042	120Vc061	2331	100.000	1262	0	1262	100	12087	10044	11305	4134358	1197719	1198980
overlap_134Vc041_134Vc042	120Vc061	2324	100.000	1258	0	1258	100	12087	10045	11302	4134358	1499359	1498102
overlap_134Vc041_134Vc042	120Vc061	2281	99.290	1258	0	1267	100	12087	10045	11302	4134358	2581674	2580408
overlap_134Vc041_134Vc042	120Vc051	22321	100.000	12087	0	12087	100	12087	1	12087	4134359	1136665	1148751
overlap_134Vc041_134Vc042	120Vc051	22321	100.000	12087	0	12087	100	12087	1	12087	4134359	2213879	2225965
overlap_134Vc041_134Vc042	120Vc051	3771	100.000	2042	0	2042	100	12087	10045	12086	4134359	2193257	2191216
overlap_134Vc041_134Vc042	120Vc051	2331	100.000	1262	0	1262	100	12087	10044	11305	4134359	1197718	1198979
overlap_134Vc041_134Vc042	120Vc051	2324	100.000	1258	0	1258	100	12087	10045	11302	4134359	1499358	1498101
overlap_134Vc041_134Vc042	120Vc051	2281	99.290	1258	0	1267	100	12087	10045	11302	4134359	2581671	2580405
overlap_134Vc041_134Vc042	120Vc041	22321	100.000	12087	0	12087	100	12087	1	12087	4134357	1136666	1148752
overlap_134Vc041_134Vc042	120Vc041	22321	100.000	12087	0	12087	100	12087	1	12087	4134357	2213879	2225965
overlap_134Vc041_134Vc042	120Vc041	3771	100.000	2042	0	2042	100	12087	10045	12086	4134357	2193257	2191216
overlap_134Vc041_134Vc042	120Vc041	2331	100.000	1262	0	1262	100	12087	10044	11305	4134357	1197719	1198980
overlap_134Vc041_134Vc042	120Vc041	2324	100.000	1258	0	1258	100	12087	10045	11302	4134357	1499359	1498102
overlap_134Vc041_134Vc042	120Vc041	2281	99.290	1258	0	1267	100	12087	10045	11302	4134357	2581672	2580406
overlap_134Vc041_134Vc042	120Vc031	22321	100.000	12087	0	12087	100	12087	1	12087	4134364	1136667	1148753
overlap_134Vc041_134Vc042	120Vc031	22321	100.000	12087	0	12087	100	12087	1	12087	4134364	2213883	2225969
overlap_134Vc041_134Vc042	120Vc031	3771	100.000	2042	0	2042	100	12087	10045	12086	4134364	2193261	2191220
overlap_134Vc041_134Vc042	120Vc031	2331	100.000	1262	0	1262	100	12087	10044	11305	4134364	1197722	1198983
overlap_134Vc041_134Vc042	120Vc031	2324	100.000	1258	0	1258	100	12087	10045	11302	4134364	1499362	1498105
overlap_134Vc041_134Vc042	120Vc031	2281	99.290	1258	0	1267	100	12087	10045	11302	4134364	2581675	2580409
overlap_134Vc041_134Vc042	120Vc021	22321	100.000	12087	0	12087	100	12087	1	12087	4134365	2213883	2225969
overlap_134Vc041_134Vc042	120Vc021	22316	99.992	12086	1	12087	100	12087	1	12087	4134365	1136666	1148752
overlap_134Vc041_134Vc042	120Vc021	3771	100.000	2042	0	2042	100	12087	10045	12086	4134365	2193261	2191220
overlap_134Vc041_134Vc042	120Vc021	2331	100.000	1262	0	1262	100	12087	10044	11305	4134365	1197720	1198981
overlap_134Vc041_134Vc042	120Vc021	2324	100.000	1258	0	1258	100	12087	10045	11302	4134365	1499361	1498104
overlap_134Vc041_134Vc042	120Vc021	2281	99.290	1258	0	1267	100	12087	10045	11302	4134365	2581675	2580409
overlap_134Vc041_134Vc042	119Vc092	22321	100.000	12087	0	12087	100	12087	1	12087	1077216	230813	242899
overlap_134Vc041_134Vc042	119Vc092	3771	100.000	2042	0	2042	100	12087	10045	12086	1077216	210191	208150
overlap_134Vc041_134Vc042	119Vc092	2331	100.000	1262	0	1262	100	12087	10044	11305	1077216	291867	293128
overlap_134Vc041_134Vc042	119Vc092	2324	100.000	1258	0	1258	100	12087	10045	11302	1077216	593507	592250
overlap_134Vc041_134Vc042	119Vc091	22321	100.000	12087	0	12087	100	12087	1	12087	3057146	1136667	1148753
overlap_134Vc041_134Vc042	119Vc091	2281	99.290	1258	0	1267	100	12087	10045	11302	3057146	1504459	1503193
overlap_134Vc041_134Vc042	119Vc081	22321	100.000	12087	0	12087	100	12087	1	12087	4134360	1136667	1148753
overlap_134Vc041_134Vc042	119Vc081	22321	100.000	12087	0	12087	100	12087	1	12087	4134360	2213882	2225968
overlap_134Vc041_134Vc042	119Vc081	3771	100.000	2042	0	2042	100	12087	10045	12086	4134360	2193260	2191219
overlap_134Vc041_134Vc042	119Vc081	2331	100.000	1262	0	1262	100	12087	10044	11305	4134360	1197720	1198981
overlap_134Vc041_134Vc042	119Vc081	2324	100.000	1258	0	1258	100	12087	10045	11302	4134360	1499360	1498103
overlap_134Vc041_134Vc042	119Vc081	2281	99.290	1258	0	1267	100	12087	10045	11302	4134360	2581674	2580408
overlap_134Vc041_134Vc042	119Vc071	22321	100.000	12087	0	12087	100	12087	1	12087	4129510	1136667	1148753
overlap_134Vc041_134Vc042	119Vc071	22321	100.000	12087	0	12087	100	12087	1	12087	4129510	2213883	2225969
overlap_134Vc041_134Vc042	119Vc071	3771	100.000	2042	0	2042	100	12087	10045	12086	4129510	2193261	2191220
overlap_134Vc041_134Vc042	119Vc071	2331	100.000	1262	0	1262	100	12087	10044	11305	4129510	1197721	1198982
overlap_134Vc041_134Vc042	119Vc071	2324	100.000	1258	0	1258	100	12087	10045	11302	4129510	1499361	1498104
overlap_134Vc041_134Vc042	119Vc071	2281	99.290	1258	0	1267	100	12087	10045	11302	4129510	2581676	2580410
overlap_134Vc041_134Vc042	119Vc061	22321	100.000	12087	0	12087	100	12087	1	12087	4134364	1136667	1148753
overlap_134Vc041_134Vc042	119Vc061	22321	100.000	12087	0	12087	100	12087	1	12087	4134364	2213881	2225967
overlap_134Vc041_134Vc042	119Vc061	3771	100.000	2042	0	2042	100	12087	10045	12086	4134364	2193259	2191218
overlap_134Vc041_134Vc042	119Vc061	2331	100.000	1262	0	1262	100	12087	10044	11305	4134364	1197720	1198981
overlap_134Vc041_134Vc042	119Vc061	2324	100.000	1258	0	1258	100	12087	10045	11302	4134364	1499360	1498103
overlap_134Vc041_134Vc042	119Vc061	2281	99.290	1258	0	1267	100	12087	10045	11302	4134364	2581674	2580408
overlap_134Vc041_134Vc042	119Vc051	22321	100.000	12087	0	12087	100	12087	1	12087	4134365	1136666	1148752
overlap_134Vc041_134Vc042	119Vc051	22321	100.000	12087	0	12087	100	12087	1	12087	4134365	2213883	2225969
overlap_134Vc041_134Vc042	119Vc051	3771	100.000	2042	0	2042	100	12087	10045	12086	4134365	2193261	2191220
overlap_134Vc041_134Vc042	119Vc051	2331	100.000	1262	0	1262	100	12087	10044	11305	4134365	1197719	1198980
overlap_134Vc041_134Vc042	119Vc051	2324	100.000	1258	0	1258	100	12087	10045	11302	4134365	1499360	1498103
overlap_134Vc041_134Vc042	119Vc051	2281	99.290	1258	0	1267	100	12087	10045	11302	4134365	2581675	2580409
overlap_134Vc041_134Vc042	119Vc042	22321	100.000	12087	0	12087	100	12087	1	12087	1077215	230813	242899
overlap_134Vc041_134Vc042	119Vc042	3771	100.000	2042	0	2042	100	12087	10045	12086	1077215	210191	208150
overlap_134Vc041_134Vc042	119Vc042	2331	100.000	1262	0	1262	100	12087	10044	11305	1077215	291866	293127
overlap_134Vc041_134Vc042	119Vc042	2324	100.000	1258	0	1258	100	12087	10045	11302	1077215	593506	592249
overlap_134Vc041_134Vc042	119Vc032	22321	100.000	12087	0	12087	100	12087	1	12087	1077216	230812	242898
overlap_134Vc041_134Vc042	119Vc032	3771	100.000	2042	0	2042	100	12087	10045	12086	1077216	210190	208149
overlap_134Vc041_134Vc042	119Vc032	2331	100.000	1262	0	1262	100	12087	10044	11305	1077216	291866	293127
overlap_134Vc041_134Vc042	119Vc032	2324	100.000	1258	0	1258	100	12087	10045	11302	1077216	593507	592250
overlap_134Vc041_134Vc042	119Vc031	22321	100.000	12087	0	12087	100	12087	1	12087	3057147	1136667	1148753
overlap_134Vc041_134Vc042	119Vc031	2281	99.290	1258	0	1267	100	12087	10045	11302	3057147	1504458	1503192
overlap_134Vc041_134Vc042	119Vc022	22321	100.000	12087	0	12087	100	12087	1	12087	1077215	230813	242899
overlap_134Vc041_134Vc042	119Vc022	3766	99.951	2042	0	2043	100	12087	10045	12086	1077215	210191	208149
overlap_134Vc041_134Vc042	119Vc022	2331	100.000	1262	0	1262	100	12087	10044	11305	1077215	291866	293127
overlap_134Vc041_134Vc042	119Vc022	2324	100.000	1258	0	1258	100	12087	10045	11302	1077215	593506	592249
overlap_134Vc041_134Vc042	119Vc021	22321	100.000	12087	0	12087	100	12087	1	12087	3057150	1136666	1148752
overlap_134Vc041_134Vc042	119Vc021	2281	99.290	1258	0	1267	100	12087	10045	11302	3057150	1504458	1503192
overlap_134Vc041_134Vc042	119Vc011	22321	100.000	12087	0	12087	100	12087	1	12087	4136449	1138747	1150833
overlap_134Vc041_134Vc042	119Vc011	22316	99.992	12086	1	12087	100	12087	1	12087	4136449	2215964	2228050
overlap_134Vc041_134Vc042	119Vc011	3771	100.000	2042	0	2042	100	12087	10045	12086	4136449	2195342	2193301
overlap_134Vc041_134Vc042	119Vc011	2331	100.000	1262	0	1262	100	12087	10044	11305	4136449	1199802	1201063
overlap_134Vc041_134Vc042	119Vc011	2324	100.000	1258	0	1258	100	12087	10045	11302	4136449	1501442	1500185
overlap_134Vc041_134Vc042	119Vc011	2281	99.290	1258	0	1267	100	12087	10045	11302	4136449	2583757	2582491
overlap_134Vc041_134Vc042	118Vc091	22321	100.000	12087	0	12087	100	12087	1	12087	3059912	1130919	1143005
overlap_134Vc041_134Vc042	118Vc091	2324	100.000	1258	0	1258	100	12087	10045	11302	3059912	2642779	2644036
overlap_134Vc041_134Vc042	118Vc091	2281	99.290	1258	0	1267	100	12087	10045	11302	3059912	1498711	1497445
overlap_134Vc041_134Vc042	118Vc081	22321	100.000	12087	0	12087	100	12087	1	12087	3103626	1169776	1181862
overlap_134Vc041_134Vc042	118Vc081	2324	100.000	1258	0	1258	100	12087	10045	11302	3103626	2686494	2687751
overlap_134Vc041_134Vc042	118Vc081	2281	99.290	1258	0	1267	100	12087	10045	11302	3103626	1537570	1536304
overlap_134Vc041_134Vc042	118Vc072	22321	100.000	12087	0	12087	100	12087	1	12087	1077168	230824	242910
overlap_134Vc041_134Vc042	118Vc072	3771	100.000	2042	0	2042	100	12087	10045	12086	1077168	210202	208161
overlap_134Vc041_134Vc042	118Vc072	2331	100.000	1262	0	1262	100	12087	10044	11305	1077168	291877	293138
overlap_134Vc041_134Vc042	118Vc072	2324	100.000	1258	0	1258	100	12087	10045	11302	1077168	593459	592202
overlap_134Vc041_134Vc042	118Vc071	22321	100.000	12087	0	12087	100	12087	1	12087	3103631	1169777	1181863
overlap_134Vc041_134Vc042	118Vc071	2324	100.000	1258	0	1258	100	12087	10045	11302	3103631	2686500	2687757
overlap_134Vc041_134Vc042	118Vc071	2281	99.290	1258	0	1267	100	12087	10045	11302	3103631	1537570	1536304
overlap_134Vc041_134Vc042	118Vc062	22321	100.000	12087	0	12087	100	12087	1	12087	1077166	230819	242905
overlap_134Vc041_134Vc042	118Vc062	3771	100.000	2042	0	2042	100	12087	10045	12086	1077166	210197	208156
overlap_134Vc041_134Vc042	118Vc062	2331	100.000	1262	0	1262	100	12087	10044	11305	1077166	291875	293136
overlap_134Vc041_134Vc042	118Vc062	2324	100.000	1258	0	1258	100	12087	10045	11302	1077166	593457	592200
overlap_134Vc041_134Vc042	118Vc052	22321	100.000	12087	0	12087	100	12087	1	12087	1077165	230824	242910
overlap_134Vc041_134Vc042	118Vc052	3771	100.000	2042	0	2042	100	12087	10045	12086	1077165	210202	208161
overlap_134Vc041_134Vc042	118Vc052	2331	100.000	1262	0	1262	100	12087	10044	11305	1077165	291877	293138
overlap_134Vc041_134Vc042	118Vc052	2324	100.000	1258	0	1258	100	12087	10045	11302	1077165	593456	592199
overlap_134Vc041_134Vc042	118Vc051	22321	100.000	12087	0	12087	100	12087	1	12087	3103625	1169777	1181863
overlap_134Vc041_134Vc042	118Vc051	2324	100.000	1258	0	1258	100	12087	10045	11302	3103625	2686495	2687752
overlap_134Vc041_134Vc042	118Vc051	2281	99.290	1258	0	1267	100	12087	10045	11302	3103625	1537569	1536303
overlap_134Vc041_134Vc042	118Vc042	22321	100.000	12087	0	12087	100	12087	1	12087	1077163	230818	242904
overlap_134Vc041_134Vc042	118Vc042	3771	100.000	2042	0	2042	100	12087	10045	12086	1077163	210196	208155
overlap_134Vc041_134Vc042	118Vc042	2331	100.000	1262	0	1262	100	12087	10044	11305	1077163	291872	293133
overlap_134Vc041_134Vc042	118Vc042	2324	100.000	1258	0	1258	100	12087	10045	11302	1077163	593455	592198
overlap_134Vc041_134Vc042	118Vc041	22321	100.000	12087	0	12087	100	12087	1	12087	3103621	1169776	1181862
overlap_134Vc041_134Vc042	118Vc041	2324	100.000	1258	0	1258	100	12087	10045	11302	3103621	2686489	2687746
overlap_134Vc041_134Vc042	118Vc041	2281	99.290	1258	0	1267	100	12087	10045	11302	3103621	1537568	1536302
overlap_134Vc041_134Vc042	118Vc031	22321	100.000	12087	0	12087	100	12087	1	12087	3103625	1169777	1181863
overlap_134Vc041_134Vc042	118Vc031	2324	100.000	1258	0	1258	100	12087	10045	11302	3103625	2686494	2687751
overlap_134Vc041_134Vc042	118Vc031	2281	99.290	1258	0	1267	100	12087	10045	11302	3103625	1537571	1536305
overlap_134Vc041_134Vc042	118Vc021	22321	100.000	12087	0	12087	100	12087	1	12087	3103621	1169778	1181864
overlap_134Vc041_134Vc042	118Vc021	2324	100.000	1258	0	1258	100	12087	10045	11302	3103621	2686491	2687748
overlap_134Vc041_134Vc042	118Vc021	2281	99.290	1258	0	1267	100	12087	10045	11302	3103621	1537571	1536305
overlap_134Vc041_134Vc042	118Vc011	22321	100.000	12087	0	12087	100	12087	1	12087	3070518	1136665	1148751
overlap_134Vc041_134Vc042	118Vc011	2324	100.000	1258	0	1258	100	12087	10045	11302	3070518	2653383	2654640
overlap_134Vc041_134Vc042	118Vc011	2281	99.290	1258	0	1267	100	12087	10045	11302	3070518	1504458	1503192
overlap_134Vc041_134Vc042	117Vc081	22321	100.000	12087	0	12087	100	12087	1	12087	4136132	1136667	1148753
overlap_134Vc041_134Vc042	117Vc081	22321	100.000	12087	0	12087	100	12087	1	12087	4136132	2215649	2227735
overlap_134Vc041_134Vc042	117Vc081	3771	100.000	2042	0	2042	100	12087	10045	12086	4136132	2193260	2191219
overlap_134Vc041_134Vc042	117Vc081	2331	100.000	1262	0	1262	100	12087	10044	11305	4136132	1197721	1198982
overlap_134Vc041_134Vc042	117Vc081	2324	100.000	1258	0	1258	100	12087	10045	11302	4136132	1499361	1498104
overlap_134Vc041_134Vc042	117Vc081	2281	99.290	1258	0	1267	100	12087	10045	11302	4136132	2583442	2582176
overlap_134Vc041_134Vc042	117Vc071	22321	100.000	12087	0	12087	100	12087	1	12087	3057152	1136668	1148754
overlap_134Vc041_134Vc042	117Vc071	2281	99.290	1258	0	1267	100	12087	10045	11302	3057152	1504460	1503194
overlap_134Vc041_134Vc042	117Vc061	22321	100.000	12087	0	12087	100	12087	1	12087	4136136	1136666	1148752
overlap_134Vc041_134Vc042	117Vc061	22321	100.000	12087	0	12087	100	12087	1	12087	4136136	2215650	2227736
overlap_134Vc041_134Vc042	117Vc061	3771	100.000	2042	0	2042	100	12087	10045	12086	4136136	2193261	2191220
overlap_134Vc041_134Vc042	117Vc061	2331	100.000	1262	0	1262	100	12087	10044	11305	4136136	1197720	1198981
overlap_134Vc041_134Vc042	117Vc061	2324	100.000	1258	0	1258	100	12087	10045	11302	4136136	1499361	1498104
overlap_134Vc041_134Vc042	117Vc061	2281	99.290	1258	0	1267	100	12087	10045	11302	4136136	2583442	2582176
overlap_134Vc041_134Vc042	117Vc051	22321	100.000	12087	0	12087	100	12087	1	12087	4136069	2215586	2227672
overlap_134Vc041_134Vc042	117Vc051	22316	99.992	12087	0	12088	100	12087	1	12087	4136069	1136666	1148753
overlap_134Vc041_134Vc042	117Vc051	3771	100.000	2042	0	2042	100	12087	10045	12086	4136069	2193197	2191156
overlap_134Vc041_134Vc042	117Vc051	2331	100.000	1262	0	1262	100	12087	10044	11305	4136069	1197720	1198981
overlap_134Vc041_134Vc042	117Vc051	2324	100.000	1258	0	1258	100	12087	10045	11302	4136069	1499358	1498101
overlap_134Vc041_134Vc042	117Vc051	2281	99.290	1258	0	1267	100	12087	10045	11302	4136069	2583378	2582112
overlap_134Vc041_134Vc042	117Vc031	22321	100.000	12087	0	12087	100	12087	1	12087	4136132	1136667	1148753
overlap_134Vc041_134Vc042	117Vc031	22304	99.975	12085	2	12088	100	12087	1	12087	4136132	2215648	2227735
overlap_134Vc041_134Vc042	117Vc031	3771	100.000	2042	0	2042	100	12087	10045	12086	4136132	2193259	2191218
overlap_134Vc041_134Vc042	117Vc031	2331	100.000	1262	0	1262	100	12087	10044	11305	4136132	1197721	1198982
overlap_134Vc041_134Vc042	117Vc031	2324	100.000	1258	0	1258	100	12087	10045	11302	4136132	1499361	1498104
overlap_134Vc041_134Vc042	117Vc031	2281	99.290	1258	0	1267	100	12087	10045	11302	4136132	2583441	2582175
overlap_134Vc041_134Vc042	117Vc021	22321	100.000	12087	0	12087	100	12087	1	12087	4136134	1136666	1148752
overlap_134Vc041_134Vc042	117Vc021	22321	100.000	12087	0	12087	100	12087	1	12087	4136134	2215648	2227734
overlap_134Vc041_134Vc042	117Vc021	3771	100.000	2042	0	2042	100	12087	10045	12086	4136134	2193258	2191217
overlap_134Vc041_134Vc042	117Vc021	2331	100.000	1262	0	1262	100	12087	10044	11305	4136134	1197720	1198981
overlap_134Vc041_134Vc042	117Vc021	2324	100.000	1258	0	1258	100	12087	10045	11302	4136134	1499359	1498102
overlap_134Vc041_134Vc042	117Vc021	2281	99.290	1258	0	1267	100	12087	10045	11302	4136134	2583441	2582175
overlap_134Vc041_134Vc042	116Vc101	22321	100.000	12087	0	12087	100	12087	1	12087	3092645	1169776	1181862
overlap_134Vc041_134Vc042	116Vc101	2324	100.000	1258	0	1258	100	12087	10045	11302	3092645	2675515	2676772
overlap_134Vc041_134Vc042	116Vc092	22321	100.000	12087	0	12087	100	12087	1	12087	1077166	230818	242904
overlap_134Vc041_134Vc042	116Vc092	3771	100.000	2042	0	2042	100	12087	10045	12086	1077166	210196	208155
overlap_134Vc041_134Vc042	116Vc092	2331	100.000	1262	0	1262	100	12087	10044	11305	1077166	291874	293135
overlap_134Vc041_134Vc042	116Vc092	2324	100.000	1258	0	1258	100	12087	10045	11302	1077166	593456	592199
overlap_134Vc041_134Vc042	116Vc061	22321	100.000	12087	0	12087	100	12087	1	12087	3103629	1169778	1181864
overlap_134Vc041_134Vc042	116Vc061	2324	100.000	1258	0	1258	100	12087	10045	11302	3103629	2686496	2687753
overlap_134Vc041_134Vc042	116Vc061	2281	99.290	1258	0	1267	100	12087	10045	11302	3103629	1537571	1536305
overlap_134Vc041_134Vc042	116Vc052	22321	100.000	12087	0	12087	100	12087	1	12087	1077163	230819	242905
overlap_134Vc041_134Vc042	116Vc052	3771	100.000	2042	0	2042	100	12087	10045	12086	1077163	210197	208156
overlap_134Vc041_134Vc042	116Vc052	2331	100.000	1262	0	1262	100	12087	10044	11305	1077163	291872	293133
overlap_134Vc041_134Vc042	116Vc052	2324	100.000	1258	0	1258	100	12087	10045	11302	1077163	593454	592197
overlap_134Vc041_134Vc042	116Vc051	22321	100.000	12087	0	12087	100	12087	1	12087	3103621	1169777	1181863
overlap_134Vc041_134Vc042	116Vc051	2324	100.000	1258	0	1258	100	12087	10045	11302	3103621	2686490	2687747
overlap_134Vc041_134Vc042	116Vc051	2281	99.290	1258	0	1267	100	12087	10045	11302	3103621	1537569	1536303
overlap_134Vc041_134Vc042	116Vc031	22321	100.000	12087	0	12087	100	12087	1	12087	3103625	1169773	1181859
overlap_134Vc041_134Vc042	116Vc031	2324	100.000	1258	0	1258	100	12087	10045	11302	3103625	2686493	2687750
overlap_134Vc041_134Vc042	116Vc031	2281	99.290	1258	0	1267	100	12087	10045	11302	3103625	1537566	1536300
overlap_134Vc041_134Vc042	116Vc012	22321	100.000	12087	0	12087	100	12087	1	12087	1077162	230818	242904
overlap_134Vc041_134Vc042	116Vc012	3771	100.000	2042	0	2042	100	12087	10045	12086	1077162	210196	208155
overlap_134Vc041_134Vc042	116Vc012	2331	100.000	1262	0	1262	100	12087	10044	11305	1077162	291871	293132
overlap_134Vc041_134Vc042	116Vc012	2324	100.000	1258	0	1258	100	12087	10045	11302	1077162	593452	592195
overlap_134Vc041_134Vc042	116Vc011	22321	100.000	12087	0	12087	100	12087	1	12087	3103628	1169776	1181862
overlap_134Vc041_134Vc042	116Vc011	2324	100.000	1258	0	1258	100	12087	10045	11302	3103628	2686495	2687752
overlap_134Vc041_134Vc042	116Vc011	2281	99.290	1258	0	1267	100	12087	10045	11302	3103628	1537569	1536303
overlap_134Vc041_134Vc042	115Vc102	22321	100.000	12087	0	12087	100	12087	1	12087	1077164	230818	242904
overlap_134Vc041_134Vc042	115Vc102	3771	100.000	2042	0	2042	100	12087	10045	12086	1077164	210196	208155
overlap_134Vc041_134Vc042	115Vc102	2331	100.000	1262	0	1262	100	12087	10044	11305	1077164	291872	293133
overlap_134Vc041_134Vc042	115Vc102	2324	100.000	1258	0	1258	100	12087	10045	11302	1077164	593454	592197
overlap_134Vc041_134Vc042	115Vc061	22321	100.000	12087	0	12087	100	12087	1	12087	3103627	1169776	1181862
overlap_134Vc041_134Vc042	115Vc061	2324	100.000	1258	0	1258	100	12087	10045	11302	3103627	2686493	2687750
overlap_134Vc041_134Vc042	115Vc061	2281	99.290	1258	0	1267	100	12087	10045	11302	3103627	1537568	1536302
overlap_134Vc041_134Vc042	115Vc042	22321	100.000	12087	0	12087	100	12087	1	12087	1077164	230818	242904
overlap_134Vc041_134Vc042	115Vc042	3764	99.951	2041	0	2042	100	12087	10045	12086	1077164	210196	208156
overlap_134Vc041_134Vc042	115Vc042	2331	100.000	1262	0	1262	100	12087	10044	11305	1077164	291872	293133
overlap_134Vc041_134Vc042	115Vc042	2324	100.000	1258	0	1258	100	12087	10045	11302	1077164	593454	592197
overlap_134Vc041_134Vc042	115Vc041	22321	100.000	12087	0	12087	100	12087	1	12087	3103626	1169776	1181862
overlap_134Vc041_134Vc042	115Vc041	2324	100.000	1258	0	1258	100	12087	10045	11302	3103626	2686493	2687750
overlap_134Vc041_134Vc042	115Vc041	2281	99.290	1258	0	1267	100	12087	10045	11302	3103626	1537570	1536304
overlap_134Vc041_134Vc042	115Vc032	22321	100.000	12087	0	12087	100	12087	1	12087	1077161	230818	242904
overlap_134Vc041_134Vc042	115Vc032	3771	100.000	2042	0	2042	100	12087	10045	12086	1077161	210196	208155
overlap_134Vc041_134Vc042	115Vc032	2331	100.000	1262	0	1262	100	12087	10044	11305	1077161	291871	293132
overlap_134Vc041_134Vc042	115Vc032	2324	100.000	1258	0	1258	100	12087	10045	11302	1077161	593452	592195
overlap_134Vc041_134Vc042	115Vc031	22321	100.000	12087	0	12087	100	12087	1	12087	3103624	1169776	1181862
overlap_134Vc041_134Vc042	115Vc031	2324	100.000	1258	0	1258	100	12087	10045	11302	3103624	2686492	2687749
overlap_134Vc041_134Vc042	115Vc031	2281	99.290	1258	0	1267	100	12087	10045	11302	3103624	1537568	1536302
overlap_134Vc041_134Vc042	115Vc021	22321	100.000	12087	0	12087	100	12087	1	12087	3103628	1169777	1181863
overlap_134Vc041_134Vc042	115Vc021	2324	100.000	1258	0	1258	100	12087	10045	11302	3103628	2686495	2687752
overlap_134Vc041_134Vc042	115Vc021	2281	99.290	1258	0	1267	100	12087	10045	11302	3103628	1537570	1536304
overlap_134Vc041_134Vc042	115Vc012	22321	100.000	12087	0	12087	100	12087	1	12087	1077166	230820	242906
overlap_134Vc041_134Vc042	115Vc012	3771	100.000	2042	0	2042	100	12087	10045	12086	1077166	210197	208156
overlap_134Vc041_134Vc042	115Vc012	2331	100.000	1262	0	1262	100	12087	10044	11305	1077166	291873	293134
overlap_134Vc041_134Vc042	115Vc012	2324	100.000	1258	0	1258	100	12087	10045	11302	1077166	593457	592200
overlap_134Vc041_134Vc042	115Vc011	22321	100.000	12087	0	12087	100	12087	1	12087	3103633	1169780	1181866
overlap_134Vc041_134Vc042	115Vc011	2324	100.000	1258	0	1258	100	12087	10045	11302	3103633	2686498	2687755
overlap_134Vc041_134Vc042	115Vc011	2281	99.290	1258	0	1267	100	12087	10045	11302	3103633	1537572	1536306
overlap_134Vc041_134Vc042	114Vc102	22321	100.000	12087	0	12087	100	12087	1	12087	1077200	230806	242892
overlap_134Vc041_134Vc042	114Vc102	3771	100.000	2042	0	2042	100	12087	10045	12086	1077200	210184	208143
overlap_134Vc041_134Vc042	114Vc102	2331	100.000	1262	0	1262	100	12087	10044	11305	1077200	291859	293120
overlap_134Vc041_134Vc042	114Vc102	2324	100.000	1258	0	1258	100	12087	10045	11302	1077200	593495	592238
overlap_134Vc041_134Vc042	114Vc101	22321	100.000	12087	0	12087	100	12087	1	12087	3058891	1138426	1150512
overlap_134Vc041_134Vc042	114Vc101	2281	99.290	1258	0	1267	100	12087	10045	11302	3058891	1506219	1504953
overlap_134Vc041_134Vc042	114Vc081	22321	100.000	12087	0	12087	100	12087	1	12087	4136123	1138433	1150519
overlap_134Vc041_134Vc042	114Vc081	22321	100.000	12087	0	12087	100	12087	1	12087	4136123	2215643	2227729
overlap_134Vc041_134Vc042	114Vc081	3771	100.000	2042	0	2042	100	12087	10045	12086	4136123	2195021	2192980
overlap_134Vc041_134Vc042	114Vc081	2331	100.000	1262	0	1262	100	12087	10044	11305	4136123	1199486	1200747
overlap_134Vc041_134Vc042	114Vc081	2324	100.000	1258	0	1258	100	12087	10045	11302	4136123	1501127	1499870
overlap_134Vc041_134Vc042	114Vc081	2281	99.290	1258	0	1267	100	12087	10045	11302	4136123	2583436	2582170
overlap_134Vc041_134Vc042	114Vc071	22321	100.000	12087	0	12087	100	12087	1	12087	4136129	1138434	1150520
overlap_134Vc041_134Vc042	114Vc071	22321	100.000	12087	0	12087	100	12087	1	12087	4136129	2215643	2227729
overlap_134Vc041_134Vc042	114Vc071	3771	100.000	2042	0	2042	100	12087	10045	12086	4136129	2195021	2192980
overlap_134Vc041_134Vc042	114Vc071	2331	100.000	1262	0	1262	100	12087	10044	11305	4136129	1199487	1200748
overlap_134Vc041_134Vc042	114Vc071	2324	100.000	1258	0	1258	100	12087	10045	11302	4136129	1501128	1499871
overlap_134Vc041_134Vc042	114Vc071	2281	99.290	1258	0	1267	100	12087	10045	11302	4136129	2583436	2582170
overlap_134Vc041_134Vc042	114Vc061	22321	100.000	12087	0	12087	100	12087	1	12087	4136127	2215645	2227731
overlap_134Vc041_134Vc042	114Vc061	22316	99.992	12086	1	12087	100	12087	1	12087	4136127	1138433	1150519
overlap_134Vc041_134Vc042	114Vc061	3771	100.000	2042	0	2042	100	12087	10045	12086	4136127	2195023	2192982
overlap_134Vc041_134Vc042	114Vc061	2331	100.000	1262	0	1262	100	12087	10044	11305	4136127	1199487	1200748
overlap_134Vc041_134Vc042	114Vc061	2324	100.000	1258	0	1258	100	12087	10045	11302	4136127	1501128	1499871
overlap_134Vc041_134Vc042	114Vc061	2281	99.290	1258	0	1267	100	12087	10045	11302	4136127	2583438	2582172
overlap_134Vc041_134Vc042	114Vc051	22321	100.000	12087	0	12087	100	12087	1	12087	3058914	1138434	1150520
overlap_134Vc041_134Vc042	114Vc051	2281	99.290	1258	0	1267	100	12087	10045	11302	3058914	1506226	1504960
overlap_134Vc041_134Vc042	114Vc041	22321	100.000	12087	0	12087	100	12087	1	12087	3058915	1138435	1150521
overlap_134Vc041_134Vc042	114Vc041	2281	99.290	1258	0	1267	100	12087	10045	11302	3058915	1506228	1504962
overlap_134Vc041_134Vc042	114Vc031	22321	100.000	12087	0	12087	100	12087	1	12087	4136118	1138433	1150519
overlap_134Vc041_134Vc042	114Vc031	22321	100.000	12087	0	12087	100	12087	1	12087	4136118	2215638	2227724
overlap_134Vc041_134Vc042	114Vc031	3771	100.000	2042	0	2042	100	12087	10045	12086	4136118	2195016	2192975
overlap_134Vc041_134Vc042	114Vc031	2331	100.000	1262	0	1262	100	12087	10044	11305	4136118	1199487	1200748
overlap_134Vc041_134Vc042	114Vc031	2324	100.000	1258	0	1258	100	12087	10045	11302	4136118	1501125	1499868
overlap_134Vc041_134Vc042	114Vc031	2281	99.290	1258	0	1267	100	12087	10045	11302	4136118	2583431	2582165
overlap_134Vc041_134Vc042	114Vc021	22321	100.000	12087	0	12087	100	12087	1	12087	3058925	1138436	1150522
overlap_134Vc041_134Vc042	114Vc021	2281	99.290	1258	0	1267	100	12087	10045	11302	3058925	1506229	1504963
overlap_134Vc041_134Vc042	114Vc011	22321	100.000	12087	0	12087	100	12087	1	12087	3058916	1138435	1150521
overlap_134Vc041_134Vc042	114Vc011	2281	99.290	1258	0	1267	100	12087	10045	11302	3058916	1506228	1504962
overlap_134Vc041_134Vc042	113Vc101	22321	100.000	12087	0	12087	100	12087	1	12087	4136128	2215646	2227732
overlap_134Vc041_134Vc042	113Vc101	22316	99.992	12086	1	12087	100	12087	1	12087	4136128	1138435	1150521
overlap_134Vc041_134Vc042	113Vc101	3771	100.000	2042	0	2042	100	12087	10045	12086	4136128	2195024	2192983
overlap_134Vc041_134Vc042	113Vc101	2331	100.000	1262	0	1262	100	12087	10044	11305	4136128	1199488	1200749
overlap_134Vc041_134Vc042	113Vc101	2324	100.000	1258	0	1258	100	12087	10045	11302	4136128	1501129	1499872
overlap_134Vc041_134Vc042	113Vc101	2281	99.290	1258	0	1267	100	12087	10045	11302	4136128	2583440	2582174
overlap_134Vc041_134Vc042	113Vc091	22321	100.000	12087	0	12087	100	12087	1	12087	4136129	1138435	1150521
overlap_134Vc041_134Vc042	113Vc091	22321	100.000	12087	0	12087	100	12087	1	12087	4136129	2215645	2227731
overlap_134Vc041_134Vc042	113Vc091	3771	100.000	2042	0	2042	100	12087	10045	12086	4136129	2195023	2192982
overlap_134Vc041_134Vc042	113Vc091	2331	100.000	1262	0	1262	100	12087	10044	11305	4136129	1199489	1200750
overlap_134Vc041_134Vc042	113Vc091	2324	100.000	1258	0	1258	100	12087	10045	11302	4136129	1501129	1499872
overlap_134Vc041_134Vc042	113Vc091	2281	99.290	1258	0	1267	100	12087	10045	11302	4136129	2583437	2582171
overlap_134Vc041_134Vc042	113Vc081	22321	100.000	12087	0	12087	100	12087	1	12087	4136124	1138433	1150519
overlap_134Vc041_134Vc042	113Vc081	22321	100.000	12087	0	12087	100	12087	1	12087	4136124	2215642	2227728
overlap_134Vc041_134Vc042	113Vc081	3771	100.000	2042	0	2042	100	12087	10045	12086	4136124	2195020	2192979
overlap_134Vc041_134Vc042	113Vc081	2331	100.000	1262	0	1262	100	12087	10044	11305	4136124	1199487	1200748
overlap_134Vc041_134Vc042	113Vc081	2324	100.000	1258	0	1258	100	12087	10045	11302	4136124	1501127	1499870
overlap_134Vc041_134Vc042	113Vc081	2281	99.290	1258	0	1267	100	12087	10045	11302	4136124	2583435	2582169
overlap_134Vc041_134Vc042	113Vc071	22321	100.000	12087	0	12087	100	12087	1	12087	4136124	1138434	1150520
overlap_134Vc041_134Vc042	113Vc071	22321	100.000	12087	0	12087	100	12087	1	12087	4136124	2215644	2227730
overlap_134Vc041_134Vc042	113Vc071	3771	100.000	2042	0	2042	100	12087	10045	12086	4136124	2195022	2192981
overlap_134Vc041_134Vc042	113Vc071	2331	100.000	1262	0	1262	100	12087	10044	11305	4136124	1199488	1200749
overlap_134Vc041_134Vc042	113Vc071	2324	100.000	1258	0	1258	100	12087	10045	11302	4136124	1501128	1499871
overlap_134Vc041_134Vc042	113Vc071	2281	99.290	1258	0	1267	100	12087	10045	11302	4136124	2583438	2582172
overlap_134Vc041_134Vc042	113Vc061	22321	100.000	12087	0	12087	100	12087	1	12087	4136128	1138434	1150520
overlap_134Vc041_134Vc042	113Vc061	22304	99.975	12085	2	12088	100	12087	1	12087	4136128	2215644	2227731
overlap_134Vc041_134Vc042	113Vc061	3771	100.000	2042	0	2042	100	12087	10045	12086	4136128	2195021	2192980
overlap_134Vc041_134Vc042	113Vc061	2331	100.000	1262	0	1262	100	12087	10044	11305	4136128	1199487	1200748
overlap_134Vc041_134Vc042	113Vc061	2324	100.000	1258	0	1258	100	12087	10045	11302	4136128	1501128	1499871
overlap_134Vc041_134Vc042	113Vc061	2281	99.290	1258	0	1267	100	12087	10045	11302	4136128	2583439	2582173
overlap_134Vc041_134Vc042	113Vc051	22321	100.000	12087	0	12087	100	12087	1	12087	4136129	1138433	1150519
overlap_134Vc041_134Vc042	113Vc051	22321	100.000	12087	0	12087	100	12087	1	12087	4136129	2215644	2227730
overlap_134Vc041_134Vc042	113Vc051	3771	100.000	2042	0	2042	100	12087	10045	12086	4136129	2195022	2192981
overlap_134Vc041_134Vc042	113Vc051	2331	100.000	1262	0	1262	100	12087	10044	11305	4136129	1199488	1200749
overlap_134Vc041_134Vc042	113Vc051	2322	100.000	1257	0	1257	100	12087	10046	11302	4136129	1501127	1499871
overlap_134Vc041_134Vc042	113Vc051	2281	99.290	1258	0	1267	100	12087	10045	11302	4136129	2583436	2582170
overlap_134Vc041_134Vc042	113Vc041	22321	100.000	12087	0	12087	100	12087	1	12087	4136121	2215639	2227725
overlap_134Vc041_134Vc042	113Vc041	22316	99.992	12086	1	12087	100	12087	1	12087	4136121	1138434	1150520
overlap_134Vc041_134Vc042	113Vc041	3766	100.000	2039	0	2039	100	12087	10048	12086	4136121	2195015	2192977
overlap_134Vc041_134Vc042	113Vc041	2331	100.000	1262	0	1262	100	12087	10044	11305	4136121	1199487	1200748
overlap_134Vc041_134Vc042	113Vc041	2324	100.000	1258	0	1258	100	12087	10045	11302	4136121	1501126	1499869
overlap_134Vc041_134Vc042	113Vc041	2281	99.290	1258	0	1267	100	12087	10045	11302	4136121	2583431	2582165
overlap_134Vc041_134Vc042	113Vc021	22321	100.000	12087	0	12087	100	12087	1	12087	4137888	1138432	1150518
overlap_134Vc041_134Vc042	113Vc021	22321	100.000	12087	0	12087	100	12087	1	12087	4137888	2215640	2227726
overlap_134Vc041_134Vc042	113Vc021	3771	100.000	2042	0	2042	100	12087	10045	12086	4137888	2195018	2192977
overlap_134Vc041_134Vc042	113Vc021	2331	100.000	1262	0	1262	100	12087	10044	11305	4137888	1199485	1200746
overlap_134Vc041_134Vc042	113Vc021	2324	100.000	1258	0	1258	100	12087	10045	11302	4137888	1501125	1499868
overlap_134Vc041_134Vc042	113Vc021	2281	99.290	1258	0	1267	100	12087	10045	11302	4137888	2583432	2582166
overlap_134Vc041_134Vc042	113Vc011	22321	100.000	12087	0	12087	100	12087	1	12087	4136125	1138434	1150520
overlap_134Vc041_134Vc042	113Vc011	22316	99.992	12087	0	12088	100	12087	1	12087	4136125	2215643	2227730
overlap_134Vc041_134Vc042	113Vc011	3771	100.000	2042	0	2042	100	12087	10045	12086	4136125	2195021	2192980
overlap_134Vc041_134Vc042	113Vc011	2331	100.000	1262	0	1262	100	12087	10044	11305	4136125	1199487	1200748
overlap_134Vc041_134Vc042	113Vc011	2324	100.000	1258	0	1258	100	12087	10045	11302	4136125	1501128	1499871
overlap_134Vc041_134Vc042	113Vc011	2281	99.290	1258	0	1267	100	12087	10045	11302	4136125	2583437	2582171
overlap_134Vc041_134Vc042	112Vc101	22321	100.000	12087	0	12087	100	12087	1	12087	4136131	2215647	2227733
overlap_134Vc041_134Vc042	112Vc101	22312	99.983	12087	0	12089	100	12087	1	12087	4136131	1138434	1150522
overlap_134Vc041_134Vc042	112Vc101	3771	100.000	2042	0	2042	100	12087	10045	12086	4136131	2195025	2192984
overlap_134Vc041_134Vc042	112Vc101	2331	100.000	1262	0	1262	100	12087	10044	11305	4136131	1199490	1200751
overlap_134Vc041_134Vc042	112Vc101	2324	100.000	1258	0	1258	100	12087	10045	11302	4136131	1501131	1499874
overlap_134Vc041_134Vc042	112Vc101	2281	99.290	1258	0	1267	100	12087	10045	11302	4136131	2583438	2582172
overlap_134Vc041_134Vc042	112Vc091	22321	100.000	12087	0	12087	100	12087	1	12087	4136122	1138435	1150521
overlap_134Vc041_134Vc042	112Vc091	22321	100.000	12087	0	12087	100	12087	1	12087	4136122	2215642	2227728
overlap_134Vc041_134Vc042	112Vc091	3771	100.000	2042	0	2042	100	12087	10045	12086	4136122	2195019	2192978
overlap_134Vc041_134Vc042	112Vc091	2331	100.000	1262	0	1262	100	12087	10044	11305	4136122	1199488	1200749
overlap_134Vc041_134Vc042	112Vc091	2324	100.000	1258	0	1258	100	12087	10045	11302	4136122	1501127	1499870
overlap_134Vc041_134Vc042	112Vc091	2281	99.290	1258	0	1267	100	12087	10045	11302	4136122	2583434	2582168
overlap_134Vc041_134Vc042	112Vc081	22321	100.000	12087	0	12087	100	12087	1	12087	4136133	1138437	1150523
overlap_134Vc041_134Vc042	112Vc081	22316	99.992	12086	1	12087	100	12087	1	12087	4136133	2215647	2227733
overlap_134Vc041_134Vc042	112Vc081	3771	100.000	2042	0	2042	100	12087	10045	12086	4136133	2195025	2192984
overlap_134Vc041_134Vc042	112Vc081	2331	100.000	1262	0	1262	100	12087	10044	11305	4136133	1199491	1200752
overlap_134Vc041_134Vc042	112Vc081	2324	100.000	1258	0	1258	100	12087	10045	11302	4136133	1501131	1499874
overlap_134Vc041_134Vc042	112Vc081	2281	99.290	1258	0	1267	100	12087	10045	11302	4136133	2583441	2582175
overlap_134Vc041_134Vc042	112Vc071	22321	100.000	12087	0	12087	100	12087	1	12087	4136130	1138434	1150520
overlap_134Vc041_134Vc042	112Vc071	22321	100.000	12087	0	12087	100	12087	1	12087	4136130	2215644	2227730
overlap_134Vc041_134Vc042	112Vc071	3771	100.000	2042	0	2042	100	12087	10045	12086	4136130	2195022	2192981
overlap_134Vc041_134Vc042	112Vc071	2331	100.000	1262	0	1262	100	12087	10044	11305	4136130	1199488	1200749
overlap_134Vc041_134Vc042	112Vc071	2324	100.000	1258	0	1258	100	12087	10045	11302	4136130	1501128	1499871
overlap_134Vc041_134Vc042	112Vc071	2281	99.290	1258	0	1267	100	12087	10045	11302	4136130	2583437	2582171
overlap_134Vc041_134Vc042	112Vc061	22321	100.000	12087	0	12087	100	12087	1	12087	4136128	1138434	1150520
overlap_134Vc041_134Vc042	112Vc061	22316	99.992	12087	0	12088	100	12087	1	12087	4136128	2215645	2227732
overlap_134Vc041_134Vc042	112Vc061	3771	100.000	2042	0	2042	100	12087	10045	12086	4136128	2195023	2192982
overlap_134Vc041_134Vc042	112Vc061	2331	100.000	1262	0	1262	100	12087	10044	11305	4136128	1199489	1200750
overlap_134Vc041_134Vc042	112Vc061	2324	100.000	1258	0	1258	100	12087	10045	11302	4136128	1501128	1499871
overlap_134Vc041_134Vc042	112Vc061	2281	99.290	1258	0	1267	100	12087	10045	11302	4136128	2583438	2582172
overlap_134Vc041_134Vc042	112Vc051	22321	100.000	12087	0	12087	100	12087	1	12087	2805778	1138434	1150520
overlap_134Vc041_134Vc042	112Vc051	2331	100.000	1262	0	1262	100	12087	10044	11305	2805778	1199487	1200748
overlap_134Vc041_134Vc042	112Vc041	22321	100.000	12087	0	12087	100	12087	1	12087	4136125	1138434	1150520
overlap_134Vc041_134Vc042	112Vc041	22321	100.000	12087	0	12087	100	12087	1	12087	4136125	2215643	2227729
overlap_134Vc041_134Vc042	112Vc041	3771	100.000	2042	0	2042	100	12087	10045	12086	4136125	2195021	2192980
overlap_134Vc041_134Vc042	112Vc041	2331	100.000	1262	0	1262	100	12087	10044	11305	4136125	1199487	1200748
overlap_134Vc041_134Vc042	112Vc041	2324	100.000	1258	0	1258	100	12087	10045	11302	4136125	1501128	1499871
overlap_134Vc041_134Vc042	112Vc041	2281	99.290	1258	0	1267	100	12087	10045	11302	4136125	2583435	2582169
overlap_134Vc041_134Vc042	112Vc021	22321	100.000	12087	0	12087	100	12087	1	12087	4136124	1138434	1150520
overlap_134Vc041_134Vc042	112Vc021	22321	100.000	12087	0	12087	100	12087	1	12087	4136124	2215642	2227728
overlap_134Vc041_134Vc042	112Vc021	3771	100.000	2042	0	2042	100	12087	10045	12086	4136124	2195020	2192979
overlap_134Vc041_134Vc042	112Vc021	2331	100.000	1262	0	1262	100	12087	10044	11305	4136124	1199487	1200748
overlap_134Vc041_134Vc042	112Vc021	2324	100.000	1258	0	1258	100	12087	10045	11302	4136124	1501127	1499870
overlap_134Vc041_134Vc042	112Vc021	2281	99.290	1258	0	1267	100	12087	10045	11302	4136124	2583434	2582168
overlap_134Vc041_134Vc042	112Vc011	22321	100.000	12087	0	12087	100	12087	1	12087	4136127	2215645	2227731
overlap_134Vc041_134Vc042	112Vc011	22310	99.983	12085	2	12087	100	12087	1	12087	4136127	1138434	1150520
overlap_134Vc041_134Vc042	112Vc011	3771	100.000	2042	0	2042	100	12087	10045	12086	4136127	2195023	2192982
overlap_134Vc041_134Vc042	112Vc011	2331	100.000	1262	0	1262	100	12087	10044	11305	4136127	1199489	1200750
overlap_134Vc041_134Vc042	112Vc011	2324	100.000	1258	0	1258	100	12087	10045	11302	4136127	1501129	1499872
overlap_134Vc041_134Vc042	112Vc011	2281	99.290	1258	0	1267	100	12087	10045	11302	4136127	2583437	2582171
overlap_134Vc041_134Vc042	111Vc092	22321	100.000	12087	0	12087	100	12087	1	12087	1067679	230812	242898
overlap_134Vc041_134Vc042	111Vc092	3771	100.000	2042	0	2042	100	12087	10045	12086	1067679	210190	208149
overlap_134Vc041_134Vc042	111Vc092	2331	100.000	1262	0	1262	100	12087	10044	11305	1067679	273820	275081
overlap_134Vc041_134Vc042	111Vc092	2324	100.000	1258	0	1258	100	12087	10045	11302	1067679	575460	574203
overlap_134Vc041_134Vc042	111Vc092	2324	99.921	1260	1	1261	100	12087	10045	11305	1067679	1008717	1007457
overlap_134Vc041_134Vc042	111Vc091	22321	100.000	12087	0	12087	100	12087	1	12087	3057147	1136666	1148752
overlap_134Vc041_134Vc042	111Vc091	2281	99.290	1258	0	1267	100	12087	10045	11302	3057147	1504458	1503192
overlap_134Vc041_134Vc042	111Vc081	22321	100.000	12087	0	12087	100	12087	1	12087	3065062	1136685	1148771
overlap_134Vc041_134Vc042	111Vc081	2281	99.290	1258	0	1267	100	12087	10045	11302	3065062	1504478	1503212
overlap_134Vc041_134Vc042	111Vc071	22321	100.000	12087	0	12087	100	12087	1	12087	3057147	1136665	1148751
overlap_134Vc041_134Vc042	111Vc071	2281	99.290	1258	0	1267	100	12087	10045	11302	3057147	1504457	1503191
overlap_134Vc041_134Vc042	111Vc062	22321	100.000	12087	0	12087	100	12087	1	12087	1067679	230812	242898
overlap_134Vc041_134Vc042	111Vc062	3771	100.000	2042	0	2042	100	12087	10045	12086	1067679	210190	208149
overlap_134Vc041_134Vc042	111Vc062	2331	100.000	1262	0	1262	100	12087	10044	11305	1067679	273820	275081
overlap_134Vc041_134Vc042	111Vc062	2324	100.000	1258	0	1258	100	12087	10045	11302	1067679	575460	574203
overlap_134Vc041_134Vc042	111Vc062	2324	99.921	1260	1	1261	100	12087	10045	11305	1067679	1008716	1007456
overlap_134Vc041_134Vc042	111Vc061	22321	100.000	12087	0	12087	100	12087	1	12087	3057152	1136666	1148752
overlap_134Vc041_134Vc042	111Vc061	2281	99.290	1258	0	1267	100	12087	10045	11302	3057152	1504459	1503193
overlap_134Vc041_134Vc042	111Vc051	22321	100.000	12087	0	12087	100	12087	1	12087	4124832	2204348	2216434
overlap_134Vc041_134Vc042	111Vc051	22316	99.992	12086	1	12087	100	12087	1	12087	4124832	1136666	1148752
overlap_134Vc041_134Vc042	111Vc051	3771	100.000	2042	0	2042	100	12087	10045	12086	4124832	2183726	2181685
overlap_134Vc041_134Vc042	111Vc051	2331	100.000	1262	0	1262	100	12087	10044	11305	4124832	1179675	1180936
overlap_134Vc041_134Vc042	111Vc051	2324	99.921	1260	1	1261	100	12087	10045	11305	4124832	1914573	1913313
overlap_134Vc041_134Vc042	111Vc051	2318	100.000	1255	0	1255	100	12087	10048	11302	4124832	1481312	1480058
overlap_134Vc041_134Vc042	111Vc051	2281	99.290	1258	0	1267	100	12087	10045	11302	4124832	2572141	2570875
overlap_134Vc041_134Vc042	111Vc042	22321	100.000	12087	0	12087	100	12087	1	12087	1067683	230812	242898
overlap_134Vc041_134Vc042	111Vc042	3771	100.000	2042	0	2042	100	12087	10045	12086	1067683	210190	208149
overlap_134Vc041_134Vc042	111Vc042	2331	100.000	1262	0	1262	100	12087	10044	11305	1067683	273820	275081
overlap_134Vc041_134Vc042	111Vc042	2324	100.000	1258	0	1258	100	12087	10045	11302	1067683	575461	574204
overlap_134Vc041_134Vc042	111Vc042	2324	99.921	1260	1	1261	100	12087	10045	11305	1067683	1008720	1007460
overlap_134Vc041_134Vc042	111Vc041	22321	100.000	12087	0	12087	100	12087	1	12087	3057148	1136666	1148752
overlap_134Vc041_134Vc042	111Vc041	2281	99.290	1258	0	1267	100	12087	10045	11302	3057148	1504459	1503193
overlap_134Vc041_134Vc042	111Vc031	22321	100.000	12087	0	12087	100	12087	1	12087	3051752	1136665	1148751
overlap_134Vc041_134Vc042	111Vc031	2281	99.290	1258	0	1267	100	12087	10045	11302	3051752	1504456	1503190
overlap_134Vc041_134Vc042	111Vc021	22321	100.000	12087	0	12087	100	12087	1	12087	3057149	1136667	1148753
overlap_134Vc041_134Vc042	111Vc021	2281	99.290	1258	0	1267	100	12087	10045	11302	3057149	1504459	1503193
overlap_134Vc041_134Vc042	111Vc012	22321	100.000	12087	0	12087	100	12087	1	12087	1067681	230812	242898
overlap_134Vc041_134Vc042	111Vc012	3771	100.000	2042	0	2042	100	12087	10045	12086	1067681	210190	208149
overlap_134Vc041_134Vc042	111Vc012	2331	100.000	1262	0	1262	100	12087	10044	11305	1067681	273820	275081
overlap_134Vc041_134Vc042	111Vc012	2324	100.000	1258	0	1258	100	12087	10045	11302	1067681	575460	574203
overlap_134Vc041_134Vc042	111Vc012	2324	99.921	1260	1	1261	100	12087	10045	11305	1067681	1008718	1007458
overlap_134Vc041_134Vc042	111Vc011	22321	100.000	12087	0	12087	100	12087	1	12087	3057146	1136669	1148755
overlap_134Vc041_134Vc042	111Vc011	2281	99.290	1258	0	1267	100	12087	10045	11302	3057146	1504461	1503195
overlap_134Vc041_134Vc042	110Vc101	22321	100.000	12087	0	12087	100	12087	1	12087	3057148	1136666	1148752
overlap_134Vc041_134Vc042	110Vc101	2281	99.290	1258	0	1267	100	12087	10045	11302	3057148	1504458	1503192
overlap_134Vc041_134Vc042	110Vc092	22321	100.000	12087	0	12087	100	12087	1	12087	1067682	230813	242899
overlap_134Vc041_134Vc042	110Vc092	3771	100.000	2042	0	2042	100	12087	10045	12086	1067682	210191	208150
overlap_134Vc041_134Vc042	110Vc092	2331	100.000	1262	0	1262	100	12087	10044	11305	1067682	273822	275083
overlap_134Vc041_134Vc042	110Vc092	2324	100.000	1258	0	1258	100	12087	10045	11302	1067682	575462	574205
overlap_134Vc041_134Vc042	110Vc092	2324	99.921	1260	1	1261	100	12087	10045	11305	1067682	1008718	1007458
overlap_134Vc041_134Vc042	110Vc091	22321	100.000	12087	0	12087	100	12087	1	12087	3051404	1130919	1143005
overlap_134Vc041_134Vc042	110Vc091	2281	99.290	1258	0	1267	100	12087	10045	11302	3051404	1498712	1497446
overlap_134Vc041_134Vc042	110Vc081	22321	100.000	12087	0	12087	100	12087	1	12087	3057144	1136666	1148752
overlap_134Vc041_134Vc042	110Vc081	2281	99.290	1258	0	1267	100	12087	10045	11302	3057144	1504458	1503192
overlap_134Vc041_134Vc042	110Vc071	22321	100.000	12087	0	12087	100	12087	1	12087	3057148	1136666	1148752
overlap_134Vc041_134Vc042	110Vc071	2281	99.290	1258	0	1267	100	12087	10045	11302	3057148	1504458	1503192
overlap_134Vc041_134Vc042	110Vc031	22321	100.000	12087	0	12087	100	12087	1	12087	3057135	1136664	1148750
overlap_134Vc041_134Vc042	110Vc031	2281	99.290	1258	0	1267	100	12087	10045	11302	3057135	1504455	1503189
overlap_134Vc041_134Vc042	110Vc022	22321	100.000	12087	0	12087	100	12087	1	12087	1067680	230812	242898
overlap_134Vc041_134Vc042	110Vc022	3771	100.000	2042	0	2042	100	12087	10045	12086	1067680	210190	208149
overlap_134Vc041_134Vc042	110Vc022	2331	100.000	1262	0	1262	100	12087	10044	11305	1067680	273820	275081
overlap_134Vc041_134Vc042	110Vc022	2324	100.000	1258	0	1258	100	12087	10045	11302	1067680	575460	574203
overlap_134Vc041_134Vc042	110Vc022	2324	99.921	1260	1	1261	100	12087	10045	11305	1067680	1008717	1007457
overlap_134Vc041_134Vc042	110Vc021	22321	100.000	12087	0	12087	100	12087	1	12087	3057144	1136665	1148751
overlap_134Vc041_134Vc042	110Vc021	2281	99.290	1258	0	1267	100	12087	10045	11302	3057144	1504457	1503191
overlap_134Vc041_134Vc042	110Vc011	22321	100.000	12087	0	12087	100	12087	1	12087	3057145	1136666	1148752
overlap_134Vc041_134Vc042	110Vc011	2281	99.290	1258	0	1267	100	12087	10045	11302	3057145	1504458	1503192
overlap_134Vc041_134Vc042	109Vc102	22321	100.000	12087	0	12087	100	12087	1	12087	1091648	245245	257331
overlap_134Vc041_134Vc042	109Vc102	3771	100.000	2042	0	2042	100	12087	10045	12086	1091648	224623	222582
overlap_134Vc041_134Vc042	109Vc102	2331	100.000	1262	0	1262	100	12087	10044	11305	1091648	306299	307560
overlap_134Vc041_134Vc042	109Vc102	2324	100.000	1258	0	1258	100	12087	10045	11302	1091648	607939	606682
overlap_134Vc041_134Vc042	109Vc101	22321	100.000	12087	0	12087	100	12087	1	12087	3065660	1136666	1148752
overlap_134Vc041_134Vc042	109Vc101	2324	100.000	1258	0	1258	100	12087	10045	11302	3065660	2648527	2649784
overlap_134Vc041_134Vc042	109Vc101	2281	99.290	1258	0	1267	100	12087	10045	11302	3065660	1504458	1503192
overlap_134Vc041_134Vc042	109Vc092	22321	100.000	12087	0	12087	100	12087	1	12087	1084390	237987	250073
overlap_134Vc041_134Vc042	109Vc092	3771	100.000	2042	0	2042	100	12087	10045	12086	1084390	217365	215324
overlap_134Vc041_134Vc042	109Vc092	2331	100.000	1262	0	1262	100	12087	10044	11305	1084390	299041	300302
overlap_134Vc041_134Vc042	109Vc092	2324	100.000	1258	0	1258	100	12087	10045	11302	1084390	600681	599424
overlap_134Vc041_134Vc042	109Vc082	22321	100.000	12087	0	12087	100	12087	1	12087	1084389	237987	250073
overlap_134Vc041_134Vc042	109Vc082	3771	100.000	2042	0	2042	100	12087	10045	12086	1084389	217365	215324
overlap_134Vc041_134Vc042	109Vc082	2331	100.000	1262	0	1262	100	12087	10044	11305	1084389	299040	300301
overlap_134Vc041_134Vc042	109Vc082	2324	100.000	1258	0	1258	100	12087	10045	11302	1084389	600680	599423
overlap_134Vc041_134Vc042	109Vc081	22321	100.000	12087	0	12087	100	12087	1	12087	3065657	1136667	1148753
overlap_134Vc041_134Vc042	109Vc081	2324	100.000	1258	0	1258	100	12087	10045	11302	3065657	2648526	2649783
overlap_134Vc041_134Vc042	109Vc081	2281	99.290	1258	0	1267	100	12087	10045	11302	3065657	1504459	1503193
overlap_134Vc041_134Vc042	109Vc072	22321	100.000	12087	0	12087	100	12087	1	12087	1091648	245246	257332
overlap_134Vc041_134Vc042	109Vc072	3771	100.000	2042	0	2042	100	12087	10045	12086	1091648	224624	222583
overlap_134Vc041_134Vc042	109Vc072	2331	100.000	1262	0	1262	100	12087	10044	11305	1091648	306299	307560
overlap_134Vc041_134Vc042	109Vc072	2324	100.000	1258	0	1258	100	12087	10045	11302	1091648	607939	606682
overlap_134Vc041_134Vc042	109Vc071	22321	100.000	12087	0	12087	100	12087	1	12087	3065653	1136666	1148752
overlap_134Vc041_134Vc042	109Vc071	2324	100.000	1258	0	1258	100	12087	10045	11302	3065653	2648521	2649778
overlap_134Vc041_134Vc042	109Vc071	2281	99.290	1258	0	1267	100	12087	10045	11302	3065653	1504458	1503192
overlap_134Vc041_134Vc042	109Vc062	22321	100.000	12087	0	12087	100	12087	1	12087	1077233	230830	242916
overlap_134Vc041_134Vc042	109Vc062	3771	100.000	2042	0	2042	100	12087	10045	12086	1077233	210208	208167
overlap_134Vc041_134Vc042	109Vc062	2331	100.000	1262	0	1262	100	12087	10044	11305	1077233	291883	293144
overlap_134Vc041_134Vc042	109Vc062	2324	100.000	1258	0	1258	100	12087	10045	11302	1077233	593524	592267
overlap_134Vc041_134Vc042	109Vc061	22321	100.000	12087	0	12087	100	12087	1	12087	3065659	1136666	1148752
overlap_134Vc041_134Vc042	109Vc061	2324	100.000	1258	0	1258	100	12087	10045	11302	3065659	2648526	2649783
overlap_134Vc041_134Vc042	109Vc061	2281	99.290	1258	0	1267	100	12087	10045	11302	3065659	1504458	1503192
overlap_134Vc041_134Vc042	109Vc051	22321	100.000	12087	0	12087	100	12087	1	12087	3065658	1136667	1148753
overlap_134Vc041_134Vc042	109Vc051	2324	100.000	1258	0	1258	100	12087	10045	11302	3065658	2648525	2649782
overlap_134Vc041_134Vc042	109Vc051	2281	99.290	1258	0	1267	100	12087	10045	11302	3065658	1504459	1503193
overlap_134Vc041_134Vc042	109Vc042	22321	100.000	12087	0	12087	100	12087	1	12087	1084391	237989	250075
overlap_134Vc041_134Vc042	109Vc042	3771	100.000	2042	0	2042	100	12087	10045	12086	1084391	217367	215326
overlap_134Vc041_134Vc042	109Vc042	2331	100.000	1262	0	1262	100	12087	10044	11305	1084391	299042	300303
overlap_134Vc041_134Vc042	109Vc042	2324	100.000	1258	0	1258	100	12087	10045	11302	1084391	600682	599425
overlap_134Vc041_134Vc042	109Vc041	22321	100.000	12087	0	12087	100	12087	1	12087	3065655	1136666	1148752
overlap_134Vc041_134Vc042	109Vc041	2324	100.000	1258	0	1258	100	12087	10045	11302	3065655	2648523	2649780
overlap_134Vc041_134Vc042	109Vc041	2281	99.290	1258	0	1267	100	12087	10045	11302	3065655	1504458	1503192
overlap_134Vc041_134Vc042	109Vc032	22321	100.000	12087	0	12087	100	12087	1	12087	1084388	237987	250073
overlap_134Vc041_134Vc042	109Vc032	3771	100.000	2042	0	2042	100	12087	10045	12086	1084388	217365	215324
overlap_134Vc041_134Vc042	109Vc032	2331	100.000	1262	0	1262	100	12087	10044	11305	1084388	299040	300301
overlap_134Vc041_134Vc042	109Vc032	2324	100.000	1258	0	1258	100	12087	10045	11302	1084388	600679	599422
overlap_134Vc041_134Vc042	109Vc031	22321	100.000	12087	0	12087	100	12087	1	12087	3065659	1136666	1148752
overlap_134Vc041_134Vc042	109Vc031	2324	100.000	1258	0	1258	100	12087	10045	11302	3065659	2648525	2649782
overlap_134Vc041_134Vc042	109Vc031	2281	99.290	1258	0	1267	100	12087	10045	11302	3065659	1504458	1503192
overlap_134Vc041_134Vc042	109Vc022	22321	100.000	12087	0	12087	100	12087	1	12087	1091649	245246	257332
overlap_134Vc041_134Vc042	109Vc022	3771	100.000	2042	0	2042	100	12087	10045	12086	1091649	224624	222583
overlap_134Vc041_134Vc042	109Vc022	2331	100.000	1262	0	1262	100	12087	10044	11305	1091649	306300	307561
overlap_134Vc041_134Vc042	109Vc022	2324	100.000	1258	0	1258	100	12087	10045	11302	1091649	607940	606683
overlap_134Vc041_134Vc042	109Vc021	22321	100.000	12087	0	12087	100	12087	1	12087	3065655	1136665	1148751
overlap_134Vc041_134Vc042	109Vc021	2324	100.000	1258	0	1258	100	12087	10045	11302	3065655	2648523	2649780
overlap_134Vc041_134Vc042	109Vc021	2281	99.290	1258	0	1267	100	12087	10045	11302	3065655	1504457	1503191
overlap_134Vc041_134Vc042	109Vc012	22321	100.000	12087	0	12087	100	12087	1	12087	1091645	245244	257330
overlap_134Vc041_134Vc042	109Vc012	3771	100.000	2042	0	2042	100	12087	10045	12086	1091645	224622	222581
overlap_134Vc041_134Vc042	109Vc012	2331	100.000	1262	0	1262	100	12087	10044	11305	1091645	306297	307558
overlap_134Vc041_134Vc042	109Vc012	2324	100.000	1258	0	1258	100	12087	10045	11302	1091645	607937	606680
overlap_134Vc041_134Vc042	109Vc011	22321	100.000	12087	0	12087	100	12087	1	12087	3065660	1136667	1148753
overlap_134Vc041_134Vc042	109Vc011	2324	100.000	1258	0	1258	100	12087	10045	11302	3065660	2648527	2649784
overlap_134Vc041_134Vc042	109Vc011	2281	99.290	1258	0	1267	100	12087	10045	11302	3065660	1504459	1503193
overlap_134Vc041_134Vc042	108Vc102	22321	100.000	12087	0	12087	100	12087	1	12087	1084390	237988	250074
overlap_134Vc041_134Vc042	108Vc102	3771	100.000	2042	0	2042	100	12087	10045	12086	1084390	217366	215325
overlap_134Vc041_134Vc042	108Vc102	2331	100.000	1262	0	1262	100	12087	10044	11305	1084390	299041	300302
overlap_134Vc041_134Vc042	108Vc102	2324	100.000	1258	0	1258	100	12087	10045	11302	1084390	600681	599424
overlap_134Vc041_134Vc042	108Vc101	22321	100.000	12087	0	12087	100	12087	1	12087	3065660	1136667	1148753
overlap_134Vc041_134Vc042	108Vc101	2324	100.000	1258	0	1258	100	12087	10045	11302	3065660	2648527	2649784
overlap_134Vc041_134Vc042	108Vc101	2281	99.290	1258	0	1267	100	12087	10045	11302	3065660	1504459	1503193
overlap_134Vc041_134Vc042	108Vc092	22321	100.000	12087	0	12087	100	12087	1	12087	1084389	237988	250074
overlap_134Vc041_134Vc042	108Vc092	3771	100.000	2042	0	2042	100	12087	10045	12086	1084389	217366	215325
overlap_134Vc041_134Vc042	108Vc092	2331	100.000	1262	0	1262	100	12087	10044	11305	1084389	299041	300302
overlap_134Vc041_134Vc042	108Vc092	2324	100.000	1258	0	1258	100	12087	10045	11302	1084389	600681	599424
overlap_134Vc041_134Vc042	108Vc091	22321	100.000	12087	0	12087	100	12087	1	12087	3065657	1136666	1148752
overlap_134Vc041_134Vc042	108Vc091	2324	100.000	1258	0	1258	100	12087	10045	11302	3065657	2648525	2649782
overlap_134Vc041_134Vc042	108Vc091	2281	99.290	1258	0	1267	100	12087	10045	11302	3065657	1504458	1503192
overlap_134Vc041_134Vc042	108Vc082	22321	100.000	12087	0	12087	100	12087	1	12087	1091640	245238	257324
overlap_134Vc041_134Vc042	108Vc082	3771	100.000	2042	0	2042	100	12087	10045	12086	1091640	224616	222575
overlap_134Vc041_134Vc042	108Vc082	2331	100.000	1262	0	1262	100	12087	10044	11305	1091640	306291	307552
overlap_134Vc041_134Vc042	108Vc082	2324	100.000	1258	0	1258	100	12087	10045	11302	1091640	607931	606674
overlap_134Vc041_134Vc042	108Vc081	22321	100.000	12087	0	12087	100	12087	1	12087	3065658	1136666	1148752
overlap_134Vc041_134Vc042	108Vc081	2324	100.000	1258	0	1258	100	12087	10045	11302	3065658	2648526	2649783
overlap_134Vc041_134Vc042	108Vc081	2281	99.290	1258	0	1267	100	12087	10045	11302	3065658	1504458	1503192
overlap_134Vc041_134Vc042	108Vc072	22321	100.000	12087	0	12087	100	12087	1	12087	1091646	245244	257330
overlap_134Vc041_134Vc042	108Vc072	3771	100.000	2042	0	2042	100	12087	10045	12086	1091646	224622	222581
overlap_134Vc041_134Vc042	108Vc072	2331	100.000	1262	0	1262	100	12087	10044	11305	1091646	306297	307558
overlap_134Vc041_134Vc042	108Vc072	2324	100.000	1258	0	1258	100	12087	10045	11302	1091646	607937	606680
overlap_134Vc041_134Vc042	108Vc071	22321	100.000	12087	0	12087	100	12087	1	12087	3065659	1136666	1148752
overlap_134Vc041_134Vc042	108Vc071	2324	100.000	1258	0	1258	100	12087	10045	11302	3065659	2648527	2649784
overlap_134Vc041_134Vc042	108Vc071	2281	99.290	1258	0	1267	100	12087	10045	11302	3065659	1504459	1503193
overlap_134Vc041_134Vc042	108Vc062	22321	100.000	12087	0	12087	100	12087	1	12087	1091649	245246	257332
overlap_134Vc041_134Vc042	108Vc062	3771	100.000	2042	0	2042	100	12087	10045	12086	1091649	224624	222583
overlap_134Vc041_134Vc042	108Vc062	2331	100.000	1262	0	1262	100	12087	10044	11305	1091649	306299	307560
overlap_134Vc041_134Vc042	108Vc062	2324	100.000	1258	0	1258	100	12087	10045	11302	1091649	607940	606683
overlap_134Vc041_134Vc042	108Vc061	22321	100.000	12087	0	12087	100	12087	1	12087	3065661	1136665	1148751
overlap_134Vc041_134Vc042	108Vc061	2324	100.000	1258	0	1258	100	12087	10045	11302	3065661	2648530	2649787
overlap_134Vc041_134Vc042	108Vc061	2281	99.290	1258	0	1267	100	12087	10045	11302	3065661	1504458	1503192
overlap_134Vc041_134Vc042	108Vc052	22321	100.000	12087	0	12087	100	12087	1	12087	1091647	245245	257331
overlap_134Vc041_134Vc042	108Vc052	3771	100.000	2042	0	2042	100	12087	10045	12086	1091647	224623	222582
overlap_134Vc041_134Vc042	108Vc052	2331	100.000	1262	0	1262	100	12087	10044	11305	1091647	306298	307559
overlap_134Vc041_134Vc042	108Vc052	2324	100.000	1258	0	1258	100	12087	10045	11302	1091647	607938	606681
overlap_134Vc041_134Vc042	108Vc051	22321	100.000	12087	0	12087	100	12087	1	12087	3065656	1136666	1148752
overlap_134Vc041_134Vc042	108Vc051	2324	100.000	1258	0	1258	100	12087	10045	11302	3065656	2648525	2649782
overlap_134Vc041_134Vc042	108Vc051	2281	99.290	1258	0	1267	100	12087	10045	11302	3065656	1504458	1503192
overlap_134Vc041_134Vc042	108Vc042	22321	100.000	12087	0	12087	100	12087	1	12087	1091647	245245	257331
overlap_134Vc041_134Vc042	108Vc042	3771	100.000	2042	0	2042	100	12087	10045	12086	1091647	224623	222582
overlap_134Vc041_134Vc042	108Vc042	2331	100.000	1262	0	1262	100	12087	10044	11305	1091647	306298	307559
overlap_134Vc041_134Vc042	108Vc042	2324	100.000	1258	0	1258	100	12087	10045	11302	1091647	607938	606681
overlap_134Vc041_134Vc042	108Vc041	22321	100.000	12087	0	12087	100	12087	1	12087	3065658	1136667	1148753
overlap_134Vc041_134Vc042	108Vc041	2324	100.000	1258	0	1258	100	12087	10045	11302	3065658	2648527	2649784
overlap_134Vc041_134Vc042	108Vc041	2281	99.290	1258	0	1267	100	12087	10045	11302	3065658	1504459	1503193
overlap_134Vc041_134Vc042	108Vc031	22321	100.000	12087	0	12087	100	12087	1	12087	3065658	1136667	1148753
overlap_134Vc041_134Vc042	108Vc031	2324	100.000	1258	0	1258	100	12087	10045	11302	3065658	2648527	2649784
overlap_134Vc041_134Vc042	108Vc031	2281	99.290	1258	0	1267	100	12087	10045	11302	3065658	1504460	1503194
overlap_134Vc041_134Vc042	108Vc022	22321	100.000	12087	0	12087	100	12087	1	12087	1084353	237951	250037
overlap_134Vc041_134Vc042	108Vc022	3771	100.000	2042	0	2042	100	12087	10045	12086	1084353	217329	215288
overlap_134Vc041_134Vc042	108Vc022	2331	100.000	1262	0	1262	100	12087	10044	11305	1084353	299004	300265
overlap_134Vc041_134Vc042	108Vc022	2324	100.000	1258	0	1258	100	12087	10045	11302	1084353	600644	599387
overlap_134Vc041_134Vc042	108Vc021	22321	100.000	12087	0	12087	100	12087	1	12087	3065658	1136667	1148753
overlap_134Vc041_134Vc042	108Vc021	2324	100.000	1258	0	1258	100	12087	10045	11302	3065658	2648526	2649783
overlap_134Vc041_134Vc042	108Vc021	2281	99.290	1258	0	1267	100	12087	10045	11302	3065658	1504459	1503193
overlap_134Vc041_134Vc042	108Vc012	22321	100.000	12087	0	12087	100	12087	1	12087	1091649	245246	257332
overlap_134Vc041_134Vc042	108Vc012	3771	100.000	2042	0	2042	100	12087	10045	12086	1091649	224624	222583
overlap_134Vc041_134Vc042	108Vc012	2331	100.000	1262	0	1262	100	12087	10044	11305	1091649	306300	307561
overlap_134Vc041_134Vc042	108Vc012	2324	100.000	1258	0	1258	100	12087	10045	11302	1091649	607940	606683
overlap_134Vc041_134Vc042	108Vc011	22321	100.000	12087	0	12087	100	12087	1	12087	3065659	1136667	1148753
overlap_134Vc041_134Vc042	108Vc011	2324	100.000	1258	0	1258	100	12087	10045	11302	3065659	2648527	2649784
overlap_134Vc041_134Vc042	108Vc011	2281	99.290	1258	0	1267	100	12087	10045	11302	3065659	1504460	1503194
overlap_134Vc041_134Vc042	107Vc102	22321	100.000	12087	0	12087	100	12087	1	12087	1091646	245244	257330
overlap_134Vc041_134Vc042	107Vc102	3771	100.000	2042	0	2042	100	12087	10045	12086	1091646	224622	222581
overlap_134Vc041_134Vc042	107Vc102	2331	100.000	1262	0	1262	100	12087	10044	11305	1091646	306297	307558
overlap_134Vc041_134Vc042	107Vc102	2324	100.000	1258	0	1258	100	12087	10045	11302	1091646	607937	606680
overlap_134Vc041_134Vc042	107Vc101	22321	100.000	12087	0	12087	100	12087	1	12087	3065657	1136666	1148752
overlap_134Vc041_134Vc042	107Vc101	2324	100.000	1258	0	1258	100	12087	10045	11302	3065657	2648526	2649783
overlap_134Vc041_134Vc042	107Vc101	2281	99.290	1258	0	1267	100	12087	10045	11302	3065657	1504458	1503192
overlap_134Vc041_134Vc042	107Vc092	22321	100.000	12087	0	12087	100	12087	1	12087	1091648	245245	257331
overlap_134Vc041_134Vc042	107Vc092	3771	100.000	2042	0	2042	100	12087	10045	12086	1091648	224623	222582
overlap_134Vc041_134Vc042	107Vc092	2331	100.000	1262	0	1262	100	12087	10044	11305	1091648	306299	307560
overlap_134Vc041_134Vc042	107Vc092	2324	100.000	1258	0	1258	100	12087	10045	11302	1091648	607939	606682
overlap_134Vc041_134Vc042	107Vc091	22321	100.000	12087	0	12087	100	12087	1	12087	3065344	1136665	1148751
overlap_134Vc041_134Vc042	107Vc091	2324	100.000	1258	0	1258	100	12087	10045	11302	3065344	2648211	2649468
overlap_134Vc041_134Vc042	107Vc091	2281	99.290	1258	0	1267	100	12087	10045	11302	3065344	1504144	1502878
overlap_134Vc041_134Vc042	107Vc082	22321	100.000	12087	0	12087	100	12087	1	12087	1091648	245247	257333
overlap_134Vc041_134Vc042	107Vc082	3771	100.000	2042	0	2042	100	12087	10045	12086	1091648	224625	222584
overlap_134Vc041_134Vc042	107Vc082	2331	100.000	1262	0	1262	100	12087	10044	11305	1091648	306300	307561
overlap_134Vc041_134Vc042	107Vc082	2324	100.000	1258	0	1258	100	12087	10045	11302	1091648	607939	606682
overlap_134Vc041_134Vc042	107Vc081	22321	100.000	12087	0	12087	100	12087	1	12087	3065656	1136666	1148752
overlap_134Vc041_134Vc042	107Vc081	2324	100.000	1258	0	1258	100	12087	10045	11302	3065656	2648523	2649780
overlap_134Vc041_134Vc042	107Vc081	2281	99.290	1258	0	1267	100	12087	10045	11302	3065656	1504458	1503192
overlap_134Vc041_134Vc042	107Vc072	22321	100.000	12087	0	12087	100	12087	1	12087	1084391	237988	250074
overlap_134Vc041_134Vc042	107Vc072	3771	100.000	2042	0	2042	100	12087	10045	12086	1084391	217366	215325
overlap_134Vc041_134Vc042	107Vc072	2331	100.000	1262	0	1262	100	12087	10044	11305	1084391	299042	300303
overlap_134Vc041_134Vc042	107Vc072	2324	100.000	1258	0	1258	100	12087	10045	11302	1084391	600682	599425
overlap_134Vc041_134Vc042	107Vc071	22321	100.000	12087	0	12087	100	12087	1	12087	3065660	1136667	1148753
overlap_134Vc041_134Vc042	107Vc071	2324	100.000	1258	0	1258	100	12087	10045	11302	3065660	2648528	2649785
overlap_134Vc041_134Vc042	107Vc071	2281	99.290	1258	0	1267	100	12087	10045	11302	3065660	1504459	1503193
overlap_134Vc041_134Vc042	107Vc062	22321	100.000	12087	0	12087	100	12087	1	12087	1091647	245245	257331
overlap_134Vc041_134Vc042	107Vc062	3771	100.000	2042	0	2042	100	12087	10045	12086	1091647	224623	222582
overlap_134Vc041_134Vc042	107Vc062	2331	100.000	1262	0	1262	100	12087	10044	11305	1091647	306299	307560
overlap_134Vc041_134Vc042	107Vc062	2324	100.000	1258	0	1258	100	12087	10045	11302	1091647	607938	606681
overlap_134Vc041_134Vc042	107Vc061	22321	100.000	12087	0	12087	100	12087	1	12087	3065658	1136666	1148752
overlap_134Vc041_134Vc042	107Vc061	2324	100.000	1258	0	1258	100	12087	10045	11302	3065658	2648526	2649783
overlap_134Vc041_134Vc042	107Vc061	2281	99.290	1258	0	1267	100	12087	10045	11302	3065658	1504458	1503192
overlap_134Vc041_134Vc042	107Vc052	22321	100.000	12087	0	12087	100	12087	1	12087	1084390	237988	250074
overlap_134Vc041_134Vc042	107Vc052	3771	100.000	2042	0	2042	100	12087	10045	12086	1084390	217366	215325
overlap_134Vc041_134Vc042	107Vc052	2331	100.000	1262	0	1262	100	12087	10044	11305	1084390	299041	300302
overlap_134Vc041_134Vc042	107Vc052	2324	100.000	1258	0	1258	100	12087	10045	11302	1084390	600681	599424
overlap_134Vc041_134Vc042	107Vc051	22321	100.000	12087	0	12087	100	12087	1	12087	3065658	1136666	1148752
overlap_134Vc041_134Vc042	107Vc051	2324	100.000	1258	0	1258	100	12087	10045	11302	3065658	2648526	2649783
overlap_134Vc041_134Vc042	107Vc051	2281	99.290	1258	0	1267	100	12087	10045	11302	3065658	1504458	1503192
overlap_134Vc041_134Vc042	107Vc042	22321	100.000	12087	0	12087	100	12087	1	12087	1091548	245146	257232
overlap_134Vc041_134Vc042	107Vc042	3771	100.000	2042	0	2042	100	12087	10045	12086	1091548	224524	222483
overlap_134Vc041_134Vc042	107Vc042	2331	100.000	1262	0	1262	100	12087	10044	11305	1091548	306199	307460
overlap_134Vc041_134Vc042	107Vc042	2324	100.000	1258	0	1258	100	12087	10045	11302	1091548	607839	606582
overlap_134Vc041_134Vc042	107Vc041	22321	100.000	12087	0	12087	100	12087	1	12087	3065658	1136666	1148752
overlap_134Vc041_134Vc042	107Vc041	2324	100.000	1258	0	1258	100	12087	10045	11302	3065658	2648526	2649783
overlap_134Vc041_134Vc042	107Vc041	2281	99.290	1258	0	1267	100	12087	10045	11302	3065658	1504458	1503192
overlap_134Vc041_134Vc042	107Vc032	22321	100.000	12087	0	12087	100	12087	1	12087	1091648	245244	257330
overlap_134Vc041_134Vc042	107Vc032	3771	100.000	2042	0	2042	100	12087	10045	12086	1091648	224622	222581
overlap_134Vc041_134Vc042	107Vc032	2331	100.000	1262	0	1262	100	12087	10044	11305	1091648	306298	307559
overlap_134Vc041_134Vc042	107Vc032	2324	100.000	1258	0	1258	100	12087	10045	11302	1091648	607938	606681
overlap_134Vc041_134Vc042	107Vc031	22321	100.000	12087	0	12087	100	12087	1	12087	3065658	1136665	1148751
overlap_134Vc041_134Vc042	107Vc031	2324	100.000	1258	0	1258	100	12087	10045	11302	3065658	2648527	2649784
overlap_134Vc041_134Vc042	107Vc031	2281	99.290	1258	0	1267	100	12087	10045	11302	3065658	1504458	1503192
overlap_134Vc041_134Vc042	107Vc022	22321	100.000	12087	0	12087	100	12087	1	12087	1091550	245148	257234
overlap_134Vc041_134Vc042	107Vc022	3771	100.000	2042	0	2042	100	12087	10045	12086	1091550	224526	222485
overlap_134Vc041_134Vc042	107Vc022	2331	100.000	1262	0	1262	100	12087	10044	11305	1091550	306201	307462
overlap_134Vc041_134Vc042	107Vc022	2324	100.000	1258	0	1258	100	12087	10045	11302	1091550	607841	606584
overlap_134Vc041_134Vc042	107Vc021	22321	100.000	12087	0	12087	100	12087	1	12087	3065660	1136666	1148752
overlap_134Vc041_134Vc042	107Vc021	2324	100.000	1258	0	1258	100	12087	10045	11302	3065660	2648528	2649785
overlap_134Vc041_134Vc042	107Vc021	2281	99.290	1258	0	1267	100	12087	10045	11302	3065660	1504460	1503194
overlap_134Vc041_134Vc042	107Vc012	22321	100.000	12087	0	12087	100	12087	1	12087	1091646	245244	257330
overlap_134Vc041_134Vc042	107Vc012	3771	100.000	2042	0	2042	100	12087	10045	12086	1091646	224622	222581
overlap_134Vc041_134Vc042	107Vc012	2331	100.000	1262	0	1262	100	12087	10044	11305	1091646	306298	307559
overlap_134Vc041_134Vc042	107Vc012	2324	100.000	1258	0	1258	100	12087	10045	11302	1091646	607937	606680
overlap_134Vc041_134Vc042	107Vc011	22321	100.000	12087	0	12087	100	12087	1	12087	3065659	1136665	1148751
overlap_134Vc041_134Vc042	107Vc011	2324	100.000	1258	0	1258	100	12087	10045	11302	3065659	2648527	2649784
overlap_134Vc041_134Vc042	107Vc011	2281	99.290	1258	0	1267	100	12087	10045	11302	3065659	1504457	1503191
overlap_134Vc041_134Vc042	106Vc102	22321	100.000	12087	0	12087	100	12087	1	12087	1077207	230806	242892
overlap_134Vc041_134Vc042	106Vc102	3771	100.000	2042	0	2042	100	12087	10045	12086	1077207	210184	208143
overlap_134Vc041_134Vc042	106Vc102	2331	100.000	1262	0	1262	100	12087	10044	11305	1077207	291859	293120
overlap_134Vc041_134Vc042	106Vc102	2324	100.000	1258	0	1258	100	12087	10045	11302	1077207	593498	592241
overlap_134Vc041_134Vc042	106Vc101	22321	100.000	12087	0	12087	100	12087	1	12087	3063271	1136667	1148753
overlap_134Vc041_134Vc042	106Vc101	2281	99.290	1258	0	1267	100	12087	10045	11302	3063271	1504459	1503193
overlap_134Vc041_134Vc042	106Vc101	2281	99.290	1258	0	1267	100	12087	10045	11302	3063271	1510583	1509317
overlap_134Vc041_134Vc042	106Vc092	22321	100.000	12087	0	12087	100	12087	1	12087	1077208	230806	242892
overlap_134Vc041_134Vc042	106Vc092	3771	100.000	2042	0	2042	100	12087	10045	12086	1077208	210184	208143
overlap_134Vc041_134Vc042	106Vc092	2331	100.000	1262	0	1262	100	12087	10044	11305	1077208	291859	293120
overlap_134Vc041_134Vc042	106Vc092	2324	100.000	1258	0	1258	100	12087	10045	11302	1077208	593499	592242
overlap_134Vc041_134Vc042	106Vc091	22321	100.000	12087	0	12087	100	12087	1	12087	3063272	1136666	1148752
overlap_134Vc041_134Vc042	106Vc091	2281	99.290	1258	0	1267	100	12087	10045	11302	3063272	1504457	1503191
overlap_134Vc041_134Vc042	106Vc091	2281	99.290	1258	0	1267	100	12087	10045	11302	3063272	1510581	1509315
overlap_134Vc041_134Vc042	106Vc082	22321	100.000	12087	0	12087	100	12087	1	12087	1077209	230806	242892
overlap_134Vc041_134Vc042	106Vc082	3771	100.000	2042	0	2042	100	12087	10045	12086	1077209	210184	208143
overlap_134Vc041_134Vc042	106Vc082	2331	100.000	1262	0	1262	100	12087	10044	11305	1077209	291860	293121
overlap_134Vc041_134Vc042	106Vc082	2324	100.000	1258	0	1258	100	12087	10045	11302	1077209	593500	592243
overlap_134Vc041_134Vc042	106Vc081	22321	100.000	12087	0	12087	100	12087	1	12087	3063276	1136667	1148753
overlap_134Vc041_134Vc042	106Vc081	2281	99.290	1258	0	1267	100	12087	10045	11302	3063276	1504460	1503194
overlap_134Vc041_134Vc042	106Vc081	2281	99.290	1258	0	1267	100	12087	10045	11302	3063276	1510584	1509318
overlap_134Vc041_134Vc042	106Vc072	22321	100.000	12087	0	12087	100	12087	1	12087	1077208	230806	242892
overlap_134Vc041_134Vc042	106Vc072	3771	100.000	2042	0	2042	100	12087	10045	12086	1077208	210184	208143
overlap_134Vc041_134Vc042	106Vc072	2331	100.000	1262	0	1262	100	12087	10044	11305	1077208	291859	293120
overlap_134Vc041_134Vc042	106Vc072	2324	100.000	1258	0	1258	100	12087	10045	11302	1077208	593499	592242
overlap_134Vc041_134Vc042	106Vc071	22321	100.000	12087	0	12087	100	12087	1	12087	3063269	1136666	1148752
overlap_134Vc041_134Vc042	106Vc071	2281	99.290	1258	0	1267	100	12087	10045	11302	3063269	1504458	1503192
overlap_134Vc041_134Vc042	106Vc071	2281	99.290	1258	0	1267	100	12087	10045	11302	3063269	1510582	1509316
overlap_134Vc041_134Vc042	106Vc062	22321	100.000	12087	0	12087	100	12087	1	12087	1077208	230806	242892
overlap_134Vc041_134Vc042	106Vc062	3771	100.000	2042	0	2042	100	12087	10045	12086	1077208	210184	208143
overlap_134Vc041_134Vc042	106Vc062	2331	100.000	1262	0	1262	100	12087	10044	11305	1077208	291859	293120
overlap_134Vc041_134Vc042	106Vc062	2324	100.000	1258	0	1258	100	12087	10045	11302	1077208	593499	592242
overlap_134Vc041_134Vc042	106Vc061	22321	100.000	12087	0	12087	100	12087	1	12087	3063273	1136666	1148752
overlap_134Vc041_134Vc042	106Vc061	2281	99.290	1258	0	1267	100	12087	10045	11302	3063273	1504460	1503194
overlap_134Vc041_134Vc042	106Vc061	2281	99.290	1258	0	1267	100	12087	10045	11302	3063273	1510584	1509318
overlap_134Vc041_134Vc042	106Vc052	22321	100.000	12087	0	12087	100	12087	1	12087	1077208	230806	242892
overlap_134Vc041_134Vc042	106Vc052	3771	100.000	2042	0	2042	100	12087	10045	12086	1077208	210184	208143
overlap_134Vc041_134Vc042	106Vc052	2331	100.000	1262	0	1262	100	12087	10044	11305	1077208	291859	293120
overlap_134Vc041_134Vc042	106Vc052	2324	100.000	1258	0	1258	100	12087	10045	11302	1077208	593499	592242
overlap_134Vc041_134Vc042	106Vc051	22321	100.000	12087	0	12087	100	12087	1	12087	3063271	1136666	1148752
overlap_134Vc041_134Vc042	106Vc051	2281	99.290	1258	0	1267	100	12087	10045	11302	3063271	1504459	1503193
overlap_134Vc041_134Vc042	106Vc051	2281	99.290	1258	0	1267	100	12087	10045	11302	3063271	1510583	1509317
overlap_134Vc041_134Vc042	106Vc042	22321	100.000	12087	0	12087	100	12087	1	12087	1077208	230806	242892
overlap_134Vc041_134Vc042	106Vc042	3771	100.000	2042	0	2042	100	12087	10045	12086	1077208	210184	208143
overlap_134Vc041_134Vc042	106Vc042	2331	100.000	1262	0	1262	100	12087	10044	11305	1077208	291859	293120
overlap_134Vc041_134Vc042	106Vc042	2324	100.000	1258	0	1258	100	12087	10045	11302	1077208	593499	592242
overlap_134Vc041_134Vc042	106Vc041	22321	100.000	12087	0	12087	100	12087	1	12087	3066385	1136686	1148772
overlap_134Vc041_134Vc042	106Vc041	2281	99.290	1258	0	1267	100	12087	10045	11302	3066385	1504478	1503212
overlap_134Vc041_134Vc042	106Vc041	2281	99.290	1258	0	1267	100	12087	10045	11302	3066385	1510602	1509336
overlap_134Vc041_134Vc042	106Vc032	22321	100.000	12087	0	12087	100	12087	1	12087	1079356	230806	242892
overlap_134Vc041_134Vc042	106Vc032	3771	100.000	2042	0	2042	100	12087	10045	12086	1079356	210184	208143
overlap_134Vc041_134Vc042	106Vc032	2331	100.000	1262	0	1262	100	12087	10044	11305	1079356	291859	293120
overlap_134Vc041_134Vc042	106Vc032	2324	100.000	1258	0	1258	100	12087	10045	11302	1079356	595647	594390
overlap_134Vc041_134Vc042	106Vc031	22321	100.000	12087	0	12087	100	12087	1	12087	3063273	1136666	1148752
overlap_134Vc041_134Vc042	106Vc031	2281	99.290	1258	0	1267	100	12087	10045	11302	3063273	1504459	1503193
overlap_134Vc041_134Vc042	106Vc031	2281	99.290	1258	0	1267	100	12087	10045	11302	3063273	1510583	1509317
overlap_134Vc041_134Vc042	106Vc022	22321	100.000	12087	0	12087	100	12087	1	12087	1077208	230806	242892
overlap_134Vc041_134Vc042	106Vc022	3771	100.000	2042	0	2042	100	12087	10045	12086	1077208	210184	208143
overlap_134Vc041_134Vc042	106Vc022	2331	100.000	1262	0	1262	100	12087	10044	11305	1077208	291859	293120
overlap_134Vc041_134Vc042	106Vc022	2324	100.000	1258	0	1258	100	12087	10045	11302	1077208	593499	592242
overlap_134Vc041_134Vc042	106Vc021	22321	100.000	12087	0	12087	100	12087	1	12087	3063269	1136666	1148752
overlap_134Vc041_134Vc042	106Vc021	2281	99.290	1258	0	1267	100	12087	10045	11302	3063269	1504459	1503193
overlap_134Vc041_134Vc042	106Vc021	2281	99.290	1258	0	1267	100	12087	10045	11302	3063269	1510583	1509317
overlap_134Vc041_134Vc042	106Vc012	22321	100.000	12087	0	12087	100	12087	1	12087	1077209	230806	242892
overlap_134Vc041_134Vc042	106Vc012	3771	100.000	2042	0	2042	100	12087	10045	12086	1077209	210184	208143
overlap_134Vc041_134Vc042	106Vc012	2331	100.000	1262	0	1262	100	12087	10044	11305	1077209	291860	293121
overlap_134Vc041_134Vc042	106Vc012	2324	100.000	1258	0	1258	100	12087	10045	11302	1077209	593500	592243
overlap_134Vc041_134Vc042	106Vc011	22321	100.000	12087	0	12087	100	12087	1	12087	3063270	1136666	1148752
overlap_134Vc041_134Vc042	106Vc011	2281	99.290	1258	0	1267	100	12087	10045	11302	3063270	1504458	1503192
overlap_134Vc041_134Vc042	106Vc011	2281	99.290	1258	0	1267	100	12087	10045	11302	3063270	1510582	1509316
overlap_134Vc041_134Vc042	105Vc102	22321	100.000	12087	0	12087	100	12087	1	12087	1077202	230800	242886
overlap_134Vc041_134Vc042	105Vc102	3771	100.000	2042	0	2042	100	12087	10045	12086	1077202	210178	208137
overlap_134Vc041_134Vc042	105Vc102	2331	100.000	1262	0	1262	100	12087	10044	11305	1077202	291853	293114
overlap_134Vc041_134Vc042	105Vc102	2324	100.000	1258	0	1258	100	12087	10045	11302	1077202	593493	592236
overlap_134Vc041_134Vc042	105Vc101	22321	100.000	12087	0	12087	100	12087	1	12087	3065653	1136665	1148751
overlap_134Vc041_134Vc042	105Vc101	2324	100.000	1258	0	1258	100	12087	10045	11302	3065653	2648522	2649779
overlap_134Vc041_134Vc042	105Vc101	2281	99.290	1258	0	1267	100	12087	10045	11302	3065653	1504457	1503191
overlap_134Vc041_134Vc042	105Vc092	22321	100.000	12087	0	12087	100	12087	1	12087	1077208	230806	242892
overlap_134Vc041_134Vc042	105Vc092	3771	100.000	2042	0	2042	100	12087	10045	12086	1077208	210184	208143
overlap_134Vc041_134Vc042	105Vc092	2331	100.000	1262	0	1262	100	12087	10044	11305	1077208	291859	293120
overlap_134Vc041_134Vc042	105Vc092	2324	100.000	1258	0	1258	100	12087	10045	11302	1077208	593499	592242
overlap_134Vc041_134Vc042	105Vc091	22321	100.000	12087	0	12087	100	12087	1	12087	3057146	1136666	1148752
overlap_134Vc041_134Vc042	105Vc091	2281	99.290	1258	0	1267	100	12087	10045	11302	3057146	1504458	1503192
overlap_134Vc041_134Vc042	105Vc082	22321	100.000	12087	0	12087	100	12087	1	12087	1077208	230806	242892
overlap_134Vc041_134Vc042	105Vc082	3771	100.000	2042	0	2042	100	12087	10045	12086	1077208	210184	208143
overlap_134Vc041_134Vc042	105Vc082	2331	100.000	1262	0	1262	100	12087	10044	11305	1077208	291859	293120
overlap_134Vc041_134Vc042	105Vc082	2324	100.000	1258	0	1258	100	12087	10045	11302	1077208	593499	592242
overlap_134Vc041_134Vc042	105Vc081	22321	100.000	12087	0	12087	100	12087	1	12087	3063271	1136666	1148752
overlap_134Vc041_134Vc042	105Vc081	2281	99.290	1258	0	1267	100	12087	10045	11302	3063271	1504458	1503192
overlap_134Vc041_134Vc042	105Vc081	2281	99.290	1258	0	1267	100	12087	10045	11302	3063271	1510582	1509316
overlap_134Vc041_134Vc042	105Vc072	22321	100.000	12087	0	12087	100	12087	1	12087	1077208	230806	242892
overlap_134Vc041_134Vc042	105Vc072	3771	100.000	2042	0	2042	100	12087	10045	12086	1077208	210184	208143
overlap_134Vc041_134Vc042	105Vc072	2331	100.000	1262	0	1262	100	12087	10044	11305	1077208	291859	293120
overlap_134Vc041_134Vc042	105Vc072	2324	100.000	1258	0	1258	100	12087	10045	11302	1077208	593499	592242
overlap_134Vc041_134Vc042	105Vc071	22321	100.000	12087	0	12087	100	12087	1	12087	3063270	1136666	1148752
overlap_134Vc041_134Vc042	105Vc071	2281	99.290	1258	0	1267	100	12087	10045	11302	3063270	1504458	1503192
overlap_134Vc041_134Vc042	105Vc071	2281	99.290	1258	0	1267	100	12087	10045	11302	3063270	1510582	1509316
overlap_134Vc041_134Vc042	105Vc062	22321	100.000	12087	0	12087	100	12087	1	12087	1077208	230806	242892
overlap_134Vc041_134Vc042	105Vc062	3771	100.000	2042	0	2042	100	12087	10045	12086	1077208	210184	208143
overlap_134Vc041_134Vc042	105Vc062	2331	100.000	1262	0	1262	100	12087	10044	11305	1077208	291860	293121
overlap_134Vc041_134Vc042	105Vc062	2324	100.000	1258	0	1258	100	12087	10045	11302	1077208	593500	592243
overlap_134Vc041_134Vc042	105Vc061	22321	100.000	12087	0	12087	100	12087	1	12087	3063268	1136665	1148751
overlap_134Vc041_134Vc042	105Vc061	2281	99.290	1258	0	1267	100	12087	10045	11302	3063268	1504458	1503192
overlap_134Vc041_134Vc042	105Vc061	2281	99.290	1258	0	1267	100	12087	10045	11302	3063268	1510582	1509316
overlap_134Vc041_134Vc042	105Vc052	22321	100.000	12087	0	12087	100	12087	1	12087	1077209	230806	242892
overlap_134Vc041_134Vc042	105Vc052	3771	100.000	2042	0	2042	100	12087	10045	12086	1077209	210184	208143
overlap_134Vc041_134Vc042	105Vc052	2331	100.000	1262	0	1262	100	12087	10044	11305	1077209	291859	293120
overlap_134Vc041_134Vc042	105Vc052	2324	100.000	1258	0	1258	100	12087	10045	11302	1077209	593500	592243
overlap_134Vc041_134Vc042	105Vc051	22321	100.000	12087	0	12087	100	12087	1	12087	3063269	1136666	1148752
overlap_134Vc041_134Vc042	105Vc051	2281	99.290	1258	0	1267	100	12087	10045	11302	3063269	1504458	1503192
overlap_134Vc041_134Vc042	105Vc051	2281	99.290	1258	0	1267	100	12087	10045	11302	3063269	1510582	1509316
overlap_134Vc041_134Vc042	105Vc042	22321	100.000	12087	0	12087	100	12087	1	12087	1077209	230806	242892
overlap_134Vc041_134Vc042	105Vc042	3771	100.000	2042	0	2042	100	12087	10045	12086	1077209	210184	208143
[truncated: 969 more rows]
