# Supplementary material for: Prevalent chromosome fusion in Vibrio cholerae O1
Source: Nat Commun. 2025 Jul 1;16:5830. doi: 10.1038/s41467-025-60699-0 (PMC12219848; doi:10.1038/s41467-025-60699-0)
Supplement: Supplementary file 8 — Source Data [file 41467_2025_60699_MOESM8_ESM.zip › source_data/Figure_2/2c/lineage_assignemnet_from_medaka.txt]

sample ref nr.snv Lineage_group rank_lineage
147Vc05 DRR069076 33 IND1.3 1
147Vc06 DRR069076 29 IND1.3 1
147Vc07 DRR069076 31 IND1.3 1
146Vc07 DRR069076 32 IND1.3 1
146Vc08 DRR069076 34 IND1.3 1
146Vc09 DRR069076 27 IND1.3 1
147Vc08 DRR069076 32 IND1.3 1
146Vc10 DRR069076 25 IND1.3 1
147Vc09 DRR069076 28 IND1.3 1
147Vc01 DRR069076 32 IND1.3 1
146Vc06 DRR069076 28 IND1.3 1
147Vc02 DRR069076 37 IND1.3 1
144Vc09 DRR069076 30 IND1.3 1
145Vc05 DRR069076 31 IND1.3 1
144Vc01 DRR069076 24 IND1.3 1
147Vc03 DRR069076 25 IND1.3 1
144Vc10 DRR069076 29 IND1.3 1
145Vc06 DRR069076 30 IND1.3 1
144Vc02 DRR069076 26 IND1.3 1
147Vc04 DRR069076 29 IND1.3 1
145Vc01 DRR069076 30 IND1.3 1
147Vc10 DRR069076 26 IND1.3 1
145Vc07 DRR069076 33 IND1.3 1
144Vc03 DRR069076 25 IND1.3 1
144Vc06 DRR069076 46 IND1.3 1
145Vc02 DRR069076 31 IND1.3 1
145Vc08 DRR069076 25 IND1.3 1
143Vc08 DRR069076 30 IND1.3 1
146Vc04 DRR069076 24 IND1.3 1
144Vc04 DRR069076 26 IND1.3 1
144Vc07 DRR069076 29 IND1.3 1
145Vc03 DRR069076 30 IND1.3 1
145Vc09 DRR069076 37 IND1.3 1
143Vc09 DRR069076 31 IND1.3 1
146Vc05 DRR069076 43 IND1.3 1
144Vc05 DRR069076 25 IND1.3 1
144Vc08 DRR069076 29 IND1.3 1
145Vc04 DRR069076 31 IND1.3 1
145Vc10 DRR069076 33 IND1.3 1
146Vc03 DRR069076 38 IND1.3 1
143Vc10 DRR069076 32 IND1.3 1
142Vc03 DRR069076 33 IND1.3 1
142Vc09 DRR069076 44 IND1.3 1
142Vc04 DRR069076 32 IND1.3 1
142Vc10 DRR069076 39 IND1.3 1
146Vc02 DRR069076 28 IND1.3 1
142Vc05 DRR069076 31 IND1.3 1
143Vc01 DRR069076 27 IND1.3 1
143Vc07 DRR069076 33 IND1.3 1
142Vc06 DRR069076 31 IND1.3 1
142Vc07 DRR069076 38 IND1.3 1
142Vc08 DRR069076 34 IND1.3 1
143Vc02 DRR069076 38 IND1.3 1
142Vc01 DRR069076 33 IND1.3 1
143Vc03 DRR069076 28 IND1.3 1
142Vc02 DRR069076 29 IND1.3 1
143Vc04 DRR069076 30 IND1.3 1
143Vc05 DRR069076 31 IND1.3 1
143Vc06 DRR069076 25 IND1.3 1
146Vc01 DRR189298 33 IND1.2 1
106Vc07 DRR189307 42 BD2 1
106Vc06 DRR189307 37 BD2 1
138Vc03 DRR189307 50 BD2 1
137Vc08 DRR189307 47 BD2 1
106Vc05 DRR189307 34 BD2 1
138Vc02 DRR189307 51 BD2 1
137Vc07 DRR189307 56 BD2 1
106Vc04 DRR189307 35 BD2 1
106Vc03 DRR189307 31 BD2 1
137Vc09 DRR189307 52 BD2 1
114Vc01 DRR189307 50 BD2 1
111Vc06 DRR189307 55 BD2 1
114Vc02 DRR189307 52 BD2 1
111Vc07 DRR189307 58 BD2 1
111Vc05 DRR189307 44 BD2 1
134Vc05 DRR189307 98 BD2 1
134Vc06 DRR189307 97 BD2 1
105Vc04 DRR189307 35 BD2 1
137Vc06 DRR189307 44 BD2 1
135Vc03 DRR189307 93 BD2 1
135Vc04 DRR189307 82 BD2 1
105Vc10 DRR189307 33 BD2 1
134Vc08 DRR189307 58 BD2 1
134Vc04 DRR189307 77 BD2 1
105Vc03 DRR189307 34 BD2 1
139Vc01 DRR189307 47 BD2 1
135Vc05 DRR189307 64 BD2 1
137Vc10 DRR189307 47 BD2 1
138Vc01 DRR189307 48 BD2 1
135Vc02 DRR189307 117 BD2 1
137Vc01 DRR189307 49 BD2 1
105Vc05 DRR189307 36 BD2 1
105Vc02 DRR189307 33 BD2 1
135Vc08 DRR189307 75 BD2 1
103Vc05 DRR189307 39 BD2 1
106Vc01 DRR189307 31 BD2 1
134Vc09 DRR189307 101 BD2 1
136Vc08 DRR189307 59 BD2 1
136Vc09 DRR189307 124 BD2 1
139Vc02 DRR189307 58 BD2 1
135Vc06 DRR189307 103 BD2 1
105Vc06 DRR189307 34 BD2 1
134Vc10 DRR189307 72 BD2 1
135Vc01 DRR189307 88 BD2 1
137Vc02 DRR189307 44 BD2 1
106Vc02 DRR189307 33 BD2 1
135Vc07 DRR189307 110 BD2 1
135Vc09 DRR189307 111 BD2 1
103Vc06 DRR189307 33 BD2 1
134Vc03 DRR189307 58 BD2 1
136Vc06 DRR189307 49 BD2 1
136Vc07 DRR189307 47 BD2 1
136Vc10 DRR189307 62 BD2 1
139Vc03 DRR189307 46 BD2 1
137Vc03 DRR189307 57 BD2 1
105Vc07 DRR189307 34 BD2 1
103Vc04 DRR189307 41 BD2 1
103Vc07 DRR189307 34 BD2 1
111Vc08 DRR189307 60 BD2 1
114Vc04 DRR189307 44 BD2 1
135Vc10 DRR189307 113 BD2 1
101Vc10 DRR189307 33 BD2 1
136Vc04 DRR189307 58 BD2 1
133Vc10 DRR189307 104 BD2 1
102Vc06 DRR189307 41 BD2 1
102Vc09 DRR189307 34 BD2 1
115Vc06 DRR189307 50 BD2 1
137Vc04 DRR189307 51 BD2 1
105Vc08 DRR189307 36 BD2 1
101Vc02 DRR189307 41 BD2 1
103Vc08 DRR189307 44 BD2 1
111Vc09 DRR189307 59 BD2 1
114Vc05 DRR189307 51 BD2 1
136Vc02 DRR189307 47 BD2 1
102Vc01 DRR189307 32 BD2 1
138Vc09 DRR189307 43 BD2 1
134Vc01 DRR189307 77 BD2 1
102Vc07 DRR189307 38 BD2 1
102Vc10 DRR189307 45 BD2 1
115Vc07 DRR189307 54 BD2 1
137Vc05 DRR189307 47 BD2 1
105Vc09 DRR189307 37 BD2 1
101Vc03 DRR189307 41 BD2 1
103Vc09 DRR189307 39 BD2 1
114Vc03 DRR189307 45 BD2 1
101Vc06 DRR189307 45 BD2 1
138Vc04 DRR189307 47 BD2 1
136Vc03 DRR189307 52 BD2 1
102Vc02 DRR189307 44 BD2 1
138Vc10 DRR189307 46 BD2 1
134Vc02 DRR189307 95 BD2 1
102Vc08 DRR189307 50 BD2 1
103Vc01 DRR189307 41 BD2 1
115Vc08 DRR189307 49 BD2 1
113Vc05 DRR189307 44 BD2 1
116Vc01 DRR189307 45 BD2 1
101Vc04 DRR189307 31 BD2 1
132Vc10 DRR189307 47 BD2 1
136Vc01 DRR189307 55 BD2 1
138Vc05 DRR189307 49 BD2 1
138Vc08 DRR189307 58 BD2 1
102Vc03 DRR189307 41 BD2 1
112Vc07 DRR189307 68 BD2 1
112Vc10 DRR189307 44 BD2 1
110Vc07 DRR189307 46 BD2 1
103Vc02 DRR189307 33 BD2 1
115Vc09 DRR189307 48 BD2 1
113Vc06 DRR189307 44 BD2 1
116Vc02 DRR189307 53 BD2 1
101Vc05 DRR189307 35 BD2 1
133Vc01 DRR189307 108 BD2 1
133Vc04 DRR189307 116 BD2 1
138Vc06 DRR189307 42 BD2 1
133Vc08 DRR189307 108 BD2 1
102Vc04 DRR189307 33 BD2 1
112Vc08 DRR189307 52 BD2 1
113Vc01 DRR189307 42 BD2 1
110Vc08 DRR189307 43 BD2 1
103Vc03 DRR189307 35 BD2 1
115Vc10 DRR189307 51 BD2 1
113Vc07 DRR189307 41 BD2 1
116Vc03 DRR189307 47 BD2 1
133Vc02 DRR189307 99 BD2 1
133Vc06 DRR189307 80 BD2 1
138Vc07 DRR189307 44 BD2 1
133Vc09 DRR189307 96 BD2 1
102Vc05 DRR189307 42 BD2 1
112Vc09 DRR189307 42 BD2 1
113Vc02 DRR189307 48 BD2 1
110Vc09 DRR189307 69 BD2 1
108Vc06 DRR189307 38 BD2 1
111Vc02 DRR189307 49 BD2 1
113Vc08 DRR189307 55 BD2 1
103Vc10 DRR189307 34 BD2 1
101Vc07 DRR189307 54 BD2 1
133Vc03 DRR189307 84 BD2 1
133Vc07 DRR189307 89 BD2 1
104Vc06 DRR189307 33 BD2 1
107Vc08 DRR189307 46 BD2 1
104Vc09 DRR189307 43 BD2 1
113Vc03 DRR189307 58 BD2 1
110Vc10 DRR189307 76 BD2 1
108Vc07 DRR189307 37 BD2 1
111Vc03 DRR189307 47 BD2 1
113Vc09 DRR189307 61 BD2 1
104Vc01 DRR189307 39 BD2 1
101Vc08 DRR189307 46 BD2 1
109Vc09 DRR189307 34 BD2 1
112Vc05 DRR189307 57 BD2 1
104Vc07 DRR189307 33 BD2 1
107Vc09 DRR189307 36 BD2 1
104Vc10 DRR189307 33 BD2 1
113Vc04 DRR189307 47 BD2 1
111Vc01 DRR189307 54 BD2 1
108Vc08 DRR189307 33 BD2 1
111Vc04 DRR189307 49 BD2 1
113Vc10 DRR189307 53 BD2 1
132Vc09 DRR189307 35 BD2 1
111Vc10 DRR189307 40 BD2 1
101Vc09 DRR189307 43 BD2 1
109Vc10 DRR189307 36 BD2 1
112Vc06 DRR189307 44 BD2 1
104Vc08 DRR189307 34 BD2 1
107Vc10 DRR189307 36 BD2 1
105Vc01 DRR189307 32 BD2 1
101Vc01 DRR189307 39 BD2 1
108Vc09 DRR189307 32 BD2 1
140Vc05 DRR189307 65 BD2 1
126Vc02 DRR189307 58 BD2 1
112Vc01 DRR189307 44 BD2 1
112Vc04 DRR189307 45 BD2 1
110Vc01 DRR189307 39 BD2 1
114Vc10 DRR189307 52 BD2 1
110Vc04 DRR189307 42 BD2 1
108Vc01 DRR189307 40 BD2 1
127Vc10 DRR189307 69 BD2 1
140Vc06 DRR189307 65 BD2 1
108Vc10 DRR189307 38 BD2 1
123Vc07 DRR189307 41 BD2 1
126Vc03 DRR189307 55 BD2 1
112Vc02 DRR189307 47 BD2 1
104Vc04 DRR189307 44 BD2 1
110Vc02 DRR189307 47 BD2 1
115Vc01 DRR189307 42 BD2 1
110Vc05 DRR189307 35 BD2 1
108Vc02 DRR189307 35 BD2 1
128Vc01 DRR189307 44 BD2 1
140Vc07 DRR189307 47 BD2 1
109Vc01 DRR189307 50 BD2 1
123Vc08 DRR189307 38 BD2 1
126Vc04 DRR189307 52 BD2 1
104Vc02 DRR189307 37 BD2 1
112Vc03 DRR189307 43 BD2 1
104Vc05 DRR189307 38 BD2 1
110Vc03 DRR189307 38 BD2 1
115Vc02 DRR189307 62 BD2 1
110Vc06 DRR189307 39 BD2 1
108Vc03 DRR189307 39 BD2 1
128Vc02 DRR189307 98 BD2 1
140Vc08 DRR189307 44 BD2 1
109Vc02 DRR189307 36 BD2 1
109Vc05 DRR189307 39 BD2 1
126Vc05 DRR189307 48 BD2 1
104Vc03 DRR189307 53 BD2 1
122Vc02 DRR189307 41 BD2 1
115Vc03 DRR189307 45 BD2 1
108Vc04 DRR189307 41 BD2 1
128Vc03 DRR189307 46 BD2 1
140Vc09 DRR189307 78 BD2 1
109Vc03 DRR189307 51 BD2 1
109Vc06 DRR189307 36 BD2 1
126Vc06 DRR189307 49 BD2 1
121Vc10 DRR189307 50 BD2 1
122Vc03 DRR189307 40 BD2 1
115Vc04 DRR189307 52 BD2 1
108Vc05 DRR189307 34 BD2 1
128Vc04 DRR189307 44 BD2 1
140Vc10 DRR189307 67 BD2 1
109Vc04 DRR189307 34 BD2 1
109Vc07 DRR189307 33 BD2 1
114Vc06 DRR189307 87 BD2 1
122Vc01 DRR189307 57 BD2 1
122Vc04 DRR189307 44 BD2 1
115Vc05 DRR189307 44 BD2 1
107Vc07 DRR189307 44 BD2 1
141Vc01 DRR189307 50 BD2 1
116Vc04 DRR189307 45 BD2 1
123Vc09 DRR189307 38 BD2 1
121Vc06 DRR189307 49 BD2 1
109Vc08 DRR189307 35 BD2 1
114Vc07 DRR189307 61 BD2 1
106Vc09 DRR189307 40 BD2 1
139Vc04 DRR189307 44 BD2 1
125Vc01 DRR189307 44 BD2 1
127Vc07 DRR189307 64 BD2 1
118Vc02 DRR189307 44 BD2 1
141Vc02 DRR189307 99 BD2 1
116Vc05 DRR189307 44 BD2 1
123Vc10 DRR189307 35 BD2 1
121Vc07 DRR189307 44 BD2 1
114Vc08 DRR189307 42 BD2 1
106Vc10 DRR189307 38 BD2 1
139Vc05 DRR189307 54 BD2 1
125Vc02 DRR189307 49 BD2 1
127Vc08 DRR189307 49 BD2 1
118Vc03 DRR189307 47 BD2 1
141Vc03 DRR189307 48 BD2 1
116Vc06 DRR189307 41 BD2 1
121Vc08 DRR189307 46 BD2 1
114Vc09 DRR189307 68 BD2 1
107Vc01 DRR189307 40 BD2 1
139Vc06 DRR189307 52 BD2 1
125Vc03 DRR189307 72 BD2 1
127Vc09 DRR189307 62 BD2 1
118Vc04 DRR189307 55 BD2 1
141Vc04 DRR189307 44 BD2 1
123Vc06 DRR189307 47 BD2 1
141Vc07 DRR189307 53 BD2 1
116Vc07 DRR189307 55 BD2 1
141Vc10 DRR189307 73 BD2 1
121Vc09 DRR189307 38 BD2 1
124Vc05 DRR189307 53 BD2 1
107Vc02 DRR189307 40 BD2 1
139Vc07 DRR189307 56 BD2 1
125Vc04 DRR189307 50 BD2 1
139Vc10 DRR189307 51 BD2 1
118Vc05 DRR189307 62 BD2 1
141Vc05 DRR189307 55 BD2 1
118Vc08 DRR189307 48 BD2 1
141Vc08 DRR189307 48 BD2 1
116Vc08 DRR189307 57 BD2 1
119Vc04 DRR189307 37 BD2 1
132Vc04 DRR189307 39 BD2 1
124Vc06 DRR189307 55 BD2 1
107Vc03 DRR189307 40 BD2 1
139Vc08 DRR189307 52 BD2 1
125Vc05 DRR189307 46 BD2 1
140Vc01 DRR189307 44 BD2 1
118Vc06 DRR189307 54 BD2 1
141Vc06 DRR189307 66 BD2 1
118Vc09 DRR189307 50 BD2 1
141Vc09 DRR189307 57 BD2 1
116Vc09 DRR189307 46 BD2 1
119Vc05 DRR189307 40 BD2 1
132Vc05 DRR189307 40 BD2 1
124Vc07 DRR189307 45 BD2 1
107Vc04 DRR189307 35 BD2 1
139Vc09 DRR189307 42 BD2 1
125Vc06 DRR189307 55 BD2 1
140Vc02 DRR189307 64 BD2 1
118Vc07 DRR189307 54 BD2 1
128Vc05 DRR189307 44 BD2 1
118Vc10 DRR189307 39 BD2 1
128Vc08 DRR189307 59 BD2 1
116Vc10 DRR189307 59 BD2 1
119Vc06 DRR189307 42 BD2 1
132Vc06 DRR189307 55 BD2 1
124Vc08 DRR189307 50 BD2 1
107Vc05 DRR189307 35 BD2 1
130Vc03 DRR189307 46 BD2 1
125Vc07 DRR189307 58 BD2 1
140Vc03 DRR189307 44 BD2 1
125Vc10 DRR189307 56 BD2 1
128Vc06 DRR189307 44 BD2 1
119Vc01 DRR189307 65 BD2 1
128Vc09 DRR189307 37 BD2 1
117Vc01 DRR189307 47 BD2 1
119Vc07 DRR189307 38 BD2 1
132Vc07 DRR189307 39 BD2 1
124Vc09 DRR189307 49 BD2 1
107Vc06 DRR189307 42 BD2 1
130Vc04 DRR189307 51 BD2 1
125Vc08 DRR189307 47 BD2 1
140Vc04 DRR189307 52 BD2 1
126Vc01 DRR189307 48 BD2 1
128Vc07 DRR189307 67 BD2 1
124Vc01 DRR189307 46 BD2 1
106Vc08 DRR189307 43 BD2 1
119Vc08 DRR189307 57 BD2 1
132Vc08 DRR189307 41 BD2 1
124Vc10 DRR189307 82 BD2 1
118Vc01 DRR189307 64 BD2 1
130Vc05 DRR189307 54 BD2 1
125Vc09 DRR189307 42 BD2 1
130Vc08 DRR189307 51 BD2 1
121Vc03 DRR189307 41 BD2 1
131Vc01 DRR189307 50 BD2 1
124Vc02 DRR189307 54 BD2 1
117Vc03 DRR189307 46 BD2 1
119Vc09 DRR189307 41 BD2 1
122Vc05 DRR189307 43 BD2 1
120Vc02 DRR189307 37 BD2 1
122Vc08 DRR189307 39 BD2 1
120Vc05 DRR189307 54 BD2 1
120Vc08 DRR189307 105 BD2 1
130Vc06 DRR189307 60 BD2 1
121Vc01 DRR189307 44 BD2 1
130Vc09 DRR189307 54 BD2 1
121Vc04 DRR189307 38 BD2 1
131Vc02 DRR189307 44 BD2 1
124Vc03 DRR189307 62 BD2 1
117Vc04 DRR189307 52 BD2 1
119Vc10 DRR189307 38 BD2 1
122Vc06 DRR189307 36 BD2 1
120Vc03 DRR189307 42 BD2 1
122Vc09 DRR189307 47 BD2 1
120Vc06 DRR189307 37 BD2 1
120Vc09 DRR189307 38 BD2 1
130Vc07 DRR189307 47 BD2 1
121Vc02 DRR189307 36 BD2 1
130Vc10 DRR189307 43 BD2 1
119Vc02 DRR189307 45 BD2 1
128Vc10 DRR189307 53 BD2 1
124Vc04 DRR189307 69 BD2 1
117Vc05 DRR189307 38 BD2 1
120Vc01 DRR189307 43 BD2 1
122Vc07 DRR189307 40 BD2 1
120Vc04 DRR189307 69 BD2 1
122Vc10 DRR189307 41 BD2 1
120Vc07 DRR189307 62 BD2 1
120Vc10 DRR189307 35 BD2 1
123Vc04 DRR189307 43 BD2 1
123Vc05 DRR189307 36 BD2 1
127Vc01 DRR189307 51 BD2 1
119Vc03 DRR189307 52 BD2 1
129Vc01 DRR189307 41 BD2 1
131Vc07 DRR189307 47 BD2 1
129Vc10 DRR189307 44 BD2 1
117Vc06 DRR189307 39 BD2 1
127Vc04 DRR189307 55 BD2 1
117Vc09 DRR189307 36 BD2 1
129Vc02 DRR189307 85 BD2 1
123Vc01 DRR189307 44 BD2 1
123Vc02 DRR189307 44 BD2 1
123Vc03 DRR189307 52 BD2 1
127Vc05 DRR189307 67 BD2 1
131Vc08 DRR189307 39 BD2 1
121Vc05 DRR189307 47 BD2 1
131Vc05 DRR189307 37 BD2 1
131Vc03 DRR189307 51 BD2 1
117Vc10 DRR189307 44 BD2 1
127Vc02 DRR189307 48 BD2 1
117Vc07 DRR189307 49 BD2 1
127Vc03 DRR189307 64 BD2 1
131Vc06 DRR189307 45 BD2 1
130Vc01 DRR189307 56 BD2 1
131Vc09 DRR189307 52 BD2 1
129Vc04 DRR189307 43 BD2 1
117Vc08 DRR189307 37 BD2 1
117Vc02 DRR189307 38 BD2 1
130Vc02 DRR189307 50 BD2 1
129Vc09 DRR189307 44 BD2 1
131Vc10 DRR189307 40 BD2 1
127Vc06 DRR189307 53 BD2 1
126Vc08 DRR189307 43 BD2 1
126Vc07 DRR189307 50 BD2 1
126Vc09 DRR189307 46 BD2 1
131Vc04 DRR189307 46 BD2 1
132Vc03 DRR189307 41 BD2 1
129Vc08 DRR189307 46 BD2 1
132Vc02 DRR189307 43 BD2 1
129Vc07 DRR189307 38 BD2 1
132Vc01 DRR189307 36 BD2 1
129Vc06 DRR189307 44 BD2 1
129Vc03 DRR189307 43 BD2 1
129Vc05 DRR189307 38 BD2 1
126Vc10 DRR189307 48 BD2 1
