# Supplementary material for: Prevalent chromosome fusion in Vibrio cholerae O1
Source: Nat Commun. 2025 Jul 1;16:5830. doi: 10.1038/s41467-025-60699-0 (PMC12219848; doi:10.1038/s41467-025-60699-0)
Supplement: Supplementary file 8 — Source Data [file 41467_2025_60699_MOESM8_ESM.zip › source_data/Figure_2/2c/very_basic_meta_2.csv]

Individual	household	ind_contact	symp
101	A	index	yes
102	A	contact	yes
103	B	index	yes
104	B	contact	yes
105	C	index	yes
106	C	contact	yes
107	D	index	yes
108	D	contact	yes
109	D	contact	yes
110	E	index	yes
111	E	contact	yes
112	F	index	yes
113	F	contact	no
114	F	contact	no
115	G	index	yes
116	G	contact	yes
117	H	index	yes
118	H	contact	no
119	I	index	yes
120	I	contact	no
121	I	contact	yes
122	J	index	yes
123	J	contact	no
124	K	index	yes
125	K	contact	yes
126	L	index	yes
127	L	contact	no
128	M	index	yes
129	M	contact	no
130	N	index	yes
131	N	contact	yes
132	O	index	yes
133	O	contact	no
134	P	index	yes
135	P	contact	no
136	Q	index	yes
137	Q	contact	no
138	Q	contact	yes
139	Q	contact	no
140	R	index	yes
141	R	contact	no
142	S	index	yes
143	S	contact	no
144	T	index	yes
145	T	contact	no
146	U	index	yes
147	U	contact	yes
