# Supplementary material for: Prevalent chromosome fusion in Vibrio cholerae O1
Source: Nat Commun. 2025 Jul 1;16:5830. doi: 10.1038/s41467-025-60699-0 (PMC12219848; doi:10.1038/s41467-025-60699-0)
Supplement: Supplementary file 8 — Source Data [file 41467_2025_60699_MOESM8_ESM.zip › source_data/Figure_2/2c/all_concat_highQ_variants_no_indels_concat_snp-sites.fasta.contree]

(101Vc01:0.0000000000,(((((((((((((((((((101Vc02:0.0000027413,((((((((101Vc06:0.0000027413,103Vc02:0.0000027413)94:0.0001144062,((((((((((((((((((((((((((((112Vc01:0.0000000000,113Vc09:0.0000000000):0.0000000000,113Vc03:0.0000000000):0.0000000000,114Vc02:0.0000000000):0.0000000000,114Vc05:0.0000000000):0.0000000000,114Vc09:0.0000000000):0.0000000000,114Vc07:0.0000000000):0.0000000000,113Vc10:0.0000000000):0.0000000000,112Vc03:0.0000000000):0.0000000000,113Vc05:0.0000000000):0.0000000000,114Vc10:0.0000000000):0.0000000000,114Vc01:0.0000000000):0.0000000000,112Vc04:0.0000000000):0.0000000000,113Vc01:0.0000000000):0.0000000000,112Vc07:0.0000000000):0.0000000000,114Vc06:0.0000000000):0.0000000000,112Vc10:0.0000000000):0.0000000000,113Vc08:0.0000000000):0.0000000000,112Vc08:0.0000000000):0.0000000000,113Vc06:0.0000000000):0.0000000000,114Vc03:0.0000000000):0.0000000000,114Vc08:0.0000000000):0.0000000000,113Vc02:0.0000000000):0.0000000000,114Vc04:0.0000000000):0.0000000000,113Vc07:0.0000000000):0.0000000000,113Vc04:0.0000000000):0.0000027413,112Vc02:0.0000027413)93:0.0000027413,112Vc05:0.0001143939)55:0.0000027413,(112Vc06:0.0000027413,112Vc09:0.0000027413)97:0.0001143967)100:0.0004542800)22:0.0000027413,102Vc01:0.0001144105)10:0.0000027413,(((((((101Vc07:0.0000000000,105Vc09:0.0000000000):0.0000000000,103Vc10:0.0000000000):0.0000000000,101Vc09:0.0000000000):0.0000000000,103Vc09:0.0000000000):0.0000000000,101Vc10:0.0000000000):0.0000027413,101Vc08:0.0000027413)96:0.0001144270,((((((((((((((((((((((((((((119Vc01:0.0000000000,120Vc06:0.0000000000):0.0000000000,120Vc07:0.0000000000):0.0000000000,121Vc05:0.0000000000):0.0000000000,121Vc01:0.0000000000):0.0000000000,120Vc09:0.0000000000):0.0000000000,119Vc06:0.0000000000):0.0000000000,120Vc10:0.0000000000):0.0000000000,120Vc03:0.0000000000):0.0000000000,121Vc09:0.0000000000):0.0000000000,119Vc08:0.0000000000):0.0000000000,119Vc07:0.0000000000):0.0000000000,121Vc03:0.0000000000):0.0000000000,121Vc06:0.0000000000):0.0000000000,121Vc04:0.0000000000):0.0000000000,119Vc09:0.0000000000):0.0000000000,121Vc07:0.0000000000):0.0000000000,121Vc02:0.0000000000):0.0000000000,120Vc02:0.0000000000):0.0000000000,120Vc05:0.0000000000):0.0000000000,119Vc05:0.0000000000):0.0000000000,120Vc08:0.0000000000):0.0000000000,120Vc01:0.0000000000):0.0000000000,119Vc10:0.0000000000):0.0000000000,121Vc10:0.0000000000):0.0000000000,121Vc08:0.0000000000):0.0000027413,119Vc02:0.0000027413)97:0.0000027413,120Vc04:0.0001144162)70:0.0000027413,(119Vc03:0.0000027413,119Vc04:0.0000027413)96:0.0001144176)96:0.0001144210)24:0.0000027413)7:0.0000027413,((((((((102Vc02:0.0000000000,102Vc04:0.0000000000):0.0000000000,102Vc07:0.0000000000):0.0000000000,102Vc08:0.0000000000):0.0000000000,102Vc05:0.0000000000):0.0000000000,102Vc09:0.0000000000):0.0000000000,102Vc06:0.0000000000):0.0000000000,102Vc10:0.0000000000):0.0000027413,102Vc03:0.0000027413)21:0.0000027413)15:0.0000027413,((((((((((((((124Vc01:0.0000000000,124Vc09:0.0000000000):0.0000000000,124Vc06:0.0000000000):0.0000000000,124Vc07:0.0000000000):0.0000000000,124Vc05:0.0000000000):0.0000000000,124Vc04:0.0000000000):0.0000000000,124Vc08:0.0000000000):0.0000027413,124Vc02:0.0000027413)91:0.0000027413,124Vc03:0.0001143220)50:0.0000027413,124Vc10:0.0001143255)98:0.0001143383,(((((((((127Vc01:0.0000000000,127Vc04:0.0000000000):0.0000000000,127Vc08:0.0000000000):0.0000000000,127Vc09:0.0000000000):0.0000000000,127Vc10:0.0000000000):0.0000000000,127Vc05:0.0000000000):0.0000000000,127Vc03:0.0000000000):0.0000000000,127Vc07:0.0000000000):0.0000027413,127Vc02:0.0000027413)95:0.0000027413,127Vc06:0.0001143326)98:0.0001143453)96:0.0001143369,((((((((((((((((((125Vc01:0.0000000000,125Vc04:0.0000000000):0.0000000000,125Vc06:0.0000000000):0.0000000000,126Vc10:0.0000000000):0.0000000000,126Vc08:0.0000000000):0.0000000000,128Vc07:0.0000000000):0.0000000000,125Vc09:0.0000000000):0.0000000000,126Vc04:0.0000000000):0.0000000000,126Vc02:0.0000000000):0.0000000000,125Vc08:0.0000000000):0.0000000000,125Vc03:0.0000000000):0.0000000000,126Vc01:0.0000000000):0.0000000000,126Vc05:0.0000000000):0.0000000000,126Vc03:0.0000000000):0.0000000000,125Vc05:0.0000000000):0.0000000000,126Vc09:0.0000000000):0.0000027413,125Vc02:0.0000027413)45:0.0000027413,(125Vc10:0.0001143114,(126Vc06:0.0000027413,126Vc07:0.0000027413)97:0.0001143079)35:0.0000027413)30:0.0000027413,125Vc07:0.0001143148)93:0.0001143467)97:0.0003416594,(((((((((((((((((((((((((((133Vc01:0.0000000000,135Vc04:0.0000000000):0.0000000000,135Vc09:0.0000000000):0.0000000000,135Vc03:0.0000000000):0.0000000000,134Vc03:0.0000000000):0.0000000000,133Vc07:0.0000000000):0.0000000000,134Vc08:0.0000000000):0.0000000000,133Vc06:0.0000000000):0.0000000000,133Vc08:0.0000000000):0.0000000000,135Vc05:0.0000000000):0.0000000000,135Vc10:0.0000000000):0.0000000000,134Vc04:0.0000000000):0.0000000000,135Vc02:0.0000000000):0.0000000000,133Vc10:0.0000000000):0.0000000000,135Vc06:0.0000000000):0.0000000000,135Vc08:0.0000000000):0.0000000000,134Vc05:0.0000000000):0.0000000000,133Vc09:0.0000000000):0.0000000000,134Vc06:0.0000000000):0.0000000000,134Vc09:0.0000000000):0.0000000000,134Vc10:0.0000000000):0.0000000000,133Vc03:0.0000000000):0.0000000000,135Vc07:0.0000000000):0.0000000000,134Vc02:0.0000000000):0.0000000000,135Vc01:0.0000000000):0.0000000000,133Vc04:0.0000000000):0.0000027413,133Vc02:0.0000027413)84:0.0000027413,134Vc01:0.0001143471)99:0.0004543506)98:0.0003416113,((((((((((128Vc01:0.0000000000,128Vc10:0.0000000000):0.0000000000,128Vc06:0.0000000000):0.0000000000,128Vc04:0.0000000000):0.0000000000,128Vc09:0.0000000000):0.0000000000,128Vc05:0.0000000000):0.0000000000,128Vc03:0.0000000000):0.0000000000,129Vc10:0.0000000000):0.0000000000,128Vc08:0.0000000000):0.0000027413,128Vc02:0.0000027413)98:0.0001143009,(((((((((129Vc01:0.0000000000,129Vc04:0.0000000000):0.0000000000,129Vc09:0.0000000000):0.0000000000,129Vc05:0.0000000000):0.0000000000,129Vc06:0.0000000000):0.0000000000,129Vc03:0.0000000000):0.0000000000,129Vc07:0.0000000000):0.0000027413,129Vc02:0.0000027413)91:0.0000027413,(129Vc08:0.0001142886,(((((((((((((((((((130Vc01:0.0000000000,131Vc04:0.0000000000):0.0000000000,130Vc06:0.0000000000):0.0000000000,131Vc02:0.0000000000):0.0000000000,131Vc10:0.0000000000):0.0000000000,131Vc05:0.0000000000):0.0000000000,131Vc07:0.0000000000):0.0000000000,130Vc09:0.0000000000):0.0000000000,131Vc08:0.0000000000):0.0000000000,131Vc03:0.0000000000):0.0000000000,130Vc04:0.0000000000):0.0000000000,131Vc06:0.0000000000):0.0000000000,131Vc01:0.0000000000):0.0000000000,130Vc07:0.0000000000):0.0000000000,130Vc08:0.0000000000):0.0000000000,130Vc03:0.0000000000):0.0000000000,131Vc09:0.0000000000):0.0000000000,130Vc10:0.0000000000):0.0000027413,130Vc02:0.0000027413)76:0.0000027413,130Vc05:0.0001142851)98:0.0002276369)53:0.0000027413)98:0.0001142918,(((((((((((((((((((140Vc01:0.0000000000,141Vc05:0.0000000000):0.0000000000,140Vc04:0.0000000000):0.0000000000,141Vc01:0.0000000000):0.0000000000,141Vc07:0.0000000000):0.0000000000,140Vc05:0.0000000000):0.0000000000,141Vc04:0.0000000000):0.0000000000,140Vc08:0.0000000000):0.0000000000,140Vc07:0.0000000000):0.0000000000,141Vc06:0.0000000000):0.0000000000,141Vc10:0.0000000000):0.0000000000,141Vc03:0.0000000000):0.0000000000,141Vc08:0.0000000000):0.0000000000,140Vc06:0.0000000000):0.0000000000,140Vc09:0.0000000000):0.0000000000,140Vc10:0.0000000000):0.0000000000,141Vc09:0.0000000000):0.0000000000,140Vc03:0.0000000000):0.0000000000,141Vc02:0.0000000000):0.0000027413,140Vc02:0.0000027413)100:0.0003415231)43:0.0000027413)98:0.0001143040)48:0.0000027413,((((((((132Vc01:0.0000000000,132Vc04:0.0000000000):0.0000000000,132Vc10:0.0000000000):0.0000000000,132Vc09:0.0000000000):0.0000000000,132Vc06:0.0000000000):0.0000000000,132Vc08:0.0000000000):0.0000027413,132Vc02:0.0000027413)30:0.0000027413,(132Vc03:0.0001143855,(132Vc07:0.0001143784,(((((((((((((((((((((((((((((((((((136Vc01:0.0000000000,139Vc04:0.0000000000):0.0000000000,139Vc03:0.0000000000):0.0000000000,137Vc03:0.0000000000):0.0000000000,139Vc08:0.0000000000):0.0000000000,139Vc05:0.0000000000):0.0000000000,139Vc09:0.0000000000):0.0000000000,137Vc10:0.0000000000):0.0000000000,138Vc09:0.0000000000):0.0000000000,137Vc07:0.0000000000):0.0000000000,137Vc04:0.0000000000):0.0000000000,138Vc07:0.0000000000):0.0000000000,139Vc07:0.0000000000):0.0000000000,137Vc05:0.0000000000):0.0000000000,137Vc06:0.0000000000):0.0000000000,138Vc04:0.0000000000):0.0000000000,138Vc10:0.0000000000):0.0000000000,137Vc09:0.0000000000):0.0000000000,138Vc05:0.0000000000):0.0000000000,136Vc03:0.0000000000):0.0000000000,139Vc10:0.0000000000):0.0000000000,138Vc03:0.0000000000):0.0000000000,139Vc06:0.0000000000):0.0000000000,138Vc02:0.0000000000):0.0000000000,138Vc08:0.0000000000):0.0000000000,136Vc09:0.0000000000):0.0000000000,138Vc06:0.0000000000):0.0000000000,136Vc10:0.0000000000):0.0000000000,137Vc08:0.0000000000):0.0000000000,139Vc01:0.0000000000):0.0000000000,138Vc01:0.0000000000):0.0000000000,137Vc02:0.0000000000):0.0000000000,137Vc01:0.0000000000):0.0000000000,139Vc02:0.0000000000):0.0000027413,136Vc02:0.0000027413)95:0.0001144155,(((136Vc04:0.0000000000,136Vc07:0.0000000000):0.0000000000,136Vc08:0.0000000000):0.0000027413,136Vc06:0.0000027413)95:0.0001143286)100:0.0007951712)24:0.0000027413)30:0.0000027413)26:0.0000027413,132Vc05:0.0001143869)98:0.0001143901)98:0.0002277267)95:0.0001144278,((((((((((((((((((((((((((((107Vc01:0.0000000000,109Vc02:0.0000000000):0.0000000000,107Vc06:0.0000000000):0.0000000000,107Vc07:0.0000000000):0.0000000000,108Vc08:0.0000000000):0.0000000000,109Vc05:0.0000000000):0.0000000000,109Vc03:0.0000000000):0.0000000000,107Vc09:0.0000000000):0.0000000000,107Vc03:0.0000000000):0.0000000000,107Vc10:0.0000000000):0.0000000000,109Vc09:0.0000000000):0.0000000000,108Vc04:0.0000000000):0.0000000000,107Vc05:0.0000000000):0.0000000000,107Vc08:0.0000000000):0.0000000000,109Vc06:0.0000000000):0.0000000000,107Vc04:0.0000000000):0.0000000000,109Vc08:0.0000000000):0.0000000000,109Vc10:0.0000000000):0.0000000000,108Vc09:0.0000000000):0.0000000000,109Vc07:0.0000000000):0.0000000000,108Vc01:0.0000000000):0.0000000000,109Vc04:0.0000000000):0.0000000000,109Vc01:0.0000000000):0.0000000000,108Vc03:0.0000000000):0.0000027413,107Vc02:0.0000027413)72:0.0000027413,((((108Vc02:0.0000000000,108Vc06:0.0000000000):0.0000000000,108Vc07:0.0000000000):0.0000000000,108Vc10:0.0000000000):0.0000027413,108Vc05:0.0000027413)96:0.0001144936)100:0.0007958175,((((((((((((((((((((122Vc01:0.0000000000,123Vc10:0.0000000000):0.0000000000,123Vc01:0.0000000000):0.0000000000,123Vc03:0.0000000000):0.0000000000,122Vc04:0.0000000000):0.0000000000,122Vc08:0.0000000000):0.0000000000,123Vc07:0.0000000000):0.0000000000,122Vc06:0.0000000000):0.0000000000,123Vc08:0.0000000000):0.0000000000,123Vc05:0.0000000000):0.0000000000,123Vc06:0.0000000000):0.0000000000,123Vc02:0.0000000000):0.0000000000,123Vc04:0.0000000000):0.0000000000,122Vc05:0.0000000000):0.0000000000,122Vc03:0.0000000000):0.0000000000,122Vc07:0.0000000000):0.0000000000,123Vc09:0.0000000000):0.0000000000,122Vc10:0.0000000000):0.0000000000,122Vc09:0.0000000000):0.0000027413,122Vc02:0.0000027413)100:0.0013674222,(((((((((((((((((((((((((142Vc01:0.0000000000,142Vc10:0.0000000000):0.0000000000,145Vc08:0.0000000000):0.0000000000,145Vc07:0.0000000000):0.0000000000,142Vc08:0.0000000000):0.0000000000,145Vc03:0.0000000000):0.0000000000,145Vc05:0.0000000000):0.0000000000,142Vc07:0.0000000000):0.0000000000,145Vc06:0.0000000000):0.0000000000,145Vc02:0.0000000000):0.0000000000,142Vc05:0.0000000000):0.0000000000,145Vc09:0.0000000000):0.0000000000,145Vc10:0.0000000000):0.0000000000,142Vc03:0.0000000000):0.0000000000,145Vc01:0.0000000000):0.0000000000,142Vc06:0.0000000000):0.0000000000,142Vc04:0.0000000000):0.0000000000,145Vc04:0.0000000000):0.0000027413,142Vc02:0.0000027413)86:0.0000027413,142Vc09:0.0001142816)98:0.0002285859,(((((((((144Vc01:0.0000000000,144Vc05:0.0000000000):0.0000000000,144Vc08:0.0000000000):0.0000000000,144Vc10:0.0000000000):0.0000000000,144Vc06:0.0000000000):0.0000000000,144Vc07:0.0000000000):0.0000000000,144Vc09:0.0000000000):0.0000000000,144Vc04:0.0000000000):0.0000000000,144Vc03:0.0000000000):0.0000027413,144Vc02:0.0000027413)97:0.0001142747)33:0.0000027413,143Vc10:0.0001143069)21:0.0000027413,(((((((((((((((((((((((((143Vc01:0.0000000000,146Vc02:0.0000000000):0.0000000000,147Vc01:0.0000000000):0.0000000000,147Vc10:0.0000000000):0.0000000000,147Vc07:0.0000000000):0.0000000000,146Vc09:0.0000000000):0.0000000000,146Vc01:0.0000000000):0.0000000000,143Vc03:0.0000000000):0.0000000000,147Vc04:0.0000000000):0.0000000000,143Vc07:0.0000000000):0.0000000000,146Vc04:0.0000000000):0.0000000000,143Vc05:0.0000000000):0.0000000000,146Vc10:0.0000000000):0.0000000000,143Vc09:0.0000000000):0.0000000000,147Vc02:0.0000000000):0.0000000000,147Vc09:0.0000000000):0.0000000000,146Vc06:0.0000000000):0.0000000000,146Vc03:0.0000000000):0.0000000000,147Vc05:0.0000000000):0.0000000000,143Vc06:0.0000000000):0.0000000000,146Vc07:0.0000000000):0.0000000000,143Vc04:0.0000000000):0.0000000000,147Vc03:0.0000000000):0.0000000000,147Vc08:0.0000000000):0.0000000000,143Vc08:0.0000000000):0.0000027413,143Vc02:0.0000027413)30:0.0000027413)22:0.0000027413,(146Vc05:0.0000027413,146Vc08:0.0000027413)97:0.0001142701)49:0.0000027413,147Vc06:0.0001142525)100:0.0061892332,NZ_LT907989.1_Vibrio_cholerae_strain_A19:0.0095501219)100:0.0031880499)96:0.0003391480)99:0.0004544109,(((110Vc01:0.0001144657,((((110Vc02:0.0000000000,110Vc09:0.0000000000):0.0000000000,110Vc08:0.0000000000):0.0000000000,110Vc04:0.0000000000):0.0000027413,110Vc03:0.0000027413)93:0.0000027413)71:0.0000027413,110Vc05:0.0001144671)97:0.0001144699,((((((110Vc06:0.0000000000,111Vc05:0.0000000000):0.0000000000,111Vc03:0.0000000000):0.0000000000,111Vc08:0.0000000000):0.0000000000,110Vc10:0.0000000000):0.0000027413,110Vc07:0.0000027413)81:0.0000027413,((((((111Vc01:0.0000000000,111Vc07:0.0000000000):0.0000000000,111Vc09:0.0000000000):0.0000000000,111Vc06:0.0000000000):0.0000000000,111Vc10:0.0000000000):0.0000027413,111Vc02:0.0000027413)76:0.0000027413,111Vc04:0.0001144765)97:0.0001144777)54:0.0000027413)100:0.0004543201)55:0.0000027413,(((((((((((((((((((((((((((((115Vc01:0.0000000000,118Vc04:0.0000000000):0.0000000000,118Vc07:0.0000000000):0.0000000000,115Vc05:0.0000000000):0.0000000000,116Vc08:0.0000000000):0.0000000000,118Vc02:0.0000000000):0.0000000000,116Vc07:0.0000000000):0.0000000000,118Vc05:0.0000000000):0.0000000000,116Vc02:0.0000000000):0.0000000000,115Vc08:0.0000000000):0.0000000000,118Vc08:0.0000000000):0.0000000000,116Vc01:0.0000000000):0.0000000000,118Vc01:0.0000000000):0.0000000000,118Vc09:0.0000000000):0.0000000000,116Vc04:0.0000000000):0.0000000000,118Vc10:0.0000000000):0.0000000000,118Vc03:0.0000000000):0.0000000000,116Vc09:0.0000000000):0.0000000000,116Vc05:0.0000000000):0.0000000000,115Vc06:0.0000000000):0.0000000000,116Vc03:0.0000000000):0.0000000000,115Vc03:0.0000000000):0.0000000000,115Vc10:0.0000000000):0.0000000000,116Vc06:0.0000000000):0.0000000000,115Vc09:0.0000000000):0.0000000000,116Vc10:0.0000000000):0.0000000000,115Vc04:0.0000000000):0.0000027413,115Vc02:0.0000027413)89:0.0000027413,115Vc07:0.0001144497)48:0.0000027413,118Vc06:0.0001144523)100:0.0005680847)99:0.0002277495)34:0.0000027413,((((((((((((((((((((103Vc06:0.0000000000,105Vc05:0.0000000000):0.0000000000,106Vc06:0.0000000000):0.0000000000,105Vc08:0.0000000000):0.0000000000,106Vc01:0.0000000000):0.0000000000,106Vc03:0.0000000000):0.0000000000,105Vc02:0.0000000000):0.0000000000,106Vc08:0.0000000000):0.0000000000,106Vc07:0.0000000000):0.0000000000,105Vc01:0.0000000000):0.0000000000,105Vc03:0.0000000000):0.0000000000,106Vc02:0.0000000000):0.0000000000,106Vc09:0.0000000000):0.0000000000,106Vc05:0.0000000000):0.0000000000,105Vc07:0.0000000000):0.0000000000,105Vc04:0.0000000000):0.0000000000,106Vc04:0.0000000000):0.0000000000,106Vc10:0.0000000000):0.0000027413,103Vc08:0.0000027413)97:0.0000027413,105Vc06:0.0001144319)46:0.0000027413,((((((117Vc01:0.0000000000,117Vc07:0.0000000000):0.0000000000,117Vc04:0.0000000000):0.0000000000,117Vc06:0.0000000000):0.0000000000,117Vc10:0.0000000000):0.0000027413,117Vc03:0.0000027413)79:0.0000027413,(((117Vc02:0.0000000000,117Vc08:0.0000000000):0.0000000000,117Vc09:0.0000000000):0.0000027413,117Vc05:0.0000027413)96:0.0001144354)95:0.0001144390)96:0.0001144425)96:0.0001144461):0.0000027413,104Vc09:0.0000000000):0.0000000000,101Vc04:0.0000000000):0.0000000000,104Vc01:0.0000000000):0.0000000000,104Vc08:0.0000000000):0.0000000000,104Vc03:0.0000000000):0.0000000000,104Vc07:0.0000000000):0.0000000000,104Vc04:0.0000000000):0.0000000000,103Vc04:0.0000000000):0.0000000000,104Vc06:0.0000000000):0.0000000000,103Vc07:0.0000000000):0.0000000000,103Vc03:0.0000000000):0.0000000000,101Vc05:0.0000000000):0.0000000000,101Vc03:0.0000000000):0.0000000000,103Vc05:0.0000000000):0.0000000000,104Vc05:0.0000000000):0.0000000000,105Vc10:0.0000000000):0.0000000000,104Vc02:0.0000000000):0.0000000000,104Vc10:0.0000000000):0.0000000000,103Vc01:0.0000000000);
