# Supplementary material for: Prevalent chromosome fusion in Vibrio cholerae O1
Source: Nat Commun. 2025 Jul 1;16:5830. doi: 10.1038/s41467-025-60699-0 (PMC12219848; doi:10.1038/s41467-025-60699-0)
Supplement: Supplementary file 8 — Source Data [file 41467_2025_60699_MOESM8_ESM.zip › source_data/Figure_2/2b/annotation_overlap_134Vc041_134Vc042.tsv]

# Annotated with Bakta
# Software: v1.8.1
# Database: v5.0, full
# DOI: 10.1099/mgen.0.000685
# URL: github.com/oschwengers/bakta
Sequence Id	Type	Start	Stop	Strand	Locus Tag	Gene	Product	DbXrefs
overlap_134Vc041_134Vc042	cds	240	701	-	EEKMLF_00005		XRE family transcriptional regulator	SO:0001217, UniParc:UPI00000C30F4, UniRef:UniRef100_A0A0H5UYR9, UniRef:UniRef50_A0A0H5UYR9, UniRef:UniRef90_A0A0H5UYR9
overlap_134Vc041_134Vc042	cds	791	1027	+	EEKMLF_00010		Transposase	RefSeq:WP_000895452.1, SO:0001217, UniParc:UPI00000C30F3, UniRef:UniRef100_A0A0H7D2W3, UniRef:UniRef50_A0A0H7D2W3, UniRef:UniRef90_A0A0H7D2W3
overlap_134Vc041_134Vc042	cds	1017	1352	+	EEKMLF_00015		Primosomal protein	RefSeq:WP_000444114.1, SO:0001217, UniParc:UPI0000ED7BD2, UniRef:UniRef100_A0A2V4P8M8, UniRef:UniRef50_Q7MJK9, UniRef:UniRef90_A0A2V4P8M8
overlap_134Vc041_134Vc042	cds	1357	1689	+	EEKMLF_00020		HTH iclR-type domain-containing protein	RefSeq:WP_000186150.1, SO:0001217, UniParc:UPI00023406CD, UniRef:UniRef100_A0A0H6ZBM4, UniRef:UniRef50_Q7MJK8, UniRef:UniRef90_Q7MJK8
overlap_134Vc041_134Vc042	cds	1691	2662	+	EEKMLF_00025		DNA-binding protein	RefSeq:WP_001278803.1, SO:0001217, UniParc:UPI00000C30F1, UniRef:UniRef100_A0A0H4JQP2, UniRef:UniRef50_Q7MJK7, UniRef:UniRef90_A0A655NYF1
overlap_134Vc041_134Vc042	cds	2669	4426	+	EEKMLF_00030		Integrase catalytic domain-containing protein	RefSeq:WP_000992438.1, SO:0001217, UniParc:UPI00000C30F0, UniRef:UniRef100_A0A0H6VTT0, UniRef:UniRef50_Q7MJK6, UniRef:UniRef90_Q7MJK6
overlap_134Vc041_134Vc042	cds	4398	5507	+	EEKMLF_00035	exeA	Type II secretory pathway ATPase component GspA/ExeA/MshM	COG:COG3267, COG:UW, RefSeq:WP_001094671.1, SO:0001217, UniParc:UPI0000F34E10, UniRef:UniRef100_A0A7X3JKY4, UniRef:UniRef50_A0A1M7YQW2, UniRef:UniRef90_Q7MJK5
overlap_134Vc041_134Vc042	cds	5510	5971	+	EEKMLF_00040		Phage protein	RefSeq:WP_001064711.1, SO:0001217, UniParc:UPI00000C30EE, UniRef:UniRef100_A0A0H6QAW0, UniRef:UniRef50_A0A0H6QAW0, UniRef:UniRef90_A0A0H6QAW0
overlap_134Vc041_134Vc042	cds	5968	6201	+	EEKMLF_00045		CARD domain-containing protein	RefSeq:WP_001059182.1, SO:0001217, UniParc:UPI0000ED7BBB, UniRef:UniRef100_A0A0H6J166, UniRef:UniRef50_A0A0H6J166, UniRef:UniRef90_A0A0H6J166
overlap_134Vc041_134Vc042	cds	6167	6379	+	EEKMLF_00050		hypothetical protein
overlap_134Vc041_134Vc042	cds	6781	7155	+	EEKMLF_00055	mor	Transcriptional regulator, middle operon regulator (Mor) family	COG:COG5566, COG:KX, RefSeq:WP_000879671.1, SO:0001217, UniParc:UPI00000C30ED, UniRef:UniRef100_A0A0H5SSP8, UniRef:UniRef50_D0IHV5, UniRef:UniRef90_D0IHV5
overlap_134Vc041_134Vc042	cds	7142	7462	+	EEKMLF_00060	mor	Transcriptional regulator, middle operon regulator (Mor) family	COG:COG5566, COG:KX, RefSeq:WP_000035502.1, SO:0001217, UniParc:UPI00000C30EC, UniRef:UniRef100_A0A0H6SMS3, UniRef:UniRef50_A0A0H6SMS3, UniRef:UniRef90_A0A0H6SMS3
overlap_134Vc041_134Vc042	cds	7481	8059	+	EEKMLF_00065		M protein	RefSeq:WP_000059473.1, SO:0001217, UniParc:UPI00000C30EB, UniRef:UniRef100_A0A0H6YFJ7, UniRef:UniRef50_D0IHV6, UniRef:UniRef90_D0IHV6
overlap_134Vc041_134Vc042	cds	8120	8491	+	EEKMLF_00070		6-phospho-beta-glucosidase	RefSeq:WP_000401420.1, SO:0001217, UniParc:UPI00005F3228, UniRef:UniRef100_A0A0H5WPZ1, UniRef:UniRef50_A0A0H5WPZ1, UniRef:UniRef90_A0A0H5WPZ1
overlap_134Vc041_134Vc042	cds	8540	8899	+	EEKMLF_00075	gp41	Mu-like prophage FluMu protein gp41	COG:COG4518, COG:X, RefSeq:WP_000290080.1, SO:0001217, UniParc:UPI00000C30E9, UniRef:UniRef100_A0A0H6YYV7, UniRef:UniRef50_K1IXE0, UniRef:UniRef90_A0A0H6YYV7
overlap_134Vc041_134Vc042	cds	8841	9026	+	EEKMLF_00080		hypothetical protein	SO:0001217, UniParc:UPI000663E9E1, UniRef:UniRef100_A0A656AVF6, UniRef:UniRef50_A0A656AVF6, UniRef:UniRef90_A0A656AVF6
overlap_134Vc041_134Vc042	cds	9034	10074	+	EEKMLF_00085	hI1514	Phage tail tape-measure protein, controls tail length	COG:COG3941, COG:X, SO:0001217, UniParc:UPI00000C30E8, UniRef:UniRef100_A0A2V4NLF7, UniRef:UniRef50_A0A2V4NLF7, UniRef:UniRef90_A0A2V4NLF7
overlap_134Vc041_134Vc042	cds	10117	10425	+	EEKMLF_00090	tnp	IS3 family ISVch4 transposase ORF A	COG:COG2963, COG:X, SO:0001217, UniParc:UPI00005F318F, UniRef:UniRef100_B5SZL9, UniRef:UniRef50_P39212, UniRef:UniRef90_A0A2S2CJ17
overlap_134Vc041_134Vc042	cds	10422	11294	+	EEKMLF_00095	tnp	IS3 family ISVch4 transposase ORF B	COG:COG2801, COG:X, IS:ISVch4, SO:0001217, UniParc:UPI00000C43B9, UniRef:UniRef100_B5SZL8, UniRef:UniRef50_A0A6F8VLV5, UniRef:UniRef90_A0A6N4AVI5
overlap_134Vc041_134Vc042	cds	11291	11986	+	EEKMLF_00100		Chemotaxis protein	RefSeq:WP_000213836.1, SO:0001217, UniParc:UPI00000C4EB8, UniRef:UniRef100_A0A172PZP3, UniRef:UniRef50_A0A172PZP3, UniRef:UniRef90_A0A172PZP3
