# Supplementary material for: Prevalent chromosome fusion in Vibrio cholerae O1
Source: Nat Commun. 2025 Jul 1;16:5830. doi: 10.1038/s41467-025-60699-0 (PMC12219848; doi:10.1038/s41467-025-60699-0)
Supplement: Supplementary file 8 — Source Data [file 41467_2025_60699_MOESM8_ESM.zip › source_data/Supplement/S8/S8b/fastANI_out_incl_ref.txt]

/lustre04/scratch/acuenod/household/01_data/05_blast/output/VP/VSP-I_114Vc01.fasta	/lustre04/scratch/acuenod/household/01_data/05_blast/output/VP/VSP-I_114Vc01.fasta	100	5	5
/lustre04/scratch/acuenod/household/01_data/05_blast/output/VP/VSP-I_114Vc01.fasta	/lustre04/scratch/acuenod/household/01_data/16_public_seqs/long_reads/blast_chr/Vc_overlaps_biggerthan_10000/Vc_over_10000_chr_overlap_23.fasta	99.5163	4	5
/lustre04/scratch/acuenod/household/01_data/05_blast/output/VP/VSP-I_114Vc01.fasta	/lustre04/scratch/acuenod/household/01_data/16_public_seqs/long_reads/blast_chr/Vc_overlaps_biggerthan_10000/Vc_over_10000_chr_overlap_25.fasta	99.5062	4	5
/lustre04/scratch/acuenod/household/01_data/05_blast/output/VP/VSP-I_114Vc01.fasta	/lustre04/scratch/acuenod/household/01_data/16_public_seqs/long_reads/blast_chr/Vc_overlaps_biggerthan_10000/Vc_over_10000_chr_overlap_1.fasta	99.4958	4	5
/lustre04/scratch/acuenod/household/01_data/05_blast/output/VP/VSP-I_114Vc01.fasta	/lustre04/scratch/acuenod/household/01_data/16_public_seqs/long_reads/blast_chr/Vc_overlaps_biggerthan_10000/Vc_over_10000_chr_overlap_27.fasta	99.4932	4	5
/lustre04/scratch/acuenod/household/01_data/05_blast/output/VP/VSP-I_114Vc01.fasta	/lustre04/scratch/acuenod/household/01_data/16_public_seqs/long_reads/blast_chr/Vc_overlaps_biggerthan_10000/Vc_over_10000_chr_overlap_30.fasta	99.4912	4	5
/lustre04/scratch/acuenod/household/01_data/05_blast/output/VP/VSP-I_114Vc01.fasta	/lustre04/scratch/acuenod/household/01_data/16_public_seqs/long_reads/blast_chr/Vc_overlaps_biggerthan_10000/Vc_over_10000_chr_overlap_29.fasta	99.4898	4	5
/lustre04/scratch/acuenod/household/01_data/05_blast/output/VP/VSP-I_114Vc01.fasta	/lustre04/scratch/acuenod/household/01_data/16_public_seqs/long_reads/blast_chr/Vc_overlaps_biggerthan_10000/Vc_over_10000_chr_overlap_21.fasta	99.4865	4	5
/lustre04/scratch/acuenod/household/01_data/05_blast/output/VP/VSP-I_114Vc01.fasta	/lustre04/scratch/acuenod/household/01_data/16_public_seqs/long_reads/blast_chr/Vc_overlaps_biggerthan_10000/Vc_over_10000_chr_overlap_15.fasta	99.4857	4	5
/lustre04/scratch/acuenod/household/01_data/05_blast/output/VP/VSP-I_114Vc01.fasta	/lustre04/scratch/acuenod/household/01_data/16_public_seqs/long_reads/blast_chr/Vc_overlaps_biggerthan_10000/Vc_over_10000_chr_overlap_28.fasta	99.477	4	5
/lustre04/scratch/acuenod/household/01_data/05_blast/output/VP/VSP-I_114Vc01.fasta	/lustre04/scratch/acuenod/household/01_data/16_public_seqs/long_reads/blast_chr/Vc_overlaps_biggerthan_10000/Vc_over_10000_chr_overlap_24.fasta	99.4749	4	5
/lustre04/scratch/acuenod/household/01_data/05_blast/output/VP/VSP-I_114Vc01.fasta	/lustre04/scratch/acuenod/household/01_data/16_public_seqs/long_reads/blast_chr/Vc_overlaps_biggerthan_10000/Vc_over_10000_chr_overlap_26.fasta	99.4749	4	5
/lustre04/scratch/acuenod/household/01_data/05_blast/output/VP/VSP-I_114Vc01.fasta	/lustre04/scratch/acuenod/household/01_data/16_public_seqs/long_reads/blast_chr/Vc_overlaps_biggerthan_10000/Vc_over_10000_chr_overlap_8.fasta	99.4748	4	5
/lustre04/scratch/acuenod/household/01_data/05_blast/output/VP/VSP-I_114Vc01.fasta	/lustre04/scratch/acuenod/household/01_data/16_public_seqs/long_reads/blast_chr/Vc_overlaps_biggerthan_10000/Vc_over_10000_chr_overlap_19.fasta	99.4553	4	5
/lustre04/scratch/acuenod/household/01_data/05_blast/output/VP/VSP-I_114Vc01.fasta	/lustre04/scratch/acuenod/household/01_data/16_public_seqs/long_reads/blast_chr/Vc_overlaps_biggerthan_10000/Vc_over_10000_chr_overlap_2.fasta	99.3976	4	5
/lustre04/scratch/acuenod/household/01_data/05_blast/output/VP/VSP-I_114Vc01.fasta	/lustre04/scratch/acuenod/household/01_data/16_public_seqs/long_reads/blast_chr/Vc_overlaps_biggerthan_10000/Vc_over_10000_chr_overlap_7.fasta	99.305	4	5
/lustre04/scratch/acuenod/household/01_data/05_blast/output/VP/VSP-I_114Vc01.fasta	/lustre04/scratch/acuenod/household/01_data/16_public_seqs/long_reads/blast_chr/Vc_overlaps_biggerthan_10000/Vc_over_10000_chr_overlap_3.fasta	99.2117	4	5
/lustre04/scratch/acuenod/household/01_data/05_blast/output/VP/VSP-I_114Vc01.fasta	/lustre04/scratch/acuenod/household/01_data/16_public_seqs/long_reads/blast_chr/Vc_overlaps_biggerthan_10000/Vc_over_10000_chr_overlap_32.fasta	99.2064	4	5
/lustre04/scratch/acuenod/household/01_data/05_blast/output/VP/VSP-I_114Vc01.fasta	/lustre04/scratch/acuenod/household/01_data/16_public_seqs/long_reads/blast_chr/Vc_overlaps_biggerthan_10000/Vc_over_10000_chr_overlap_33.fasta	99.1784	4	5
/lustre04/scratch/acuenod/household/01_data/05_blast/output/VP/VSP-I_114Vc01.fasta	/lustre04/scratch/acuenod/household/01_data/16_public_seqs/long_reads/blast_chr/Vc_overlaps_biggerthan_10000/Vc_over_10000_chr_overlap_34.fasta	99.0377	4	5
/lustre04/scratch/acuenod/household/01_data/05_blast/output/VP/VSP-I_114Vc01.fasta	/lustre04/scratch/acuenod/household/01_data/16_public_seqs/long_reads/blast_chr/Vc_overlaps_biggerthan_10000/Vc_over_10000_chr_overlap_4.fasta	98.573	4	5
/lustre04/scratch/acuenod/household/01_data/05_blast/output/VP/VSP-I_114Vc01.fasta	/lustre04/scratch/acuenod/household/01_data/16_public_seqs/long_reads/blast_chr/Vc_overlaps_biggerthan_10000/Vc_over_10000_chr_overlap_6.fasta	97.407	3	5
/lustre04/scratch/acuenod/household/01_data/05_blast/output/VP/VSP-I_114Vc01.fasta	/lustre04/scratch/acuenod/household/01_data/16_public_seqs/long_reads/blast_chr/Vc_overlaps_biggerthan_10000/Vc_over_10000_chr_overlap_5.fasta	96.9286	4	5
/lustre04/scratch/acuenod/household/01_data/03_bakta/12kb_overlap/overlap_134Vc041_134Vc042.fasta	/lustre04/scratch/acuenod/household/01_data/03_bakta/12kb_overlap/overlap_134Vc041_134Vc042.fasta	100	4	4
/lustre04/scratch/acuenod/household/01_data/03_bakta/12kb_overlap/overlap_134Vc041_134Vc042.fasta	/lustre04/scratch/acuenod/household/01_data/16_public_seqs/long_reads/blast_chr/Vc_overlaps_biggerthan_10000/Vc_over_10000_chr_overlap_9.fasta	100	4	4
/lustre04/scratch/acuenod/household/01_data/03_bakta/12kb_overlap/overlap_134Vc041_134Vc042.fasta	/lustre04/scratch/acuenod/household/01_data/16_public_seqs/long_reads/blast_chr/Vc_overlaps_biggerthan_10000/Vc_over_10000_chr_overlap_12.fasta	100	4	4
/lustre04/scratch/acuenod/household/01_data/03_bakta/12kb_overlap/overlap_134Vc041_134Vc042.fasta	/lustre04/scratch/acuenod/household/01_data/16_public_seqs/long_reads/blast_chr/Vc_overlaps_biggerthan_10000/Vc_over_10000_chr_overlap_20.fasta	99.99	4	4
/lustre04/scratch/acuenod/household/01_data/03_bakta/12kb_overlap/overlap_134Vc041_134Vc042.fasta	/lustre04/scratch/acuenod/household/01_data/16_public_seqs/long_reads/blast_chr/Vc_overlaps_biggerthan_10000/Vc_over_10000_chr_overlap_11.fasta	99.99	4	4
/lustre04/scratch/acuenod/household/01_data/03_bakta/12kb_overlap/overlap_134Vc041_134Vc042.fasta	/lustre04/scratch/acuenod/household/01_data/16_public_seqs/long_reads/blast_chr/Vc_overlaps_biggerthan_10000/Vc_over_10000_chr_overlap_13.fasta	99.9866	3	4
/lustre04/scratch/acuenod/household/01_data/03_bakta/12kb_overlap/overlap_134Vc041_134Vc042.fasta	/lustre04/scratch/acuenod/household/01_data/16_public_seqs/long_reads/blast_chr/Vc_overlaps_biggerthan_10000/Vc_over_10000_chr_overlap_10.fasta	99.9832	4	4
/lustre04/scratch/acuenod/household/01_data/03_bakta/12kb_overlap/overlap_134Vc041_134Vc042.fasta	/lustre04/scratch/acuenod/household/01_data/16_public_seqs/long_reads/blast_chr/Vc_overlaps_biggerthan_10000/Vc_over_10000_chr_overlap_18.fasta	99.9832	4	4
/lustre04/scratch/acuenod/household/01_data/03_bakta/12kb_overlap/overlap_134Vc041_134Vc042.fasta	/lustre04/scratch/acuenod/household/01_data/16_public_seqs/long_reads/blast_chr/Vc_overlaps_biggerthan_10000/Vc_over_10000_chr_overlap_17.fasta	99.9832	4	4
/lustre04/scratch/acuenod/household/01_data/03_bakta/12kb_overlap/overlap_134Vc041_134Vc042.fasta	/lustre04/scratch/acuenod/household/01_data/16_public_seqs/long_reads/blast_chr/Vc_overlaps_biggerthan_10000/Vc_over_10000_chr_overlap_22.fasta	99.9832	4	4
/lustre04/scratch/acuenod/household/01_data/03_bakta/12kb_overlap/overlap_134Vc041_134Vc042.fasta	/lustre04/scratch/acuenod/household/01_data/16_public_seqs/long_reads/blast_chr/Vc_overlaps_biggerthan_10000/Vc_over_10000_chr_overlap_14.fasta	99.9798	4	4
/lustre04/scratch/acuenod/household/01_data/03_bakta/12kb_overlap/overlap_134Vc041_134Vc042.fasta	/lustre04/scratch/acuenod/household/01_data/16_public_seqs/long_reads/blast_chr/Vc_overlaps_biggerthan_10000/Vc_over_10000_chr_overlap_16.fasta	99.9798	4	4
/lustre04/scratch/acuenod/household/01_data/03_bakta/12kb_overlap/overlap_134Vc041_134Vc042.fasta	/lustre04/scratch/acuenod/household/01_data/16_public_seqs/long_reads/blast_chr/Vc_overlaps_biggerthan_10000/Vc_over_10000_chr_overlap_31.fasta	99.834	4	4
/lustre04/scratch/acuenod/household/01_data/03_bakta/12kb_overlap/overlap_134Vc041_134Vc042.fasta	/lustre04/scratch/acuenod/household/01_data/16_public_seqs/long_reads/blast_chr/Vc_overlaps_biggerthan_10000/Vc_over_10000_chr_overlap_35.fasta	99.696	4	4
/lustre04/scratch/acuenod/household/01_data/16_public_seqs/long_reads/blast_chr/Vc_overlaps_biggerthan_10000/Vc_over_10000_chr_overlap_10.fasta	/lustre04/scratch/acuenod/household/01_data/16_public_seqs/long_reads/blast_chr/Vc_overlaps_biggerthan_10000/Vc_over_10000_chr_overlap_17.fasta	100	4	4
/lustre04/scratch/acuenod/household/01_data/16_public_seqs/long_reads/blast_chr/Vc_overlaps_biggerthan_10000/Vc_over_10000_chr_overlap_10.fasta	/lustre04/scratch/acuenod/household/01_data/16_public_seqs/long_reads/blast_chr/Vc_overlaps_biggerthan_10000/Vc_over_10000_chr_overlap_22.fasta	100	4	4
/lustre04/scratch/acuenod/household/01_data/16_public_seqs/long_reads/blast_chr/Vc_overlaps_biggerthan_10000/Vc_over_10000_chr_overlap_10.fasta	/lustre04/scratch/acuenod/household/01_data/16_public_seqs/long_reads/blast_chr/Vc_overlaps_biggerthan_10000/Vc_over_10000_chr_overlap_10.fasta	100	4	4
/lustre04/scratch/acuenod/household/01_data/16_public_seqs/long_reads/blast_chr/Vc_overlaps_biggerthan_10000/Vc_over_10000_chr_overlap_10.fasta	/lustre04/scratch/acuenod/household/01_data/16_public_seqs/long_reads/blast_chr/Vc_overlaps_biggerthan_10000/Vc_over_10000_chr_overlap_18.fasta	100	4	4
/lustre04/scratch/acuenod/household/01_data/16_public_seqs/long_reads/blast_chr/Vc_overlaps_biggerthan_10000/Vc_over_10000_chr_overlap_10.fasta	/lustre04/scratch/acuenod/household/01_data/16_public_seqs/long_reads/blast_chr/Vc_overlaps_biggerthan_10000/Vc_over_10000_chr_overlap_11.fasta	99.9935	4	4
/lustre04/scratch/acuenod/household/01_data/16_public_seqs/long_reads/blast_chr/Vc_overlaps_biggerthan_10000/Vc_over_10000_chr_overlap_10.fasta	/lustre04/scratch/acuenod/household/01_data/16_public_seqs/long_reads/blast_chr/Vc_overlaps_biggerthan_10000/Vc_over_10000_chr_overlap_16.fasta	99.9934	4	4
/lustre04/scratch/acuenod/household/01_data/16_public_seqs/long_reads/blast_chr/Vc_overlaps_biggerthan_10000/Vc_over_10000_chr_overlap_10.fasta	/lustre04/scratch/acuenod/household/01_data/16_public_seqs/long_reads/blast_chr/Vc_overlaps_biggerthan_10000/Vc_over_10000_chr_overlap_20.fasta	99.9901	4	4
/lustre04/scratch/acuenod/household/01_data/16_public_seqs/long_reads/blast_chr/Vc_overlaps_biggerthan_10000/Vc_over_10000_chr_overlap_10.fasta	/lustre04/scratch/acuenod/household/01_data/16_public_seqs/long_reads/blast_chr/Vc_overlaps_biggerthan_10000/Vc_over_10000_chr_overlap_13.fasta	99.9867	3	4
/lustre04/scratch/acuenod/household/01_data/16_public_seqs/long_reads/blast_chr/Vc_overlaps_biggerthan_10000/Vc_over_10000_chr_overlap_10.fasta	/lustre04/scratch/acuenod/household/01_data/16_public_seqs/long_reads/blast_chr/Vc_overlaps_biggerthan_10000/Vc_over_10000_chr_overlap_14.fasta	99.9867	4	4
/lustre04/scratch/acuenod/household/01_data/16_public_seqs/long_reads/blast_chr/Vc_overlaps_biggerthan_10000/Vc_over_10000_chr_overlap_10.fasta	/lustre04/scratch/acuenod/household/01_data/16_public_seqs/long_reads/blast_chr/Vc_overlaps_biggerthan_10000/Vc_over_10000_chr_overlap_9.fasta	99.9835	4	4
/lustre04/scratch/acuenod/household/01_data/16_public_seqs/long_reads/blast_chr/Vc_overlaps_biggerthan_10000/Vc_over_10000_chr_overlap_10.fasta	/lustre04/scratch/acuenod/household/01_data/03_bakta/12kb_overlap/overlap_134Vc041_134Vc042.fasta	99.9835	4	4
/lustre04/scratch/acuenod/household/01_data/16_public_seqs/long_reads/blast_chr/Vc_overlaps_biggerthan_10000/Vc_over_10000_chr_overlap_10.fasta	/lustre04/scratch/acuenod/household/01_data/16_public_seqs/long_reads/blast_chr/Vc_overlaps_biggerthan_10000/Vc_over_10000_chr_overlap_12.fasta	99.9835	4	4
/lustre04/scratch/acuenod/household/01_data/16_public_seqs/long_reads/blast_chr/Vc_overlaps_biggerthan_10000/Vc_over_10000_chr_overlap_10.fasta	/lustre04/scratch/acuenod/household/01_data/16_public_seqs/long_reads/blast_chr/Vc_overlaps_biggerthan_10000/Vc_over_10000_chr_overlap_31.fasta	99.8345	4	4
/lustre04/scratch/acuenod/household/01_data/16_public_seqs/long_reads/blast_chr/Vc_overlaps_biggerthan_10000/Vc_over_10000_chr_overlap_10.fasta	/lustre04/scratch/acuenod/household/01_data/16_public_seqs/long_reads/blast_chr/Vc_overlaps_biggerthan_10000/Vc_over_10000_chr_overlap_35.fasta	99.7693	3	4
/lustre04/scratch/acuenod/household/01_data/16_public_seqs/long_reads/blast_chr/Vc_overlaps_biggerthan_10000/Vc_over_10000_chr_overlap_11.fasta	/lustre04/scratch/acuenod/household/01_data/16_public_seqs/long_reads/blast_chr/Vc_overlaps_biggerthan_10000/Vc_over_10000_chr_overlap_11.fasta	100	4	4
/lustre04/scratch/acuenod/household/01_data/16_public_seqs/long_reads/blast_chr/Vc_overlaps_biggerthan_10000/Vc_over_10000_chr_overlap_11.fasta	/lustre04/scratch/acuenod/household/01_data/16_public_seqs/long_reads/blast_chr/Vc_overlaps_biggerthan_10000/Vc_over_10000_chr_overlap_17.fasta	99.99	4	4
/lustre04/scratch/acuenod/household/01_data/16_public_seqs/long_reads/blast_chr/Vc_overlaps_biggerthan_10000/Vc_over_10000_chr_overlap_11.fasta	/lustre04/scratch/acuenod/household/01_data/03_bakta/12kb_overlap/overlap_134Vc041_134Vc042.fasta	99.99	4	4
/lustre04/scratch/acuenod/household/01_data/16_public_seqs/long_reads/blast_chr/Vc_overlaps_biggerthan_10000/Vc_over_10000_chr_overlap_11.fasta	/lustre04/scratch/acuenod/household/01_data/16_public_seqs/long_reads/blast_chr/Vc_overlaps_biggerthan_10000/Vc_over_10000_chr_overlap_12.fasta	99.99	4	4
/lustre04/scratch/acuenod/household/01_data/16_public_seqs/long_reads/blast_chr/Vc_overlaps_biggerthan_10000/Vc_over_10000_chr_overlap_11.fasta	/lustre04/scratch/acuenod/household/01_data/16_public_seqs/long_reads/blast_chr/Vc_overlaps_biggerthan_10000/Vc_over_10000_chr_overlap_10.fasta	99.99	4	4
/lustre04/scratch/acuenod/household/01_data/16_public_seqs/long_reads/blast_chr/Vc_overlaps_biggerthan_10000/Vc_over_10000_chr_overlap_11.fasta	/lustre04/scratch/acuenod/household/01_data/16_public_seqs/long_reads/blast_chr/Vc_overlaps_biggerthan_10000/Vc_over_10000_chr_overlap_18.fasta	99.99	4	4
/lustre04/scratch/acuenod/household/01_data/16_public_seqs/long_reads/blast_chr/Vc_overlaps_biggerthan_10000/Vc_over_10000_chr_overlap_11.fasta	/lustre04/scratch/acuenod/household/01_data/16_public_seqs/long_reads/blast_chr/Vc_overlaps_biggerthan_10000/Vc_over_10000_chr_overlap_22.fasta	99.99	4	4
/lustre04/scratch/acuenod/household/01_data/16_public_seqs/long_reads/blast_chr/Vc_overlaps_biggerthan_10000/Vc_over_10000_chr_overlap_11.fasta	/lustre04/scratch/acuenod/household/01_data/16_public_seqs/long_reads/blast_chr/Vc_overlaps_biggerthan_10000/Vc_over_10000_chr_overlap_9.fasta	99.99	4	4
/lustre04/scratch/acuenod/household/01_data/16_public_seqs/long_reads/blast_chr/Vc_overlaps_biggerthan_10000/Vc_over_10000_chr_overlap_11.fasta	/lustre04/scratch/acuenod/household/01_data/16_public_seqs/long_reads/blast_chr/Vc_overlaps_biggerthan_10000/Vc_over_10000_chr_overlap_16.fasta	99.9866	4	4
/lustre04/scratch/acuenod/household/01_data/16_public_seqs/long_reads/blast_chr/Vc_overlaps_biggerthan_10000/Vc_over_10000_chr_overlap_11.fasta	/lustre04/scratch/acuenod/household/01_data/16_public_seqs/long_reads/blast_chr/Vc_overlaps_biggerthan_10000/Vc_over_10000_chr_overlap_20.fasta	99.9833	4	4
/lustre04/scratch/acuenod/household/01_data/16_public_seqs/long_reads/blast_chr/Vc_overlaps_biggerthan_10000/Vc_over_10000_chr_overlap_11.fasta	/lustre04/scratch/acuenod/household/01_data/16_public_seqs/long_reads/blast_chr/Vc_overlaps_biggerthan_10000/Vc_over_10000_chr_overlap_14.fasta	99.9798	4	4
/lustre04/scratch/acuenod/household/01_data/16_public_seqs/long_reads/blast_chr/Vc_overlaps_biggerthan_10000/Vc_over_10000_chr_overlap_11.fasta	/lustre04/scratch/acuenod/household/01_data/16_public_seqs/long_reads/blast_chr/Vc_overlaps_biggerthan_10000/Vc_over_10000_chr_overlap_13.fasta	99.9777	3	4
/lustre04/scratch/acuenod/household/01_data/16_public_seqs/long_reads/blast_chr/Vc_overlaps_biggerthan_10000/Vc_over_10000_chr_overlap_11.fasta	/lustre04/scratch/acuenod/household/01_data/16_public_seqs/long_reads/blast_chr/Vc_overlaps_biggerthan_10000/Vc_over_10000_chr_overlap_31.fasta	99.8409	4	4
/lustre04/scratch/acuenod/household/01_data/16_public_seqs/long_reads/blast_chr/Vc_overlaps_biggerthan_10000/Vc_over_10000_chr_overlap_11.fasta	/lustre04/scratch/acuenod/household/01_data/16_public_seqs/long_reads/blast_chr/Vc_overlaps_biggerthan_10000/Vc_over_10000_chr_overlap_35.fasta	99.7034	4	4
/lustre04/scratch/acuenod/household/01_data/16_public_seqs/long_reads/blast_chr/Vc_overlaps_biggerthan_10000/Vc_over_10000_chr_overlap_12.fasta	/lustre04/scratch/acuenod/household/01_data/16_public_seqs/long_reads/blast_chr/Vc_overlaps_biggerthan_10000/Vc_over_10000_chr_overlap_12.fasta	100	4	4
/lustre04/scratch/acuenod/household/01_data/16_public_seqs/long_reads/blast_chr/Vc_overlaps_biggerthan_10000/Vc_over_10000_chr_overlap_12.fasta	/lustre04/scratch/acuenod/household/01_data/03_bakta/12kb_overlap/overlap_134Vc041_134Vc042.fasta	100	4	4
/lustre04/scratch/acuenod/household/01_data/16_public_seqs/long_reads/blast_chr/Vc_overlaps_biggerthan_10000/Vc_over_10000_chr_overlap_12.fasta	/lustre04/scratch/acuenod/household/01_data/16_public_seqs/long_reads/blast_chr/Vc_overlaps_biggerthan_10000/Vc_over_10000_chr_overlap_9.fasta	100	4	4
/lustre04/scratch/acuenod/household/01_data/16_public_seqs/long_reads/blast_chr/Vc_overlaps_biggerthan_10000/Vc_over_10000_chr_overlap_12.fasta	/lustre04/scratch/acuenod/household/01_data/16_public_seqs/long_reads/blast_chr/Vc_overlaps_biggerthan_10000/Vc_over_10000_chr_overlap_20.fasta	99.99	4	4
/lustre04/scratch/acuenod/household/01_data/16_public_seqs/long_reads/blast_chr/Vc_overlaps_biggerthan_10000/Vc_over_10000_chr_overlap_12.fasta	/lustre04/scratch/acuenod/household/01_data/16_public_seqs/long_reads/blast_chr/Vc_overlaps_biggerthan_10000/Vc_over_10000_chr_overlap_11.fasta	99.99	4	4
/lustre04/scratch/acuenod/household/01_data/16_public_seqs/long_reads/blast_chr/Vc_overlaps_biggerthan_10000/Vc_over_10000_chr_overlap_12.fasta	/lustre04/scratch/acuenod/household/01_data/16_public_seqs/long_reads/blast_chr/Vc_overlaps_biggerthan_10000/Vc_over_10000_chr_overlap_13.fasta	99.9866	3	4
/lustre04/scratch/acuenod/household/01_data/16_public_seqs/long_reads/blast_chr/Vc_overlaps_biggerthan_10000/Vc_over_10000_chr_overlap_12.fasta	/lustre04/scratch/acuenod/household/01_data/16_public_seqs/long_reads/blast_chr/Vc_overlaps_biggerthan_10000/Vc_over_10000_chr_overlap_17.fasta	99.9832	4	4
/lustre04/scratch/acuenod/household/01_data/16_public_seqs/long_reads/blast_chr/Vc_overlaps_biggerthan_10000/Vc_over_10000_chr_overlap_12.fasta	/lustre04/scratch/acuenod/household/01_data/16_public_seqs/long_reads/blast_chr/Vc_overlaps_biggerthan_10000/Vc_over_10000_chr_overlap_18.fasta	99.9832	4	4
/lustre04/scratch/acuenod/household/01_data/16_public_seqs/long_reads/blast_chr/Vc_overlaps_biggerthan_10000/Vc_over_10000_chr_overlap_12.fasta	/lustre04/scratch/acuenod/household/01_data/16_public_seqs/long_reads/blast_chr/Vc_overlaps_biggerthan_10000/Vc_over_10000_chr_overlap_10.fasta	99.9832	4	4
/lustre04/scratch/acuenod/household/01_data/16_public_seqs/long_reads/blast_chr/Vc_overlaps_biggerthan_10000/Vc_over_10000_chr_overlap_12.fasta	/lustre04/scratch/acuenod/household/01_data/16_public_seqs/long_reads/blast_chr/Vc_overlaps_biggerthan_10000/Vc_over_10000_chr_overlap_22.fasta	99.9832	4	4
/lustre04/scratch/acuenod/household/01_data/16_public_seqs/long_reads/blast_chr/Vc_overlaps_biggerthan_10000/Vc_over_10000_chr_overlap_12.fasta	/lustre04/scratch/acuenod/household/01_data/16_public_seqs/long_reads/blast_chr/Vc_overlaps_biggerthan_10000/Vc_over_10000_chr_overlap_16.fasta	99.9798	4	4
/lustre04/scratch/acuenod/household/01_data/16_public_seqs/long_reads/blast_chr/Vc_overlaps_biggerthan_10000/Vc_over_10000_chr_overlap_12.fasta	/lustre04/scratch/acuenod/household/01_data/16_public_seqs/long_reads/blast_chr/Vc_overlaps_biggerthan_10000/Vc_over_10000_chr_overlap_14.fasta	99.9798	4	4
/lustre04/scratch/acuenod/household/01_data/16_public_seqs/long_reads/blast_chr/Vc_overlaps_biggerthan_10000/Vc_over_10000_chr_overlap_12.fasta	/lustre04/scratch/acuenod/household/01_data/16_public_seqs/long_reads/blast_chr/Vc_overlaps_biggerthan_10000/Vc_over_10000_chr_overlap_31.fasta	99.834	4	4
/lustre04/scratch/acuenod/household/01_data/16_public_seqs/long_reads/blast_chr/Vc_overlaps_biggerthan_10000/Vc_over_10000_chr_overlap_12.fasta	/lustre04/scratch/acuenod/household/01_data/16_public_seqs/long_reads/blast_chr/Vc_overlaps_biggerthan_10000/Vc_over_10000_chr_overlap_35.fasta	99.696	4	4
/lustre04/scratch/acuenod/household/01_data/16_public_seqs/long_reads/blast_chr/Vc_overlaps_biggerthan_10000/Vc_over_10000_chr_overlap_13.fasta	/lustre04/scratch/acuenod/household/01_data/16_public_seqs/long_reads/blast_chr/Vc_overlaps_biggerthan_10000/Vc_over_10000_chr_overlap_20.fasta	100	3	3
/lustre04/scratch/acuenod/household/01_data/16_public_seqs/long_reads/blast_chr/Vc_overlaps_biggerthan_10000/Vc_over_10000_chr_overlap_13.fasta	/lustre04/scratch/acuenod/household/01_data/16_public_seqs/long_reads/blast_chr/Vc_overlaps_biggerthan_10000/Vc_over_10000_chr_overlap_10.fasta	100	3	3
/lustre04/scratch/acuenod/household/01_data/16_public_seqs/long_reads/blast_chr/Vc_overlaps_biggerthan_10000/Vc_over_10000_chr_overlap_13.fasta	/lustre04/scratch/acuenod/household/01_data/03_bakta/12kb_overlap/overlap_134Vc041_134Vc042.fasta	100	3	3
/lustre04/scratch/acuenod/household/01_data/16_public_seqs/long_reads/blast_chr/Vc_overlaps_biggerthan_10000/Vc_over_10000_chr_overlap_13.fasta	/lustre04/scratch/acuenod/household/01_data/16_public_seqs/long_reads/blast_chr/Vc_overlaps_biggerthan_10000/Vc_over_10000_chr_overlap_13.fasta	100	3	3
/lustre04/scratch/acuenod/household/01_data/16_public_seqs/long_reads/blast_chr/Vc_overlaps_biggerthan_10000/Vc_over_10000_chr_overlap_13.fasta	/lustre04/scratch/acuenod/household/01_data/16_public_seqs/long_reads/blast_chr/Vc_overlaps_biggerthan_10000/Vc_over_10000_chr_overlap_17.fasta	100	3	3
/lustre04/scratch/acuenod/household/01_data/16_public_seqs/long_reads/blast_chr/Vc_overlaps_biggerthan_10000/Vc_over_10000_chr_overlap_13.fasta	/lustre04/scratch/acuenod/household/01_data/16_public_seqs/long_reads/blast_chr/Vc_overlaps_biggerthan_10000/Vc_over_10000_chr_overlap_11.fasta	100	3	3
/lustre04/scratch/acuenod/household/01_data/16_public_seqs/long_reads/blast_chr/Vc_overlaps_biggerthan_10000/Vc_over_10000_chr_overlap_13.fasta	/lustre04/scratch/acuenod/household/01_data/16_public_seqs/long_reads/blast_chr/Vc_overlaps_biggerthan_10000/Vc_over_10000_chr_overlap_12.fasta	100	3	3
/lustre04/scratch/acuenod/household/01_data/16_public_seqs/long_reads/blast_chr/Vc_overlaps_biggerthan_10000/Vc_over_10000_chr_overlap_13.fasta	/lustre04/scratch/acuenod/household/01_data/16_public_seqs/long_reads/blast_chr/Vc_overlaps_biggerthan_10000/Vc_over_10000_chr_overlap_16.fasta	100	3	3
/lustre04/scratch/acuenod/household/01_data/16_public_seqs/long_reads/blast_chr/Vc_overlaps_biggerthan_10000/Vc_over_10000_chr_overlap_13.fasta	/lustre04/scratch/acuenod/household/01_data/16_public_seqs/long_reads/blast_chr/Vc_overlaps_biggerthan_10000/Vc_over_10000_chr_overlap_9.fasta	100	3	3
/lustre04/scratch/acuenod/household/01_data/16_public_seqs/long_reads/blast_chr/Vc_overlaps_biggerthan_10000/Vc_over_10000_chr_overlap_13.fasta	/lustre04/scratch/acuenod/household/01_data/16_public_seqs/long_reads/blast_chr/Vc_overlaps_biggerthan_10000/Vc_over_10000_chr_overlap_18.fasta	100	3	3
/lustre04/scratch/acuenod/household/01_data/16_public_seqs/long_reads/blast_chr/Vc_overlaps_biggerthan_10000/Vc_over_10000_chr_overlap_13.fasta	/lustre04/scratch/acuenod/household/01_data/16_public_seqs/long_reads/blast_chr/Vc_overlaps_biggerthan_10000/Vc_over_10000_chr_overlap_14.fasta	100	3	3
/lustre04/scratch/acuenod/household/01_data/16_public_seqs/long_reads/blast_chr/Vc_overlaps_biggerthan_10000/Vc_over_10000_chr_overlap_13.fasta	/lustre04/scratch/acuenod/household/01_data/16_public_seqs/long_reads/blast_chr/Vc_overlaps_biggerthan_10000/Vc_over_10000_chr_overlap_22.fasta	100	3	3
/lustre04/scratch/acuenod/household/01_data/16_public_seqs/long_reads/blast_chr/Vc_overlaps_biggerthan_10000/Vc_over_10000_chr_overlap_13.fasta	/lustre04/scratch/acuenod/household/01_data/16_public_seqs/long_reads/blast_chr/Vc_overlaps_biggerthan_10000/Vc_over_10000_chr_overlap_31.fasta	99.8216	3	3
/lustre04/scratch/acuenod/household/01_data/16_public_seqs/long_reads/blast_chr/Vc_overlaps_biggerthan_10000/Vc_over_10000_chr_overlap_13.fasta	/lustre04/scratch/acuenod/household/01_data/16_public_seqs/long_reads/blast_chr/Vc_overlaps_biggerthan_10000/Vc_over_10000_chr_overlap_35.fasta	99.7014	3	3
/lustre04/scratch/acuenod/household/01_data/16_public_seqs/long_reads/blast_chr/Vc_overlaps_biggerthan_10000/Vc_over_10000_chr_overlap_14.fasta	/lustre04/scratch/acuenod/household/01_data/16_public_seqs/long_reads/blast_chr/Vc_overlaps_biggerthan_10000/Vc_over_10000_chr_overlap_14.fasta	100	4	4
/lustre04/scratch/acuenod/household/01_data/16_public_seqs/long_reads/blast_chr/Vc_overlaps_biggerthan_10000/Vc_over_10000_chr_overlap_14.fasta	/lustre04/scratch/acuenod/household/01_data/16_public_seqs/long_reads/blast_chr/Vc_overlaps_biggerthan_10000/Vc_over_10000_chr_overlap_20.fasta	99.9901	4	4
/lustre04/scratch/acuenod/household/01_data/16_public_seqs/long_reads/blast_chr/Vc_overlaps_biggerthan_10000/Vc_over_10000_chr_overlap_14.fasta	/lustre04/scratch/acuenod/household/01_data/16_public_seqs/long_reads/blast_chr/Vc_overlaps_biggerthan_10000/Vc_over_10000_chr_overlap_13.fasta	99.9867	3	4
/lustre04/scratch/acuenod/household/01_data/16_public_seqs/long_reads/blast_chr/Vc_overlaps_biggerthan_10000/Vc_over_10000_chr_overlap_14.fasta	/lustre04/scratch/acuenod/household/01_data/16_public_seqs/long_reads/blast_chr/Vc_overlaps_biggerthan_10000/Vc_over_10000_chr_overlap_22.fasta	99.9867	4	4
/lustre04/scratch/acuenod/household/01_data/16_public_seqs/long_reads/blast_chr/Vc_overlaps_biggerthan_10000/Vc_over_10000_chr_overlap_14.fasta	/lustre04/scratch/acuenod/household/01_data/16_public_seqs/long_reads/blast_chr/Vc_overlaps_biggerthan_10000/Vc_over_10000_chr_overlap_16.fasta	99.9867	4	4
/lustre04/scratch/acuenod/household/01_data/16_public_seqs/long_reads/blast_chr/Vc_overlaps_biggerthan_10000/Vc_over_10000_chr_overlap_14.fasta	/lustre04/scratch/acuenod/household/01_data/16_public_seqs/long_reads/blast_chr/Vc_overlaps_biggerthan_10000/Vc_over_10000_chr_overlap_17.fasta	99.9867	4	4
/lustre04/scratch/acuenod/household/01_data/16_public_seqs/long_reads/blast_chr/Vc_overlaps_biggerthan_10000/Vc_over_10000_chr_overlap_14.fasta	/lustre04/scratch/acuenod/household/01_data/16_public_seqs/long_reads/blast_chr/Vc_overlaps_biggerthan_10000/Vc_over_10000_chr_overlap_10.fasta	99.9867	4	4
/lustre04/scratch/acuenod/household/01_data/16_public_seqs/long_reads/blast_chr/Vc_overlaps_biggerthan_10000/Vc_over_10000_chr_overlap_14.fasta	/lustre04/scratch/acuenod/household/01_data/16_public_seqs/long_reads/blast_chr/Vc_overlaps_biggerthan_10000/Vc_over_10000_chr_overlap_18.fasta	99.9867	4	4
/lustre04/scratch/acuenod/household/01_data/16_public_seqs/long_reads/blast_chr/Vc_overlaps_biggerthan_10000/Vc_over_10000_chr_overlap_14.fasta	/lustre04/scratch/acuenod/household/01_data/16_public_seqs/long_reads/blast_chr/Vc_overlaps_biggerthan_10000/Vc_over_10000_chr_overlap_9.fasta	99.9835	4	4
/lustre04/scratch/acuenod/household/01_data/16_public_seqs/long_reads/blast_chr/Vc_overlaps_biggerthan_10000/Vc_over_10000_chr_overlap_14.fasta	/lustre04/scratch/acuenod/household/01_data/16_public_seqs/long_reads/blast_chr/Vc_overlaps_biggerthan_10000/Vc_over_10000_chr_overlap_12.fasta	99.9835	4	4
/lustre04/scratch/acuenod/household/01_data/16_public_seqs/long_reads/blast_chr/Vc_overlaps_biggerthan_10000/Vc_over_10000_chr_overlap_14.fasta	/lustre04/scratch/acuenod/household/01_data/03_bakta/12kb_overlap/overlap_134Vc041_134Vc042.fasta	99.9835	4	4
/lustre04/scratch/acuenod/household/01_data/16_public_seqs/long_reads/blast_chr/Vc_overlaps_biggerthan_10000/Vc_over_10000_chr_overlap_14.fasta	/lustre04/scratch/acuenod/household/01_data/16_public_seqs/long_reads/blast_chr/Vc_overlaps_biggerthan_10000/Vc_over_10000_chr_overlap_11.fasta	99.9802	4	4
/lustre04/scratch/acuenod/household/01_data/16_public_seqs/long_reads/blast_chr/Vc_overlaps_biggerthan_10000/Vc_over_10000_chr_overlap_14.fasta	/lustre04/scratch/acuenod/household/01_data/16_public_seqs/long_reads/blast_chr/Vc_overlaps_biggerthan_10000/Vc_over_10000_chr_overlap_31.fasta	99.8243	4	4
/lustre04/scratch/acuenod/household/01_data/16_public_seqs/long_reads/blast_chr/Vc_overlaps_biggerthan_10000/Vc_over_10000_chr_overlap_14.fasta	/lustre04/scratch/acuenod/household/01_data/16_public_seqs/long_reads/blast_chr/Vc_overlaps_biggerthan_10000/Vc_over_10000_chr_overlap_35.fasta	99.7552	3	4
/lustre04/scratch/acuenod/household/01_data/16_public_seqs/long_reads/blast_chr/Vc_overlaps_biggerthan_10000/Vc_over_10000_chr_overlap_15.fasta	/lustre04/scratch/acuenod/household/01_data/16_public_seqs/long_reads/blast_chr/Vc_overlaps_biggerthan_10000/Vc_over_10000_chr_overlap_15.fasta	100	4	4
/lustre04/scratch/acuenod/household/01_data/16_public_seqs/long_reads/blast_chr/Vc_overlaps_biggerthan_10000/Vc_over_10000_chr_overlap_15.fasta	/lustre04/scratch/acuenod/household/01_data/16_public_seqs/long_reads/blast_chr/Vc_overlaps_biggerthan_10000/Vc_over_10000_chr_overlap_27.fasta	99.9864	4	4
/lustre04/scratch/acuenod/household/01_data/16_public_seqs/long_reads/blast_chr/Vc_overlaps_biggerthan_10000/Vc_over_10000_chr_overlap_15.fasta	/lustre04/scratch/acuenod/household/01_data/16_public_seqs/long_reads/blast_chr/Vc_overlaps_biggerthan_10000/Vc_over_10000_chr_overlap_24.fasta	99.9619	4	4
/lustre04/scratch/acuenod/household/01_data/16_public_seqs/long_reads/blast_chr/Vc_overlaps_biggerthan_10000/Vc_over_10000_chr_overlap_15.fasta	/lustre04/scratch/acuenod/household/01_data/16_public_seqs/long_reads/blast_chr/Vc_overlaps_biggerthan_10000/Vc_over_10000_chr_overlap_29.fasta	99.9618	4	4
/lustre04/scratch/acuenod/household/01_data/16_public_seqs/long_reads/blast_chr/Vc_overlaps_biggerthan_10000/Vc_over_10000_chr_overlap_15.fasta	/lustre04/scratch/acuenod/household/01_data/16_public_seqs/long_reads/blast_chr/Vc_overlaps_biggerthan_10000/Vc_over_10000_chr_overlap_8.fasta	99.9618	4	4
/lustre04/scratch/acuenod/household/01_data/16_public_seqs/long_reads/blast_chr/Vc_overlaps_biggerthan_10000/Vc_over_10000_chr_overlap_15.fasta	/lustre04/scratch/acuenod/household/01_data/16_public_seqs/long_reads/blast_chr/Vc_overlaps_biggerthan_10000/Vc_over_10000_chr_overlap_28.fasta	99.9618	4	4
/lustre04/scratch/acuenod/household/01_data/16_public_seqs/long_reads/blast_chr/Vc_overlaps_biggerthan_10000/Vc_over_10000_chr_overlap_15.fasta	/lustre04/scratch/acuenod/household/01_data/16_public_seqs/long_reads/blast_chr/Vc_overlaps_biggerthan_10000/Vc_over_10000_chr_overlap_21.fasta	99.9588	4	4
/lustre04/scratch/acuenod/household/01_data/16_public_seqs/long_reads/blast_chr/Vc_overlaps_biggerthan_10000/Vc_over_10000_chr_overlap_15.fasta	/lustre04/scratch/acuenod/household/01_data/16_public_seqs/long_reads/blast_chr/Vc_overlaps_biggerthan_10000/Vc_over_10000_chr_overlap_26.fasta	99.9583	4	4
/lustre04/scratch/acuenod/household/01_data/16_public_seqs/long_reads/blast_chr/Vc_overlaps_biggerthan_10000/Vc_over_10000_chr_overlap_15.fasta	/lustre04/scratch/acuenod/household/01_data/16_public_seqs/long_reads/blast_chr/Vc_overlaps_biggerthan_10000/Vc_over_10000_chr_overlap_23.fasta	99.9528	4	4
/lustre04/scratch/acuenod/household/01_data/16_public_seqs/long_reads/blast_chr/Vc_overlaps_biggerthan_10000/Vc_over_10000_chr_overlap_15.fasta	/lustre04/scratch/acuenod/household/01_data/16_public_seqs/long_reads/blast_chr/Vc_overlaps_biggerthan_10000/Vc_over_10000_chr_overlap_30.fasta	99.9455	4	4
/lustre04/scratch/acuenod/household/01_data/16_public_seqs/long_reads/blast_chr/Vc_overlaps_biggerthan_10000/Vc_over_10000_chr_overlap_15.fasta	/lustre04/scratch/acuenod/household/01_data/16_public_seqs/long_reads/blast_chr/Vc_overlaps_biggerthan_10000/Vc_over_10000_chr_overlap_25.fasta	99.9419	4	4
/lustre04/scratch/acuenod/household/01_data/16_public_seqs/long_reads/blast_chr/Vc_overlaps_biggerthan_10000/Vc_over_10000_chr_overlap_15.fasta	/lustre04/scratch/acuenod/household/01_data/16_public_seqs/long_reads/blast_chr/Vc_overlaps_biggerthan_10000/Vc_over_10000_chr_overlap_19.fasta	99.9352	4	4
/lustre04/scratch/acuenod/household/01_data/16_public_seqs/long_reads/blast_chr/Vc_overlaps_biggerthan_10000/Vc_over_10000_chr_overlap_15.fasta	/lustre04/scratch/acuenod/household/01_data/16_public_seqs/long_reads/blast_chr/Vc_overlaps_biggerthan_10000/Vc_over_10000_chr_overlap_1.fasta	99.9215	4	4
/lustre04/scratch/acuenod/household/01_data/16_public_seqs/long_reads/blast_chr/Vc_overlaps_biggerthan_10000/Vc_over_10000_chr_overlap_15.fasta	/lustre04/scratch/acuenod/household/01_data/16_public_seqs/long_reads/blast_chr/Vc_overlaps_biggerthan_10000/Vc_over_10000_chr_overlap_2.fasta	99.8419	4	4
/lustre04/scratch/acuenod/household/01_data/16_public_seqs/long_reads/blast_chr/Vc_overlaps_biggerthan_10000/Vc_over_10000_chr_overlap_15.fasta	/lustre04/scratch/acuenod/household/01_data/16_public_seqs/long_reads/blast_chr/Vc_overlaps_biggerthan_10000/Vc_over_10000_chr_overlap_32.fasta	99.7439	4	4
/lustre04/scratch/acuenod/household/01_data/16_public_seqs/long_reads/blast_chr/Vc_overlaps_biggerthan_10000/Vc_over_10000_chr_overlap_15.fasta	/lustre04/scratch/acuenod/household/01_data/16_public_seqs/long_reads/blast_chr/Vc_overlaps_biggerthan_10000/Vc_over_10000_chr_overlap_33.fasta	99.7269	4	4
/lustre04/scratch/acuenod/household/01_data/16_public_seqs/long_reads/blast_chr/Vc_overlaps_biggerthan_10000/Vc_over_10000_chr_overlap_15.fasta	/lustre04/scratch/acuenod/household/01_data/16_public_seqs/long_reads/blast_chr/Vc_overlaps_biggerthan_10000/Vc_over_10000_chr_overlap_7.fasta	99.7197	4	4
/lustre04/scratch/acuenod/household/01_data/16_public_seqs/long_reads/blast_chr/Vc_overlaps_biggerthan_10000/Vc_over_10000_chr_overlap_15.fasta	/lustre04/scratch/acuenod/household/01_data/16_public_seqs/long_reads/blast_chr/Vc_overlaps_biggerthan_10000/Vc_over_10000_chr_overlap_3.fasta	99.6652	4	4
/lustre04/scratch/acuenod/household/01_data/16_public_seqs/long_reads/blast_chr/Vc_overlaps_biggerthan_10000/Vc_over_10000_chr_overlap_15.fasta	/lustre04/scratch/acuenod/household/01_data/16_public_seqs/long_reads/blast_chr/Vc_overlaps_biggerthan_10000/Vc_over_10000_chr_overlap_34.fasta	99.5175	4	4
/lustre04/scratch/acuenod/household/01_data/16_public_seqs/long_reads/blast_chr/Vc_overlaps_biggerthan_10000/Vc_over_10000_chr_overlap_15.fasta	/lustre04/scratch/acuenod/household/01_data/05_blast/output/VP/VSP-I_114Vc01.fasta	99.3537	4	4
/lustre04/scratch/acuenod/household/01_data/16_public_seqs/long_reads/blast_chr/Vc_overlaps_biggerthan_10000/Vc_over_10000_chr_overlap_15.fasta	/lustre04/scratch/acuenod/household/01_data/16_public_seqs/long_reads/blast_chr/Vc_overlaps_biggerthan_10000/Vc_over_10000_chr_overlap_4.fasta	99.0529	4	4
/lustre04/scratch/acuenod/household/01_data/16_public_seqs/long_reads/blast_chr/Vc_overlaps_biggerthan_10000/Vc_over_10000_chr_overlap_15.fasta	/lustre04/scratch/acuenod/household/01_data/16_public_seqs/long_reads/blast_chr/Vc_overlaps_biggerthan_10000/Vc_over_10000_chr_overlap_5.fasta	96.5159	4	4
/lustre04/scratch/acuenod/household/01_data/16_public_seqs/long_reads/blast_chr/Vc_overlaps_biggerthan_10000/Vc_over_10000_chr_overlap_15.fasta	/lustre04/scratch/acuenod/household/01_data/16_public_seqs/long_reads/blast_chr/Vc_overlaps_biggerthan_10000/Vc_over_10000_chr_overlap_6.fasta	96.0579	3	4
/lustre04/scratch/acuenod/household/01_data/16_public_seqs/long_reads/blast_chr/Vc_overlaps_biggerthan_10000/Vc_over_10000_chr_overlap_16.fasta	/lustre04/scratch/acuenod/household/01_data/16_public_seqs/long_reads/blast_chr/Vc_overlaps_biggerthan_10000/Vc_over_10000_chr_overlap_16.fasta	100	4	4
/lustre04/scratch/acuenod/household/01_data/16_public_seqs/long_reads/blast_chr/Vc_overlaps_biggerthan_10000/Vc_over_10000_chr_overlap_16.fasta	/lustre04/scratch/acuenod/household/01_data/16_public_seqs/long_reads/blast_chr/Vc_overlaps_biggerthan_10000/Vc_over_10000_chr_overlap_22.fasta	99.9934	4	4
/lustre04/scratch/acuenod/household/01_data/16_public_seqs/long_reads/blast_chr/Vc_overlaps_biggerthan_10000/Vc_over_10000_chr_overlap_16.fasta	/lustre04/scratch/acuenod/household/01_data/16_public_seqs/long_reads/blast_chr/Vc_overlaps_biggerthan_10000/Vc_over_10000_chr_overlap_17.fasta	99.9934	4	4
/lustre04/scratch/acuenod/household/01_data/16_public_seqs/long_reads/blast_chr/Vc_overlaps_biggerthan_10000/Vc_over_10000_chr_overlap_16.fasta	/lustre04/scratch/acuenod/household/01_data/16_public_seqs/long_reads/blast_chr/Vc_overlaps_biggerthan_10000/Vc_over_10000_chr_overlap_10.fasta	99.9934	4	4
/lustre04/scratch/acuenod/household/01_data/16_public_seqs/long_reads/blast_chr/Vc_overlaps_biggerthan_10000/Vc_over_10000_chr_overlap_16.fasta	/lustre04/scratch/acuenod/household/01_data/16_public_seqs/long_reads/blast_chr/Vc_overlaps_biggerthan_10000/Vc_over_10000_chr_overlap_18.fasta	99.9934	4	4
/lustre04/scratch/acuenod/household/01_data/16_public_seqs/long_reads/blast_chr/Vc_overlaps_biggerthan_10000/Vc_over_10000_chr_overlap_16.fasta	/lustre04/scratch/acuenod/household/01_data/16_public_seqs/long_reads/blast_chr/Vc_overlaps_biggerthan_10000/Vc_over_10000_chr_overlap_20.fasta	99.9901	4	4
/lustre04/scratch/acuenod/household/01_data/16_public_seqs/long_reads/blast_chr/Vc_overlaps_biggerthan_10000/Vc_over_10000_chr_overlap_16.fasta	/lustre04/scratch/acuenod/household/01_data/16_public_seqs/long_reads/blast_chr/Vc_overlaps_biggerthan_10000/Vc_over_10000_chr_overlap_11.fasta	99.9869	4	4
/lustre04/scratch/acuenod/household/01_data/16_public_seqs/long_reads/blast_chr/Vc_overlaps_biggerthan_10000/Vc_over_10000_chr_overlap_16.fasta	/lustre04/scratch/acuenod/household/01_data/16_public_seqs/long_reads/blast_chr/Vc_overlaps_biggerthan_10000/Vc_over_10000_chr_overlap_13.fasta	99.9867	3	4
/lustre04/scratch/acuenod/household/01_data/16_public_seqs/long_reads/blast_chr/Vc_overlaps_biggerthan_10000/Vc_over_10000_chr_overlap_16.fasta	/lustre04/scratch/acuenod/household/01_data/16_public_seqs/long_reads/blast_chr/Vc_overlaps_biggerthan_10000/Vc_over_10000_chr_overlap_14.fasta	99.9867	4	4
/lustre04/scratch/acuenod/household/01_data/16_public_seqs/long_reads/blast_chr/Vc_overlaps_biggerthan_10000/Vc_over_10000_chr_overlap_16.fasta	/lustre04/scratch/acuenod/household/01_data/16_public_seqs/long_reads/blast_chr/Vc_overlaps_biggerthan_10000/Vc_over_10000_chr_overlap_12.fasta	99.9835	4	4
/lustre04/scratch/acuenod/household/01_data/16_public_seqs/long_reads/blast_chr/Vc_overlaps_biggerthan_10000/Vc_over_10000_chr_overlap_16.fasta	/lustre04/scratch/acuenod/household/01_data/16_public_seqs/long_reads/blast_chr/Vc_overlaps_biggerthan_10000/Vc_over_10000_chr_overlap_9.fasta	99.9835	4	4
/lustre04/scratch/acuenod/household/01_data/16_public_seqs/long_reads/blast_chr/Vc_overlaps_biggerthan_10000/Vc_over_10000_chr_overlap_16.fasta	/lustre04/scratch/acuenod/household/01_data/03_bakta/12kb_overlap/overlap_134Vc041_134Vc042.fasta	99.9835	4	4
/lustre04/scratch/acuenod/household/01_data/16_public_seqs/long_reads/blast_chr/Vc_overlaps_biggerthan_10000/Vc_over_10000_chr_overlap_16.fasta	/lustre04/scratch/acuenod/household/01_data/16_public_seqs/long_reads/blast_chr/Vc_overlaps_biggerthan_10000/Vc_over_10000_chr_overlap_31.fasta	99.8311	4	4
/lustre04/scratch/acuenod/household/01_data/16_public_seqs/long_reads/blast_chr/Vc_overlaps_biggerthan_10000/Vc_over_10000_chr_overlap_16.fasta	/lustre04/scratch/acuenod/household/01_data/16_public_seqs/long_reads/blast_chr/Vc_overlaps_biggerthan_10000/Vc_over_10000_chr_overlap_35.fasta	99.7646	3	4
/lustre04/scratch/acuenod/household/01_data/16_public_seqs/long_reads/blast_chr/Vc_overlaps_biggerthan_10000/Vc_over_10000_chr_overlap_17.fasta	/lustre04/scratch/acuenod/household/01_data/16_public_seqs/long_reads/blast_chr/Vc_overlaps_biggerthan_10000/Vc_over_10000_chr_overlap_10.fasta	100	4	4
/lustre04/scratch/acuenod/household/01_data/16_public_seqs/long_reads/blast_chr/Vc_overlaps_biggerthan_10000/Vc_over_10000_chr_overlap_17.fasta	/lustre04/scratch/acuenod/household/01_data/16_public_seqs/long_reads/blast_chr/Vc_overlaps_biggerthan_10000/Vc_over_10000_chr_overlap_18.fasta	100	4	4
/lustre04/scratch/acuenod/household/01_data/16_public_seqs/long_reads/blast_chr/Vc_overlaps_biggerthan_10000/Vc_over_10000_chr_overlap_17.fasta	/lustre04/scratch/acuenod/household/01_data/16_public_seqs/long_reads/blast_chr/Vc_overlaps_biggerthan_10000/Vc_over_10000_chr_overlap_17.fasta	100	4	4
/lustre04/scratch/acuenod/household/01_data/16_public_seqs/long_reads/blast_chr/Vc_overlaps_biggerthan_10000/Vc_over_10000_chr_overlap_17.fasta	/lustre04/scratch/acuenod/household/01_data/16_public_seqs/long_reads/blast_chr/Vc_overlaps_biggerthan_10000/Vc_over_10000_chr_overlap_22.fasta	100	4	4
/lustre04/scratch/acuenod/household/01_data/16_public_seqs/long_reads/blast_chr/Vc_overlaps_biggerthan_10000/Vc_over_10000_chr_overlap_17.fasta	/lustre04/scratch/acuenod/household/01_data/16_public_seqs/long_reads/blast_chr/Vc_overlaps_biggerthan_10000/Vc_over_10000_chr_overlap_11.fasta	99.9935	4	4
/lustre04/scratch/acuenod/household/01_data/16_public_seqs/long_reads/blast_chr/Vc_overlaps_biggerthan_10000/Vc_over_10000_chr_overlap_17.fasta	/lustre04/scratch/acuenod/household/01_data/16_public_seqs/long_reads/blast_chr/Vc_overlaps_biggerthan_10000/Vc_over_10000_chr_overlap_16.fasta	99.9934	4	4
/lustre04/scratch/acuenod/household/01_data/16_public_seqs/long_reads/blast_chr/Vc_overlaps_biggerthan_10000/Vc_over_10000_chr_overlap_17.fasta	/lustre04/scratch/acuenod/household/01_data/16_public_seqs/long_reads/blast_chr/Vc_overlaps_biggerthan_10000/Vc_over_10000_chr_overlap_20.fasta	99.9901	4	4
/lustre04/scratch/acuenod/household/01_data/16_public_seqs/long_reads/blast_chr/Vc_overlaps_biggerthan_10000/Vc_over_10000_chr_overlap_17.fasta	/lustre04/scratch/acuenod/household/01_data/16_public_seqs/long_reads/blast_chr/Vc_overlaps_biggerthan_10000/Vc_over_10000_chr_overlap_13.fasta	99.9867	3	4
/lustre04/scratch/acuenod/household/01_data/16_public_seqs/long_reads/blast_chr/Vc_overlaps_biggerthan_10000/Vc_over_10000_chr_overlap_17.fasta	/lustre04/scratch/acuenod/household/01_data/16_public_seqs/long_reads/blast_chr/Vc_overlaps_biggerthan_10000/Vc_over_10000_chr_overlap_14.fasta	99.9867	4	4
/lustre04/scratch/acuenod/household/01_data/16_public_seqs/long_reads/blast_chr/Vc_overlaps_biggerthan_10000/Vc_over_10000_chr_overlap_17.fasta	/lustre04/scratch/acuenod/household/01_data/03_bakta/12kb_overlap/overlap_134Vc041_134Vc042.fasta	99.9835	4	4
/lustre04/scratch/acuenod/household/01_data/16_public_seqs/long_reads/blast_chr/Vc_overlaps_biggerthan_10000/Vc_over_10000_chr_overlap_17.fasta	/lustre04/scratch/acuenod/household/01_data/16_public_seqs/long_reads/blast_chr/Vc_overlaps_biggerthan_10000/Vc_over_10000_chr_overlap_9.fasta	99.9835	4	4
/lustre04/scratch/acuenod/household/01_data/16_public_seqs/long_reads/blast_chr/Vc_overlaps_biggerthan_10000/Vc_over_10000_chr_overlap_17.fasta	/lustre04/scratch/acuenod/household/01_data/16_public_seqs/long_reads/blast_chr/Vc_overlaps_biggerthan_10000/Vc_over_10000_chr_overlap_12.fasta	99.9835	4	4
/lustre04/scratch/acuenod/household/01_data/16_public_seqs/long_reads/blast_chr/Vc_overlaps_biggerthan_10000/Vc_over_10000_chr_overlap_17.fasta	/lustre04/scratch/acuenod/household/01_data/16_public_seqs/long_reads/blast_chr/Vc_overlaps_biggerthan_10000/Vc_over_10000_chr_overlap_31.fasta	99.8345	4	4
/lustre04/scratch/acuenod/household/01_data/16_public_seqs/long_reads/blast_chr/Vc_overlaps_biggerthan_10000/Vc_over_10000_chr_overlap_17.fasta	/lustre04/scratch/acuenod/household/01_data/16_public_seqs/long_reads/blast_chr/Vc_overlaps_biggerthan_10000/Vc_over_10000_chr_overlap_35.fasta	99.7693	3	4
/lustre04/scratch/acuenod/household/01_data/16_public_seqs/long_reads/blast_chr/Vc_overlaps_biggerthan_10000/Vc_over_10000_chr_overlap_18.fasta	/lustre04/scratch/acuenod/household/01_data/16_public_seqs/long_reads/blast_chr/Vc_overlaps_biggerthan_10000/Vc_over_10000_chr_overlap_17.fasta	100	4	4
/lustre04/scratch/acuenod/household/01_data/16_public_seqs/long_reads/blast_chr/Vc_overlaps_biggerthan_10000/Vc_over_10000_chr_overlap_18.fasta	/lustre04/scratch/acuenod/household/01_data/16_public_seqs/long_reads/blast_chr/Vc_overlaps_biggerthan_10000/Vc_over_10000_chr_overlap_22.fasta	100	4	4
/lustre04/scratch/acuenod/household/01_data/16_public_seqs/long_reads/blast_chr/Vc_overlaps_biggerthan_10000/Vc_over_10000_chr_overlap_18.fasta	/lustre04/scratch/acuenod/household/01_data/16_public_seqs/long_reads/blast_chr/Vc_overlaps_biggerthan_10000/Vc_over_10000_chr_overlap_18.fasta	100	4	4
/lustre04/scratch/acuenod/household/01_data/16_public_seqs/long_reads/blast_chr/Vc_overlaps_biggerthan_10000/Vc_over_10000_chr_overlap_18.fasta	/lustre04/scratch/acuenod/household/01_data/16_public_seqs/long_reads/blast_chr/Vc_overlaps_biggerthan_10000/Vc_over_10000_chr_overlap_10.fasta	100	4	4
/lustre04/scratch/acuenod/household/01_data/16_public_seqs/long_reads/blast_chr/Vc_overlaps_biggerthan_10000/Vc_over_10000_chr_overlap_18.fasta	/lustre04/scratch/acuenod/household/01_data/16_public_seqs/long_reads/blast_chr/Vc_overlaps_biggerthan_10000/Vc_over_10000_chr_overlap_11.fasta	99.9935	4	4
/lustre04/scratch/acuenod/household/01_data/16_public_seqs/long_reads/blast_chr/Vc_overlaps_biggerthan_10000/Vc_over_10000_chr_overlap_18.fasta	/lustre04/scratch/acuenod/household/01_data/16_public_seqs/long_reads/blast_chr/Vc_overlaps_biggerthan_10000/Vc_over_10000_chr_overlap_16.fasta	99.9934	4	4
/lustre04/scratch/acuenod/household/01_data/16_public_seqs/long_reads/blast_chr/Vc_overlaps_biggerthan_10000/Vc_over_10000_chr_overlap_18.fasta	/lustre04/scratch/acuenod/household/01_data/16_public_seqs/long_reads/blast_chr/Vc_overlaps_biggerthan_10000/Vc_over_10000_chr_overlap_20.fasta	99.9901	4	4
/lustre04/scratch/acuenod/household/01_data/16_public_seqs/long_reads/blast_chr/Vc_overlaps_biggerthan_10000/Vc_over_10000_chr_overlap_18.fasta	/lustre04/scratch/acuenod/household/01_data/16_public_seqs/long_reads/blast_chr/Vc_overlaps_biggerthan_10000/Vc_over_10000_chr_overlap_13.fasta	99.9867	3	4
/lustre04/scratch/acuenod/household/01_data/16_public_seqs/long_reads/blast_chr/Vc_overlaps_biggerthan_10000/Vc_over_10000_chr_overlap_18.fasta	/lustre04/scratch/acuenod/household/01_data/16_public_seqs/long_reads/blast_chr/Vc_overlaps_biggerthan_10000/Vc_over_10000_chr_overlap_14.fasta	99.9867	4	4
/lustre04/scratch/acuenod/household/01_data/16_public_seqs/long_reads/blast_chr/Vc_overlaps_biggerthan_10000/Vc_over_10000_chr_overlap_18.fasta	/lustre04/scratch/acuenod/household/01_data/16_public_seqs/long_reads/blast_chr/Vc_overlaps_biggerthan_10000/Vc_over_10000_chr_overlap_9.fasta	99.9835	4	4
/lustre04/scratch/acuenod/household/01_data/16_public_seqs/long_reads/blast_chr/Vc_overlaps_biggerthan_10000/Vc_over_10000_chr_overlap_18.fasta	/lustre04/scratch/acuenod/household/01_data/03_bakta/12kb_overlap/overlap_134Vc041_134Vc042.fasta	99.9835	4	4
/lustre04/scratch/acuenod/household/01_data/16_public_seqs/long_reads/blast_chr/Vc_overlaps_biggerthan_10000/Vc_over_10000_chr_overlap_18.fasta	/lustre04/scratch/acuenod/household/01_data/16_public_seqs/long_reads/blast_chr/Vc_overlaps_biggerthan_10000/Vc_over_10000_chr_overlap_12.fasta	99.9835	4	4
/lustre04/scratch/acuenod/household/01_data/16_public_seqs/long_reads/blast_chr/Vc_overlaps_biggerthan_10000/Vc_over_10000_chr_overlap_18.fasta	/lustre04/scratch/acuenod/household/01_data/16_public_seqs/long_reads/blast_chr/Vc_overlaps_biggerthan_10000/Vc_over_10000_chr_overlap_31.fasta	99.8345	4	4
/lustre04/scratch/acuenod/household/01_data/16_public_seqs/long_reads/blast_chr/Vc_overlaps_biggerthan_10000/Vc_over_10000_chr_overlap_18.fasta	/lustre04/scratch/acuenod/household/01_data/16_public_seqs/long_reads/blast_chr/Vc_overlaps_biggerthan_10000/Vc_over_10000_chr_overlap_35.fasta	99.7693	3	4
/lustre04/scratch/acuenod/household/01_data/16_public_seqs/long_reads/blast_chr/Vc_overlaps_biggerthan_10000/Vc_over_10000_chr_overlap_19.fasta	/lustre04/scratch/acuenod/household/01_data/16_public_seqs/long_reads/blast_chr/Vc_overlaps_biggerthan_10000/Vc_over_10000_chr_overlap_19.fasta	100	4	4
/lustre04/scratch/acuenod/household/01_data/16_public_seqs/long_reads/blast_chr/Vc_overlaps_biggerthan_10000/Vc_over_10000_chr_overlap_19.fasta	/lustre04/scratch/acuenod/household/01_data/16_public_seqs/long_reads/blast_chr/Vc_overlaps_biggerthan_10000/Vc_over_10000_chr_overlap_30.fasta	99.9635	4	4
/lustre04/scratch/acuenod/household/01_data/16_public_seqs/long_reads/blast_chr/Vc_overlaps_biggerthan_10000/Vc_over_10000_chr_overlap_19.fasta	/lustre04/scratch/acuenod/household/01_data/16_public_seqs/long_reads/blast_chr/Vc_overlaps_biggerthan_10000/Vc_over_10000_chr_overlap_24.fasta	99.9602	4	4
/lustre04/scratch/acuenod/household/01_data/16_public_seqs/long_reads/blast_chr/Vc_overlaps_biggerthan_10000/Vc_over_10000_chr_overlap_19.fasta	/lustre04/scratch/acuenod/household/01_data/16_public_seqs/long_reads/blast_chr/Vc_overlaps_biggerthan_10000/Vc_over_10000_chr_overlap_8.fasta	99.9534	4	4
/lustre04/scratch/acuenod/household/01_data/16_public_seqs/long_reads/blast_chr/Vc_overlaps_biggerthan_10000/Vc_over_10000_chr_overlap_19.fasta	/lustre04/scratch/acuenod/household/01_data/16_public_seqs/long_reads/blast_chr/Vc_overlaps_biggerthan_10000/Vc_over_10000_chr_overlap_29.fasta	99.9534	4	4
/lustre04/scratch/acuenod/household/01_data/16_public_seqs/long_reads/blast_chr/Vc_overlaps_biggerthan_10000/Vc_over_10000_chr_overlap_19.fasta	/lustre04/scratch/acuenod/household/01_data/16_public_seqs/long_reads/blast_chr/Vc_overlaps_biggerthan_10000/Vc_over_10000_chr_overlap_28.fasta	99.9534	4	4
/lustre04/scratch/acuenod/household/01_data/16_public_seqs/long_reads/blast_chr/Vc_overlaps_biggerthan_10000/Vc_over_10000_chr_overlap_19.fasta	/lustre04/scratch/acuenod/household/01_data/16_public_seqs/long_reads/blast_chr/Vc_overlaps_biggerthan_10000/Vc_over_10000_chr_overlap_25.fasta	99.9533	4	4
/lustre04/scratch/acuenod/household/01_data/16_public_seqs/long_reads/blast_chr/Vc_overlaps_biggerthan_10000/Vc_over_10000_chr_overlap_19.fasta	/lustre04/scratch/acuenod/household/01_data/16_public_seqs/long_reads/blast_chr/Vc_overlaps_biggerthan_10000/Vc_over_10000_chr_overlap_26.fasta	99.95	4	4
/lustre04/scratch/acuenod/household/01_data/16_public_seqs/long_reads/blast_chr/Vc_overlaps_biggerthan_10000/Vc_over_10000_chr_overlap_19.fasta	/lustre04/scratch/acuenod/household/01_data/16_public_seqs/long_reads/blast_chr/Vc_overlaps_biggerthan_10000/Vc_over_10000_chr_overlap_23.fasta	99.9495	4	4
/lustre04/scratch/acuenod/household/01_data/16_public_seqs/long_reads/blast_chr/Vc_overlaps_biggerthan_10000/Vc_over_10000_chr_overlap_19.fasta	/lustre04/scratch/acuenod/household/01_data/16_public_seqs/long_reads/blast_chr/Vc_overlaps_biggerthan_10000/Vc_over_10000_chr_overlap_27.fasta	99.936	4	4
/lustre04/scratch/acuenod/household/01_data/16_public_seqs/long_reads/blast_chr/Vc_overlaps_biggerthan_10000/Vc_over_10000_chr_overlap_19.fasta	/lustre04/scratch/acuenod/household/01_data/16_public_seqs/long_reads/blast_chr/Vc_overlaps_biggerthan_10000/Vc_over_10000_chr_overlap_15.fasta	99.9359	4	4
/lustre04/scratch/acuenod/household/01_data/16_public_seqs/long_reads/blast_chr/Vc_overlaps_biggerthan_10000/Vc_over_10000_chr_overlap_19.fasta	/lustre04/scratch/acuenod/household/01_data/16_public_seqs/long_reads/blast_chr/Vc_overlaps_biggerthan_10000/Vc_over_10000_chr_overlap_21.fasta	99.9287	4	4
/lustre04/scratch/acuenod/household/01_data/16_public_seqs/long_reads/blast_chr/Vc_overlaps_biggerthan_10000/Vc_over_10000_chr_overlap_19.fasta	/lustre04/scratch/acuenod/household/01_data/16_public_seqs/long_reads/blast_chr/Vc_overlaps_biggerthan_10000/Vc_over_10000_chr_overlap_1.fasta	99.8981	4	4
/lustre04/scratch/acuenod/household/01_data/16_public_seqs/long_reads/blast_chr/Vc_overlaps_biggerthan_10000/Vc_over_10000_chr_overlap_19.fasta	/lustre04/scratch/acuenod/household/01_data/16_public_seqs/long_reads/blast_chr/Vc_overlaps_biggerthan_10000/Vc_over_10000_chr_overlap_2.fasta	99.8251	4	4
/lustre04/scratch/acuenod/household/01_data/16_public_seqs/long_reads/blast_chr/Vc_overlaps_biggerthan_10000/Vc_over_10000_chr_overlap_19.fasta	/lustre04/scratch/acuenod/household/01_data/16_public_seqs/long_reads/blast_chr/Vc_overlaps_biggerthan_10000/Vc_over_10000_chr_overlap_32.fasta	99.7315	4	4
/lustre04/scratch/acuenod/household/01_data/16_public_seqs/long_reads/blast_chr/Vc_overlaps_biggerthan_10000/Vc_over_10000_chr_overlap_19.fasta	/lustre04/scratch/acuenod/household/01_data/16_public_seqs/long_reads/blast_chr/Vc_overlaps_biggerthan_10000/Vc_over_10000_chr_overlap_33.fasta	99.7172	4	4
/lustre04/scratch/acuenod/household/01_data/16_public_seqs/long_reads/blast_chr/Vc_overlaps_biggerthan_10000/Vc_over_10000_chr_overlap_19.fasta	/lustre04/scratch/acuenod/household/01_data/16_public_seqs/long_reads/blast_chr/Vc_overlaps_biggerthan_10000/Vc_over_10000_chr_overlap_7.fasta	99.7139	4	4
/lustre04/scratch/acuenod/household/01_data/16_public_seqs/long_reads/blast_chr/Vc_overlaps_biggerthan_10000/Vc_over_10000_chr_overlap_19.fasta	/lustre04/scratch/acuenod/household/01_data/16_public_seqs/long_reads/blast_chr/Vc_overlaps_biggerthan_10000/Vc_over_10000_chr_overlap_3.fasta	99.6566	4	4
/lustre04/scratch/acuenod/household/01_data/16_public_seqs/long_reads/blast_chr/Vc_overlaps_biggerthan_10000/Vc_over_10000_chr_overlap_19.fasta	/lustre04/scratch/acuenod/household/01_data/16_public_seqs/long_reads/blast_chr/Vc_overlaps_biggerthan_10000/Vc_over_10000_chr_overlap_34.fasta	99.5015	4	4
/lustre04/scratch/acuenod/household/01_data/16_public_seqs/long_reads/blast_chr/Vc_overlaps_biggerthan_10000/Vc_over_10000_chr_overlap_19.fasta	/lustre04/scratch/acuenod/household/01_data/05_blast/output/VP/VSP-I_114Vc01.fasta	99.3369	4	4
/lustre04/scratch/acuenod/household/01_data/16_public_seqs/long_reads/blast_chr/Vc_overlaps_biggerthan_10000/Vc_over_10000_chr_overlap_19.fasta	/lustre04/scratch/acuenod/household/01_data/16_public_seqs/long_reads/blast_chr/Vc_overlaps_biggerthan_10000/Vc_over_10000_chr_overlap_4.fasta	99.0477	4	4
/lustre04/scratch/acuenod/household/01_data/16_public_seqs/long_reads/blast_chr/Vc_overlaps_biggerthan_10000/Vc_over_10000_chr_overlap_19.fasta	/lustre04/scratch/acuenod/household/01_data/16_public_seqs/long_reads/blast_chr/Vc_overlaps_biggerthan_10000/Vc_over_10000_chr_overlap_5.fasta	96.4997	4	4
/lustre04/scratch/acuenod/household/01_data/16_public_seqs/long_reads/blast_chr/Vc_overlaps_biggerthan_10000/Vc_over_10000_chr_overlap_19.fasta	/lustre04/scratch/acuenod/household/01_data/16_public_seqs/long_reads/blast_chr/Vc_overlaps_biggerthan_10000/Vc_over_10000_chr_overlap_6.fasta	96.0557	3	4
/lustre04/scratch/acuenod/household/01_data/16_public_seqs/long_reads/blast_chr/Vc_overlaps_biggerthan_10000/Vc_over_10000_chr_overlap_1.fasta	/lustre04/scratch/acuenod/household/01_data/16_public_seqs/long_reads/blast_chr/Vc_overlaps_biggerthan_10000/Vc_over_10000_chr_overlap_1.fasta	100	4	4
/lustre04/scratch/acuenod/household/01_data/16_public_seqs/long_reads/blast_chr/Vc_overlaps_biggerthan_10000/Vc_over_10000_chr_overlap_1.fasta	/lustre04/scratch/acuenod/household/01_data/05_blast/output/VP/VSP-I_114Vc01.fasta	99.9499	4	4
/lustre04/scratch/acuenod/household/01_data/16_public_seqs/long_reads/blast_chr/Vc_overlaps_biggerthan_10000/Vc_over_10000_chr_overlap_1.fasta	/lustre04/scratch/acuenod/household/01_data/16_public_seqs/long_reads/blast_chr/Vc_overlaps_biggerthan_10000/Vc_over_10000_chr_overlap_25.fasta	99.9325	4	4
/lustre04/scratch/acuenod/household/01_data/16_public_seqs/long_reads/blast_chr/Vc_overlaps_biggerthan_10000/Vc_over_10000_chr_overlap_1.fasta	/lustre04/scratch/acuenod/household/01_data/16_public_seqs/long_reads/blast_chr/Vc_overlaps_biggerthan_10000/Vc_over_10000_chr_overlap_23.fasta	99.9227	4	4
/lustre04/scratch/acuenod/household/01_data/16_public_seqs/long_reads/blast_chr/Vc_overlaps_biggerthan_10000/Vc_over_10000_chr_overlap_1.fasta	/lustre04/scratch/acuenod/household/01_data/16_public_seqs/long_reads/blast_chr/Vc_overlaps_biggerthan_10000/Vc_over_10000_chr_overlap_29.fasta	99.9187	4	4
/lustre04/scratch/acuenod/household/01_data/16_public_seqs/long_reads/blast_chr/Vc_overlaps_biggerthan_10000/Vc_over_10000_chr_overlap_1.fasta	/lustre04/scratch/acuenod/household/01_data/16_public_seqs/long_reads/blast_chr/Vc_overlaps_biggerthan_10000/Vc_over_10000_chr_overlap_21.fasta	99.9159	4	4
/lustre04/scratch/acuenod/household/01_data/16_public_seqs/long_reads/blast_chr/Vc_overlaps_biggerthan_10000/Vc_over_10000_chr_overlap_1.fasta	/lustre04/scratch/acuenod/household/01_data/16_public_seqs/long_reads/blast_chr/Vc_overlaps_biggerthan_10000/Vc_over_10000_chr_overlap_26.fasta	99.9148	4	4
/lustre04/scratch/acuenod/household/01_data/16_public_seqs/long_reads/blast_chr/Vc_overlaps_biggerthan_10000/Vc_over_10000_chr_overlap_1.fasta	/lustre04/scratch/acuenod/household/01_data/16_public_seqs/long_reads/blast_chr/Vc_overlaps_biggerthan_10000/Vc_over_10000_chr_overlap_27.fasta	99.9148	4	4
/lustre04/scratch/acuenod/household/01_data/16_public_seqs/long_reads/blast_chr/Vc_overlaps_biggerthan_10000/Vc_over_10000_chr_overlap_1.fasta	/lustre04/scratch/acuenod/household/01_data/16_public_seqs/long_reads/blast_chr/Vc_overlaps_biggerthan_10000/Vc_over_10000_chr_overlap_30.fasta	99.9145	4	4
/lustre04/scratch/acuenod/household/01_data/16_public_seqs/long_reads/blast_chr/Vc_overlaps_biggerthan_10000/Vc_over_10000_chr_overlap_1.fasta	/lustre04/scratch/acuenod/household/01_data/16_public_seqs/long_reads/blast_chr/Vc_overlaps_biggerthan_10000/Vc_over_10000_chr_overlap_24.fasta	99.9112	4	4
/lustre04/scratch/acuenod/household/01_data/16_public_seqs/long_reads/blast_chr/Vc_overlaps_biggerthan_10000/Vc_over_10000_chr_overlap_1.fasta	/lustre04/scratch/acuenod/household/01_data/16_public_seqs/long_reads/blast_chr/Vc_overlaps_biggerthan_10000/Vc_over_10000_chr_overlap_15.fasta	99.908	4	4
/lustre04/scratch/acuenod/household/01_data/16_public_seqs/long_reads/blast_chr/Vc_overlaps_biggerthan_10000/Vc_over_10000_chr_overlap_1.fasta	/lustre04/scratch/acuenod/household/01_data/16_public_seqs/long_reads/blast_chr/Vc_overlaps_biggerthan_10000/Vc_over_10000_chr_overlap_28.fasta	99.9044	4	4
/lustre04/scratch/acuenod/household/01_data/16_public_seqs/long_reads/blast_chr/Vc_overlaps_biggerthan_10000/Vc_over_10000_chr_overlap_1.fasta	/lustre04/scratch/acuenod/household/01_data/16_public_seqs/long_reads/blast_chr/Vc_overlaps_biggerthan_10000/Vc_over_10000_chr_overlap_8.fasta	99.9044	4	4
/lustre04/scratch/acuenod/household/01_data/16_public_seqs/long_reads/blast_chr/Vc_overlaps_biggerthan_10000/Vc_over_10000_chr_overlap_1.fasta	/lustre04/scratch/acuenod/household/01_data/16_public_seqs/long_reads/blast_chr/Vc_overlaps_biggerthan_10000/Vc_over_10000_chr_overlap_19.fasta	99.855	4	4
/lustre04/scratch/acuenod/household/01_data/16_public_seqs/long_reads/blast_chr/Vc_overlaps_biggerthan_10000/Vc_over_10000_chr_overlap_1.fasta	/lustre04/scratch/acuenod/household/01_data/16_public_seqs/long_reads/blast_chr/Vc_overlaps_biggerthan_10000/Vc_over_10000_chr_overlap_2.fasta	99.8453	4	4
/lustre04/scratch/acuenod/household/01_data/16_public_seqs/long_reads/blast_chr/Vc_overlaps_biggerthan_10000/Vc_over_10000_chr_overlap_1.fasta	/lustre04/scratch/acuenod/household/01_data/16_public_seqs/long_reads/blast_chr/Vc_overlaps_biggerthan_10000/Vc_over_10000_chr_overlap_7.fasta	99.7615	4	4
/lustre04/scratch/acuenod/household/01_data/16_public_seqs/long_reads/blast_chr/Vc_overlaps_biggerthan_10000/Vc_over_10000_chr_overlap_1.fasta	/lustre04/scratch/acuenod/household/01_data/16_public_seqs/long_reads/blast_chr/Vc_overlaps_biggerthan_10000/Vc_over_10000_chr_overlap_32.fasta	99.6976	3	4
/lustre04/scratch/acuenod/household/01_data/16_public_seqs/long_reads/blast_chr/Vc_overlaps_biggerthan_10000/Vc_over_10000_chr_overlap_1.fasta	/lustre04/scratch/acuenod/household/01_data/16_public_seqs/long_reads/blast_chr/Vc_overlaps_biggerthan_10000/Vc_over_10000_chr_overlap_33.fasta	99.6789	3	4
/lustre04/scratch/acuenod/household/01_data/16_public_seqs/long_reads/blast_chr/Vc_overlaps_biggerthan_10000/Vc_over_10000_chr_overlap_1.fasta	/lustre04/scratch/acuenod/household/01_data/16_public_seqs/long_reads/blast_chr/Vc_overlaps_biggerthan_10000/Vc_over_10000_chr_overlap_3.fasta	99.6709	4	4
/lustre04/scratch/acuenod/household/01_data/16_public_seqs/long_reads/blast_chr/Vc_overlaps_biggerthan_10000/Vc_over_10000_chr_overlap_1.fasta	/lustre04/scratch/acuenod/household/01_data/16_public_seqs/long_reads/blast_chr/Vc_overlaps_biggerthan_10000/Vc_over_10000_chr_overlap_34.fasta	99.4019	4	4
/lustre04/scratch/acuenod/household/01_data/16_public_seqs/long_reads/blast_chr/Vc_overlaps_biggerthan_10000/Vc_over_10000_chr_overlap_1.fasta	/lustre04/scratch/acuenod/household/01_data/16_public_seqs/long_reads/blast_chr/Vc_overlaps_biggerthan_10000/Vc_over_10000_chr_overlap_4.fasta	98.923	4	4
/lustre04/scratch/acuenod/household/01_data/16_public_seqs/long_reads/blast_chr/Vc_overlaps_biggerthan_10000/Vc_over_10000_chr_overlap_1.fasta	/lustre04/scratch/acuenod/household/01_data/16_public_seqs/long_reads/blast_chr/Vc_overlaps_biggerthan_10000/Vc_over_10000_chr_overlap_6.fasta	98.2895	3	4
/lustre04/scratch/acuenod/household/01_data/16_public_seqs/long_reads/blast_chr/Vc_overlaps_biggerthan_10000/Vc_over_10000_chr_overlap_1.fasta	/lustre04/scratch/acuenod/household/01_data/16_public_seqs/long_reads/blast_chr/Vc_overlaps_biggerthan_10000/Vc_over_10000_chr_overlap_5.fasta	97.6607	3	4
/lustre04/scratch/acuenod/household/01_data/16_public_seqs/long_reads/blast_chr/Vc_overlaps_biggerthan_10000/Vc_over_10000_chr_overlap_20.fasta	/lustre04/scratch/acuenod/household/01_data/16_public_seqs/long_reads/blast_chr/Vc_overlaps_biggerthan_10000/Vc_over_10000_chr_overlap_13.fasta	100	3	4
/lustre04/scratch/acuenod/household/01_data/16_public_seqs/long_reads/blast_chr/Vc_overlaps_biggerthan_10000/Vc_over_10000_chr_overlap_20.fasta	/lustre04/scratch/acuenod/household/01_data/16_public_seqs/long_reads/blast_chr/Vc_overlaps_biggerthan_10000/Vc_over_10000_chr_overlap_20.fasta	100	4	4
/lustre04/scratch/acuenod/household/01_data/16_public_seqs/long_reads/blast_chr/Vc_overlaps_biggerthan_10000/Vc_over_10000_chr_overlap_20.fasta	/lustre04/scratch/acuenod/household/01_data/03_bakta/12kb_overlap/overlap_134Vc041_134Vc042.fasta	99.9935	4	4
/lustre04/scratch/acuenod/household/01_data/16_public_seqs/long_reads/blast_chr/Vc_overlaps_biggerthan_10000/Vc_over_10000_chr_overlap_20.fasta	/lustre04/scratch/acuenod/household/01_data/16_public_seqs/long_reads/blast_chr/Vc_overlaps_biggerthan_10000/Vc_over_10000_chr_overlap_9.fasta	99.9935	4	4
/lustre04/scratch/acuenod/household/01_data/16_public_seqs/long_reads/blast_chr/Vc_overlaps_biggerthan_10000/Vc_over_10000_chr_overlap_20.fasta	/lustre04/scratch/acuenod/household/01_data/16_public_seqs/long_reads/blast_chr/Vc_overlaps_biggerthan_10000/Vc_over_10000_chr_overlap_12.fasta	99.9935	4	4
/lustre04/scratch/acuenod/household/01_data/16_public_seqs/long_reads/blast_chr/Vc_overlaps_biggerthan_10000/Vc_over_10000_chr_overlap_20.fasta	/lustre04/scratch/acuenod/household/01_data/16_public_seqs/long_reads/blast_chr/Vc_overlaps_biggerthan_10000/Vc_over_10000_chr_overlap_22.fasta	99.99	4	4
/lustre04/scratch/acuenod/household/01_data/16_public_seqs/long_reads/blast_chr/Vc_overlaps_biggerthan_10000/Vc_over_10000_chr_overlap_20.fasta	/lustre04/scratch/acuenod/household/01_data/16_public_seqs/long_reads/blast_chr/Vc_overlaps_biggerthan_10000/Vc_over_10000_chr_overlap_17.fasta	99.99	4	4
/lustre04/scratch/acuenod/household/01_data/16_public_seqs/long_reads/blast_chr/Vc_overlaps_biggerthan_10000/Vc_over_10000_chr_overlap_20.fasta	/lustre04/scratch/acuenod/household/01_data/16_public_seqs/long_reads/blast_chr/Vc_overlaps_biggerthan_10000/Vc_over_10000_chr_overlap_10.fasta	99.99	4	4
/lustre04/scratch/acuenod/household/01_data/16_public_seqs/long_reads/blast_chr/Vc_overlaps_biggerthan_10000/Vc_over_10000_chr_overlap_20.fasta	/lustre04/scratch/acuenod/household/01_data/16_public_seqs/long_reads/blast_chr/Vc_overlaps_biggerthan_10000/Vc_over_10000_chr_overlap_18.fasta	99.99	4	4
/lustre04/scratch/acuenod/household/01_data/16_public_seqs/long_reads/blast_chr/Vc_overlaps_biggerthan_10000/Vc_over_10000_chr_overlap_20.fasta	/lustre04/scratch/acuenod/household/01_data/16_public_seqs/long_reads/blast_chr/Vc_overlaps_biggerthan_10000/Vc_over_10000_chr_overlap_14.fasta	99.99	4	4
/lustre04/scratch/acuenod/household/01_data/16_public_seqs/long_reads/blast_chr/Vc_overlaps_biggerthan_10000/Vc_over_10000_chr_overlap_20.fasta	/lustre04/scratch/acuenod/household/01_data/16_public_seqs/long_reads/blast_chr/Vc_overlaps_biggerthan_10000/Vc_over_10000_chr_overlap_16.fasta	99.99	4	4
/lustre04/scratch/acuenod/household/01_data/16_public_seqs/long_reads/blast_chr/Vc_overlaps_biggerthan_10000/Vc_over_10000_chr_overlap_20.fasta	/lustre04/scratch/acuenod/household/01_data/16_public_seqs/long_reads/blast_chr/Vc_overlaps_biggerthan_10000/Vc_over_10000_chr_overlap_11.fasta	99.9835	4	4
/lustre04/scratch/acuenod/household/01_data/16_public_seqs/long_reads/blast_chr/Vc_overlaps_biggerthan_10000/Vc_over_10000_chr_overlap_20.fasta	/lustre04/scratch/acuenod/household/01_data/16_public_seqs/long_reads/blast_chr/Vc_overlaps_biggerthan_10000/Vc_over_10000_chr_overlap_31.fasta	99.8276	4	4
/lustre04/scratch/acuenod/household/01_data/16_public_seqs/long_reads/blast_chr/Vc_overlaps_biggerthan_10000/Vc_over_10000_chr_overlap_20.fasta	/lustre04/scratch/acuenod/household/01_data/16_public_seqs/long_reads/blast_chr/Vc_overlaps_biggerthan_10000/Vc_over_10000_chr_overlap_35.fasta	99.7597	3	4
/lustre04/scratch/acuenod/household/01_data/16_public_seqs/long_reads/blast_chr/Vc_overlaps_biggerthan_10000/Vc_over_10000_chr_overlap_21.fasta	/lustre04/scratch/acuenod/household/01_data/16_public_seqs/long_reads/blast_chr/Vc_overlaps_biggerthan_10000/Vc_over_10000_chr_overlap_21.fasta	100	4	4
/lustre04/scratch/acuenod/household/01_data/16_public_seqs/long_reads/blast_chr/Vc_overlaps_biggerthan_10000/Vc_over_10000_chr_overlap_21.fasta	/lustre04/scratch/acuenod/household/01_data/16_public_seqs/long_reads/blast_chr/Vc_overlaps_biggerthan_10000/Vc_over_10000_chr_overlap_28.fasta	99.9695	4	4
/lustre04/scratch/acuenod/household/01_data/16_public_seqs/long_reads/blast_chr/Vc_overlaps_biggerthan_10000/Vc_over_10000_chr_overlap_21.fasta	/lustre04/scratch/acuenod/household/01_data/16_public_seqs/long_reads/blast_chr/Vc_overlaps_biggerthan_10000/Vc_over_10000_chr_overlap_29.fasta	99.9695	4	4
/lustre04/scratch/acuenod/household/01_data/16_public_seqs/long_reads/blast_chr/Vc_overlaps_biggerthan_10000/Vc_over_10000_chr_overlap_21.fasta	/lustre04/scratch/acuenod/household/01_data/16_public_seqs/long_reads/blast_chr/Vc_overlaps_biggerthan_10000/Vc_over_10000_chr_overlap_15.fasta	99.9588	4	4
/lustre04/scratch/acuenod/household/01_data/16_public_seqs/long_reads/blast_chr/Vc_overlaps_biggerthan_10000/Vc_over_10000_chr_overlap_21.fasta	/lustre04/scratch/acuenod/household/01_data/16_public_seqs/long_reads/blast_chr/Vc_overlaps_biggerthan_10000/Vc_over_10000_chr_overlap_8.fasta	99.9552	4	4
/lustre04/scratch/acuenod/household/01_data/16_public_seqs/long_reads/blast_chr/Vc_overlaps_biggerthan_10000/Vc_over_10000_chr_overlap_21.fasta	/lustre04/scratch/acuenod/household/01_data/16_public_seqs/long_reads/blast_chr/Vc_overlaps_biggerthan_10000/Vc_over_10000_chr_overlap_23.fasta	99.9528	4	4
/lustre04/scratch/acuenod/household/01_data/16_public_seqs/long_reads/blast_chr/Vc_overlaps_biggerthan_10000/Vc_over_10000_chr_overlap_21.fasta	/lustre04/scratch/acuenod/household/01_data/16_public_seqs/long_reads/blast_chr/Vc_overlaps_biggerthan_10000/Vc_over_10000_chr_overlap_26.fasta	99.9518	4	4
/lustre04/scratch/acuenod/household/01_data/16_public_seqs/long_reads/blast_chr/Vc_overlaps_biggerthan_10000/Vc_over_10000_chr_overlap_21.fasta	/lustre04/scratch/acuenod/household/01_data/16_public_seqs/long_reads/blast_chr/Vc_overlaps_biggerthan_10000/Vc_over_10000_chr_overlap_27.fasta	99.9518	4	4
/lustre04/scratch/acuenod/household/01_data/16_public_seqs/long_reads/blast_chr/Vc_overlaps_biggerthan_10000/Vc_over_10000_chr_overlap_21.fasta	/lustre04/scratch/acuenod/household/01_data/16_public_seqs/long_reads/blast_chr/Vc_overlaps_biggerthan_10000/Vc_over_10000_chr_overlap_24.fasta	99.9518	4	4
/lustre04/scratch/acuenod/household/01_data/16_public_seqs/long_reads/blast_chr/Vc_overlaps_biggerthan_10000/Vc_over_10000_chr_overlap_21.fasta	/lustre04/scratch/acuenod/household/01_data/16_public_seqs/long_reads/blast_chr/Vc_overlaps_biggerthan_10000/Vc_over_10000_chr_overlap_25.fasta	99.9494	4	4
/lustre04/scratch/acuenod/household/01_data/16_public_seqs/long_reads/blast_chr/Vc_overlaps_biggerthan_10000/Vc_over_10000_chr_overlap_21.fasta	/lustre04/scratch/acuenod/household/01_data/16_public_seqs/long_reads/blast_chr/Vc_overlaps_biggerthan_10000/Vc_over_10000_chr_overlap_30.fasta	99.9351	4	4
/lustre04/scratch/acuenod/household/01_data/16_public_seqs/long_reads/blast_chr/Vc_overlaps_biggerthan_10000/Vc_over_10000_chr_overlap_21.fasta	/lustre04/scratch/acuenod/household/01_data/16_public_seqs/long_reads/blast_chr/Vc_overlaps_biggerthan_10000/Vc_over_10000_chr_overlap_1.fasta	99.929	4	4
/lustre04/scratch/acuenod/household/01_data/16_public_seqs/long_reads/blast_chr/Vc_overlaps_biggerthan_10000/Vc_over_10000_chr_overlap_21.fasta	/lustre04/scratch/acuenod/household/01_data/16_public_seqs/long_reads/blast_chr/Vc_overlaps_biggerthan_10000/Vc_over_10000_chr_overlap_19.fasta	99.9279	4	4
/lustre04/scratch/acuenod/household/01_data/16_public_seqs/long_reads/blast_chr/Vc_overlaps_biggerthan_10000/Vc_over_10000_chr_overlap_21.fasta	/lustre04/scratch/acuenod/household/01_data/16_public_seqs/long_reads/blast_chr/Vc_overlaps_biggerthan_10000/Vc_over_10000_chr_overlap_2.fasta	99.8631	4	4
/lustre04/scratch/acuenod/household/01_data/16_public_seqs/long_reads/blast_chr/Vc_overlaps_biggerthan_10000/Vc_over_10000_chr_overlap_21.fasta	/lustre04/scratch/acuenod/household/01_data/16_public_seqs/long_reads/blast_chr/Vc_overlaps_biggerthan_10000/Vc_over_10000_chr_overlap_33.fasta	99.7404	4	4
/lustre04/scratch/acuenod/household/01_data/16_public_seqs/long_reads/blast_chr/Vc_overlaps_biggerthan_10000/Vc_over_10000_chr_overlap_21.fasta	/lustre04/scratch/acuenod/household/01_data/16_public_seqs/long_reads/blast_chr/Vc_overlaps_biggerthan_10000/Vc_over_10000_chr_overlap_7.fasta	99.7359	4	4
/lustre04/scratch/acuenod/household/01_data/16_public_seqs/long_reads/blast_chr/Vc_overlaps_biggerthan_10000/Vc_over_10000_chr_overlap_21.fasta	/lustre04/scratch/acuenod/household/01_data/16_public_seqs/long_reads/blast_chr/Vc_overlaps_biggerthan_10000/Vc_over_10000_chr_overlap_32.fasta	99.7153	4	4
/lustre04/scratch/acuenod/household/01_data/16_public_seqs/long_reads/blast_chr/Vc_overlaps_biggerthan_10000/Vc_over_10000_chr_overlap_21.fasta	/lustre04/scratch/acuenod/household/01_data/16_public_seqs/long_reads/blast_chr/Vc_overlaps_biggerthan_10000/Vc_over_10000_chr_overlap_3.fasta	99.68	4	4
/lustre04/scratch/acuenod/household/01_data/16_public_seqs/long_reads/blast_chr/Vc_overlaps_biggerthan_10000/Vc_over_10000_chr_overlap_21.fasta	/lustre04/scratch/acuenod/household/01_data/16_public_seqs/long_reads/blast_chr/Vc_overlaps_biggerthan_10000/Vc_over_10000_chr_overlap_34.fasta	99.4981	4	4
/lustre04/scratch/acuenod/household/01_data/16_public_seqs/long_reads/blast_chr/Vc_overlaps_biggerthan_10000/Vc_over_10000_chr_overlap_21.fasta	/lustre04/scratch/acuenod/household/01_data/05_blast/output/VP/VSP-I_114Vc01.fasta	99.3574	4	4
/lustre04/scratch/acuenod/household/01_data/16_public_seqs/long_reads/blast_chr/Vc_overlaps_biggerthan_10000/Vc_over_10000_chr_overlap_21.fasta	/lustre04/scratch/acuenod/household/01_data/16_public_seqs/long_reads/blast_chr/Vc_overlaps_biggerthan_10000/Vc_over_10000_chr_overlap_4.fasta	99.0688	4	4
/lustre04/scratch/acuenod/household/01_data/16_public_seqs/long_reads/blast_chr/Vc_overlaps_biggerthan_10000/Vc_over_10000_chr_overlap_21.fasta	/lustre04/scratch/acuenod/household/01_data/16_public_seqs/long_reads/blast_chr/Vc_overlaps_biggerthan_10000/Vc_over_10000_chr_overlap_5.fasta	96.5258	4	4
/lustre04/scratch/acuenod/household/01_data/16_public_seqs/long_reads/blast_chr/Vc_overlaps_biggerthan_10000/Vc_over_10000_chr_overlap_21.fasta	/lustre04/scratch/acuenod/household/01_data/16_public_seqs/long_reads/blast_chr/Vc_overlaps_biggerthan_10000/Vc_over_10000_chr_overlap_6.fasta	96.0579	3	4
/lustre04/scratch/acuenod/household/01_data/16_public_seqs/long_reads/blast_chr/Vc_overlaps_biggerthan_10000/Vc_over_10000_chr_overlap_22.fasta	/lustre04/scratch/acuenod/household/01_data/16_public_seqs/long_reads/blast_chr/Vc_overlaps_biggerthan_10000/Vc_over_10000_chr_overlap_22.fasta	100	4	4
/lustre04/scratch/acuenod/household/01_data/16_public_seqs/long_reads/blast_chr/Vc_overlaps_biggerthan_10000/Vc_over_10000_chr_overlap_22.fasta	/lustre04/scratch/acuenod/household/01_data/16_public_seqs/long_reads/blast_chr/Vc_overlaps_biggerthan_10000/Vc_over_10000_chr_overlap_10.fasta	100	4	4
/lustre04/scratch/acuenod/household/01_data/16_public_seqs/long_reads/blast_chr/Vc_overlaps_biggerthan_10000/Vc_over_10000_chr_overlap_22.fasta	/lustre04/scratch/acuenod/household/01_data/16_public_seqs/long_reads/blast_chr/Vc_overlaps_biggerthan_10000/Vc_over_10000_chr_overlap_18.fasta	100	4	4
/lustre04/scratch/acuenod/household/01_data/16_public_seqs/long_reads/blast_chr/Vc_overlaps_biggerthan_10000/Vc_over_10000_chr_overlap_22.fasta	/lustre04/scratch/acuenod/household/01_data/16_public_seqs/long_reads/blast_chr/Vc_overlaps_biggerthan_10000/Vc_over_10000_chr_overlap_17.fasta	100	4	4
/lustre04/scratch/acuenod/household/01_data/16_public_seqs/long_reads/blast_chr/Vc_overlaps_biggerthan_10000/Vc_over_10000_chr_overlap_22.fasta	/lustre04/scratch/acuenod/household/01_data/16_public_seqs/long_reads/blast_chr/Vc_overlaps_biggerthan_10000/Vc_over_10000_chr_overlap_11.fasta	99.9935	4	4
/lustre04/scratch/acuenod/household/01_data/16_public_seqs/long_reads/blast_chr/Vc_overlaps_biggerthan_10000/Vc_over_10000_chr_overlap_22.fasta	/lustre04/scratch/acuenod/household/01_data/16_public_seqs/long_reads/blast_chr/Vc_overlaps_biggerthan_10000/Vc_over_10000_chr_overlap_16.fasta	99.9934	4	4
/lustre04/scratch/acuenod/household/01_data/16_public_seqs/long_reads/blast_chr/Vc_overlaps_biggerthan_10000/Vc_over_10000_chr_overlap_22.fasta	/lustre04/scratch/acuenod/household/01_data/16_public_seqs/long_reads/blast_chr/Vc_overlaps_biggerthan_10000/Vc_over_10000_chr_overlap_20.fasta	99.9901	4	4
/lustre04/scratch/acuenod/household/01_data/16_public_seqs/long_reads/blast_chr/Vc_overlaps_biggerthan_10000/Vc_over_10000_chr_overlap_22.fasta	/lustre04/scratch/acuenod/household/01_data/16_public_seqs/long_reads/blast_chr/Vc_overlaps_biggerthan_10000/Vc_over_10000_chr_overlap_13.fasta	99.9867	3	4
/lustre04/scratch/acuenod/household/01_data/16_public_seqs/long_reads/blast_chr/Vc_overlaps_biggerthan_10000/Vc_over_10000_chr_overlap_22.fasta	/lustre04/scratch/acuenod/household/01_data/16_public_seqs/long_reads/blast_chr/Vc_overlaps_biggerthan_10000/Vc_over_10000_chr_overlap_14.fasta	99.9867	4	4
/lustre04/scratch/acuenod/household/01_data/16_public_seqs/long_reads/blast_chr/Vc_overlaps_biggerthan_10000/Vc_over_10000_chr_overlap_22.fasta	/lustre04/scratch/acuenod/household/01_data/16_public_seqs/long_reads/blast_chr/Vc_overlaps_biggerthan_10000/Vc_over_10000_chr_overlap_12.fasta	99.9835	4	4
/lustre04/scratch/acuenod/household/01_data/16_public_seqs/long_reads/blast_chr/Vc_overlaps_biggerthan_10000/Vc_over_10000_chr_overlap_22.fasta	/lustre04/scratch/acuenod/household/01_data/03_bakta/12kb_overlap/overlap_134Vc041_134Vc042.fasta	99.9835	4	4
/lustre04/scratch/acuenod/household/01_data/16_public_seqs/long_reads/blast_chr/Vc_overlaps_biggerthan_10000/Vc_over_10000_chr_overlap_22.fasta	/lustre04/scratch/acuenod/household/01_data/16_public_seqs/long_reads/blast_chr/Vc_overlaps_biggerthan_10000/Vc_over_10000_chr_overlap_9.fasta	99.9835	4	4
/lustre04/scratch/acuenod/household/01_data/16_public_seqs/long_reads/blast_chr/Vc_overlaps_biggerthan_10000/Vc_over_10000_chr_overlap_22.fasta	/lustre04/scratch/acuenod/household/01_data/16_public_seqs/long_reads/blast_chr/Vc_overlaps_biggerthan_10000/Vc_over_10000_chr_overlap_31.fasta	99.8345	4	4
/lustre04/scratch/acuenod/household/01_data/16_public_seqs/long_reads/blast_chr/Vc_overlaps_biggerthan_10000/Vc_over_10000_chr_overlap_22.fasta	/lustre04/scratch/acuenod/household/01_data/16_public_seqs/long_reads/blast_chr/Vc_overlaps_biggerthan_10000/Vc_over_10000_chr_overlap_35.fasta	99.7693	3	4
/lustre04/scratch/acuenod/household/01_data/16_public_seqs/long_reads/blast_chr/Vc_overlaps_biggerthan_10000/Vc_over_10000_chr_overlap_23.fasta	/lustre04/scratch/acuenod/household/01_data/16_public_seqs/long_reads/blast_chr/Vc_overlaps_biggerthan_10000/Vc_over_10000_chr_overlap_23.fasta	100	4	4
/lustre04/scratch/acuenod/household/01_data/16_public_seqs/long_reads/blast_chr/Vc_overlaps_biggerthan_10000/Vc_over_10000_chr_overlap_23.fasta	/lustre04/scratch/acuenod/household/01_data/16_public_seqs/long_reads/blast_chr/Vc_overlaps_biggerthan_10000/Vc_over_10000_chr_overlap_25.fasta	99.9623	4	4
/lustre04/scratch/acuenod/household/01_data/16_public_seqs/long_reads/blast_chr/Vc_overlaps_biggerthan_10000/Vc_over_10000_chr_overlap_23.fasta	/lustre04/scratch/acuenod/household/01_data/16_public_seqs/long_reads/blast_chr/Vc_overlaps_biggerthan_10000/Vc_over_10000_chr_overlap_30.fasta	99.9587	4	4
/lustre04/scratch/acuenod/household/01_data/16_public_seqs/long_reads/blast_chr/Vc_overlaps_biggerthan_10000/Vc_over_10000_chr_overlap_23.fasta	/lustre04/scratch/acuenod/household/01_data/16_public_seqs/long_reads/blast_chr/Vc_overlaps_biggerthan_10000/Vc_over_10000_chr_overlap_21.fasta	99.9527	4	4
/lustre04/scratch/acuenod/household/01_data/16_public_seqs/long_reads/blast_chr/Vc_overlaps_biggerthan_10000/Vc_over_10000_chr_overlap_23.fasta	/lustre04/scratch/acuenod/household/01_data/16_public_seqs/long_reads/blast_chr/Vc_overlaps_biggerthan_10000/Vc_over_10000_chr_overlap_15.fasta	99.9527	4	4
/lustre04/scratch/acuenod/household/01_data/16_public_seqs/long_reads/blast_chr/Vc_overlaps_biggerthan_10000/Vc_over_10000_chr_overlap_23.fasta	/lustre04/scratch/acuenod/household/01_data/16_public_seqs/long_reads/blast_chr/Vc_overlaps_biggerthan_10000/Vc_over_10000_chr_overlap_28.fasta	99.9491	4	4
/lustre04/scratch/acuenod/household/01_data/16_public_seqs/long_reads/blast_chr/Vc_overlaps_biggerthan_10000/Vc_over_10000_chr_overlap_23.fasta	/lustre04/scratch/acuenod/household/01_data/16_public_seqs/long_reads/blast_chr/Vc_overlaps_biggerthan_10000/Vc_over_10000_chr_overlap_29.fasta	99.9491	4	4
/lustre04/scratch/acuenod/household/01_data/16_public_seqs/long_reads/blast_chr/Vc_overlaps_biggerthan_10000/Vc_over_10000_chr_overlap_23.fasta	/lustre04/scratch/acuenod/household/01_data/16_public_seqs/long_reads/blast_chr/Vc_overlaps_biggerthan_10000/Vc_over_10000_chr_overlap_8.fasta	99.9491	4	4
/lustre04/scratch/acuenod/household/01_data/16_public_seqs/long_reads/blast_chr/Vc_overlaps_biggerthan_10000/Vc_over_10000_chr_overlap_23.fasta	/lustre04/scratch/acuenod/household/01_data/16_public_seqs/long_reads/blast_chr/Vc_overlaps_biggerthan_10000/Vc_over_10000_chr_overlap_19.fasta	99.9486	4	4
/lustre04/scratch/acuenod/household/01_data/16_public_seqs/long_reads/blast_chr/Vc_overlaps_biggerthan_10000/Vc_over_10000_chr_overlap_23.fasta	/lustre04/scratch/acuenod/household/01_data/16_public_seqs/long_reads/blast_chr/Vc_overlaps_biggerthan_10000/Vc_over_10000_chr_overlap_27.fasta	99.9457	4	4
/lustre04/scratch/acuenod/household/01_data/16_public_seqs/long_reads/blast_chr/Vc_overlaps_biggerthan_10000/Vc_over_10000_chr_overlap_23.fasta	/lustre04/scratch/acuenod/household/01_data/16_public_seqs/long_reads/blast_chr/Vc_overlaps_biggerthan_10000/Vc_over_10000_chr_overlap_26.fasta	99.9457	4	4
/lustre04/scratch/acuenod/household/01_data/16_public_seqs/long_reads/blast_chr/Vc_overlaps_biggerthan_10000/Vc_over_10000_chr_overlap_23.fasta	/lustre04/scratch/acuenod/household/01_data/16_public_seqs/long_reads/blast_chr/Vc_overlaps_biggerthan_10000/Vc_over_10000_chr_overlap_24.fasta	99.9421	4	4
/lustre04/scratch/acuenod/household/01_data/16_public_seqs/long_reads/blast_chr/Vc_overlaps_biggerthan_10000/Vc_over_10000_chr_overlap_23.fasta	/lustre04/scratch/acuenod/household/01_data/16_public_seqs/long_reads/blast_chr/Vc_overlaps_biggerthan_10000/Vc_over_10000_chr_overlap_1.fasta	99.9357	4	4
/lustre04/scratch/acuenod/household/01_data/16_public_seqs/long_reads/blast_chr/Vc_overlaps_biggerthan_10000/Vc_over_10000_chr_overlap_23.fasta	/lustre04/scratch/acuenod/household/01_data/16_public_seqs/long_reads/blast_chr/Vc_overlaps_biggerthan_10000/Vc_over_10000_chr_overlap_2.fasta	99.8559	4	4
/lustre04/scratch/acuenod/household/01_data/16_public_seqs/long_reads/blast_chr/Vc_overlaps_biggerthan_10000/Vc_over_10000_chr_overlap_23.fasta	/lustre04/scratch/acuenod/household/01_data/16_public_seqs/long_reads/blast_chr/Vc_overlaps_biggerthan_10000/Vc_over_10000_chr_overlap_7.fasta	99.7544	4	4
/lustre04/scratch/acuenod/household/01_data/16_public_seqs/long_reads/blast_chr/Vc_overlaps_biggerthan_10000/Vc_over_10000_chr_overlap_23.fasta	/lustre04/scratch/acuenod/household/01_data/16_public_seqs/long_reads/blast_chr/Vc_overlaps_biggerthan_10000/Vc_over_10000_chr_overlap_32.fasta	99.7351	4	4
/lustre04/scratch/acuenod/household/01_data/16_public_seqs/long_reads/blast_chr/Vc_overlaps_biggerthan_10000/Vc_over_10000_chr_overlap_23.fasta	/lustre04/scratch/acuenod/household/01_data/16_public_seqs/long_reads/blast_chr/Vc_overlaps_biggerthan_10000/Vc_over_10000_chr_overlap_33.fasta	99.7277	4	4
/lustre04/scratch/acuenod/household/01_data/16_public_seqs/long_reads/blast_chr/Vc_overlaps_biggerthan_10000/Vc_over_10000_chr_overlap_23.fasta	/lustre04/scratch/acuenod/household/01_data/16_public_seqs/long_reads/blast_chr/Vc_overlaps_biggerthan_10000/Vc_over_10000_chr_overlap_3.fasta	99.6813	4	4
/lustre04/scratch/acuenod/household/01_data/16_public_seqs/long_reads/blast_chr/Vc_overlaps_biggerthan_10000/Vc_over_10000_chr_overlap_23.fasta	/lustre04/scratch/acuenod/household/01_data/16_public_seqs/long_reads/blast_chr/Vc_overlaps_biggerthan_10000/Vc_over_10000_chr_overlap_34.fasta	99.515	4	4
/lustre04/scratch/acuenod/household/01_data/16_public_seqs/long_reads/blast_chr/Vc_overlaps_biggerthan_10000/Vc_over_10000_chr_overlap_23.fasta	/lustre04/scratch/acuenod/household/01_data/05_blast/output/VP/VSP-I_114Vc01.fasta	99.3809	4	4
/lustre04/scratch/acuenod/household/01_data/16_public_seqs/long_reads/blast_chr/Vc_overlaps_biggerthan_10000/Vc_over_10000_chr_overlap_23.fasta	/lustre04/scratch/acuenod/household/01_data/16_public_seqs/long_reads/blast_chr/Vc_overlaps_biggerthan_10000/Vc_over_10000_chr_overlap_4.fasta	99.0679	4	4
/lustre04/scratch/acuenod/household/01_data/16_public_seqs/long_reads/blast_chr/Vc_overlaps_biggerthan_10000/Vc_over_10000_chr_overlap_23.fasta	/lustre04/scratch/acuenod/household/01_data/16_public_seqs/long_reads/blast_chr/Vc_overlaps_biggerthan_10000/Vc_over_10000_chr_overlap_5.fasta	96.5213	4	4
/lustre04/scratch/acuenod/household/01_data/16_public_seqs/long_reads/blast_chr/Vc_overlaps_biggerthan_10000/Vc_over_10000_chr_overlap_23.fasta	/lustre04/scratch/acuenod/household/01_data/16_public_seqs/long_reads/blast_chr/Vc_overlaps_biggerthan_10000/Vc_over_10000_chr_overlap_6.fasta	96.0833	3	4
/lustre04/scratch/acuenod/household/01_data/16_public_seqs/long_reads/blast_chr/Vc_overlaps_biggerthan_10000/Vc_over_10000_chr_overlap_24.fasta	/lustre04/scratch/acuenod/household/01_data/16_public_seqs/long_reads/blast_chr/Vc_overlaps_biggerthan_10000/Vc_over_10000_chr_overlap_24.fasta	100	4	4
/lustre04/scratch/acuenod/household/01_data/16_public_seqs/long_reads/blast_chr/Vc_overlaps_biggerthan_10000/Vc_over_10000_chr_overlap_24.fasta	/lustre04/scratch/acuenod/household/01_data/16_public_seqs/long_reads/blast_chr/Vc_overlaps_biggerthan_10000/Vc_over_10000_chr_overlap_30.fasta	99.9835	4	4
/lustre04/scratch/acuenod/household/01_data/16_public_seqs/long_reads/blast_chr/Vc_overlaps_biggerthan_10000/Vc_over_10000_chr_overlap_24.fasta	/lustre04/scratch/acuenod/household/01_data/16_public_seqs/long_reads/blast_chr/Vc_overlaps_biggerthan_10000/Vc_over_10000_chr_overlap_26.fasta	99.983	4	4
/lustre04/scratch/acuenod/household/01_data/16_public_seqs/long_reads/blast_chr/Vc_overlaps_biggerthan_10000/Vc_over_10000_chr_overlap_24.fasta	/lustre04/scratch/acuenod/household/01_data/16_public_seqs/long_reads/blast_chr/Vc_overlaps_biggerthan_10000/Vc_over_10000_chr_overlap_27.fasta	99.976	4	4
/lustre04/scratch/acuenod/household/01_data/16_public_seqs/long_reads/blast_chr/Vc_overlaps_biggerthan_10000/Vc_over_10000_chr_overlap_24.fasta	/lustre04/scratch/acuenod/household/01_data/16_public_seqs/long_reads/blast_chr/Vc_overlaps_biggerthan_10000/Vc_over_10000_chr_overlap_29.fasta	99.9731	4	4
/lustre04/scratch/acuenod/household/01_data/16_public_seqs/long_reads/blast_chr/Vc_overlaps_biggerthan_10000/Vc_over_10000_chr_overlap_24.fasta	/lustre04/scratch/acuenod/household/01_data/16_public_seqs/long_reads/blast_chr/Vc_overlaps_biggerthan_10000/Vc_over_10000_chr_overlap_8.fasta	99.9731	4	4
/lustre04/scratch/acuenod/household/01_data/16_public_seqs/long_reads/blast_chr/Vc_overlaps_biggerthan_10000/Vc_over_10000_chr_overlap_24.fasta	/lustre04/scratch/acuenod/household/01_data/16_public_seqs/long_reads/blast_chr/Vc_overlaps_biggerthan_10000/Vc_over_10000_chr_overlap_25.fasta	99.9665	4	4
/lustre04/scratch/acuenod/household/01_data/16_public_seqs/long_reads/blast_chr/Vc_overlaps_biggerthan_10000/Vc_over_10000_chr_overlap_24.fasta	/lustre04/scratch/acuenod/household/01_data/16_public_seqs/long_reads/blast_chr/Vc_overlaps_biggerthan_10000/Vc_over_10000_chr_overlap_28.fasta	99.9598	4	4
/lustre04/scratch/acuenod/household/01_data/16_public_seqs/long_reads/blast_chr/Vc_overlaps_biggerthan_10000/Vc_over_10000_chr_overlap_24.fasta	/lustre04/scratch/acuenod/household/01_data/16_public_seqs/long_reads/blast_chr/Vc_overlaps_biggerthan_10000/Vc_over_10000_chr_overlap_15.fasta	99.9555	4	4
/lustre04/scratch/acuenod/household/01_data/16_public_seqs/long_reads/blast_chr/Vc_overlaps_biggerthan_10000/Vc_over_10000_chr_overlap_24.fasta	/lustre04/scratch/acuenod/household/01_data/05_blast/output/VP/VSP-I_114Vc01.fasta	99.9489	4	4
/lustre04/scratch/acuenod/household/01_data/16_public_seqs/long_reads/blast_chr/Vc_overlaps_biggerthan_10000/Vc_over_10000_chr_overlap_24.fasta	/lustre04/scratch/acuenod/household/01_data/16_public_seqs/long_reads/blast_chr/Vc_overlaps_biggerthan_10000/Vc_over_10000_chr_overlap_21.fasta	99.9419	4	4
/lustre04/scratch/acuenod/household/01_data/16_public_seqs/long_reads/blast_chr/Vc_overlaps_biggerthan_10000/Vc_over_10000_chr_overlap_24.fasta	/lustre04/scratch/acuenod/household/01_data/16_public_seqs/long_reads/blast_chr/Vc_overlaps_biggerthan_10000/Vc_over_10000_chr_overlap_23.fasta	99.9362	4	4
/lustre04/scratch/acuenod/household/01_data/16_public_seqs/long_reads/blast_chr/Vc_overlaps_biggerthan_10000/Vc_over_10000_chr_overlap_24.fasta	/lustre04/scratch/acuenod/household/01_data/16_public_seqs/long_reads/blast_chr/Vc_overlaps_biggerthan_10000/Vc_over_10000_chr_overlap_19.fasta	99.9267	4	4
/lustre04/scratch/acuenod/household/01_data/16_public_seqs/long_reads/blast_chr/Vc_overlaps_biggerthan_10000/Vc_over_10000_chr_overlap_24.fasta	/lustre04/scratch/acuenod/household/01_data/16_public_seqs/long_reads/blast_chr/Vc_overlaps_biggerthan_10000/Vc_over_10000_chr_overlap_1.fasta	99.9116	4	4
/lustre04/scratch/acuenod/household/01_data/16_public_seqs/long_reads/blast_chr/Vc_overlaps_biggerthan_10000/Vc_over_10000_chr_overlap_24.fasta	/lustre04/scratch/acuenod/household/01_data/16_public_seqs/long_reads/blast_chr/Vc_overlaps_biggerthan_10000/Vc_over_10000_chr_overlap_2.fasta	99.8271	4	4
/lustre04/scratch/acuenod/household/01_data/16_public_seqs/long_reads/blast_chr/Vc_overlaps_biggerthan_10000/Vc_over_10000_chr_overlap_24.fasta	/lustre04/scratch/acuenod/household/01_data/16_public_seqs/long_reads/blast_chr/Vc_overlaps_biggerthan_10000/Vc_over_10000_chr_overlap_7.fasta	99.7162	4	4
/lustre04/scratch/acuenod/household/01_data/16_public_seqs/long_reads/blast_chr/Vc_overlaps_biggerthan_10000/Vc_over_10000_chr_overlap_24.fasta	/lustre04/scratch/acuenod/household/01_data/16_public_seqs/long_reads/blast_chr/Vc_overlaps_biggerthan_10000/Vc_over_10000_chr_overlap_3.fasta	99.6586	4	4
/lustre04/scratch/acuenod/household/01_data/16_public_seqs/long_reads/blast_chr/Vc_overlaps_biggerthan_10000/Vc_over_10000_chr_overlap_24.fasta	/lustre04/scratch/acuenod/household/01_data/16_public_seqs/long_reads/blast_chr/Vc_overlaps_biggerthan_10000/Vc_over_10000_chr_overlap_32.fasta	99.6586	4	4
/lustre04/scratch/acuenod/household/01_data/16_public_seqs/long_reads/blast_chr/Vc_overlaps_biggerthan_10000/Vc_over_10000_chr_overlap_24.fasta	/lustre04/scratch/acuenod/household/01_data/16_public_seqs/long_reads/blast_chr/Vc_overlaps_biggerthan_10000/Vc_over_10000_chr_overlap_33.fasta	99.6532	4	4
/lustre04/scratch/acuenod/household/01_data/16_public_seqs/long_reads/blast_chr/Vc_overlaps_biggerthan_10000/Vc_over_10000_chr_overlap_24.fasta	/lustre04/scratch/acuenod/household/01_data/16_public_seqs/long_reads/blast_chr/Vc_overlaps_biggerthan_10000/Vc_over_10000_chr_overlap_34.fasta	99.4426	4	4
/lustre04/scratch/acuenod/household/01_data/16_public_seqs/long_reads/blast_chr/Vc_overlaps_biggerthan_10000/Vc_over_10000_chr_overlap_24.fasta	/lustre04/scratch/acuenod/household/01_data/16_public_seqs/long_reads/blast_chr/Vc_overlaps_biggerthan_10000/Vc_over_10000_chr_overlap_4.fasta	98.9118	4	4
/lustre04/scratch/acuenod/household/01_data/16_public_seqs/long_reads/blast_chr/Vc_overlaps_biggerthan_10000/Vc_over_10000_chr_overlap_24.fasta	/lustre04/scratch/acuenod/household/01_data/16_public_seqs/long_reads/blast_chr/Vc_overlaps_biggerthan_10000/Vc_over_10000_chr_overlap_6.fasta	98.0005	2	4
/lustre04/scratch/acuenod/household/01_data/16_public_seqs/long_reads/blast_chr/Vc_overlaps_biggerthan_10000/Vc_over_10000_chr_overlap_24.fasta	/lustre04/scratch/acuenod/household/01_data/16_public_seqs/long_reads/blast_chr/Vc_overlaps_biggerthan_10000/Vc_over_10000_chr_overlap_5.fasta	97.6471	3	4
/lustre04/scratch/acuenod/household/01_data/16_public_seqs/long_reads/blast_chr/Vc_overlaps_biggerthan_10000/Vc_over_10000_chr_overlap_25.fasta	/lustre04/scratch/acuenod/household/01_data/16_public_seqs/long_reads/blast_chr/Vc_overlaps_biggerthan_10000/Vc_over_10000_chr_overlap_25.fasta	100	4	4
/lustre04/scratch/acuenod/household/01_data/16_public_seqs/long_reads/blast_chr/Vc_overlaps_biggerthan_10000/Vc_over_10000_chr_overlap_25.fasta	/lustre04/scratch/acuenod/household/01_data/16_public_seqs/long_reads/blast_chr/Vc_overlaps_biggerthan_10000/Vc_over_10000_chr_overlap_30.fasta	99.9829	4	4
/lustre04/scratch/acuenod/household/01_data/16_public_seqs/long_reads/blast_chr/Vc_overlaps_biggerthan_10000/Vc_over_10000_chr_overlap_25.fasta	/lustre04/scratch/acuenod/household/01_data/05_blast/output/VP/VSP-I_114Vc01.fasta	99.9794	4	4
/lustre04/scratch/acuenod/household/01_data/16_public_seqs/long_reads/blast_chr/Vc_overlaps_biggerthan_10000/Vc_over_10000_chr_overlap_25.fasta	/lustre04/scratch/acuenod/household/01_data/16_public_seqs/long_reads/blast_chr/Vc_overlaps_biggerthan_10000/Vc_over_10000_chr_overlap_29.fasta	99.9738	4	4
/lustre04/scratch/acuenod/household/01_data/16_public_seqs/long_reads/blast_chr/Vc_overlaps_biggerthan_10000/Vc_over_10000_chr_overlap_25.fasta	/lustre04/scratch/acuenod/household/01_data/16_public_seqs/long_reads/blast_chr/Vc_overlaps_biggerthan_10000/Vc_over_10000_chr_overlap_26.fasta	99.97	4	4
/lustre04/scratch/acuenod/household/01_data/16_public_seqs/long_reads/blast_chr/Vc_overlaps_biggerthan_10000/Vc_over_10000_chr_overlap_25.fasta	/lustre04/scratch/acuenod/household/01_data/16_public_seqs/long_reads/blast_chr/Vc_overlaps_biggerthan_10000/Vc_over_10000_chr_overlap_24.fasta	99.9665	4	4
/lustre04/scratch/acuenod/household/01_data/16_public_seqs/long_reads/blast_chr/Vc_overlaps_biggerthan_10000/Vc_over_10000_chr_overlap_25.fasta	/lustre04/scratch/acuenod/household/01_data/16_public_seqs/long_reads/blast_chr/Vc_overlaps_biggerthan_10000/Vc_over_10000_chr_overlap_28.fasta	99.9604	4	4
/lustre04/scratch/acuenod/household/01_data/16_public_seqs/long_reads/blast_chr/Vc_overlaps_biggerthan_10000/Vc_over_10000_chr_overlap_25.fasta	/lustre04/scratch/acuenod/household/01_data/16_public_seqs/long_reads/blast_chr/Vc_overlaps_biggerthan_10000/Vc_over_10000_chr_overlap_8.fasta	99.9601	4	4
/lustre04/scratch/acuenod/household/01_data/16_public_seqs/long_reads/blast_chr/Vc_overlaps_biggerthan_10000/Vc_over_10000_chr_overlap_25.fasta	/lustre04/scratch/acuenod/household/01_data/16_public_seqs/long_reads/blast_chr/Vc_overlaps_biggerthan_10000/Vc_over_10000_chr_overlap_23.fasta	99.9561	4	4
/lustre04/scratch/acuenod/household/01_data/16_public_seqs/long_reads/blast_chr/Vc_overlaps_biggerthan_10000/Vc_over_10000_chr_overlap_25.fasta	/lustre04/scratch/acuenod/household/01_data/16_public_seqs/long_reads/blast_chr/Vc_overlaps_biggerthan_10000/Vc_over_10000_chr_overlap_21.fasta	99.9433	4	4
/lustre04/scratch/acuenod/household/01_data/16_public_seqs/long_reads/blast_chr/Vc_overlaps_biggerthan_10000/Vc_over_10000_chr_overlap_25.fasta	/lustre04/scratch/acuenod/household/01_data/16_public_seqs/long_reads/blast_chr/Vc_overlaps_biggerthan_10000/Vc_over_10000_chr_overlap_27.fasta	99.9416	4	4
/lustre04/scratch/acuenod/household/01_data/16_public_seqs/long_reads/blast_chr/Vc_overlaps_biggerthan_10000/Vc_over_10000_chr_overlap_25.fasta	/lustre04/scratch/acuenod/household/01_data/16_public_seqs/long_reads/blast_chr/Vc_overlaps_biggerthan_10000/Vc_over_10000_chr_overlap_15.fasta	99.9354	4	4
/lustre04/scratch/acuenod/household/01_data/16_public_seqs/long_reads/blast_chr/Vc_overlaps_biggerthan_10000/Vc_over_10000_chr_overlap_25.fasta	/lustre04/scratch/acuenod/household/01_data/16_public_seqs/long_reads/blast_chr/Vc_overlaps_biggerthan_10000/Vc_over_10000_chr_overlap_1.fasta	99.9326	4	4
/lustre04/scratch/acuenod/household/01_data/16_public_seqs/long_reads/blast_chr/Vc_overlaps_biggerthan_10000/Vc_over_10000_chr_overlap_25.fasta	/lustre04/scratch/acuenod/household/01_data/16_public_seqs/long_reads/blast_chr/Vc_overlaps_biggerthan_10000/Vc_over_10000_chr_overlap_19.fasta	99.9197	4	4
/lustre04/scratch/acuenod/household/01_data/16_public_seqs/long_reads/blast_chr/Vc_overlaps_biggerthan_10000/Vc_over_10000_chr_overlap_25.fasta	/lustre04/scratch/acuenod/household/01_data/16_public_seqs/long_reads/blast_chr/Vc_overlaps_biggerthan_10000/Vc_over_10000_chr_overlap_2.fasta	99.8455	4	4
/lustre04/scratch/acuenod/household/01_data/16_public_seqs/long_reads/blast_chr/Vc_overlaps_biggerthan_10000/Vc_over_10000_chr_overlap_25.fasta	/lustre04/scratch/acuenod/household/01_data/16_public_seqs/long_reads/blast_chr/Vc_overlaps_biggerthan_10000/Vc_over_10000_chr_overlap_7.fasta	99.7477	4	4
/lustre04/scratch/acuenod/household/01_data/16_public_seqs/long_reads/blast_chr/Vc_overlaps_biggerthan_10000/Vc_over_10000_chr_overlap_25.fasta	/lustre04/scratch/acuenod/household/01_data/16_public_seqs/long_reads/blast_chr/Vc_overlaps_biggerthan_10000/Vc_over_10000_chr_overlap_3.fasta	99.6776	4	4
/lustre04/scratch/acuenod/household/01_data/16_public_seqs/long_reads/blast_chr/Vc_overlaps_biggerthan_10000/Vc_over_10000_chr_overlap_25.fasta	/lustre04/scratch/acuenod/household/01_data/16_public_seqs/long_reads/blast_chr/Vc_overlaps_biggerthan_10000/Vc_over_10000_chr_overlap_32.fasta	99.6621	4	4
/lustre04/scratch/acuenod/household/01_data/16_public_seqs/long_reads/blast_chr/Vc_overlaps_biggerthan_10000/Vc_over_10000_chr_overlap_25.fasta	/lustre04/scratch/acuenod/household/01_data/16_public_seqs/long_reads/blast_chr/Vc_overlaps_biggerthan_10000/Vc_over_10000_chr_overlap_33.fasta	99.645	4	4
/lustre04/scratch/acuenod/household/01_data/16_public_seqs/long_reads/blast_chr/Vc_overlaps_biggerthan_10000/Vc_over_10000_chr_overlap_25.fasta	/lustre04/scratch/acuenod/household/01_data/16_public_seqs/long_reads/blast_chr/Vc_overlaps_biggerthan_10000/Vc_over_10000_chr_overlap_34.fasta	99.4362	4	4
/lustre04/scratch/acuenod/household/01_data/16_public_seqs/long_reads/blast_chr/Vc_overlaps_biggerthan_10000/Vc_over_10000_chr_overlap_25.fasta	/lustre04/scratch/acuenod/household/01_data/16_public_seqs/long_reads/blast_chr/Vc_overlaps_biggerthan_10000/Vc_over_10000_chr_overlap_4.fasta	98.9254	4	4
/lustre04/scratch/acuenod/household/01_data/16_public_seqs/long_reads/blast_chr/Vc_overlaps_biggerthan_10000/Vc_over_10000_chr_overlap_25.fasta	/lustre04/scratch/acuenod/household/01_data/16_public_seqs/long_reads/blast_chr/Vc_overlaps_biggerthan_10000/Vc_over_10000_chr_overlap_6.fasta	98.0397	2	4
/lustre04/scratch/acuenod/household/01_data/16_public_seqs/long_reads/blast_chr/Vc_overlaps_biggerthan_10000/Vc_over_10000_chr_overlap_25.fasta	/lustre04/scratch/acuenod/household/01_data/16_public_seqs/long_reads/blast_chr/Vc_overlaps_biggerthan_10000/Vc_over_10000_chr_overlap_5.fasta	97.6732	3	4
/lustre04/scratch/acuenod/household/01_data/16_public_seqs/long_reads/blast_chr/Vc_overlaps_biggerthan_10000/Vc_over_10000_chr_overlap_26.fasta	/lustre04/scratch/acuenod/household/01_data/16_public_seqs/long_reads/blast_chr/Vc_overlaps_biggerthan_10000/Vc_over_10000_chr_overlap_26.fasta	100	4	4
/lustre04/scratch/acuenod/household/01_data/16_public_seqs/long_reads/blast_chr/Vc_overlaps_biggerthan_10000/Vc_over_10000_chr_overlap_26.fasta	/lustre04/scratch/acuenod/household/01_data/16_public_seqs/long_reads/blast_chr/Vc_overlaps_biggerthan_10000/Vc_over_10000_chr_overlap_24.fasta	99.9829	4	4
/lustre04/scratch/acuenod/household/01_data/16_public_seqs/long_reads/blast_chr/Vc_overlaps_biggerthan_10000/Vc_over_10000_chr_overlap_26.fasta	/lustre04/scratch/acuenod/household/01_data/16_public_seqs/long_reads/blast_chr/Vc_overlaps_biggerthan_10000/Vc_over_10000_chr_overlap_29.fasta	99.9765	4	4
/lustre04/scratch/acuenod/household/01_data/16_public_seqs/long_reads/blast_chr/Vc_overlaps_biggerthan_10000/Vc_over_10000_chr_overlap_26.fasta	/lustre04/scratch/acuenod/household/01_data/16_public_seqs/long_reads/blast_chr/Vc_overlaps_biggerthan_10000/Vc_over_10000_chr_overlap_8.fasta	99.9765	4	4
/lustre04/scratch/acuenod/household/01_data/16_public_seqs/long_reads/blast_chr/Vc_overlaps_biggerthan_10000/Vc_over_10000_chr_overlap_26.fasta	/lustre04/scratch/acuenod/household/01_data/16_public_seqs/long_reads/blast_chr/Vc_overlaps_biggerthan_10000/Vc_over_10000_chr_overlap_25.fasta	99.9699	4	4
/lustre04/scratch/acuenod/household/01_data/16_public_seqs/long_reads/blast_chr/Vc_overlaps_biggerthan_10000/Vc_over_10000_chr_overlap_26.fasta	/lustre04/scratch/acuenod/household/01_data/16_public_seqs/long_reads/blast_chr/Vc_overlaps_biggerthan_10000/Vc_over_10000_chr_overlap_30.fasta	99.9664	4	4
/lustre04/scratch/acuenod/household/01_data/16_public_seqs/long_reads/blast_chr/Vc_overlaps_biggerthan_10000/Vc_over_10000_chr_overlap_26.fasta	/lustre04/scratch/acuenod/household/01_data/16_public_seqs/long_reads/blast_chr/Vc_overlaps_biggerthan_10000/Vc_over_10000_chr_overlap_28.fasta	99.9632	4	4
/lustre04/scratch/acuenod/household/01_data/16_public_seqs/long_reads/blast_chr/Vc_overlaps_biggerthan_10000/Vc_over_10000_chr_overlap_26.fasta	/lustre04/scratch/acuenod/household/01_data/16_public_seqs/long_reads/blast_chr/Vc_overlaps_biggerthan_10000/Vc_over_10000_chr_overlap_27.fasta	99.958	4	4
/lustre04/scratch/acuenod/household/01_data/16_public_seqs/long_reads/blast_chr/Vc_overlaps_biggerthan_10000/Vc_over_10000_chr_overlap_26.fasta	/lustre04/scratch/acuenod/household/01_data/05_blast/output/VP/VSP-I_114Vc01.fasta	99.9523	4	4
/lustre04/scratch/acuenod/household/01_data/16_public_seqs/long_reads/blast_chr/Vc_overlaps_biggerthan_10000/Vc_over_10000_chr_overlap_26.fasta	/lustre04/scratch/acuenod/household/01_data/16_public_seqs/long_reads/blast_chr/Vc_overlaps_biggerthan_10000/Vc_over_10000_chr_overlap_15.fasta	99.9518	4	4
/lustre04/scratch/acuenod/household/01_data/16_public_seqs/long_reads/blast_chr/Vc_overlaps_biggerthan_10000/Vc_over_10000_chr_overlap_26.fasta	/lustre04/scratch/acuenod/household/01_data/16_public_seqs/long_reads/blast_chr/Vc_overlaps_biggerthan_10000/Vc_over_10000_chr_overlap_21.fasta	99.9454	4	4
/lustre04/scratch/acuenod/household/01_data/16_public_seqs/long_reads/blast_chr/Vc_overlaps_biggerthan_10000/Vc_over_10000_chr_overlap_26.fasta	/lustre04/scratch/acuenod/household/01_data/16_public_seqs/long_reads/blast_chr/Vc_overlaps_biggerthan_10000/Vc_over_10000_chr_overlap_23.fasta	99.9396	4	4
/lustre04/scratch/acuenod/household/01_data/16_public_seqs/long_reads/blast_chr/Vc_overlaps_biggerthan_10000/Vc_over_10000_chr_overlap_26.fasta	/lustre04/scratch/acuenod/household/01_data/16_public_seqs/long_reads/blast_chr/Vc_overlaps_biggerthan_10000/Vc_over_10000_chr_overlap_19.fasta	99.9162	4	4
/lustre04/scratch/acuenod/household/01_data/16_public_seqs/long_reads/blast_chr/Vc_overlaps_biggerthan_10000/Vc_over_10000_chr_overlap_26.fasta	/lustre04/scratch/acuenod/household/01_data/16_public_seqs/long_reads/blast_chr/Vc_overlaps_biggerthan_10000/Vc_over_10000_chr_overlap_1.fasta	99.915	4	4
/lustre04/scratch/acuenod/household/01_data/16_public_seqs/long_reads/blast_chr/Vc_overlaps_biggerthan_10000/Vc_over_10000_chr_overlap_26.fasta	/lustre04/scratch/acuenod/household/01_data/16_public_seqs/long_reads/blast_chr/Vc_overlaps_biggerthan_10000/Vc_over_10000_chr_overlap_2.fasta	99.8267	4	4
/lustre04/scratch/acuenod/household/01_data/16_public_seqs/long_reads/blast_chr/Vc_overlaps_biggerthan_10000/Vc_over_10000_chr_overlap_26.fasta	/lustre04/scratch/acuenod/household/01_data/16_public_seqs/long_reads/blast_chr/Vc_overlaps_biggerthan_10000/Vc_over_10000_chr_overlap_7.fasta	99.7157	4	4
/lustre04/scratch/acuenod/household/01_data/16_public_seqs/long_reads/blast_chr/Vc_overlaps_biggerthan_10000/Vc_over_10000_chr_overlap_26.fasta	/lustre04/scratch/acuenod/household/01_data/16_public_seqs/long_reads/blast_chr/Vc_overlaps_biggerthan_10000/Vc_over_10000_chr_overlap_3.fasta	99.6583	4	4
/lustre04/scratch/acuenod/household/01_data/16_public_seqs/long_reads/blast_chr/Vc_overlaps_biggerthan_10000/Vc_over_10000_chr_overlap_26.fasta	/lustre04/scratch/acuenod/household/01_data/16_public_seqs/long_reads/blast_chr/Vc_overlaps_biggerthan_10000/Vc_over_10000_chr_overlap_32.fasta	99.658	4	4
/lustre04/scratch/acuenod/household/01_data/16_public_seqs/long_reads/blast_chr/Vc_overlaps_biggerthan_10000/Vc_over_10000_chr_overlap_26.fasta	/lustre04/scratch/acuenod/household/01_data/16_public_seqs/long_reads/blast_chr/Vc_overlaps_biggerthan_10000/Vc_over_10000_chr_overlap_33.fasta	99.6526	4	4
/lustre04/scratch/acuenod/household/01_data/16_public_seqs/long_reads/blast_chr/Vc_overlaps_biggerthan_10000/Vc_over_10000_chr_overlap_26.fasta	/lustre04/scratch/acuenod/household/01_data/16_public_seqs/long_reads/blast_chr/Vc_overlaps_biggerthan_10000/Vc_over_10000_chr_overlap_34.fasta	99.4366	4	4
/lustre04/scratch/acuenod/household/01_data/16_public_seqs/long_reads/blast_chr/Vc_overlaps_biggerthan_10000/Vc_over_10000_chr_overlap_26.fasta	/lustre04/scratch/acuenod/household/01_data/16_public_seqs/long_reads/blast_chr/Vc_overlaps_biggerthan_10000/Vc_over_10000_chr_overlap_4.fasta	98.9154	4	4
/lustre04/scratch/acuenod/household/01_data/16_public_seqs/long_reads/blast_chr/Vc_overlaps_biggerthan_10000/Vc_over_10000_chr_overlap_26.fasta	/lustre04/scratch/acuenod/household/01_data/16_public_seqs/long_reads/blast_chr/Vc_overlaps_biggerthan_10000/Vc_over_10000_chr_overlap_6.fasta	98.0005	2	4
/lustre04/scratch/acuenod/household/01_data/16_public_seqs/long_reads/blast_chr/Vc_overlaps_biggerthan_10000/Vc_over_10000_chr_overlap_26.fasta	/lustre04/scratch/acuenod/household/01_data/16_public_seqs/long_reads/blast_chr/Vc_overlaps_biggerthan_10000/Vc_over_10000_chr_overlap_5.fasta	97.6162	3	4
/lustre04/scratch/acuenod/household/01_data/16_public_seqs/long_reads/blast_chr/Vc_overlaps_biggerthan_10000/Vc_over_10000_chr_overlap_27.fasta	/lustre04/scratch/acuenod/household/01_data/16_public_seqs/long_reads/blast_chr/Vc_overlaps_biggerthan_10000/Vc_over_10000_chr_overlap_27.fasta	100	4	4
/lustre04/scratch/acuenod/household/01_data/16_public_seqs/long_reads/blast_chr/Vc_overlaps_biggerthan_10000/Vc_over_10000_chr_overlap_27.fasta	/lustre04/scratch/acuenod/household/01_data/16_public_seqs/long_reads/blast_chr/Vc_overlaps_biggerthan_10000/Vc_over_10000_chr_overlap_15.fasta	99.98	4	4
/lustre04/scratch/acuenod/household/01_data/16_public_seqs/long_reads/blast_chr/Vc_overlaps_biggerthan_10000/Vc_over_10000_chr_overlap_27.fasta	/lustre04/scratch/acuenod/household/01_data/16_public_seqs/long_reads/blast_chr/Vc_overlaps_biggerthan_10000/Vc_over_10000_chr_overlap_24.fasta	99.9759	4	4
/lustre04/scratch/acuenod/household/01_data/16_public_seqs/long_reads/blast_chr/Vc_overlaps_biggerthan_10000/Vc_over_10000_chr_overlap_27.fasta	/lustre04/scratch/acuenod/household/01_data/16_public_seqs/long_reads/blast_chr/Vc_overlaps_biggerthan_10000/Vc_over_10000_chr_overlap_30.fasta	99.9594	4	4
/lustre04/scratch/acuenod/household/01_data/16_public_seqs/long_reads/blast_chr/Vc_overlaps_biggerthan_10000/Vc_over_10000_chr_overlap_27.fasta	/lustre04/scratch/acuenod/household/01_data/16_public_seqs/long_reads/blast_chr/Vc_overlaps_biggerthan_10000/Vc_over_10000_chr_overlap_26.fasta	99.958	4	4
/lustre04/scratch/acuenod/household/01_data/16_public_seqs/long_reads/blast_chr/Vc_overlaps_biggerthan_10000/Vc_over_10000_chr_overlap_27.fasta	/lustre04/scratch/acuenod/household/01_data/05_blast/output/VP/VSP-I_114Vc01.fasta	99.9523	4	4
/lustre04/scratch/acuenod/household/01_data/16_public_seqs/long_reads/blast_chr/Vc_overlaps_biggerthan_10000/Vc_over_10000_chr_overlap_27.fasta	/lustre04/scratch/acuenod/household/01_data/16_public_seqs/long_reads/blast_chr/Vc_overlaps_biggerthan_10000/Vc_over_10000_chr_overlap_8.fasta	99.9481	4	4
/lustre04/scratch/acuenod/household/01_data/16_public_seqs/long_reads/blast_chr/Vc_overlaps_biggerthan_10000/Vc_over_10000_chr_overlap_27.fasta	/lustre04/scratch/acuenod/household/01_data/16_public_seqs/long_reads/blast_chr/Vc_overlaps_biggerthan_10000/Vc_over_10000_chr_overlap_29.fasta	99.9481	4	4
/lustre04/scratch/acuenod/household/01_data/16_public_seqs/long_reads/blast_chr/Vc_overlaps_biggerthan_10000/Vc_over_10000_chr_overlap_27.fasta	/lustre04/scratch/acuenod/household/01_data/16_public_seqs/long_reads/blast_chr/Vc_overlaps_biggerthan_10000/Vc_over_10000_chr_overlap_21.fasta	99.9454	4	4
/lustre04/scratch/acuenod/household/01_data/16_public_seqs/long_reads/blast_chr/Vc_overlaps_biggerthan_10000/Vc_over_10000_chr_overlap_27.fasta	/lustre04/scratch/acuenod/household/01_data/16_public_seqs/long_reads/blast_chr/Vc_overlaps_biggerthan_10000/Vc_over_10000_chr_overlap_25.fasta	99.9415	4	4
/lustre04/scratch/acuenod/household/01_data/16_public_seqs/long_reads/blast_chr/Vc_overlaps_biggerthan_10000/Vc_over_10000_chr_overlap_27.fasta	/lustre04/scratch/acuenod/household/01_data/16_public_seqs/long_reads/blast_chr/Vc_overlaps_biggerthan_10000/Vc_over_10000_chr_overlap_23.fasta	99.9396	4	4
/lustre04/scratch/acuenod/household/01_data/16_public_seqs/long_reads/blast_chr/Vc_overlaps_biggerthan_10000/Vc_over_10000_chr_overlap_27.fasta	/lustre04/scratch/acuenod/household/01_data/16_public_seqs/long_reads/blast_chr/Vc_overlaps_biggerthan_10000/Vc_over_10000_chr_overlap_28.fasta	99.9348	4	4
/lustre04/scratch/acuenod/household/01_data/16_public_seqs/long_reads/blast_chr/Vc_overlaps_biggerthan_10000/Vc_over_10000_chr_overlap_27.fasta	/lustre04/scratch/acuenod/household/01_data/16_public_seqs/long_reads/blast_chr/Vc_overlaps_biggerthan_10000/Vc_over_10000_chr_overlap_1.fasta	99.915	4	4
/lustre04/scratch/acuenod/household/01_data/16_public_seqs/long_reads/blast_chr/Vc_overlaps_biggerthan_10000/Vc_over_10000_chr_overlap_27.fasta	/lustre04/scratch/acuenod/household/01_data/16_public_seqs/long_reads/blast_chr/Vc_overlaps_biggerthan_10000/Vc_over_10000_chr_overlap_19.fasta	99.902	4	4
/lustre04/scratch/acuenod/household/01_data/16_public_seqs/long_reads/blast_chr/Vc_overlaps_biggerthan_10000/Vc_over_10000_chr_overlap_27.fasta	/lustre04/scratch/acuenod/household/01_data/16_public_seqs/long_reads/blast_chr/Vc_overlaps_biggerthan_10000/Vc_over_10000_chr_overlap_2.fasta	99.8306	4	4
/lustre04/scratch/acuenod/household/01_data/16_public_seqs/long_reads/blast_chr/Vc_overlaps_biggerthan_10000/Vc_over_10000_chr_overlap_27.fasta	/lustre04/scratch/acuenod/household/01_data/16_public_seqs/long_reads/blast_chr/Vc_overlaps_biggerthan_10000/Vc_over_10000_chr_overlap_7.fasta	99.7197	4	4
/lustre04/scratch/acuenod/household/01_data/16_public_seqs/long_reads/blast_chr/Vc_overlaps_biggerthan_10000/Vc_over_10000_chr_overlap_27.fasta	/lustre04/scratch/acuenod/household/01_data/16_public_seqs/long_reads/blast_chr/Vc_overlaps_biggerthan_10000/Vc_over_10000_chr_overlap_32.fasta	99.6828	4	4
/lustre04/scratch/acuenod/household/01_data/16_public_seqs/long_reads/blast_chr/Vc_overlaps_biggerthan_10000/Vc_over_10000_chr_overlap_27.fasta	/lustre04/scratch/acuenod/household/01_data/16_public_seqs/long_reads/blast_chr/Vc_overlaps_biggerthan_10000/Vc_over_10000_chr_overlap_3.fasta	99.6621	4	4
/lustre04/scratch/acuenod/household/01_data/16_public_seqs/long_reads/blast_chr/Vc_overlaps_biggerthan_10000/Vc_over_10000_chr_overlap_27.fasta	/lustre04/scratch/acuenod/household/01_data/16_public_seqs/long_reads/blast_chr/Vc_overlaps_biggerthan_10000/Vc_over_10000_chr_overlap_33.fasta	99.6568	4	4
/lustre04/scratch/acuenod/household/01_data/16_public_seqs/long_reads/blast_chr/Vc_overlaps_biggerthan_10000/Vc_over_10000_chr_overlap_27.fasta	/lustre04/scratch/acuenod/household/01_data/16_public_seqs/long_reads/blast_chr/Vc_overlaps_biggerthan_10000/Vc_over_10000_chr_overlap_34.fasta	99.4607	4	4
/lustre04/scratch/acuenod/household/01_data/16_public_seqs/long_reads/blast_chr/Vc_overlaps_biggerthan_10000/Vc_over_10000_chr_overlap_27.fasta	/lustre04/scratch/acuenod/household/01_data/16_public_seqs/long_reads/blast_chr/Vc_overlaps_biggerthan_10000/Vc_over_10000_chr_overlap_4.fasta	98.9154	4	4
/lustre04/scratch/acuenod/household/01_data/16_public_seqs/long_reads/blast_chr/Vc_overlaps_biggerthan_10000/Vc_over_10000_chr_overlap_27.fasta	/lustre04/scratch/acuenod/household/01_data/16_public_seqs/long_reads/blast_chr/Vc_overlaps_biggerthan_10000/Vc_over_10000_chr_overlap_6.fasta	98.0005	2	4
/lustre04/scratch/acuenod/household/01_data/16_public_seqs/long_reads/blast_chr/Vc_overlaps_biggerthan_10000/Vc_over_10000_chr_overlap_27.fasta	/lustre04/scratch/acuenod/household/01_data/16_public_seqs/long_reads/blast_chr/Vc_overlaps_biggerthan_10000/Vc_over_10000_chr_overlap_5.fasta	97.6537	3	4
/lustre04/scratch/acuenod/household/01_data/16_public_seqs/long_reads/blast_chr/Vc_overlaps_biggerthan_10000/Vc_over_10000_chr_overlap_28.fasta	/lustre04/scratch/acuenod/household/01_data/16_public_seqs/long_reads/blast_chr/Vc_overlaps_biggerthan_10000/Vc_over_10000_chr_overlap_28.fasta	100	4	4
/lustre04/scratch/acuenod/household/01_data/16_public_seqs/long_reads/blast_chr/Vc_overlaps_biggerthan_10000/Vc_over_10000_chr_overlap_28.fasta	/lustre04/scratch/acuenod/household/01_data/16_public_seqs/long_reads/blast_chr/Vc_overlaps_biggerthan_10000/Vc_over_10000_chr_overlap_29.fasta	100	4	4
/lustre04/scratch/acuenod/household/01_data/16_public_seqs/long_reads/blast_chr/Vc_overlaps_biggerthan_10000/Vc_over_10000_chr_overlap_28.fasta	/lustre04/scratch/acuenod/household/01_data/16_public_seqs/long_reads/blast_chr/Vc_overlaps_biggerthan_10000/Vc_over_10000_chr_overlap_8.fasta	99.9865	4	4
/lustre04/scratch/acuenod/household/01_data/16_public_seqs/long_reads/blast_chr/Vc_overlaps_biggerthan_10000/Vc_over_10000_chr_overlap_28.fasta	/lustre04/scratch/acuenod/household/01_data/16_public_seqs/long_reads/blast_chr/Vc_overlaps_biggerthan_10000/Vc_over_10000_chr_overlap_26.fasta	99.983	4	4
/lustre04/scratch/acuenod/household/01_data/16_public_seqs/long_reads/blast_chr/Vc_overlaps_biggerthan_10000/Vc_over_10000_chr_overlap_28.fasta	/lustre04/scratch/acuenod/household/01_data/16_public_seqs/long_reads/blast_chr/Vc_overlaps_biggerthan_10000/Vc_over_10000_chr_overlap_25.fasta	99.9801	4	4
/lustre04/scratch/acuenod/household/01_data/16_public_seqs/long_reads/blast_chr/Vc_overlaps_biggerthan_10000/Vc_over_10000_chr_overlap_28.fasta	/lustre04/scratch/acuenod/household/01_data/16_public_seqs/long_reads/blast_chr/Vc_overlaps_biggerthan_10000/Vc_over_10000_chr_overlap_24.fasta	99.9796	4	4
/lustre04/scratch/acuenod/household/01_data/16_public_seqs/long_reads/blast_chr/Vc_overlaps_biggerthan_10000/Vc_over_10000_chr_overlap_28.fasta	/lustre04/scratch/acuenod/household/01_data/16_public_seqs/long_reads/blast_chr/Vc_overlaps_biggerthan_10000/Vc_over_10000_chr_overlap_21.fasta	99.9696	4	4
/lustre04/scratch/acuenod/household/01_data/16_public_seqs/long_reads/blast_chr/Vc_overlaps_biggerthan_10000/Vc_over_10000_chr_overlap_28.fasta	/lustre04/scratch/acuenod/household/01_data/16_public_seqs/long_reads/blast_chr/Vc_overlaps_biggerthan_10000/Vc_over_10000_chr_overlap_30.fasta	99.9631	4	4
/lustre04/scratch/acuenod/household/01_data/16_public_seqs/long_reads/blast_chr/Vc_overlaps_biggerthan_10000/Vc_over_10000_chr_overlap_28.fasta	/lustre04/scratch/acuenod/household/01_data/16_public_seqs/long_reads/blast_chr/Vc_overlaps_biggerthan_10000/Vc_over_10000_chr_overlap_15.fasta	99.9619	4	4
/lustre04/scratch/acuenod/household/01_data/16_public_seqs/long_reads/blast_chr/Vc_overlaps_biggerthan_10000/Vc_over_10000_chr_overlap_28.fasta	/lustre04/scratch/acuenod/household/01_data/16_public_seqs/long_reads/blast_chr/Vc_overlaps_biggerthan_10000/Vc_over_10000_chr_overlap_27.fasta	99.9549	4	4
/lustre04/scratch/acuenod/household/01_data/16_public_seqs/long_reads/blast_chr/Vc_overlaps_biggerthan_10000/Vc_over_10000_chr_overlap_28.fasta	/lustre04/scratch/acuenod/household/01_data/16_public_seqs/long_reads/blast_chr/Vc_overlaps_biggerthan_10000/Vc_over_10000_chr_overlap_19.fasta	99.953	4	4
/lustre04/scratch/acuenod/household/01_data/16_public_seqs/long_reads/blast_chr/Vc_overlaps_biggerthan_10000/Vc_over_10000_chr_overlap_28.fasta	/lustre04/scratch/acuenod/household/01_data/16_public_seqs/long_reads/blast_chr/Vc_overlaps_biggerthan_10000/Vc_over_10000_chr_overlap_23.fasta	99.9494	4	4
/lustre04/scratch/acuenod/household/01_data/16_public_seqs/long_reads/blast_chr/Vc_overlaps_biggerthan_10000/Vc_over_10000_chr_overlap_28.fasta	/lustre04/scratch/acuenod/household/01_data/16_public_seqs/long_reads/blast_chr/Vc_overlaps_biggerthan_10000/Vc_over_10000_chr_overlap_1.fasta	99.9323	4	4
/lustre04/scratch/acuenod/household/01_data/16_public_seqs/long_reads/blast_chr/Vc_overlaps_biggerthan_10000/Vc_over_10000_chr_overlap_28.fasta	/lustre04/scratch/acuenod/household/01_data/16_public_seqs/long_reads/blast_chr/Vc_overlaps_biggerthan_10000/Vc_over_10000_chr_overlap_2.fasta	99.853	4	4
/lustre04/scratch/acuenod/household/01_data/16_public_seqs/long_reads/blast_chr/Vc_overlaps_biggerthan_10000/Vc_over_10000_chr_overlap_28.fasta	/lustre04/scratch/acuenod/household/01_data/16_public_seqs/long_reads/blast_chr/Vc_overlaps_biggerthan_10000/Vc_over_10000_chr_overlap_7.fasta	99.7324	4	4
/lustre04/scratch/acuenod/household/01_data/16_public_seqs/long_reads/blast_chr/Vc_overlaps_biggerthan_10000/Vc_over_10000_chr_overlap_28.fasta	/lustre04/scratch/acuenod/household/01_data/16_public_seqs/long_reads/blast_chr/Vc_overlaps_biggerthan_10000/Vc_over_10000_chr_overlap_32.fasta	99.7233	4	4
/lustre04/scratch/acuenod/household/01_data/16_public_seqs/long_reads/blast_chr/Vc_overlaps_biggerthan_10000/Vc_over_10000_chr_overlap_28.fasta	/lustre04/scratch/acuenod/household/01_data/16_public_seqs/long_reads/blast_chr/Vc_overlaps_biggerthan_10000/Vc_over_10000_chr_overlap_33.fasta	99.719	4	4
/lustre04/scratch/acuenod/household/01_data/16_public_seqs/long_reads/blast_chr/Vc_overlaps_biggerthan_10000/Vc_over_10000_chr_overlap_28.fasta	/lustre04/scratch/acuenod/household/01_data/16_public_seqs/long_reads/blast_chr/Vc_overlaps_biggerthan_10000/Vc_over_10000_chr_overlap_3.fasta	99.6766	4	4
/lustre04/scratch/acuenod/household/01_data/16_public_seqs/long_reads/blast_chr/Vc_overlaps_biggerthan_10000/Vc_over_10000_chr_overlap_28.fasta	/lustre04/scratch/acuenod/household/01_data/16_public_seqs/long_reads/blast_chr/Vc_overlaps_biggerthan_10000/Vc_over_10000_chr_overlap_34.fasta	99.4992	4	4
/lustre04/scratch/acuenod/household/01_data/16_public_seqs/long_reads/blast_chr/Vc_overlaps_biggerthan_10000/Vc_over_10000_chr_overlap_28.fasta	/lustre04/scratch/acuenod/household/01_data/05_blast/output/VP/VSP-I_114Vc01.fasta	99.3608	4	4
/lustre04/scratch/acuenod/household/01_data/16_public_seqs/long_reads/blast_chr/Vc_overlaps_biggerthan_10000/Vc_over_10000_chr_overlap_28.fasta	/lustre04/scratch/acuenod/household/01_data/16_public_seqs/long_reads/blast_chr/Vc_overlaps_biggerthan_10000/Vc_over_10000_chr_overlap_4.fasta	99.0653	4	4
/lustre04/scratch/acuenod/household/01_data/16_public_seqs/long_reads/blast_chr/Vc_overlaps_biggerthan_10000/Vc_over_10000_chr_overlap_28.fasta	/lustre04/scratch/acuenod/household/01_data/16_public_seqs/long_reads/blast_chr/Vc_overlaps_biggerthan_10000/Vc_over_10000_chr_overlap_5.fasta	96.5311	4	4
/lustre04/scratch/acuenod/household/01_data/16_public_seqs/long_reads/blast_chr/Vc_overlaps_biggerthan_10000/Vc_over_10000_chr_overlap_28.fasta	/lustre04/scratch/acuenod/household/01_data/16_public_seqs/long_reads/blast_chr/Vc_overlaps_biggerthan_10000/Vc_over_10000_chr_overlap_6.fasta	96.0504	3	4
/lustre04/scratch/acuenod/household/01_data/16_public_seqs/long_reads/blast_chr/Vc_overlaps_biggerthan_10000/Vc_over_10000_chr_overlap_29.fasta	/lustre04/scratch/acuenod/household/01_data/16_public_seqs/long_reads/blast_chr/Vc_overlaps_biggerthan_10000/Vc_over_10000_chr_overlap_28.fasta	100	4	4
/lustre04/scratch/acuenod/household/01_data/16_public_seqs/long_reads/blast_chr/Vc_overlaps_biggerthan_10000/Vc_over_10000_chr_overlap_29.fasta	/lustre04/scratch/acuenod/household/01_data/16_public_seqs/long_reads/blast_chr/Vc_overlaps_biggerthan_10000/Vc_over_10000_chr_overlap_29.fasta	100	4	4
/lustre04/scratch/acuenod/household/01_data/16_public_seqs/long_reads/blast_chr/Vc_overlaps_biggerthan_10000/Vc_over_10000_chr_overlap_29.fasta	/lustre04/scratch/acuenod/household/01_data/16_public_seqs/long_reads/blast_chr/Vc_overlaps_biggerthan_10000/Vc_over_10000_chr_overlap_8.fasta	99.9865	4	4
/lustre04/scratch/acuenod/household/01_data/16_public_seqs/long_reads/blast_chr/Vc_overlaps_biggerthan_10000/Vc_over_10000_chr_overlap_29.fasta	/lustre04/scratch/acuenod/household/01_data/16_public_seqs/long_reads/blast_chr/Vc_overlaps_biggerthan_10000/Vc_over_10000_chr_overlap_26.fasta	99.983	4	4
/lustre04/scratch/acuenod/household/01_data/16_public_seqs/long_reads/blast_chr/Vc_overlaps_biggerthan_10000/Vc_over_10000_chr_overlap_29.fasta	/lustre04/scratch/acuenod/household/01_data/16_public_seqs/long_reads/blast_chr/Vc_overlaps_biggerthan_10000/Vc_over_10000_chr_overlap_25.fasta	99.9801	4	4
/lustre04/scratch/acuenod/household/01_data/16_public_seqs/long_reads/blast_chr/Vc_overlaps_biggerthan_10000/Vc_over_10000_chr_overlap_29.fasta	/lustre04/scratch/acuenod/household/01_data/16_public_seqs/long_reads/blast_chr/Vc_overlaps_biggerthan_10000/Vc_over_10000_chr_overlap_24.fasta	99.9796	4	4
/lustre04/scratch/acuenod/household/01_data/16_public_seqs/long_reads/blast_chr/Vc_overlaps_biggerthan_10000/Vc_over_10000_chr_overlap_29.fasta	/lustre04/scratch/acuenod/household/01_data/16_public_seqs/long_reads/blast_chr/Vc_overlaps_biggerthan_10000/Vc_over_10000_chr_overlap_21.fasta	99.9696	4	4
/lustre04/scratch/acuenod/household/01_data/16_public_seqs/long_reads/blast_chr/Vc_overlaps_biggerthan_10000/Vc_over_10000_chr_overlap_29.fasta	/lustre04/scratch/acuenod/household/01_data/16_public_seqs/long_reads/blast_chr/Vc_overlaps_biggerthan_10000/Vc_over_10000_chr_overlap_30.fasta	99.9631	4	4
/lustre04/scratch/acuenod/household/01_data/16_public_seqs/long_reads/blast_chr/Vc_overlaps_biggerthan_10000/Vc_over_10000_chr_overlap_29.fasta	/lustre04/scratch/acuenod/household/01_data/16_public_seqs/long_reads/blast_chr/Vc_overlaps_biggerthan_10000/Vc_over_10000_chr_overlap_15.fasta	99.9619	4	4
/lustre04/scratch/acuenod/household/01_data/16_public_seqs/long_reads/blast_chr/Vc_overlaps_biggerthan_10000/Vc_over_10000_chr_overlap_29.fasta	/lustre04/scratch/acuenod/household/01_data/16_public_seqs/long_reads/blast_chr/Vc_overlaps_biggerthan_10000/Vc_over_10000_chr_overlap_27.fasta	99.9549	4	4
/lustre04/scratch/acuenod/household/01_data/16_public_seqs/long_reads/blast_chr/Vc_overlaps_biggerthan_10000/Vc_over_10000_chr_overlap_29.fasta	/lustre04/scratch/acuenod/household/01_data/16_public_seqs/long_reads/blast_chr/Vc_overlaps_biggerthan_10000/Vc_over_10000_chr_overlap_19.fasta	99.953	4	4
/lustre04/scratch/acuenod/household/01_data/16_public_seqs/long_reads/blast_chr/Vc_overlaps_biggerthan_10000/Vc_over_10000_chr_overlap_29.fasta	/lustre04/scratch/acuenod/household/01_data/16_public_seqs/long_reads/blast_chr/Vc_overlaps_biggerthan_10000/Vc_over_10000_chr_overlap_23.fasta	99.9494	4	4
/lustre04/scratch/acuenod/household/01_data/16_public_seqs/long_reads/blast_chr/Vc_overlaps_biggerthan_10000/Vc_over_10000_chr_overlap_29.fasta	/lustre04/scratch/acuenod/household/01_data/16_public_seqs/long_reads/blast_chr/Vc_overlaps_biggerthan_10000/Vc_over_10000_chr_overlap_1.fasta	99.9323	4	4
/lustre04/scratch/acuenod/household/01_data/16_public_seqs/long_reads/blast_chr/Vc_overlaps_biggerthan_10000/Vc_over_10000_chr_overlap_29.fasta	/lustre04/scratch/acuenod/household/01_data/16_public_seqs/long_reads/blast_chr/Vc_overlaps_biggerthan_10000/Vc_over_10000_chr_overlap_2.fasta	99.853	4	4
/lustre04/scratch/acuenod/household/01_data/16_public_seqs/long_reads/blast_chr/Vc_overlaps_biggerthan_10000/Vc_over_10000_chr_overlap_29.fasta	/lustre04/scratch/acuenod/household/01_data/16_public_seqs/long_reads/blast_chr/Vc_overlaps_biggerthan_10000/Vc_over_10000_chr_overlap_7.fasta	99.7324	4	4
/lustre04/scratch/acuenod/household/01_data/16_public_seqs/long_reads/blast_chr/Vc_overlaps_biggerthan_10000/Vc_over_10000_chr_overlap_29.fasta	/lustre04/scratch/acuenod/household/01_data/16_public_seqs/long_reads/blast_chr/Vc_overlaps_biggerthan_10000/Vc_over_10000_chr_overlap_32.fasta	99.7233	4	4
/lustre04/scratch/acuenod/household/01_data/16_public_seqs/long_reads/blast_chr/Vc_overlaps_biggerthan_10000/Vc_over_10000_chr_overlap_29.fasta	/lustre04/scratch/acuenod/household/01_data/16_public_seqs/long_reads/blast_chr/Vc_overlaps_biggerthan_10000/Vc_over_10000_chr_overlap_33.fasta	99.719	4	4
/lustre04/scratch/acuenod/household/01_data/16_public_seqs/long_reads/blast_chr/Vc_overlaps_biggerthan_10000/Vc_over_10000_chr_overlap_29.fasta	/lustre04/scratch/acuenod/household/01_data/16_public_seqs/long_reads/blast_chr/Vc_overlaps_biggerthan_10000/Vc_over_10000_chr_overlap_3.fasta	99.6766	4	4
/lustre04/scratch/acuenod/household/01_data/16_public_seqs/long_reads/blast_chr/Vc_overlaps_biggerthan_10000/Vc_over_10000_chr_overlap_29.fasta	/lustre04/scratch/acuenod/household/01_data/16_public_seqs/long_reads/blast_chr/Vc_overlaps_biggerthan_10000/Vc_over_10000_chr_overlap_34.fasta	99.4992	4	4
/lustre04/scratch/acuenod/household/01_data/16_public_seqs/long_reads/blast_chr/Vc_overlaps_biggerthan_10000/Vc_over_10000_chr_overlap_29.fasta	/lustre04/scratch/acuenod/household/01_data/05_blast/output/VP/VSP-I_114Vc01.fasta	99.3608	4	4
/lustre04/scratch/acuenod/household/01_data/16_public_seqs/long_reads/blast_chr/Vc_overlaps_biggerthan_10000/Vc_over_10000_chr_overlap_29.fasta	/lustre04/scratch/acuenod/household/01_data/16_public_seqs/long_reads/blast_chr/Vc_overlaps_biggerthan_10000/Vc_over_10000_chr_overlap_4.fasta	99.0653	4	4
/lustre04/scratch/acuenod/household/01_data/16_public_seqs/long_reads/blast_chr/Vc_overlaps_biggerthan_10000/Vc_over_10000_chr_overlap_29.fasta	/lustre04/scratch/acuenod/household/01_data/16_public_seqs/long_reads/blast_chr/Vc_overlaps_biggerthan_10000/Vc_over_10000_chr_overlap_5.fasta	96.5311	4	4
/lustre04/scratch/acuenod/household/01_data/16_public_seqs/long_reads/blast_chr/Vc_overlaps_biggerthan_10000/Vc_over_10000_chr_overlap_29.fasta	/lustre04/scratch/acuenod/household/01_data/16_public_seqs/long_reads/blast_chr/Vc_overlaps_biggerthan_10000/Vc_over_10000_chr_overlap_6.fasta	96.0504	3	4
/lustre04/scratch/acuenod/household/01_data/16_public_seqs/long_reads/blast_chr/Vc_overlaps_biggerthan_10000/Vc_over_10000_chr_overlap_2.fasta	/lustre04/scratch/acuenod/household/01_data/16_public_seqs/long_reads/blast_chr/Vc_overlaps_biggerthan_10000/Vc_over_10000_chr_overlap_2.fasta	100	4	4
/lustre04/scratch/acuenod/household/01_data/16_public_seqs/long_reads/blast_chr/Vc_overlaps_biggerthan_10000/Vc_over_10000_chr_overlap_2.fasta	/lustre04/scratch/acuenod/household/01_data/05_blast/output/VP/VSP-I_114Vc01.fasta	99.857	4	4
/lustre04/scratch/acuenod/household/01_data/16_public_seqs/long_reads/blast_chr/Vc_overlaps_biggerthan_10000/Vc_over_10000_chr_overlap_2.fasta	/lustre04/scratch/acuenod/household/01_data/16_public_seqs/long_reads/blast_chr/Vc_overlaps_biggerthan_10000/Vc_over_10000_chr_overlap_25.fasta	99.8457	4	4
/lustre04/scratch/acuenod/household/01_data/16_public_seqs/long_reads/blast_chr/Vc_overlaps_biggerthan_10000/Vc_over_10000_chr_overlap_2.fasta	/lustre04/scratch/acuenod/household/01_data/16_public_seqs/long_reads/blast_chr/Vc_overlaps_biggerthan_10000/Vc_over_10000_chr_overlap_1.fasta	99.8457	4	4
/lustre04/scratch/acuenod/household/01_data/16_public_seqs/long_reads/blast_chr/Vc_overlaps_biggerthan_10000/Vc_over_10000_chr_overlap_2.fasta	/lustre04/scratch/acuenod/household/01_data/16_public_seqs/long_reads/blast_chr/Vc_overlaps_biggerthan_10000/Vc_over_10000_chr_overlap_21.fasta	99.8422	4	4
/lustre04/scratch/acuenod/household/01_data/16_public_seqs/long_reads/blast_chr/Vc_overlaps_biggerthan_10000/Vc_over_10000_chr_overlap_2.fasta	/lustre04/scratch/acuenod/household/01_data/16_public_seqs/long_reads/blast_chr/Vc_overlaps_biggerthan_10000/Vc_over_10000_chr_overlap_23.fasta	99.835	4	4
/lustre04/scratch/acuenod/household/01_data/16_public_seqs/long_reads/blast_chr/Vc_overlaps_biggerthan_10000/Vc_over_10000_chr_overlap_2.fasta	/lustre04/scratch/acuenod/household/01_data/16_public_seqs/long_reads/blast_chr/Vc_overlaps_biggerthan_10000/Vc_over_10000_chr_overlap_29.fasta	99.8317	4	4
/lustre04/scratch/acuenod/household/01_data/16_public_seqs/long_reads/blast_chr/Vc_overlaps_biggerthan_10000/Vc_over_10000_chr_overlap_2.fasta	/lustre04/scratch/acuenod/household/01_data/16_public_seqs/long_reads/blast_chr/Vc_overlaps_biggerthan_10000/Vc_over_10000_chr_overlap_27.fasta	99.8309	4	4
/lustre04/scratch/acuenod/household/01_data/16_public_seqs/long_reads/blast_chr/Vc_overlaps_biggerthan_10000/Vc_over_10000_chr_overlap_2.fasta	/lustre04/scratch/acuenod/household/01_data/16_public_seqs/long_reads/blast_chr/Vc_overlaps_biggerthan_10000/Vc_over_10000_chr_overlap_30.fasta	99.8303	4	4
/lustre04/scratch/acuenod/household/01_data/16_public_seqs/long_reads/blast_chr/Vc_overlaps_biggerthan_10000/Vc_over_10000_chr_overlap_2.fasta	/lustre04/scratch/acuenod/household/01_data/16_public_seqs/long_reads/blast_chr/Vc_overlaps_biggerthan_10000/Vc_over_10000_chr_overlap_26.fasta	99.827	4	4
/lustre04/scratch/acuenod/household/01_data/16_public_seqs/long_reads/blast_chr/Vc_overlaps_biggerthan_10000/Vc_over_10000_chr_overlap_2.fasta	/lustre04/scratch/acuenod/household/01_data/16_public_seqs/long_reads/blast_chr/Vc_overlaps_biggerthan_10000/Vc_over_10000_chr_overlap_24.fasta	99.827	4	4
/lustre04/scratch/acuenod/household/01_data/16_public_seqs/long_reads/blast_chr/Vc_overlaps_biggerthan_10000/Vc_over_10000_chr_overlap_2.fasta	/lustre04/scratch/acuenod/household/01_data/16_public_seqs/long_reads/blast_chr/Vc_overlaps_biggerthan_10000/Vc_over_10000_chr_overlap_15.fasta	99.8202	4	4
/lustre04/scratch/acuenod/household/01_data/16_public_seqs/long_reads/blast_chr/Vc_overlaps_biggerthan_10000/Vc_over_10000_chr_overlap_2.fasta	/lustre04/scratch/acuenod/household/01_data/16_public_seqs/long_reads/blast_chr/Vc_overlaps_biggerthan_10000/Vc_over_10000_chr_overlap_28.fasta	99.817	4	4
/lustre04/scratch/acuenod/household/01_data/16_public_seqs/long_reads/blast_chr/Vc_overlaps_biggerthan_10000/Vc_over_10000_chr_overlap_2.fasta	/lustre04/scratch/acuenod/household/01_data/16_public_seqs/long_reads/blast_chr/Vc_overlaps_biggerthan_10000/Vc_over_10000_chr_overlap_8.fasta	99.8163	4	4
/lustre04/scratch/acuenod/household/01_data/16_public_seqs/long_reads/blast_chr/Vc_overlaps_biggerthan_10000/Vc_over_10000_chr_overlap_2.fasta	/lustre04/scratch/acuenod/household/01_data/16_public_seqs/long_reads/blast_chr/Vc_overlaps_biggerthan_10000/Vc_over_10000_chr_overlap_19.fasta	99.776	4	4
/lustre04/scratch/acuenod/household/01_data/16_public_seqs/long_reads/blast_chr/Vc_overlaps_biggerthan_10000/Vc_over_10000_chr_overlap_2.fasta	/lustre04/scratch/acuenod/household/01_data/16_public_seqs/long_reads/blast_chr/Vc_overlaps_biggerthan_10000/Vc_over_10000_chr_overlap_7.fasta	99.6746	4	4
/lustre04/scratch/acuenod/household/01_data/16_public_seqs/long_reads/blast_chr/Vc_overlaps_biggerthan_10000/Vc_over_10000_chr_overlap_2.fasta	/lustre04/scratch/acuenod/household/01_data/16_public_seqs/long_reads/blast_chr/Vc_overlaps_biggerthan_10000/Vc_over_10000_chr_overlap_3.fasta	99.67	4	4
/lustre04/scratch/acuenod/household/01_data/16_public_seqs/long_reads/blast_chr/Vc_overlaps_biggerthan_10000/Vc_over_10000_chr_overlap_2.fasta	/lustre04/scratch/acuenod/household/01_data/16_public_seqs/long_reads/blast_chr/Vc_overlaps_biggerthan_10000/Vc_over_10000_chr_overlap_32.fasta	99.561	4	4
/lustre04/scratch/acuenod/household/01_data/16_public_seqs/long_reads/blast_chr/Vc_overlaps_biggerthan_10000/Vc_over_10000_chr_overlap_2.fasta	/lustre04/scratch/acuenod/household/01_data/16_public_seqs/long_reads/blast_chr/Vc_overlaps_biggerthan_10000/Vc_over_10000_chr_overlap_33.fasta	99.5568	4	4
/lustre04/scratch/acuenod/household/01_data/16_public_seqs/long_reads/blast_chr/Vc_overlaps_biggerthan_10000/Vc_over_10000_chr_overlap_2.fasta	/lustre04/scratch/acuenod/household/01_data/16_public_seqs/long_reads/blast_chr/Vc_overlaps_biggerthan_10000/Vc_over_10000_chr_overlap_34.fasta	99.3287	4	4
/lustre04/scratch/acuenod/household/01_data/16_public_seqs/long_reads/blast_chr/Vc_overlaps_biggerthan_10000/Vc_over_10000_chr_overlap_2.fasta	/lustre04/scratch/acuenod/household/01_data/16_public_seqs/long_reads/blast_chr/Vc_overlaps_biggerthan_10000/Vc_over_10000_chr_overlap_4.fasta	98.925	4	4
/lustre04/scratch/acuenod/household/01_data/16_public_seqs/long_reads/blast_chr/Vc_overlaps_biggerthan_10000/Vc_over_10000_chr_overlap_2.fasta	/lustre04/scratch/acuenod/household/01_data/16_public_seqs/long_reads/blast_chr/Vc_overlaps_biggerthan_10000/Vc_over_10000_chr_overlap_6.fasta	98.3699	3	4
/lustre04/scratch/acuenod/household/01_data/16_public_seqs/long_reads/blast_chr/Vc_overlaps_biggerthan_10000/Vc_over_10000_chr_overlap_2.fasta	/lustre04/scratch/acuenod/household/01_data/16_public_seqs/long_reads/blast_chr/Vc_overlaps_biggerthan_10000/Vc_over_10000_chr_overlap_5.fasta	97.6454	3	4
/lustre04/scratch/acuenod/household/01_data/16_public_seqs/long_reads/blast_chr/Vc_overlaps_biggerthan_10000/Vc_over_10000_chr_overlap_30.fasta	/lustre04/scratch/acuenod/household/01_data/16_public_seqs/long_reads/blast_chr/Vc_overlaps_biggerthan_10000/Vc_over_10000_chr_overlap_30.fasta	100	4	4
/lustre04/scratch/acuenod/household/01_data/16_public_seqs/long_reads/blast_chr/Vc_overlaps_biggerthan_10000/Vc_over_10000_chr_overlap_30.fasta	/lustre04/scratch/acuenod/household/01_data/16_public_seqs/long_reads/blast_chr/Vc_overlaps_biggerthan_10000/Vc_over_10000_chr_overlap_24.fasta	99.9836	4	4
/lustre04/scratch/acuenod/household/01_data/16_public_seqs/long_reads/blast_chr/Vc_overlaps_biggerthan_10000/Vc_over_10000_chr_overlap_30.fasta	/lustre04/scratch/acuenod/household/01_data/16_public_seqs/long_reads/blast_chr/Vc_overlaps_biggerthan_10000/Vc_over_10000_chr_overlap_25.fasta	99.983	4	4
/lustre04/scratch/acuenod/household/01_data/16_public_seqs/long_reads/blast_chr/Vc_overlaps_biggerthan_10000/Vc_over_10000_chr_overlap_30.fasta	/lustre04/scratch/acuenod/household/01_data/16_public_seqs/long_reads/blast_chr/Vc_overlaps_biggerthan_10000/Vc_over_10000_chr_overlap_26.fasta	99.9666	4	4
/lustre04/scratch/acuenod/household/01_data/16_public_seqs/long_reads/blast_chr/Vc_overlaps_biggerthan_10000/Vc_over_10000_chr_overlap_30.fasta	/lustre04/scratch/acuenod/household/01_data/05_blast/output/VP/VSP-I_114Vc01.fasta	99.9654	4	4
/lustre04/scratch/acuenod/household/01_data/16_public_seqs/long_reads/blast_chr/Vc_overlaps_biggerthan_10000/Vc_over_10000_chr_overlap_30.fasta	/lustre04/scratch/acuenod/household/01_data/16_public_seqs/long_reads/blast_chr/Vc_overlaps_biggerthan_10000/Vc_over_10000_chr_overlap_27.fasta	99.9596	4	4
/lustre04/scratch/acuenod/household/01_data/16_public_seqs/long_reads/blast_chr/Vc_overlaps_biggerthan_10000/Vc_over_10000_chr_overlap_30.fasta	/lustre04/scratch/acuenod/household/01_data/16_public_seqs/long_reads/blast_chr/Vc_overlaps_biggerthan_10000/Vc_over_10000_chr_overlap_29.fasta	99.9567	4	4
/lustre04/scratch/acuenod/household/01_data/16_public_seqs/long_reads/blast_chr/Vc_overlaps_biggerthan_10000/Vc_over_10000_chr_overlap_30.fasta	/lustre04/scratch/acuenod/household/01_data/16_public_seqs/long_reads/blast_chr/Vc_overlaps_biggerthan_10000/Vc_over_10000_chr_overlap_8.fasta	99.9567	4	4
/lustre04/scratch/acuenod/household/01_data/16_public_seqs/long_reads/blast_chr/Vc_overlaps_biggerthan_10000/Vc_over_10000_chr_overlap_30.fasta	/lustre04/scratch/acuenod/household/01_data/16_public_seqs/long_reads/blast_chr/Vc_overlaps_biggerthan_10000/Vc_over_10000_chr_overlap_23.fasta	99.9527	4	4
/lustre04/scratch/acuenod/household/01_data/16_public_seqs/long_reads/blast_chr/Vc_overlaps_biggerthan_10000/Vc_over_10000_chr_overlap_30.fasta	/lustre04/scratch/acuenod/household/01_data/16_public_seqs/long_reads/blast_chr/Vc_overlaps_biggerthan_10000/Vc_over_10000_chr_overlap_28.fasta	99.9434	4	4
/lustre04/scratch/acuenod/household/01_data/16_public_seqs/long_reads/blast_chr/Vc_overlaps_biggerthan_10000/Vc_over_10000_chr_overlap_30.fasta	/lustre04/scratch/acuenod/household/01_data/16_public_seqs/long_reads/blast_chr/Vc_overlaps_biggerthan_10000/Vc_over_10000_chr_overlap_15.fasta	99.9391	4	4
/lustre04/scratch/acuenod/household/01_data/16_public_seqs/long_reads/blast_chr/Vc_overlaps_biggerthan_10000/Vc_over_10000_chr_overlap_30.fasta	/lustre04/scratch/acuenod/household/01_data/16_public_seqs/long_reads/blast_chr/Vc_overlaps_biggerthan_10000/Vc_over_10000_chr_overlap_19.fasta	99.9301	4	4
/lustre04/scratch/acuenod/household/01_data/16_public_seqs/long_reads/blast_chr/Vc_overlaps_biggerthan_10000/Vc_over_10000_chr_overlap_30.fasta	/lustre04/scratch/acuenod/household/01_data/16_public_seqs/long_reads/blast_chr/Vc_overlaps_biggerthan_10000/Vc_over_10000_chr_overlap_21.fasta	99.9255	4	4
/lustre04/scratch/acuenod/household/01_data/16_public_seqs/long_reads/blast_chr/Vc_overlaps_biggerthan_10000/Vc_over_10000_chr_overlap_30.fasta	/lustre04/scratch/acuenod/household/01_data/16_public_seqs/long_reads/blast_chr/Vc_overlaps_biggerthan_10000/Vc_over_10000_chr_overlap_1.fasta	99.9149	4	4
/lustre04/scratch/acuenod/household/01_data/16_public_seqs/long_reads/blast_chr/Vc_overlaps_biggerthan_10000/Vc_over_10000_chr_overlap_30.fasta	/lustre04/scratch/acuenod/household/01_data/16_public_seqs/long_reads/blast_chr/Vc_overlaps_biggerthan_10000/Vc_over_10000_chr_overlap_2.fasta	99.8305	4	4
/lustre04/scratch/acuenod/household/01_data/16_public_seqs/long_reads/blast_chr/Vc_overlaps_biggerthan_10000/Vc_over_10000_chr_overlap_30.fasta	/lustre04/scratch/acuenod/household/01_data/16_public_seqs/long_reads/blast_chr/Vc_overlaps_biggerthan_10000/Vc_over_10000_chr_overlap_7.fasta	99.7324	4	4
/lustre04/scratch/acuenod/household/01_data/16_public_seqs/long_reads/blast_chr/Vc_overlaps_biggerthan_10000/Vc_over_10000_chr_overlap_30.fasta	/lustre04/scratch/acuenod/household/01_data/16_public_seqs/long_reads/blast_chr/Vc_overlaps_biggerthan_10000/Vc_over_10000_chr_overlap_3.fasta	99.6629	4	4
/lustre04/scratch/acuenod/household/01_data/16_public_seqs/long_reads/blast_chr/Vc_overlaps_biggerthan_10000/Vc_over_10000_chr_overlap_30.fasta	/lustre04/scratch/acuenod/household/01_data/16_public_seqs/long_reads/blast_chr/Vc_overlaps_biggerthan_10000/Vc_over_10000_chr_overlap_32.fasta	99.6627	4	4
/lustre04/scratch/acuenod/household/01_data/16_public_seqs/long_reads/blast_chr/Vc_overlaps_biggerthan_10000/Vc_over_10000_chr_overlap_30.fasta	/lustre04/scratch/acuenod/household/01_data/16_public_seqs/long_reads/blast_chr/Vc_overlaps_biggerthan_10000/Vc_over_10000_chr_overlap_33.fasta	99.6499	4	4
/lustre04/scratch/acuenod/household/01_data/16_public_seqs/long_reads/blast_chr/Vc_overlaps_biggerthan_10000/Vc_over_10000_chr_overlap_30.fasta	/lustre04/scratch/acuenod/household/01_data/16_public_seqs/long_reads/blast_chr/Vc_overlaps_biggerthan_10000/Vc_over_10000_chr_overlap_34.fasta	99.4471	4	4
/lustre04/scratch/acuenod/household/01_data/16_public_seqs/long_reads/blast_chr/Vc_overlaps_biggerthan_10000/Vc_over_10000_chr_overlap_30.fasta	/lustre04/scratch/acuenod/household/01_data/16_public_seqs/long_reads/blast_chr/Vc_overlaps_biggerthan_10000/Vc_over_10000_chr_overlap_4.fasta	98.9137	4	4
/lustre04/scratch/acuenod/household/01_data/16_public_seqs/long_reads/blast_chr/Vc_overlaps_biggerthan_10000/Vc_over_10000_chr_overlap_30.fasta	/lustre04/scratch/acuenod/household/01_data/16_public_seqs/long_reads/blast_chr/Vc_overlaps_biggerthan_10000/Vc_over_10000_chr_overlap_6.fasta	98.0397	2	4
/lustre04/scratch/acuenod/household/01_data/16_public_seqs/long_reads/blast_chr/Vc_overlaps_biggerthan_10000/Vc_over_10000_chr_overlap_30.fasta	/lustre04/scratch/acuenod/household/01_data/16_public_seqs/long_reads/blast_chr/Vc_overlaps_biggerthan_10000/Vc_over_10000_chr_overlap_5.fasta	97.6483	3	4
/lustre04/scratch/acuenod/household/01_data/16_public_seqs/long_reads/blast_chr/Vc_overlaps_biggerthan_10000/Vc_over_10000_chr_overlap_31.fasta	/lustre04/scratch/acuenod/household/01_data/16_public_seqs/long_reads/blast_chr/Vc_overlaps_biggerthan_10000/Vc_over_10000_chr_overlap_31.fasta	100	4	4
/lustre04/scratch/acuenod/household/01_data/16_public_seqs/long_reads/blast_chr/Vc_overlaps_biggerthan_10000/Vc_over_10000_chr_overlap_31.fasta	/lustre04/scratch/acuenod/household/01_data/16_public_seqs/long_reads/blast_chr/Vc_overlaps_biggerthan_10000/Vc_over_10000_chr_overlap_13.fasta	99.8622	3	4
/lustre04/scratch/acuenod/household/01_data/16_public_seqs/long_reads/blast_chr/Vc_overlaps_biggerthan_10000/Vc_over_10000_chr_overlap_31.fasta	/lustre04/scratch/acuenod/household/01_data/16_public_seqs/long_reads/blast_chr/Vc_overlaps_biggerthan_10000/Vc_over_10000_chr_overlap_11.fasta	99.8402	4	4
/lustre04/scratch/acuenod/household/01_data/16_public_seqs/long_reads/blast_chr/Vc_overlaps_biggerthan_10000/Vc_over_10000_chr_overlap_31.fasta	/lustre04/scratch/acuenod/household/01_data/16_public_seqs/long_reads/blast_chr/Vc_overlaps_biggerthan_10000/Vc_over_10000_chr_overlap_17.fasta	99.8301	4	4
/lustre04/scratch/acuenod/household/01_data/16_public_seqs/long_reads/blast_chr/Vc_overlaps_biggerthan_10000/Vc_over_10000_chr_overlap_31.fasta	/lustre04/scratch/acuenod/household/01_data/16_public_seqs/long_reads/blast_chr/Vc_overlaps_biggerthan_10000/Vc_over_10000_chr_overlap_18.fasta	99.8301	4	4
/lustre04/scratch/acuenod/household/01_data/16_public_seqs/long_reads/blast_chr/Vc_overlaps_biggerthan_10000/Vc_over_10000_chr_overlap_31.fasta	/lustre04/scratch/acuenod/household/01_data/16_public_seqs/long_reads/blast_chr/Vc_overlaps_biggerthan_10000/Vc_over_10000_chr_overlap_22.fasta	99.8301	4	4
/lustre04/scratch/acuenod/household/01_data/16_public_seqs/long_reads/blast_chr/Vc_overlaps_biggerthan_10000/Vc_over_10000_chr_overlap_31.fasta	/lustre04/scratch/acuenod/household/01_data/16_public_seqs/long_reads/blast_chr/Vc_overlaps_biggerthan_10000/Vc_over_10000_chr_overlap_10.fasta	99.8301	4	4
/lustre04/scratch/acuenod/household/01_data/16_public_seqs/long_reads/blast_chr/Vc_overlaps_biggerthan_10000/Vc_over_10000_chr_overlap_31.fasta	/lustre04/scratch/acuenod/household/01_data/03_bakta/12kb_overlap/overlap_134Vc041_134Vc042.fasta	99.8301	4	4
/lustre04/scratch/acuenod/household/01_data/16_public_seqs/long_reads/blast_chr/Vc_overlaps_biggerthan_10000/Vc_over_10000_chr_overlap_31.fasta	/lustre04/scratch/acuenod/household/01_data/16_public_seqs/long_reads/blast_chr/Vc_overlaps_biggerthan_10000/Vc_over_10000_chr_overlap_12.fasta	99.8301	4	4
/lustre04/scratch/acuenod/household/01_data/16_public_seqs/long_reads/blast_chr/Vc_overlaps_biggerthan_10000/Vc_over_10000_chr_overlap_31.fasta	/lustre04/scratch/acuenod/household/01_data/16_public_seqs/long_reads/blast_chr/Vc_overlaps_biggerthan_10000/Vc_over_10000_chr_overlap_9.fasta	99.8301	4	4
/lustre04/scratch/acuenod/household/01_data/16_public_seqs/long_reads/blast_chr/Vc_overlaps_biggerthan_10000/Vc_over_10000_chr_overlap_31.fasta	/lustre04/scratch/acuenod/household/01_data/16_public_seqs/long_reads/blast_chr/Vc_overlaps_biggerthan_10000/Vc_over_10000_chr_overlap_16.fasta	99.8266	4	4
/lustre04/scratch/acuenod/household/01_data/16_public_seqs/long_reads/blast_chr/Vc_overlaps_biggerthan_10000/Vc_over_10000_chr_overlap_31.fasta	/lustre04/scratch/acuenod/household/01_data/16_public_seqs/long_reads/blast_chr/Vc_overlaps_biggerthan_10000/Vc_over_10000_chr_overlap_20.fasta	99.8232	4	4
/lustre04/scratch/acuenod/household/01_data/16_public_seqs/long_reads/blast_chr/Vc_overlaps_biggerthan_10000/Vc_over_10000_chr_overlap_31.fasta	/lustre04/scratch/acuenod/household/01_data/16_public_seqs/long_reads/blast_chr/Vc_overlaps_biggerthan_10000/Vc_over_10000_chr_overlap_14.fasta	99.8197	4	4
/lustre04/scratch/acuenod/household/01_data/16_public_seqs/long_reads/blast_chr/Vc_overlaps_biggerthan_10000/Vc_over_10000_chr_overlap_31.fasta	/lustre04/scratch/acuenod/household/01_data/16_public_seqs/long_reads/blast_chr/Vc_overlaps_biggerthan_10000/Vc_over_10000_chr_overlap_35.fasta	99.7006	4	4
/lustre04/scratch/acuenod/household/01_data/16_public_seqs/long_reads/blast_chr/Vc_overlaps_biggerthan_10000/Vc_over_10000_chr_overlap_32.fasta	/lustre04/scratch/acuenod/household/01_data/16_public_seqs/long_reads/blast_chr/Vc_overlaps_biggerthan_10000/Vc_over_10000_chr_overlap_32.fasta	100	4	4
/lustre04/scratch/acuenod/household/01_data/16_public_seqs/long_reads/blast_chr/Vc_overlaps_biggerthan_10000/Vc_over_10000_chr_overlap_32.fasta	/lustre04/scratch/acuenod/household/01_data/16_public_seqs/long_reads/blast_chr/Vc_overlaps_biggerthan_10000/Vc_over_10000_chr_overlap_27.fasta	99.6921	4	4
/lustre04/scratch/acuenod/household/01_data/16_public_seqs/long_reads/blast_chr/Vc_overlaps_biggerthan_10000/Vc_over_10000_chr_overlap_32.fasta	/lustre04/scratch/acuenod/household/01_data/16_public_seqs/long_reads/blast_chr/Vc_overlaps_biggerthan_10000/Vc_over_10000_chr_overlap_15.fasta	99.6881	4	4
/lustre04/scratch/acuenod/household/01_data/16_public_seqs/long_reads/blast_chr/Vc_overlaps_biggerthan_10000/Vc_over_10000_chr_overlap_32.fasta	/lustre04/scratch/acuenod/household/01_data/16_public_seqs/long_reads/blast_chr/Vc_overlaps_biggerthan_10000/Vc_over_10000_chr_overlap_33.fasta	99.6847	4	4
/lustre04/scratch/acuenod/household/01_data/16_public_seqs/long_reads/blast_chr/Vc_overlaps_biggerthan_10000/Vc_over_10000_chr_overlap_32.fasta	/lustre04/scratch/acuenod/household/01_data/05_blast/output/VP/VSP-I_114Vc01.fasta	99.6796	4	4
/lustre04/scratch/acuenod/household/01_data/16_public_seqs/long_reads/blast_chr/Vc_overlaps_biggerthan_10000/Vc_over_10000_chr_overlap_32.fasta	/lustre04/scratch/acuenod/household/01_data/16_public_seqs/long_reads/blast_chr/Vc_overlaps_biggerthan_10000/Vc_over_10000_chr_overlap_30.fasta	99.6754	4	4
/lustre04/scratch/acuenod/household/01_data/16_public_seqs/long_reads/blast_chr/Vc_overlaps_biggerthan_10000/Vc_over_10000_chr_overlap_32.fasta	/lustre04/scratch/acuenod/household/01_data/16_public_seqs/long_reads/blast_chr/Vc_overlaps_biggerthan_10000/Vc_over_10000_chr_overlap_23.fasta	99.673	4	4
/lustre04/scratch/acuenod/household/01_data/16_public_seqs/long_reads/blast_chr/Vc_overlaps_biggerthan_10000/Vc_over_10000_chr_overlap_32.fasta	/lustre04/scratch/acuenod/household/01_data/16_public_seqs/long_reads/blast_chr/Vc_overlaps_biggerthan_10000/Vc_over_10000_chr_overlap_26.fasta	99.6717	4	4
/lustre04/scratch/acuenod/household/01_data/16_public_seqs/long_reads/blast_chr/Vc_overlaps_biggerthan_10000/Vc_over_10000_chr_overlap_32.fasta	/lustre04/scratch/acuenod/household/01_data/16_public_seqs/long_reads/blast_chr/Vc_overlaps_biggerthan_10000/Vc_over_10000_chr_overlap_24.fasta	99.6717	4	4
/lustre04/scratch/acuenod/household/01_data/16_public_seqs/long_reads/blast_chr/Vc_overlaps_biggerthan_10000/Vc_over_10000_chr_overlap_32.fasta	/lustre04/scratch/acuenod/household/01_data/16_public_seqs/long_reads/blast_chr/Vc_overlaps_biggerthan_10000/Vc_over_10000_chr_overlap_19.fasta	99.6715	4	4
/lustre04/scratch/acuenod/household/01_data/16_public_seqs/long_reads/blast_chr/Vc_overlaps_biggerthan_10000/Vc_over_10000_chr_overlap_32.fasta	/lustre04/scratch/acuenod/household/01_data/16_public_seqs/long_reads/blast_chr/Vc_overlaps_biggerthan_10000/Vc_over_10000_chr_overlap_25.fasta	99.6712	4	4
/lustre04/scratch/acuenod/household/01_data/16_public_seqs/long_reads/blast_chr/Vc_overlaps_biggerthan_10000/Vc_over_10000_chr_overlap_32.fasta	/lustre04/scratch/acuenod/household/01_data/16_public_seqs/long_reads/blast_chr/Vc_overlaps_biggerthan_10000/Vc_over_10000_chr_overlap_29.fasta	99.6636	4	4
/lustre04/scratch/acuenod/household/01_data/16_public_seqs/long_reads/blast_chr/Vc_overlaps_biggerthan_10000/Vc_over_10000_chr_overlap_32.fasta	/lustre04/scratch/acuenod/household/01_data/16_public_seqs/long_reads/blast_chr/Vc_overlaps_biggerthan_10000/Vc_over_10000_chr_overlap_8.fasta	99.6636	4	4
/lustre04/scratch/acuenod/household/01_data/16_public_seqs/long_reads/blast_chr/Vc_overlaps_biggerthan_10000/Vc_over_10000_chr_overlap_32.fasta	/lustre04/scratch/acuenod/household/01_data/16_public_seqs/long_reads/blast_chr/Vc_overlaps_biggerthan_10000/Vc_over_10000_chr_overlap_21.fasta	99.661	4	4
/lustre04/scratch/acuenod/household/01_data/16_public_seqs/long_reads/blast_chr/Vc_overlaps_biggerthan_10000/Vc_over_10000_chr_overlap_32.fasta	/lustre04/scratch/acuenod/household/01_data/16_public_seqs/long_reads/blast_chr/Vc_overlaps_biggerthan_10000/Vc_over_10000_chr_overlap_28.fasta	99.6597	4	4
/lustre04/scratch/acuenod/household/01_data/16_public_seqs/long_reads/blast_chr/Vc_overlaps_biggerthan_10000/Vc_over_10000_chr_overlap_32.fasta	/lustre04/scratch/acuenod/household/01_data/16_public_seqs/long_reads/blast_chr/Vc_overlaps_biggerthan_10000/Vc_over_10000_chr_overlap_1.fasta	99.6479	4	4
/lustre04/scratch/acuenod/household/01_data/16_public_seqs/long_reads/blast_chr/Vc_overlaps_biggerthan_10000/Vc_over_10000_chr_overlap_32.fasta	/lustre04/scratch/acuenod/household/01_data/16_public_seqs/long_reads/blast_chr/Vc_overlaps_biggerthan_10000/Vc_over_10000_chr_overlap_2.fasta	99.571	4	4
/lustre04/scratch/acuenod/household/01_data/16_public_seqs/long_reads/blast_chr/Vc_overlaps_biggerthan_10000/Vc_over_10000_chr_overlap_32.fasta	/lustre04/scratch/acuenod/household/01_data/16_public_seqs/long_reads/blast_chr/Vc_overlaps_biggerthan_10000/Vc_over_10000_chr_overlap_7.fasta	99.5502	4	4
/lustre04/scratch/acuenod/household/01_data/16_public_seqs/long_reads/blast_chr/Vc_overlaps_biggerthan_10000/Vc_over_10000_chr_overlap_32.fasta	/lustre04/scratch/acuenod/household/01_data/16_public_seqs/long_reads/blast_chr/Vc_overlaps_biggerthan_10000/Vc_over_10000_chr_overlap_34.fasta	99.5449	4	4
/lustre04/scratch/acuenod/household/01_data/16_public_seqs/long_reads/blast_chr/Vc_overlaps_biggerthan_10000/Vc_over_10000_chr_overlap_32.fasta	/lustre04/scratch/acuenod/household/01_data/16_public_seqs/long_reads/blast_chr/Vc_overlaps_biggerthan_10000/Vc_over_10000_chr_overlap_3.fasta	99.4017	4	4
/lustre04/scratch/acuenod/household/01_data/16_public_seqs/long_reads/blast_chr/Vc_overlaps_biggerthan_10000/Vc_over_10000_chr_overlap_32.fasta	/lustre04/scratch/acuenod/household/01_data/16_public_seqs/long_reads/blast_chr/Vc_overlaps_biggerthan_10000/Vc_over_10000_chr_overlap_4.fasta	98.7715	4	4
/lustre04/scratch/acuenod/household/01_data/16_public_seqs/long_reads/blast_chr/Vc_overlaps_biggerthan_10000/Vc_over_10000_chr_overlap_32.fasta	/lustre04/scratch/acuenod/household/01_data/16_public_seqs/long_reads/blast_chr/Vc_overlaps_biggerthan_10000/Vc_over_10000_chr_overlap_6.fasta	97.6948	2	4
/lustre04/scratch/acuenod/household/01_data/16_public_seqs/long_reads/blast_chr/Vc_overlaps_biggerthan_10000/Vc_over_10000_chr_overlap_32.fasta	/lustre04/scratch/acuenod/household/01_data/16_public_seqs/long_reads/blast_chr/Vc_overlaps_biggerthan_10000/Vc_over_10000_chr_overlap_5.fasta	97.5007	3	4
/lustre04/scratch/acuenod/household/01_data/16_public_seqs/long_reads/blast_chr/Vc_overlaps_biggerthan_10000/Vc_over_10000_chr_overlap_33.fasta	/lustre04/scratch/acuenod/household/01_data/16_public_seqs/long_reads/blast_chr/Vc_overlaps_biggerthan_10000/Vc_over_10000_chr_overlap_33.fasta	100	4	4
/lustre04/scratch/acuenod/household/01_data/16_public_seqs/long_reads/blast_chr/Vc_overlaps_biggerthan_10000/Vc_over_10000_chr_overlap_33.fasta	/lustre04/scratch/acuenod/household/01_data/16_public_seqs/long_reads/blast_chr/Vc_overlaps_biggerthan_10000/Vc_over_10000_chr_overlap_32.fasta	99.6849	4	4
/lustre04/scratch/acuenod/household/01_data/16_public_seqs/long_reads/blast_chr/Vc_overlaps_biggerthan_10000/Vc_over_10000_chr_overlap_33.fasta	/lustre04/scratch/acuenod/household/01_data/16_public_seqs/long_reads/blast_chr/Vc_overlaps_biggerthan_10000/Vc_over_10000_chr_overlap_21.fasta	99.68	4	4
/lustre04/scratch/acuenod/household/01_data/16_public_seqs/long_reads/blast_chr/Vc_overlaps_biggerthan_10000/Vc_over_10000_chr_overlap_33.fasta	/lustre04/scratch/acuenod/household/01_data/05_blast/output/VP/VSP-I_114Vc01.fasta	99.6711	4	4
/lustre04/scratch/acuenod/household/01_data/16_public_seqs/long_reads/blast_chr/Vc_overlaps_biggerthan_10000/Vc_over_10000_chr_overlap_33.fasta	/lustre04/scratch/acuenod/household/01_data/16_public_seqs/long_reads/blast_chr/Vc_overlaps_biggerthan_10000/Vc_over_10000_chr_overlap_27.fasta	99.6705	4	4
/lustre04/scratch/acuenod/household/01_data/16_public_seqs/long_reads/blast_chr/Vc_overlaps_biggerthan_10000/Vc_over_10000_chr_overlap_33.fasta	/lustre04/scratch/acuenod/household/01_data/16_public_seqs/long_reads/blast_chr/Vc_overlaps_biggerthan_10000/Vc_over_10000_chr_overlap_15.fasta	99.6667	4	4
/lustre04/scratch/acuenod/household/01_data/16_public_seqs/long_reads/blast_chr/Vc_overlaps_biggerthan_10000/Vc_over_10000_chr_overlap_33.fasta	/lustre04/scratch/acuenod/household/01_data/16_public_seqs/long_reads/blast_chr/Vc_overlaps_biggerthan_10000/Vc_over_10000_chr_overlap_24.fasta	99.6663	4	4
/lustre04/scratch/acuenod/household/01_data/16_public_seqs/long_reads/blast_chr/Vc_overlaps_biggerthan_10000/Vc_over_10000_chr_overlap_33.fasta	/lustre04/scratch/acuenod/household/01_data/16_public_seqs/long_reads/blast_chr/Vc_overlaps_biggerthan_10000/Vc_over_10000_chr_overlap_26.fasta	99.6663	4	4
/lustre04/scratch/acuenod/household/01_data/16_public_seqs/long_reads/blast_chr/Vc_overlaps_biggerthan_10000/Vc_over_10000_chr_overlap_33.fasta	/lustre04/scratch/acuenod/household/01_data/16_public_seqs/long_reads/blast_chr/Vc_overlaps_biggerthan_10000/Vc_over_10000_chr_overlap_23.fasta	99.6642	4	4
/lustre04/scratch/acuenod/household/01_data/16_public_seqs/long_reads/blast_chr/Vc_overlaps_biggerthan_10000/Vc_over_10000_chr_overlap_33.fasta	/lustre04/scratch/acuenod/household/01_data/16_public_seqs/long_reads/blast_chr/Vc_overlaps_biggerthan_10000/Vc_over_10000_chr_overlap_30.fasta	99.6627	4	4
/lustre04/scratch/acuenod/household/01_data/16_public_seqs/long_reads/blast_chr/Vc_overlaps_biggerthan_10000/Vc_over_10000_chr_overlap_33.fasta	/lustre04/scratch/acuenod/household/01_data/16_public_seqs/long_reads/blast_chr/Vc_overlaps_biggerthan_10000/Vc_over_10000_chr_overlap_25.fasta	99.6585	4	4
/lustre04/scratch/acuenod/household/01_data/16_public_seqs/long_reads/blast_chr/Vc_overlaps_biggerthan_10000/Vc_over_10000_chr_overlap_33.fasta	/lustre04/scratch/acuenod/household/01_data/16_public_seqs/long_reads/blast_chr/Vc_overlaps_biggerthan_10000/Vc_over_10000_chr_overlap_8.fasta	99.6582	4	4
/lustre04/scratch/acuenod/household/01_data/16_public_seqs/long_reads/blast_chr/Vc_overlaps_biggerthan_10000/Vc_over_10000_chr_overlap_33.fasta	/lustre04/scratch/acuenod/household/01_data/16_public_seqs/long_reads/blast_chr/Vc_overlaps_biggerthan_10000/Vc_over_10000_chr_overlap_29.fasta	99.6582	4	4
/lustre04/scratch/acuenod/household/01_data/16_public_seqs/long_reads/blast_chr/Vc_overlaps_biggerthan_10000/Vc_over_10000_chr_overlap_33.fasta	/lustre04/scratch/acuenod/household/01_data/16_public_seqs/long_reads/blast_chr/Vc_overlaps_biggerthan_10000/Vc_over_10000_chr_overlap_28.fasta	99.6505	4	4
/lustre04/scratch/acuenod/household/01_data/16_public_seqs/long_reads/blast_chr/Vc_overlaps_biggerthan_10000/Vc_over_10000_chr_overlap_33.fasta	/lustre04/scratch/acuenod/household/01_data/16_public_seqs/long_reads/blast_chr/Vc_overlaps_biggerthan_10000/Vc_over_10000_chr_overlap_19.fasta	99.6469	4	4
/lustre04/scratch/acuenod/household/01_data/16_public_seqs/long_reads/blast_chr/Vc_overlaps_biggerthan_10000/Vc_over_10000_chr_overlap_33.fasta	/lustre04/scratch/acuenod/household/01_data/16_public_seqs/long_reads/blast_chr/Vc_overlaps_biggerthan_10000/Vc_over_10000_chr_overlap_1.fasta	99.6348	4	4
/lustre04/scratch/acuenod/household/01_data/16_public_seqs/long_reads/blast_chr/Vc_overlaps_biggerthan_10000/Vc_over_10000_chr_overlap_33.fasta	/lustre04/scratch/acuenod/household/01_data/16_public_seqs/long_reads/blast_chr/Vc_overlaps_biggerthan_10000/Vc_over_10000_chr_overlap_2.fasta	99.5672	4	4
/lustre04/scratch/acuenod/household/01_data/16_public_seqs/long_reads/blast_chr/Vc_overlaps_biggerthan_10000/Vc_over_10000_chr_overlap_33.fasta	/lustre04/scratch/acuenod/household/01_data/16_public_seqs/long_reads/blast_chr/Vc_overlaps_biggerthan_10000/Vc_over_10000_chr_overlap_34.fasta	99.5636	4	4
/lustre04/scratch/acuenod/household/01_data/16_public_seqs/long_reads/blast_chr/Vc_overlaps_biggerthan_10000/Vc_over_10000_chr_overlap_33.fasta	/lustre04/scratch/acuenod/household/01_data/16_public_seqs/long_reads/blast_chr/Vc_overlaps_biggerthan_10000/Vc_over_10000_chr_overlap_7.fasta	99.5316	4	4
/lustre04/scratch/acuenod/household/01_data/16_public_seqs/long_reads/blast_chr/Vc_overlaps_biggerthan_10000/Vc_over_10000_chr_overlap_33.fasta	/lustre04/scratch/acuenod/household/01_data/16_public_seqs/long_reads/blast_chr/Vc_overlaps_biggerthan_10000/Vc_over_10000_chr_overlap_3.fasta	99.3844	4	4
/lustre04/scratch/acuenod/household/01_data/16_public_seqs/long_reads/blast_chr/Vc_overlaps_biggerthan_10000/Vc_over_10000_chr_overlap_33.fasta	/lustre04/scratch/acuenod/household/01_data/16_public_seqs/long_reads/blast_chr/Vc_overlaps_biggerthan_10000/Vc_over_10000_chr_overlap_4.fasta	98.7655	4	4
/lustre04/scratch/acuenod/household/01_data/16_public_seqs/long_reads/blast_chr/Vc_overlaps_biggerthan_10000/Vc_over_10000_chr_overlap_33.fasta	/lustre04/scratch/acuenod/household/01_data/16_public_seqs/long_reads/blast_chr/Vc_overlaps_biggerthan_10000/Vc_over_10000_chr_overlap_6.fasta	98.1299	3	4
/lustre04/scratch/acuenod/household/01_data/16_public_seqs/long_reads/blast_chr/Vc_overlaps_biggerthan_10000/Vc_over_10000_chr_overlap_33.fasta	/lustre04/scratch/acuenod/household/01_data/16_public_seqs/long_reads/blast_chr/Vc_overlaps_biggerthan_10000/Vc_over_10000_chr_overlap_5.fasta	97.4415	3	4
/lustre04/scratch/acuenod/household/01_data/16_public_seqs/long_reads/blast_chr/Vc_overlaps_biggerthan_10000/Vc_over_10000_chr_overlap_34.fasta	/lustre04/scratch/acuenod/household/01_data/16_public_seqs/long_reads/blast_chr/Vc_overlaps_biggerthan_10000/Vc_over_10000_chr_overlap_34.fasta	100	4	4
/lustre04/scratch/acuenod/household/01_data/16_public_seqs/long_reads/blast_chr/Vc_overlaps_biggerthan_10000/Vc_over_10000_chr_overlap_34.fasta	/lustre04/scratch/acuenod/household/01_data/16_public_seqs/long_reads/blast_chr/Vc_overlaps_biggerthan_10000/Vc_over_10000_chr_overlap_33.fasta	99.6294	4	4
/lustre04/scratch/acuenod/household/01_data/16_public_seqs/long_reads/blast_chr/Vc_overlaps_biggerthan_10000/Vc_over_10000_chr_overlap_34.fasta	/lustre04/scratch/acuenod/household/01_data/16_public_seqs/long_reads/blast_chr/Vc_overlaps_biggerthan_10000/Vc_over_10000_chr_overlap_32.fasta	99.595	4	4
/lustre04/scratch/acuenod/household/01_data/16_public_seqs/long_reads/blast_chr/Vc_overlaps_biggerthan_10000/Vc_over_10000_chr_overlap_34.fasta	/lustre04/scratch/acuenod/household/01_data/16_public_seqs/long_reads/blast_chr/Vc_overlaps_biggerthan_10000/Vc_over_10000_chr_overlap_15.fasta	99.5272	4	4
/lustre04/scratch/acuenod/household/01_data/16_public_seqs/long_reads/blast_chr/Vc_overlaps_biggerthan_10000/Vc_over_10000_chr_overlap_34.fasta	/lustre04/scratch/acuenod/household/01_data/16_public_seqs/long_reads/blast_chr/Vc_overlaps_biggerthan_10000/Vc_over_10000_chr_overlap_27.fasta	99.5233	4	4
/lustre04/scratch/acuenod/household/01_data/16_public_seqs/long_reads/blast_chr/Vc_overlaps_biggerthan_10000/Vc_over_10000_chr_overlap_34.fasta	/lustre04/scratch/acuenod/household/01_data/16_public_seqs/long_reads/blast_chr/Vc_overlaps_biggerthan_10000/Vc_over_10000_chr_overlap_23.fasta	99.5166	4	4
/lustre04/scratch/acuenod/household/01_data/16_public_seqs/long_reads/blast_chr/Vc_overlaps_biggerthan_10000/Vc_over_10000_chr_overlap_34.fasta	/lustre04/scratch/acuenod/household/01_data/16_public_seqs/long_reads/blast_chr/Vc_overlaps_biggerthan_10000/Vc_over_10000_chr_overlap_19.fasta	99.5117	4	4
/lustre04/scratch/acuenod/household/01_data/16_public_seqs/long_reads/blast_chr/Vc_overlaps_biggerthan_10000/Vc_over_10000_chr_overlap_34.fasta	/lustre04/scratch/acuenod/household/01_data/16_public_seqs/long_reads/blast_chr/Vc_overlaps_biggerthan_10000/Vc_over_10000_chr_overlap_30.fasta	99.5079	4	4
/lustre04/scratch/acuenod/household/01_data/16_public_seqs/long_reads/blast_chr/Vc_overlaps_biggerthan_10000/Vc_over_10000_chr_overlap_34.fasta	/lustre04/scratch/acuenod/household/01_data/16_public_seqs/long_reads/blast_chr/Vc_overlaps_biggerthan_10000/Vc_over_10000_chr_overlap_24.fasta	99.504	4	4
/lustre04/scratch/acuenod/household/01_data/16_public_seqs/long_reads/blast_chr/Vc_overlaps_biggerthan_10000/Vc_over_10000_chr_overlap_34.fasta	/lustre04/scratch/acuenod/household/01_data/16_public_seqs/long_reads/blast_chr/Vc_overlaps_biggerthan_10000/Vc_over_10000_chr_overlap_25.fasta	99.503	4	4
/lustre04/scratch/acuenod/household/01_data/16_public_seqs/long_reads/blast_chr/Vc_overlaps_biggerthan_10000/Vc_over_10000_chr_overlap_34.fasta	/lustre04/scratch/acuenod/household/01_data/16_public_seqs/long_reads/blast_chr/Vc_overlaps_biggerthan_10000/Vc_over_10000_chr_overlap_28.fasta	99.5029	4	4
/lustre04/scratch/acuenod/household/01_data/16_public_seqs/long_reads/blast_chr/Vc_overlaps_biggerthan_10000/Vc_over_10000_chr_overlap_34.fasta	/lustre04/scratch/acuenod/household/01_data/16_public_seqs/long_reads/blast_chr/Vc_overlaps_biggerthan_10000/Vc_over_10000_chr_overlap_21.fasta	99.5029	4	4
/lustre04/scratch/acuenod/household/01_data/16_public_seqs/long_reads/blast_chr/Vc_overlaps_biggerthan_10000/Vc_over_10000_chr_overlap_34.fasta	/lustre04/scratch/acuenod/household/01_data/16_public_seqs/long_reads/blast_chr/Vc_overlaps_biggerthan_10000/Vc_over_10000_chr_overlap_8.fasta	99.5029	4	4
/lustre04/scratch/acuenod/household/01_data/16_public_seqs/long_reads/blast_chr/Vc_overlaps_biggerthan_10000/Vc_over_10000_chr_overlap_34.fasta	/lustre04/scratch/acuenod/household/01_data/16_public_seqs/long_reads/blast_chr/Vc_overlaps_biggerthan_10000/Vc_over_10000_chr_overlap_29.fasta	99.5029	4	4
/lustre04/scratch/acuenod/household/01_data/16_public_seqs/long_reads/blast_chr/Vc_overlaps_biggerthan_10000/Vc_over_10000_chr_overlap_34.fasta	/lustre04/scratch/acuenod/household/01_data/16_public_seqs/long_reads/blast_chr/Vc_overlaps_biggerthan_10000/Vc_over_10000_chr_overlap_26.fasta	99.4991	4	4
/lustre04/scratch/acuenod/household/01_data/16_public_seqs/long_reads/blast_chr/Vc_overlaps_biggerthan_10000/Vc_over_10000_chr_overlap_34.fasta	/lustre04/scratch/acuenod/household/01_data/16_public_seqs/long_reads/blast_chr/Vc_overlaps_biggerthan_10000/Vc_over_10000_chr_overlap_1.fasta	99.4749	4	4
/lustre04/scratch/acuenod/household/01_data/16_public_seqs/long_reads/blast_chr/Vc_overlaps_biggerthan_10000/Vc_over_10000_chr_overlap_34.fasta	/lustre04/scratch/acuenod/household/01_data/16_public_seqs/long_reads/blast_chr/Vc_overlaps_biggerthan_10000/Vc_over_10000_chr_overlap_2.fasta	99.3976	4	4
/lustre04/scratch/acuenod/household/01_data/16_public_seqs/long_reads/blast_chr/Vc_overlaps_biggerthan_10000/Vc_over_10000_chr_overlap_34.fasta	/lustre04/scratch/acuenod/household/01_data/16_public_seqs/long_reads/blast_chr/Vc_overlaps_biggerthan_10000/Vc_over_10000_chr_overlap_7.fasta	99.3679	4	4
/lustre04/scratch/acuenod/household/01_data/16_public_seqs/long_reads/blast_chr/Vc_overlaps_biggerthan_10000/Vc_over_10000_chr_overlap_34.fasta	/lustre04/scratch/acuenod/household/01_data/16_public_seqs/long_reads/blast_chr/Vc_overlaps_biggerthan_10000/Vc_over_10000_chr_overlap_3.fasta	99.2279	4	4
/lustre04/scratch/acuenod/household/01_data/16_public_seqs/long_reads/blast_chr/Vc_overlaps_biggerthan_10000/Vc_over_10000_chr_overlap_34.fasta	/lustre04/scratch/acuenod/household/01_data/05_blast/output/VP/VSP-I_114Vc01.fasta	98.9503	4	4
/lustre04/scratch/acuenod/household/01_data/16_public_seqs/long_reads/blast_chr/Vc_overlaps_biggerthan_10000/Vc_over_10000_chr_overlap_34.fasta	/lustre04/scratch/acuenod/household/01_data/16_public_seqs/long_reads/blast_chr/Vc_overlaps_biggerthan_10000/Vc_over_10000_chr_overlap_4.fasta	98.7134	4	4
/lustre04/scratch/acuenod/household/01_data/16_public_seqs/long_reads/blast_chr/Vc_overlaps_biggerthan_10000/Vc_over_10000_chr_overlap_34.fasta	/lustre04/scratch/acuenod/household/01_data/16_public_seqs/long_reads/blast_chr/Vc_overlaps_biggerthan_10000/Vc_over_10000_chr_overlap_5.fasta	96.1768	4	4
/lustre04/scratch/acuenod/household/01_data/16_public_seqs/long_reads/blast_chr/Vc_overlaps_biggerthan_10000/Vc_over_10000_chr_overlap_34.fasta	/lustre04/scratch/acuenod/household/01_data/16_public_seqs/long_reads/blast_chr/Vc_overlaps_biggerthan_10000/Vc_over_10000_chr_overlap_6.fasta	95.7164	3	4
/lustre04/scratch/acuenod/household/01_data/16_public_seqs/long_reads/blast_chr/Vc_overlaps_biggerthan_10000/Vc_over_10000_chr_overlap_35.fasta	/lustre04/scratch/acuenod/household/01_data/16_public_seqs/long_reads/blast_chr/Vc_overlaps_biggerthan_10000/Vc_over_10000_chr_overlap_35.fasta	100	4	4
/lustre04/scratch/acuenod/household/01_data/16_public_seqs/long_reads/blast_chr/Vc_overlaps_biggerthan_10000/Vc_over_10000_chr_overlap_35.fasta	/lustre04/scratch/acuenod/household/01_data/16_public_seqs/long_reads/blast_chr/Vc_overlaps_biggerthan_10000/Vc_over_10000_chr_overlap_13.fasta	99.7601	3	4
/lustre04/scratch/acuenod/household/01_data/16_public_seqs/long_reads/blast_chr/Vc_overlaps_biggerthan_10000/Vc_over_10000_chr_overlap_35.fasta	/lustre04/scratch/acuenod/household/01_data/16_public_seqs/long_reads/blast_chr/Vc_overlaps_biggerthan_10000/Vc_over_10000_chr_overlap_10.fasta	99.7302	4	4
/lustre04/scratch/acuenod/household/01_data/16_public_seqs/long_reads/blast_chr/Vc_overlaps_biggerthan_10000/Vc_over_10000_chr_overlap_35.fasta	/lustre04/scratch/acuenod/household/01_data/16_public_seqs/long_reads/blast_chr/Vc_overlaps_biggerthan_10000/Vc_over_10000_chr_overlap_18.fasta	99.7302	4	4
/lustre04/scratch/acuenod/household/01_data/16_public_seqs/long_reads/blast_chr/Vc_overlaps_biggerthan_10000/Vc_over_10000_chr_overlap_35.fasta	/lustre04/scratch/acuenod/household/01_data/16_public_seqs/long_reads/blast_chr/Vc_overlaps_biggerthan_10000/Vc_over_10000_chr_overlap_22.fasta	99.7302	4	4
/lustre04/scratch/acuenod/household/01_data/16_public_seqs/long_reads/blast_chr/Vc_overlaps_biggerthan_10000/Vc_over_10000_chr_overlap_35.fasta	/lustre04/scratch/acuenod/household/01_data/16_public_seqs/long_reads/blast_chr/Vc_overlaps_biggerthan_10000/Vc_over_10000_chr_overlap_17.fasta	99.7302	4	4
/lustre04/scratch/acuenod/household/01_data/16_public_seqs/long_reads/blast_chr/Vc_overlaps_biggerthan_10000/Vc_over_10000_chr_overlap_35.fasta	/lustre04/scratch/acuenod/household/01_data/16_public_seqs/long_reads/blast_chr/Vc_overlaps_biggerthan_10000/Vc_over_10000_chr_overlap_16.fasta	99.7267	4	4
/lustre04/scratch/acuenod/household/01_data/16_public_seqs/long_reads/blast_chr/Vc_overlaps_biggerthan_10000/Vc_over_10000_chr_overlap_35.fasta	/lustre04/scratch/acuenod/household/01_data/16_public_seqs/long_reads/blast_chr/Vc_overlaps_biggerthan_10000/Vc_over_10000_chr_overlap_11.fasta	99.7262	4	4
/lustre04/scratch/acuenod/household/01_data/16_public_seqs/long_reads/blast_chr/Vc_overlaps_biggerthan_10000/Vc_over_10000_chr_overlap_35.fasta	/lustre04/scratch/acuenod/household/01_data/16_public_seqs/long_reads/blast_chr/Vc_overlaps_biggerthan_10000/Vc_over_10000_chr_overlap_31.fasta	99.7237	4	4
/lustre04/scratch/acuenod/household/01_data/16_public_seqs/long_reads/blast_chr/Vc_overlaps_biggerthan_10000/Vc_over_10000_chr_overlap_35.fasta	/lustre04/scratch/acuenod/household/01_data/16_public_seqs/long_reads/blast_chr/Vc_overlaps_biggerthan_10000/Vc_over_10000_chr_overlap_20.fasta	99.7232	4	4
/lustre04/scratch/acuenod/household/01_data/16_public_seqs/long_reads/blast_chr/Vc_overlaps_biggerthan_10000/Vc_over_10000_chr_overlap_35.fasta	/lustre04/scratch/acuenod/household/01_data/16_public_seqs/long_reads/blast_chr/Vc_overlaps_biggerthan_10000/Vc_over_10000_chr_overlap_14.fasta	99.7197	4	4
/lustre04/scratch/acuenod/household/01_data/16_public_seqs/long_reads/blast_chr/Vc_overlaps_biggerthan_10000/Vc_over_10000_chr_overlap_35.fasta	/lustre04/scratch/acuenod/household/01_data/16_public_seqs/long_reads/blast_chr/Vc_overlaps_biggerthan_10000/Vc_over_10000_chr_overlap_9.fasta	99.7193	4	4
/lustre04/scratch/acuenod/household/01_data/16_public_seqs/long_reads/blast_chr/Vc_overlaps_biggerthan_10000/Vc_over_10000_chr_overlap_35.fasta	/lustre04/scratch/acuenod/household/01_data/16_public_seqs/long_reads/blast_chr/Vc_overlaps_biggerthan_10000/Vc_over_10000_chr_overlap_12.fasta	99.7193	4	4
/lustre04/scratch/acuenod/household/01_data/16_public_seqs/long_reads/blast_chr/Vc_overlaps_biggerthan_10000/Vc_over_10000_chr_overlap_35.fasta	/lustre04/scratch/acuenod/household/01_data/03_bakta/12kb_overlap/overlap_134Vc041_134Vc042.fasta	99.7193	4	4
/lustre04/scratch/acuenod/household/01_data/16_public_seqs/long_reads/blast_chr/Vc_overlaps_biggerthan_10000/Vc_over_10000_chr_overlap_3.fasta	/lustre04/scratch/acuenod/household/01_data/16_public_seqs/long_reads/blast_chr/Vc_overlaps_biggerthan_10000/Vc_over_10000_chr_overlap_3.fasta	100	4	4
/lustre04/scratch/acuenod/household/01_data/16_public_seqs/long_reads/blast_chr/Vc_overlaps_biggerthan_10000/Vc_over_10000_chr_overlap_3.fasta	/lustre04/scratch/acuenod/household/01_data/16_public_seqs/long_reads/blast_chr/Vc_overlaps_biggerthan_10000/Vc_over_10000_chr_overlap_1.fasta	99.7222	4	4
/lustre04/scratch/acuenod/household/01_data/16_public_seqs/long_reads/blast_chr/Vc_overlaps_biggerthan_10000/Vc_over_10000_chr_overlap_3.fasta	/lustre04/scratch/acuenod/household/01_data/16_public_seqs/long_reads/blast_chr/Vc_overlaps_biggerthan_10000/Vc_over_10000_chr_overlap_2.fasta	99.6844	4	4
/lustre04/scratch/acuenod/household/01_data/16_public_seqs/long_reads/blast_chr/Vc_overlaps_biggerthan_10000/Vc_over_10000_chr_overlap_3.fasta	/lustre04/scratch/acuenod/household/01_data/16_public_seqs/long_reads/blast_chr/Vc_overlaps_biggerthan_10000/Vc_over_10000_chr_overlap_23.fasta	99.6819	4	4
/lustre04/scratch/acuenod/household/01_data/16_public_seqs/long_reads/blast_chr/Vc_overlaps_biggerthan_10000/Vc_over_10000_chr_overlap_3.fasta	/lustre04/scratch/acuenod/household/01_data/16_public_seqs/long_reads/blast_chr/Vc_overlaps_biggerthan_10000/Vc_over_10000_chr_overlap_21.fasta	99.6811	4	4
/lustre04/scratch/acuenod/household/01_data/16_public_seqs/long_reads/blast_chr/Vc_overlaps_biggerthan_10000/Vc_over_10000_chr_overlap_3.fasta	/lustre04/scratch/acuenod/household/01_data/16_public_seqs/long_reads/blast_chr/Vc_overlaps_biggerthan_10000/Vc_over_10000_chr_overlap_25.fasta	99.6783	4	4
/lustre04/scratch/acuenod/household/01_data/16_public_seqs/long_reads/blast_chr/Vc_overlaps_biggerthan_10000/Vc_over_10000_chr_overlap_3.fasta	/lustre04/scratch/acuenod/household/01_data/16_public_seqs/long_reads/blast_chr/Vc_overlaps_biggerthan_10000/Vc_over_10000_chr_overlap_28.fasta	99.6774	4	4
/lustre04/scratch/acuenod/household/01_data/16_public_seqs/long_reads/blast_chr/Vc_overlaps_biggerthan_10000/Vc_over_10000_chr_overlap_3.fasta	/lustre04/scratch/acuenod/household/01_data/16_public_seqs/long_reads/blast_chr/Vc_overlaps_biggerthan_10000/Vc_over_10000_chr_overlap_29.fasta	99.6774	4	4
/lustre04/scratch/acuenod/household/01_data/16_public_seqs/long_reads/blast_chr/Vc_overlaps_biggerthan_10000/Vc_over_10000_chr_overlap_3.fasta	/lustre04/scratch/acuenod/household/01_data/16_public_seqs/long_reads/blast_chr/Vc_overlaps_biggerthan_10000/Vc_over_10000_chr_overlap_15.fasta	99.6662	4	4
/lustre04/scratch/acuenod/household/01_data/16_public_seqs/long_reads/blast_chr/Vc_overlaps_biggerthan_10000/Vc_over_10000_chr_overlap_3.fasta	/lustre04/scratch/acuenod/household/01_data/16_public_seqs/long_reads/blast_chr/Vc_overlaps_biggerthan_10000/Vc_over_10000_chr_overlap_30.fasta	99.6633	4	4
/lustre04/scratch/acuenod/household/01_data/16_public_seqs/long_reads/blast_chr/Vc_overlaps_biggerthan_10000/Vc_over_10000_chr_overlap_3.fasta	/lustre04/scratch/acuenod/household/01_data/16_public_seqs/long_reads/blast_chr/Vc_overlaps_biggerthan_10000/Vc_over_10000_chr_overlap_27.fasta	99.6626	4	4
/lustre04/scratch/acuenod/household/01_data/16_public_seqs/long_reads/blast_chr/Vc_overlaps_biggerthan_10000/Vc_over_10000_chr_overlap_3.fasta	/lustre04/scratch/acuenod/household/01_data/16_public_seqs/long_reads/blast_chr/Vc_overlaps_biggerthan_10000/Vc_over_10000_chr_overlap_8.fasta	99.6624	4	4
/lustre04/scratch/acuenod/household/01_data/16_public_seqs/long_reads/blast_chr/Vc_overlaps_biggerthan_10000/Vc_over_10000_chr_overlap_3.fasta	/lustre04/scratch/acuenod/household/01_data/16_public_seqs/long_reads/blast_chr/Vc_overlaps_biggerthan_10000/Vc_over_10000_chr_overlap_26.fasta	99.6588	4	4
/lustre04/scratch/acuenod/household/01_data/16_public_seqs/long_reads/blast_chr/Vc_overlaps_biggerthan_10000/Vc_over_10000_chr_overlap_3.fasta	/lustre04/scratch/acuenod/household/01_data/16_public_seqs/long_reads/blast_chr/Vc_overlaps_biggerthan_10000/Vc_over_10000_chr_overlap_24.fasta	99.6588	4	4
/lustre04/scratch/acuenod/household/01_data/16_public_seqs/long_reads/blast_chr/Vc_overlaps_biggerthan_10000/Vc_over_10000_chr_overlap_3.fasta	/lustre04/scratch/acuenod/household/01_data/16_public_seqs/long_reads/blast_chr/Vc_overlaps_biggerthan_10000/Vc_over_10000_chr_overlap_19.fasta	99.6548	4	4
/lustre04/scratch/acuenod/household/01_data/16_public_seqs/long_reads/blast_chr/Vc_overlaps_biggerthan_10000/Vc_over_10000_chr_overlap_3.fasta	/lustre04/scratch/acuenod/household/01_data/16_public_seqs/long_reads/blast_chr/Vc_overlaps_biggerthan_10000/Vc_over_10000_chr_overlap_7.fasta	99.5385	4	4
/lustre04/scratch/acuenod/household/01_data/16_public_seqs/long_reads/blast_chr/Vc_overlaps_biggerthan_10000/Vc_over_10000_chr_overlap_3.fasta	/lustre04/scratch/acuenod/household/01_data/16_public_seqs/long_reads/blast_chr/Vc_overlaps_biggerthan_10000/Vc_over_10000_chr_overlap_32.fasta	99.4661	4	4
/lustre04/scratch/acuenod/household/01_data/16_public_seqs/long_reads/blast_chr/Vc_overlaps_biggerthan_10000/Vc_over_10000_chr_overlap_3.fasta	/lustre04/scratch/acuenod/household/01_data/16_public_seqs/long_reads/blast_chr/Vc_overlaps_biggerthan_10000/Vc_over_10000_chr_overlap_33.fasta	99.4454	4	4
/lustre04/scratch/acuenod/household/01_data/16_public_seqs/long_reads/blast_chr/Vc_overlaps_biggerthan_10000/Vc_over_10000_chr_overlap_3.fasta	/lustre04/scratch/acuenod/household/01_data/16_public_seqs/long_reads/blast_chr/Vc_overlaps_biggerthan_10000/Vc_over_10000_chr_overlap_34.fasta	99.2258	4	4
/lustre04/scratch/acuenod/household/01_data/16_public_seqs/long_reads/blast_chr/Vc_overlaps_biggerthan_10000/Vc_over_10000_chr_overlap_3.fasta	/lustre04/scratch/acuenod/household/01_data/05_blast/output/VP/VSP-I_114Vc01.fasta	99.085	4	4
/lustre04/scratch/acuenod/household/01_data/16_public_seqs/long_reads/blast_chr/Vc_overlaps_biggerthan_10000/Vc_over_10000_chr_overlap_3.fasta	/lustre04/scratch/acuenod/household/01_data/16_public_seqs/long_reads/blast_chr/Vc_overlaps_biggerthan_10000/Vc_over_10000_chr_overlap_4.fasta	98.9198	4	4
/lustre04/scratch/acuenod/household/01_data/16_public_seqs/long_reads/blast_chr/Vc_overlaps_biggerthan_10000/Vc_over_10000_chr_overlap_3.fasta	/lustre04/scratch/acuenod/household/01_data/16_public_seqs/long_reads/blast_chr/Vc_overlaps_biggerthan_10000/Vc_over_10000_chr_overlap_5.fasta	96.3419	4	4
/lustre04/scratch/acuenod/household/01_data/16_public_seqs/long_reads/blast_chr/Vc_overlaps_biggerthan_10000/Vc_over_10000_chr_overlap_3.fasta	/lustre04/scratch/acuenod/household/01_data/16_public_seqs/long_reads/blast_chr/Vc_overlaps_biggerthan_10000/Vc_over_10000_chr_overlap_6.fasta	95.7811	3	4
/lustre04/scratch/acuenod/household/01_data/16_public_seqs/long_reads/blast_chr/Vc_overlaps_biggerthan_10000/Vc_over_10000_chr_overlap_4.fasta	/lustre04/scratch/acuenod/household/01_data/16_public_seqs/long_reads/blast_chr/Vc_overlaps_biggerthan_10000/Vc_over_10000_chr_overlap_4.fasta	100	4	4
/lustre04/scratch/acuenod/household/01_data/16_public_seqs/long_reads/blast_chr/Vc_overlaps_biggerthan_10000/Vc_over_10000_chr_overlap_4.fasta	/lustre04/scratch/acuenod/household/01_data/16_public_seqs/long_reads/blast_chr/Vc_overlaps_biggerthan_10000/Vc_over_10000_chr_overlap_1.fasta	99.0176	3	4
/lustre04/scratch/acuenod/household/01_data/16_public_seqs/long_reads/blast_chr/Vc_overlaps_biggerthan_10000/Vc_over_10000_chr_overlap_4.fasta	/lustre04/scratch/acuenod/household/01_data/16_public_seqs/long_reads/blast_chr/Vc_overlaps_biggerthan_10000/Vc_over_10000_chr_overlap_25.fasta	99.0117	3	4
/lustre04/scratch/acuenod/household/01_data/16_public_seqs/long_reads/blast_chr/Vc_overlaps_biggerthan_10000/Vc_over_10000_chr_overlap_4.fasta	/lustre04/scratch/acuenod/household/01_data/16_public_seqs/long_reads/blast_chr/Vc_overlaps_biggerthan_10000/Vc_over_10000_chr_overlap_7.fasta	99.0031	3	4
/lustre04/scratch/acuenod/household/01_data/16_public_seqs/long_reads/blast_chr/Vc_overlaps_biggerthan_10000/Vc_over_10000_chr_overlap_4.fasta	/lustre04/scratch/acuenod/household/01_data/16_public_seqs/long_reads/blast_chr/Vc_overlaps_biggerthan_10000/Vc_over_10000_chr_overlap_27.fasta	99.001	3	4
/lustre04/scratch/acuenod/household/01_data/16_public_seqs/long_reads/blast_chr/Vc_overlaps_biggerthan_10000/Vc_over_10000_chr_overlap_4.fasta	/lustre04/scratch/acuenod/household/01_data/16_public_seqs/long_reads/blast_chr/Vc_overlaps_biggerthan_10000/Vc_over_10000_chr_overlap_30.fasta	98.9956	3	4
/lustre04/scratch/acuenod/household/01_data/16_public_seqs/long_reads/blast_chr/Vc_overlaps_biggerthan_10000/Vc_over_10000_chr_overlap_4.fasta	/lustre04/scratch/acuenod/household/01_data/16_public_seqs/long_reads/blast_chr/Vc_overlaps_biggerthan_10000/Vc_over_10000_chr_overlap_24.fasta	98.9956	3	4
/lustre04/scratch/acuenod/household/01_data/16_public_seqs/long_reads/blast_chr/Vc_overlaps_biggerthan_10000/Vc_over_10000_chr_overlap_4.fasta	/lustre04/scratch/acuenod/household/01_data/16_public_seqs/long_reads/blast_chr/Vc_overlaps_biggerthan_10000/Vc_over_10000_chr_overlap_26.fasta	98.9902	3	4
/lustre04/scratch/acuenod/household/01_data/16_public_seqs/long_reads/blast_chr/Vc_overlaps_biggerthan_10000/Vc_over_10000_chr_overlap_4.fasta	/lustre04/scratch/acuenod/household/01_data/16_public_seqs/long_reads/blast_chr/Vc_overlaps_biggerthan_10000/Vc_over_10000_chr_overlap_2.fasta	98.9766	3	4
/lustre04/scratch/acuenod/household/01_data/16_public_seqs/long_reads/blast_chr/Vc_overlaps_biggerthan_10000/Vc_over_10000_chr_overlap_4.fasta	/lustre04/scratch/acuenod/household/01_data/05_blast/output/VP/VSP-I_114Vc01.fasta	98.8955	4	4
/lustre04/scratch/acuenod/household/01_data/16_public_seqs/long_reads/blast_chr/Vc_overlaps_biggerthan_10000/Vc_over_10000_chr_overlap_4.fasta	/lustre04/scratch/acuenod/household/01_data/16_public_seqs/long_reads/blast_chr/Vc_overlaps_biggerthan_10000/Vc_over_10000_chr_overlap_23.fasta	98.8727	4	4
/lustre04/scratch/acuenod/household/01_data/16_public_seqs/long_reads/blast_chr/Vc_overlaps_biggerthan_10000/Vc_over_10000_chr_overlap_4.fasta	/lustre04/scratch/acuenod/household/01_data/16_public_seqs/long_reads/blast_chr/Vc_overlaps_biggerthan_10000/Vc_over_10000_chr_overlap_21.fasta	98.8687	4	4
/lustre04/scratch/acuenod/household/01_data/16_public_seqs/long_reads/blast_chr/Vc_overlaps_biggerthan_10000/Vc_over_10000_chr_overlap_4.fasta	/lustre04/scratch/acuenod/household/01_data/16_public_seqs/long_reads/blast_chr/Vc_overlaps_biggerthan_10000/Vc_over_10000_chr_overlap_29.fasta	98.8687	4	4
/lustre04/scratch/acuenod/household/01_data/16_public_seqs/long_reads/blast_chr/Vc_overlaps_biggerthan_10000/Vc_over_10000_chr_overlap_4.fasta	/lustre04/scratch/acuenod/household/01_data/16_public_seqs/long_reads/blast_chr/Vc_overlaps_biggerthan_10000/Vc_over_10000_chr_overlap_15.fasta	98.8567	4	4
/lustre04/scratch/acuenod/household/01_data/16_public_seqs/long_reads/blast_chr/Vc_overlaps_biggerthan_10000/Vc_over_10000_chr_overlap_4.fasta	/lustre04/scratch/acuenod/household/01_data/16_public_seqs/long_reads/blast_chr/Vc_overlaps_biggerthan_10000/Vc_over_10000_chr_overlap_8.fasta	98.8527	4	4
/lustre04/scratch/acuenod/household/01_data/16_public_seqs/long_reads/blast_chr/Vc_overlaps_biggerthan_10000/Vc_over_10000_chr_overlap_4.fasta	/lustre04/scratch/acuenod/household/01_data/16_public_seqs/long_reads/blast_chr/Vc_overlaps_biggerthan_10000/Vc_over_10000_chr_overlap_28.fasta	98.8459	4	4
/lustre04/scratch/acuenod/household/01_data/16_public_seqs/long_reads/blast_chr/Vc_overlaps_biggerthan_10000/Vc_over_10000_chr_overlap_4.fasta	/lustre04/scratch/acuenod/household/01_data/16_public_seqs/long_reads/blast_chr/Vc_overlaps_biggerthan_10000/Vc_over_10000_chr_overlap_19.fasta	98.8181	4	4
/lustre04/scratch/acuenod/household/01_data/16_public_seqs/long_reads/blast_chr/Vc_overlaps_biggerthan_10000/Vc_over_10000_chr_overlap_4.fasta	/lustre04/scratch/acuenod/household/01_data/16_public_seqs/long_reads/blast_chr/Vc_overlaps_biggerthan_10000/Vc_over_10000_chr_overlap_32.fasta	98.8142	3	4
/lustre04/scratch/acuenod/household/01_data/16_public_seqs/long_reads/blast_chr/Vc_overlaps_biggerthan_10000/Vc_over_10000_chr_overlap_4.fasta	/lustre04/scratch/acuenod/household/01_data/16_public_seqs/long_reads/blast_chr/Vc_overlaps_biggerthan_10000/Vc_over_10000_chr_overlap_33.fasta	98.786	3	4
/lustre04/scratch/acuenod/household/01_data/16_public_seqs/long_reads/blast_chr/Vc_overlaps_biggerthan_10000/Vc_over_10000_chr_overlap_4.fasta	/lustre04/scratch/acuenod/household/01_data/16_public_seqs/long_reads/blast_chr/Vc_overlaps_biggerthan_10000/Vc_over_10000_chr_overlap_3.fasta	98.6894	4	4
/lustre04/scratch/acuenod/household/01_data/16_public_seqs/long_reads/blast_chr/Vc_overlaps_biggerthan_10000/Vc_over_10000_chr_overlap_4.fasta	/lustre04/scratch/acuenod/household/01_data/16_public_seqs/long_reads/blast_chr/Vc_overlaps_biggerthan_10000/Vc_over_10000_chr_overlap_34.fasta	98.4636	4	4
/lustre04/scratch/acuenod/household/01_data/16_public_seqs/long_reads/blast_chr/Vc_overlaps_biggerthan_10000/Vc_over_10000_chr_overlap_4.fasta	/lustre04/scratch/acuenod/household/01_data/16_public_seqs/long_reads/blast_chr/Vc_overlaps_biggerthan_10000/Vc_over_10000_chr_overlap_5.fasta	97.0859	3	4
/lustre04/scratch/acuenod/household/01_data/16_public_seqs/long_reads/blast_chr/Vc_overlaps_biggerthan_10000/Vc_over_10000_chr_overlap_4.fasta	/lustre04/scratch/acuenod/household/01_data/16_public_seqs/long_reads/blast_chr/Vc_overlaps_biggerthan_10000/Vc_over_10000_chr_overlap_6.fasta	93.8845	3	4
/lustre04/scratch/acuenod/household/01_data/16_public_seqs/long_reads/blast_chr/Vc_overlaps_biggerthan_10000/Vc_over_10000_chr_overlap_5.fasta	/lustre04/scratch/acuenod/household/01_data/16_public_seqs/long_reads/blast_chr/Vc_overlaps_biggerthan_10000/Vc_over_10000_chr_overlap_5.fasta	100	4	4
/lustre04/scratch/acuenod/household/01_data/16_public_seqs/long_reads/blast_chr/Vc_overlaps_biggerthan_10000/Vc_over_10000_chr_overlap_5.fasta	/lustre04/scratch/acuenod/household/01_data/16_public_seqs/long_reads/blast_chr/Vc_overlaps_biggerthan_10000/Vc_over_10000_chr_overlap_7.fasta	97.4396	4	4
/lustre04/scratch/acuenod/household/01_data/16_public_seqs/long_reads/blast_chr/Vc_overlaps_biggerthan_10000/Vc_over_10000_chr_overlap_5.fasta	/lustre04/scratch/acuenod/household/01_data/16_public_seqs/long_reads/blast_chr/Vc_overlaps_biggerthan_10000/Vc_over_10000_chr_overlap_25.fasta	97.4364	4	4
/lustre04/scratch/acuenod/household/01_data/16_public_seqs/long_reads/blast_chr/Vc_overlaps_biggerthan_10000/Vc_over_10000_chr_overlap_5.fasta	/lustre04/scratch/acuenod/household/01_data/16_public_seqs/long_reads/blast_chr/Vc_overlaps_biggerthan_10000/Vc_over_10000_chr_overlap_1.fasta	97.4364	4	4
/lustre04/scratch/acuenod/household/01_data/16_public_seqs/long_reads/blast_chr/Vc_overlaps_biggerthan_10000/Vc_over_10000_chr_overlap_5.fasta	/lustre04/scratch/acuenod/household/01_data/16_public_seqs/long_reads/blast_chr/Vc_overlaps_biggerthan_10000/Vc_over_10000_chr_overlap_23.fasta	97.4243	4	4
/lustre04/scratch/acuenod/household/01_data/16_public_seqs/long_reads/blast_chr/Vc_overlaps_biggerthan_10000/Vc_over_10000_chr_overlap_5.fasta	/lustre04/scratch/acuenod/household/01_data/16_public_seqs/long_reads/blast_chr/Vc_overlaps_biggerthan_10000/Vc_over_10000_chr_overlap_21.fasta	97.422	4	4
/lustre04/scratch/acuenod/household/01_data/16_public_seqs/long_reads/blast_chr/Vc_overlaps_biggerthan_10000/Vc_over_10000_chr_overlap_5.fasta	/lustre04/scratch/acuenod/household/01_data/16_public_seqs/long_reads/blast_chr/Vc_overlaps_biggerthan_10000/Vc_over_10000_chr_overlap_29.fasta	97.422	4	4
/lustre04/scratch/acuenod/household/01_data/16_public_seqs/long_reads/blast_chr/Vc_overlaps_biggerthan_10000/Vc_over_10000_chr_overlap_5.fasta	/lustre04/scratch/acuenod/household/01_data/16_public_seqs/long_reads/blast_chr/Vc_overlaps_biggerthan_10000/Vc_over_10000_chr_overlap_30.fasta	97.4119	4	4
/lustre04/scratch/acuenod/household/01_data/16_public_seqs/long_reads/blast_chr/Vc_overlaps_biggerthan_10000/Vc_over_10000_chr_overlap_5.fasta	/lustre04/scratch/acuenod/household/01_data/16_public_seqs/long_reads/blast_chr/Vc_overlaps_biggerthan_10000/Vc_over_10000_chr_overlap_27.fasta	97.4098	4	4
/lustre04/scratch/acuenod/household/01_data/16_public_seqs/long_reads/blast_chr/Vc_overlaps_biggerthan_10000/Vc_over_10000_chr_overlap_5.fasta	/lustre04/scratch/acuenod/household/01_data/16_public_seqs/long_reads/blast_chr/Vc_overlaps_biggerthan_10000/Vc_over_10000_chr_overlap_28.fasta	97.4094	4	4
/lustre04/scratch/acuenod/household/01_data/16_public_seqs/long_reads/blast_chr/Vc_overlaps_biggerthan_10000/Vc_over_10000_chr_overlap_5.fasta	/lustre04/scratch/acuenod/household/01_data/16_public_seqs/long_reads/blast_chr/Vc_overlaps_biggerthan_10000/Vc_over_10000_chr_overlap_26.fasta	97.3975	4	4
/lustre04/scratch/acuenod/household/01_data/16_public_seqs/long_reads/blast_chr/Vc_overlaps_biggerthan_10000/Vc_over_10000_chr_overlap_5.fasta	/lustre04/scratch/acuenod/household/01_data/16_public_seqs/long_reads/blast_chr/Vc_overlaps_biggerthan_10000/Vc_over_10000_chr_overlap_15.fasta	97.3975	4	4
/lustre04/scratch/acuenod/household/01_data/16_public_seqs/long_reads/blast_chr/Vc_overlaps_biggerthan_10000/Vc_over_10000_chr_overlap_5.fasta	/lustre04/scratch/acuenod/household/01_data/16_public_seqs/long_reads/blast_chr/Vc_overlaps_biggerthan_10000/Vc_over_10000_chr_overlap_8.fasta	97.3975	4	4
/lustre04/scratch/acuenod/household/01_data/16_public_seqs/long_reads/blast_chr/Vc_overlaps_biggerthan_10000/Vc_over_10000_chr_overlap_5.fasta	/lustre04/scratch/acuenod/household/01_data/16_public_seqs/long_reads/blast_chr/Vc_overlaps_biggerthan_10000/Vc_over_10000_chr_overlap_24.fasta	97.3975	4	4
/lustre04/scratch/acuenod/household/01_data/16_public_seqs/long_reads/blast_chr/Vc_overlaps_biggerthan_10000/Vc_over_10000_chr_overlap_5.fasta	/lustre04/scratch/acuenod/household/01_data/16_public_seqs/long_reads/blast_chr/Vc_overlaps_biggerthan_10000/Vc_over_10000_chr_overlap_19.fasta	97.3923	4	4
/lustre04/scratch/acuenod/household/01_data/16_public_seqs/long_reads/blast_chr/Vc_overlaps_biggerthan_10000/Vc_over_10000_chr_overlap_5.fasta	/lustre04/scratch/acuenod/household/01_data/16_public_seqs/long_reads/blast_chr/Vc_overlaps_biggerthan_10000/Vc_over_10000_chr_overlap_2.fasta	97.3686	4	4
/lustre04/scratch/acuenod/household/01_data/16_public_seqs/long_reads/blast_chr/Vc_overlaps_biggerthan_10000/Vc_over_10000_chr_overlap_5.fasta	/lustre04/scratch/acuenod/household/01_data/05_blast/output/VP/VSP-I_114Vc01.fasta	97.2928	4	4
/lustre04/scratch/acuenod/household/01_data/16_public_seqs/long_reads/blast_chr/Vc_overlaps_biggerthan_10000/Vc_over_10000_chr_overlap_5.fasta	/lustre04/scratch/acuenod/household/01_data/16_public_seqs/long_reads/blast_chr/Vc_overlaps_biggerthan_10000/Vc_over_10000_chr_overlap_32.fasta	97.252	4	4
/lustre04/scratch/acuenod/household/01_data/16_public_seqs/long_reads/blast_chr/Vc_overlaps_biggerthan_10000/Vc_over_10000_chr_overlap_5.fasta	/lustre04/scratch/acuenod/household/01_data/16_public_seqs/long_reads/blast_chr/Vc_overlaps_biggerthan_10000/Vc_over_10000_chr_overlap_33.fasta	97.2007	4	4
/lustre04/scratch/acuenod/household/01_data/16_public_seqs/long_reads/blast_chr/Vc_overlaps_biggerthan_10000/Vc_over_10000_chr_overlap_5.fasta	/lustre04/scratch/acuenod/household/01_data/16_public_seqs/long_reads/blast_chr/Vc_overlaps_biggerthan_10000/Vc_over_10000_chr_overlap_3.fasta	97.163	4	4
/lustre04/scratch/acuenod/household/01_data/16_public_seqs/long_reads/blast_chr/Vc_overlaps_biggerthan_10000/Vc_over_10000_chr_overlap_5.fasta	/lustre04/scratch/acuenod/household/01_data/16_public_seqs/long_reads/blast_chr/Vc_overlaps_biggerthan_10000/Vc_over_10000_chr_overlap_34.fasta	97.0852	4	4
/lustre04/scratch/acuenod/household/01_data/16_public_seqs/long_reads/blast_chr/Vc_overlaps_biggerthan_10000/Vc_over_10000_chr_overlap_5.fasta	/lustre04/scratch/acuenod/household/01_data/16_public_seqs/long_reads/blast_chr/Vc_overlaps_biggerthan_10000/Vc_over_10000_chr_overlap_4.fasta	96.9096	4	4
/lustre04/scratch/acuenod/household/01_data/16_public_seqs/long_reads/blast_chr/Vc_overlaps_biggerthan_10000/Vc_over_10000_chr_overlap_5.fasta	/lustre04/scratch/acuenod/household/01_data/16_public_seqs/long_reads/blast_chr/Vc_overlaps_biggerthan_10000/Vc_over_10000_chr_overlap_6.fasta	96.236	3	4
/lustre04/scratch/acuenod/household/01_data/16_public_seqs/long_reads/blast_chr/Vc_overlaps_biggerthan_10000/Vc_over_10000_chr_overlap_6.fasta	/lustre04/scratch/acuenod/household/01_data/16_public_seqs/long_reads/blast_chr/Vc_overlaps_biggerthan_10000/Vc_over_10000_chr_overlap_6.fasta	100	3	3
/lustre04/scratch/acuenod/household/01_data/16_public_seqs/long_reads/blast_chr/Vc_overlaps_biggerthan_10000/Vc_over_10000_chr_overlap_6.fasta	/lustre04/scratch/acuenod/household/01_data/16_public_seqs/long_reads/blast_chr/Vc_overlaps_biggerthan_10000/Vc_over_10000_chr_overlap_32.fasta	99.1646	2	3
/lustre04/scratch/acuenod/household/01_data/16_public_seqs/long_reads/blast_chr/Vc_overlaps_biggerthan_10000/Vc_over_10000_chr_overlap_6.fasta	/lustre04/scratch/acuenod/household/01_data/16_public_seqs/long_reads/blast_chr/Vc_overlaps_biggerthan_10000/Vc_over_10000_chr_overlap_2.fasta	98.3817	3	3
/lustre04/scratch/acuenod/household/01_data/16_public_seqs/long_reads/blast_chr/Vc_overlaps_biggerthan_10000/Vc_over_10000_chr_overlap_6.fasta	/lustre04/scratch/acuenod/household/01_data/05_blast/output/VP/VSP-I_114Vc01.fasta	98.3287	3	3
/lustre04/scratch/acuenod/household/01_data/16_public_seqs/long_reads/blast_chr/Vc_overlaps_biggerthan_10000/Vc_over_10000_chr_overlap_6.fasta	/lustre04/scratch/acuenod/household/01_data/16_public_seqs/long_reads/blast_chr/Vc_overlaps_biggerthan_10000/Vc_over_10000_chr_overlap_25.fasta	98.3287	3	3
/lustre04/scratch/acuenod/household/01_data/16_public_seqs/long_reads/blast_chr/Vc_overlaps_biggerthan_10000/Vc_over_10000_chr_overlap_6.fasta	/lustre04/scratch/acuenod/household/01_data/16_public_seqs/long_reads/blast_chr/Vc_overlaps_biggerthan_10000/Vc_over_10000_chr_overlap_27.fasta	98.3287	3	3
/lustre04/scratch/acuenod/household/01_data/16_public_seqs/long_reads/blast_chr/Vc_overlaps_biggerthan_10000/Vc_over_10000_chr_overlap_6.fasta	/lustre04/scratch/acuenod/household/01_data/16_public_seqs/long_reads/blast_chr/Vc_overlaps_biggerthan_10000/Vc_over_10000_chr_overlap_30.fasta	98.3287	3	3
/lustre04/scratch/acuenod/household/01_data/16_public_seqs/long_reads/blast_chr/Vc_overlaps_biggerthan_10000/Vc_over_10000_chr_overlap_6.fasta	/lustre04/scratch/acuenod/household/01_data/16_public_seqs/long_reads/blast_chr/Vc_overlaps_biggerthan_10000/Vc_over_10000_chr_overlap_24.fasta	98.3287	3	3
/lustre04/scratch/acuenod/household/01_data/16_public_seqs/long_reads/blast_chr/Vc_overlaps_biggerthan_10000/Vc_over_10000_chr_overlap_6.fasta	/lustre04/scratch/acuenod/household/01_data/16_public_seqs/long_reads/blast_chr/Vc_overlaps_biggerthan_10000/Vc_over_10000_chr_overlap_26.fasta	98.3287	3	3
/lustre04/scratch/acuenod/household/01_data/16_public_seqs/long_reads/blast_chr/Vc_overlaps_biggerthan_10000/Vc_over_10000_chr_overlap_6.fasta	/lustre04/scratch/acuenod/household/01_data/16_public_seqs/long_reads/blast_chr/Vc_overlaps_biggerthan_10000/Vc_over_10000_chr_overlap_23.fasta	98.3239	3	3
/lustre04/scratch/acuenod/household/01_data/16_public_seqs/long_reads/blast_chr/Vc_overlaps_biggerthan_10000/Vc_over_10000_chr_overlap_6.fasta	/lustre04/scratch/acuenod/household/01_data/16_public_seqs/long_reads/blast_chr/Vc_overlaps_biggerthan_10000/Vc_over_10000_chr_overlap_15.fasta	98.3239	3	3
/lustre04/scratch/acuenod/household/01_data/16_public_seqs/long_reads/blast_chr/Vc_overlaps_biggerthan_10000/Vc_over_10000_chr_overlap_6.fasta	/lustre04/scratch/acuenod/household/01_data/16_public_seqs/long_reads/blast_chr/Vc_overlaps_biggerthan_10000/Vc_over_10000_chr_overlap_8.fasta	98.3239	3	3
/lustre04/scratch/acuenod/household/01_data/16_public_seqs/long_reads/blast_chr/Vc_overlaps_biggerthan_10000/Vc_over_10000_chr_overlap_6.fasta	/lustre04/scratch/acuenod/household/01_data/16_public_seqs/long_reads/blast_chr/Vc_overlaps_biggerthan_10000/Vc_over_10000_chr_overlap_29.fasta	98.3239	3	3
/lustre04/scratch/acuenod/household/01_data/16_public_seqs/long_reads/blast_chr/Vc_overlaps_biggerthan_10000/Vc_over_10000_chr_overlap_6.fasta	/lustre04/scratch/acuenod/household/01_data/16_public_seqs/long_reads/blast_chr/Vc_overlaps_biggerthan_10000/Vc_over_10000_chr_overlap_21.fasta	98.3239	3	3
/lustre04/scratch/acuenod/household/01_data/16_public_seqs/long_reads/blast_chr/Vc_overlaps_biggerthan_10000/Vc_over_10000_chr_overlap_6.fasta	/lustre04/scratch/acuenod/household/01_data/16_public_seqs/long_reads/blast_chr/Vc_overlaps_biggerthan_10000/Vc_over_10000_chr_overlap_1.fasta	98.3093	3	3
/lustre04/scratch/acuenod/household/01_data/16_public_seqs/long_reads/blast_chr/Vc_overlaps_biggerthan_10000/Vc_over_10000_chr_overlap_6.fasta	/lustre04/scratch/acuenod/household/01_data/16_public_seqs/long_reads/blast_chr/Vc_overlaps_biggerthan_10000/Vc_over_10000_chr_overlap_28.fasta	98.3044	3	3
/lustre04/scratch/acuenod/household/01_data/16_public_seqs/long_reads/blast_chr/Vc_overlaps_biggerthan_10000/Vc_over_10000_chr_overlap_6.fasta	/lustre04/scratch/acuenod/household/01_data/16_public_seqs/long_reads/blast_chr/Vc_overlaps_biggerthan_10000/Vc_over_10000_chr_overlap_7.fasta	98.2973	3	3
/lustre04/scratch/acuenod/household/01_data/16_public_seqs/long_reads/blast_chr/Vc_overlaps_biggerthan_10000/Vc_over_10000_chr_overlap_6.fasta	/lustre04/scratch/acuenod/household/01_data/16_public_seqs/long_reads/blast_chr/Vc_overlaps_biggerthan_10000/Vc_over_10000_chr_overlap_19.fasta	98.2843	3	3
/lustre04/scratch/acuenod/household/01_data/16_public_seqs/long_reads/blast_chr/Vc_overlaps_biggerthan_10000/Vc_over_10000_chr_overlap_6.fasta	/lustre04/scratch/acuenod/household/01_data/16_public_seqs/long_reads/blast_chr/Vc_overlaps_biggerthan_10000/Vc_over_10000_chr_overlap_3.fasta	98.2319	3	3
/lustre04/scratch/acuenod/household/01_data/16_public_seqs/long_reads/blast_chr/Vc_overlaps_biggerthan_10000/Vc_over_10000_chr_overlap_6.fasta	/lustre04/scratch/acuenod/household/01_data/16_public_seqs/long_reads/blast_chr/Vc_overlaps_biggerthan_10000/Vc_over_10000_chr_overlap_34.fasta	98.0313	3	3
/lustre04/scratch/acuenod/household/01_data/16_public_seqs/long_reads/blast_chr/Vc_overlaps_biggerthan_10000/Vc_over_10000_chr_overlap_6.fasta	/lustre04/scratch/acuenod/household/01_data/16_public_seqs/long_reads/blast_chr/Vc_overlaps_biggerthan_10000/Vc_over_10000_chr_overlap_33.fasta	97.8417	2	3
/lustre04/scratch/acuenod/household/01_data/16_public_seqs/long_reads/blast_chr/Vc_overlaps_biggerthan_10000/Vc_over_10000_chr_overlap_6.fasta	/lustre04/scratch/acuenod/household/01_data/16_public_seqs/long_reads/blast_chr/Vc_overlaps_biggerthan_10000/Vc_over_10000_chr_overlap_4.fasta	97.4221	3	3
/lustre04/scratch/acuenod/household/01_data/16_public_seqs/long_reads/blast_chr/Vc_overlaps_biggerthan_10000/Vc_over_10000_chr_overlap_6.fasta	/lustre04/scratch/acuenod/household/01_data/16_public_seqs/long_reads/blast_chr/Vc_overlaps_biggerthan_10000/Vc_over_10000_chr_overlap_5.fasta	96.7626	2	3
/lustre04/scratch/acuenod/household/01_data/16_public_seqs/long_reads/blast_chr/Vc_overlaps_biggerthan_10000/Vc_over_10000_chr_overlap_7.fasta	/lustre04/scratch/acuenod/household/01_data/16_public_seqs/long_reads/blast_chr/Vc_overlaps_biggerthan_10000/Vc_over_10000_chr_overlap_7.fasta	100	4	4
/lustre04/scratch/acuenod/household/01_data/16_public_seqs/long_reads/blast_chr/Vc_overlaps_biggerthan_10000/Vc_over_10000_chr_overlap_7.fasta	/lustre04/scratch/acuenod/household/01_data/05_blast/output/VP/VSP-I_114Vc01.fasta	99.7723	4	4
/lustre04/scratch/acuenod/household/01_data/16_public_seqs/long_reads/blast_chr/Vc_overlaps_biggerthan_10000/Vc_over_10000_chr_overlap_7.fasta	/lustre04/scratch/acuenod/household/01_data/16_public_seqs/long_reads/blast_chr/Vc_overlaps_biggerthan_10000/Vc_over_10000_chr_overlap_1.fasta	99.7715	4	4
/lustre04/scratch/acuenod/household/01_data/16_public_seqs/long_reads/blast_chr/Vc_overlaps_biggerthan_10000/Vc_over_10000_chr_overlap_7.fasta	/lustre04/scratch/acuenod/household/01_data/16_public_seqs/long_reads/blast_chr/Vc_overlaps_biggerthan_10000/Vc_over_10000_chr_overlap_23.fasta	99.7574	4	4
/lustre04/scratch/acuenod/household/01_data/16_public_seqs/long_reads/blast_chr/Vc_overlaps_biggerthan_10000/Vc_over_10000_chr_overlap_7.fasta	/lustre04/scratch/acuenod/household/01_data/16_public_seqs/long_reads/blast_chr/Vc_overlaps_biggerthan_10000/Vc_over_10000_chr_overlap_25.fasta	99.7531	4	4
/lustre04/scratch/acuenod/household/01_data/16_public_seqs/long_reads/blast_chr/Vc_overlaps_biggerthan_10000/Vc_over_10000_chr_overlap_7.fasta	/lustre04/scratch/acuenod/household/01_data/16_public_seqs/long_reads/blast_chr/Vc_overlaps_biggerthan_10000/Vc_over_10000_chr_overlap_30.fasta	99.7452	4	4
/lustre04/scratch/acuenod/household/01_data/16_public_seqs/long_reads/blast_chr/Vc_overlaps_biggerthan_10000/Vc_over_10000_chr_overlap_7.fasta	/lustre04/scratch/acuenod/household/01_data/16_public_seqs/long_reads/blast_chr/Vc_overlaps_biggerthan_10000/Vc_over_10000_chr_overlap_21.fasta	99.738	4	4
/lustre04/scratch/acuenod/household/01_data/16_public_seqs/long_reads/blast_chr/Vc_overlaps_biggerthan_10000/Vc_over_10000_chr_overlap_7.fasta	/lustre04/scratch/acuenod/household/01_data/16_public_seqs/long_reads/blast_chr/Vc_overlaps_biggerthan_10000/Vc_over_10000_chr_overlap_29.fasta	99.7341	4	4
/lustre04/scratch/acuenod/household/01_data/16_public_seqs/long_reads/blast_chr/Vc_overlaps_biggerthan_10000/Vc_over_10000_chr_overlap_7.fasta	/lustre04/scratch/acuenod/household/01_data/16_public_seqs/long_reads/blast_chr/Vc_overlaps_biggerthan_10000/Vc_over_10000_chr_overlap_24.fasta	99.7297	4	4
/lustre04/scratch/acuenod/household/01_data/16_public_seqs/long_reads/blast_chr/Vc_overlaps_biggerthan_10000/Vc_over_10000_chr_overlap_7.fasta	/lustre04/scratch/acuenod/household/01_data/16_public_seqs/long_reads/blast_chr/Vc_overlaps_biggerthan_10000/Vc_over_10000_chr_overlap_27.fasta	99.7297	4	4
/lustre04/scratch/acuenod/household/01_data/16_public_seqs/long_reads/blast_chr/Vc_overlaps_biggerthan_10000/Vc_over_10000_chr_overlap_7.fasta	/lustre04/scratch/acuenod/household/01_data/16_public_seqs/long_reads/blast_chr/Vc_overlaps_biggerthan_10000/Vc_over_10000_chr_overlap_15.fasta	99.7262	4	4
/lustre04/scratch/acuenod/household/01_data/16_public_seqs/long_reads/blast_chr/Vc_overlaps_biggerthan_10000/Vc_over_10000_chr_overlap_7.fasta	/lustre04/scratch/acuenod/household/01_data/16_public_seqs/long_reads/blast_chr/Vc_overlaps_biggerthan_10000/Vc_over_10000_chr_overlap_26.fasta	99.7257	4	4
/lustre04/scratch/acuenod/household/01_data/16_public_seqs/long_reads/blast_chr/Vc_overlaps_biggerthan_10000/Vc_over_10000_chr_overlap_7.fasta	/lustre04/scratch/acuenod/household/01_data/16_public_seqs/long_reads/blast_chr/Vc_overlaps_biggerthan_10000/Vc_over_10000_chr_overlap_8.fasta	99.7222	4	4
/lustre04/scratch/acuenod/household/01_data/16_public_seqs/long_reads/blast_chr/Vc_overlaps_biggerthan_10000/Vc_over_10000_chr_overlap_7.fasta	/lustre04/scratch/acuenod/household/01_data/16_public_seqs/long_reads/blast_chr/Vc_overlaps_biggerthan_10000/Vc_over_10000_chr_overlap_28.fasta	99.7199	4	4
/lustre04/scratch/acuenod/household/01_data/16_public_seqs/long_reads/blast_chr/Vc_overlaps_biggerthan_10000/Vc_over_10000_chr_overlap_7.fasta	/lustre04/scratch/acuenod/household/01_data/16_public_seqs/long_reads/blast_chr/Vc_overlaps_biggerthan_10000/Vc_over_10000_chr_overlap_19.fasta	99.6933	4	4
/lustre04/scratch/acuenod/household/01_data/16_public_seqs/long_reads/blast_chr/Vc_overlaps_biggerthan_10000/Vc_over_10000_chr_overlap_7.fasta	/lustre04/scratch/acuenod/household/01_data/16_public_seqs/long_reads/blast_chr/Vc_overlaps_biggerthan_10000/Vc_over_10000_chr_overlap_2.fasta	99.6851	4	4
/lustre04/scratch/acuenod/household/01_data/16_public_seqs/long_reads/blast_chr/Vc_overlaps_biggerthan_10000/Vc_over_10000_chr_overlap_7.fasta	/lustre04/scratch/acuenod/household/01_data/16_public_seqs/long_reads/blast_chr/Vc_overlaps_biggerthan_10000/Vc_over_10000_chr_overlap_32.fasta	99.5417	4	4
/lustre04/scratch/acuenod/household/01_data/16_public_seqs/long_reads/blast_chr/Vc_overlaps_biggerthan_10000/Vc_over_10000_chr_overlap_7.fasta	/lustre04/scratch/acuenod/household/01_data/16_public_seqs/long_reads/blast_chr/Vc_overlaps_biggerthan_10000/Vc_over_10000_chr_overlap_33.fasta	99.5309	4	4
/lustre04/scratch/acuenod/household/01_data/16_public_seqs/long_reads/blast_chr/Vc_overlaps_biggerthan_10000/Vc_over_10000_chr_overlap_7.fasta	/lustre04/scratch/acuenod/household/01_data/16_public_seqs/long_reads/blast_chr/Vc_overlaps_biggerthan_10000/Vc_over_10000_chr_overlap_3.fasta	99.4936	4	4
/lustre04/scratch/acuenod/household/01_data/16_public_seqs/long_reads/blast_chr/Vc_overlaps_biggerthan_10000/Vc_over_10000_chr_overlap_7.fasta	/lustre04/scratch/acuenod/household/01_data/16_public_seqs/long_reads/blast_chr/Vc_overlaps_biggerthan_10000/Vc_over_10000_chr_overlap_34.fasta	99.3375	4	4
/lustre04/scratch/acuenod/household/01_data/16_public_seqs/long_reads/blast_chr/Vc_overlaps_biggerthan_10000/Vc_over_10000_chr_overlap_7.fasta	/lustre04/scratch/acuenod/household/01_data/16_public_seqs/long_reads/blast_chr/Vc_overlaps_biggerthan_10000/Vc_over_10000_chr_overlap_4.fasta	98.8949	4	4
/lustre04/scratch/acuenod/household/01_data/16_public_seqs/long_reads/blast_chr/Vc_overlaps_biggerthan_10000/Vc_over_10000_chr_overlap_7.fasta	/lustre04/scratch/acuenod/household/01_data/16_public_seqs/long_reads/blast_chr/Vc_overlaps_biggerthan_10000/Vc_over_10000_chr_overlap_6.fasta	98.2946	3	4
/lustre04/scratch/acuenod/household/01_data/16_public_seqs/long_reads/blast_chr/Vc_overlaps_biggerthan_10000/Vc_over_10000_chr_overlap_7.fasta	/lustre04/scratch/acuenod/household/01_data/16_public_seqs/long_reads/blast_chr/Vc_overlaps_biggerthan_10000/Vc_over_10000_chr_overlap_5.fasta	97.6448	3	4
/lustre04/scratch/acuenod/household/01_data/16_public_seqs/long_reads/blast_chr/Vc_overlaps_biggerthan_10000/Vc_over_10000_chr_overlap_8.fasta	/lustre04/scratch/acuenod/household/01_data/16_public_seqs/long_reads/blast_chr/Vc_overlaps_biggerthan_10000/Vc_over_10000_chr_overlap_8.fasta	100	4	4
/lustre04/scratch/acuenod/household/01_data/16_public_seqs/long_reads/blast_chr/Vc_overlaps_biggerthan_10000/Vc_over_10000_chr_overlap_8.fasta	/lustre04/scratch/acuenod/household/01_data/16_public_seqs/long_reads/blast_chr/Vc_overlaps_biggerthan_10000/Vc_over_10000_chr_overlap_29.fasta	99.9865	4	4
/lustre04/scratch/acuenod/household/01_data/16_public_seqs/long_reads/blast_chr/Vc_overlaps_biggerthan_10000/Vc_over_10000_chr_overlap_8.fasta	/lustre04/scratch/acuenod/household/01_data/16_public_seqs/long_reads/blast_chr/Vc_overlaps_biggerthan_10000/Vc_over_10000_chr_overlap_28.fasta	99.9865	4	4
/lustre04/scratch/acuenod/household/01_data/16_public_seqs/long_reads/blast_chr/Vc_overlaps_biggerthan_10000/Vc_over_10000_chr_overlap_8.fasta	/lustre04/scratch/acuenod/household/01_data/16_public_seqs/long_reads/blast_chr/Vc_overlaps_biggerthan_10000/Vc_over_10000_chr_overlap_26.fasta	99.983	4	4
/lustre04/scratch/acuenod/household/01_data/16_public_seqs/long_reads/blast_chr/Vc_overlaps_biggerthan_10000/Vc_over_10000_chr_overlap_8.fasta	/lustre04/scratch/acuenod/household/01_data/16_public_seqs/long_reads/blast_chr/Vc_overlaps_biggerthan_10000/Vc_over_10000_chr_overlap_24.fasta	99.9796	4	4
/lustre04/scratch/acuenod/household/01_data/16_public_seqs/long_reads/blast_chr/Vc_overlaps_biggerthan_10000/Vc_over_10000_chr_overlap_8.fasta	/lustre04/scratch/acuenod/household/01_data/16_public_seqs/long_reads/blast_chr/Vc_overlaps_biggerthan_10000/Vc_over_10000_chr_overlap_25.fasta	99.9666	4	4
/lustre04/scratch/acuenod/household/01_data/16_public_seqs/long_reads/blast_chr/Vc_overlaps_biggerthan_10000/Vc_over_10000_chr_overlap_8.fasta	/lustre04/scratch/acuenod/household/01_data/16_public_seqs/long_reads/blast_chr/Vc_overlaps_biggerthan_10000/Vc_over_10000_chr_overlap_30.fasta	99.9631	4	4
/lustre04/scratch/acuenod/household/01_data/16_public_seqs/long_reads/blast_chr/Vc_overlaps_biggerthan_10000/Vc_over_10000_chr_overlap_8.fasta	/lustre04/scratch/acuenod/household/01_data/16_public_seqs/long_reads/blast_chr/Vc_overlaps_biggerthan_10000/Vc_over_10000_chr_overlap_15.fasta	99.9619	4	4
/lustre04/scratch/acuenod/household/01_data/16_public_seqs/long_reads/blast_chr/Vc_overlaps_biggerthan_10000/Vc_over_10000_chr_overlap_8.fasta	/lustre04/scratch/acuenod/household/01_data/16_public_seqs/long_reads/blast_chr/Vc_overlaps_biggerthan_10000/Vc_over_10000_chr_overlap_21.fasta	99.9554	4	4
/lustre04/scratch/acuenod/household/01_data/16_public_seqs/long_reads/blast_chr/Vc_overlaps_biggerthan_10000/Vc_over_10000_chr_overlap_8.fasta	/lustre04/scratch/acuenod/household/01_data/16_public_seqs/long_reads/blast_chr/Vc_overlaps_biggerthan_10000/Vc_over_10000_chr_overlap_27.fasta	99.9549	4	4
/lustre04/scratch/acuenod/household/01_data/16_public_seqs/long_reads/blast_chr/Vc_overlaps_biggerthan_10000/Vc_over_10000_chr_overlap_8.fasta	/lustre04/scratch/acuenod/household/01_data/16_public_seqs/long_reads/blast_chr/Vc_overlaps_biggerthan_10000/Vc_over_10000_chr_overlap_19.fasta	99.953	4	4
/lustre04/scratch/acuenod/household/01_data/16_public_seqs/long_reads/blast_chr/Vc_overlaps_biggerthan_10000/Vc_over_10000_chr_overlap_8.fasta	/lustre04/scratch/acuenod/household/01_data/16_public_seqs/long_reads/blast_chr/Vc_overlaps_biggerthan_10000/Vc_over_10000_chr_overlap_23.fasta	99.9494	4	4
/lustre04/scratch/acuenod/household/01_data/16_public_seqs/long_reads/blast_chr/Vc_overlaps_biggerthan_10000/Vc_over_10000_chr_overlap_8.fasta	/lustre04/scratch/acuenod/household/01_data/16_public_seqs/long_reads/blast_chr/Vc_overlaps_biggerthan_10000/Vc_over_10000_chr_overlap_1.fasta	99.9181	4	4
/lustre04/scratch/acuenod/household/01_data/16_public_seqs/long_reads/blast_chr/Vc_overlaps_biggerthan_10000/Vc_over_10000_chr_overlap_8.fasta	/lustre04/scratch/acuenod/household/01_data/16_public_seqs/long_reads/blast_chr/Vc_overlaps_biggerthan_10000/Vc_over_10000_chr_overlap_2.fasta	99.8385	4	4
/lustre04/scratch/acuenod/household/01_data/16_public_seqs/long_reads/blast_chr/Vc_overlaps_biggerthan_10000/Vc_over_10000_chr_overlap_8.fasta	/lustre04/scratch/acuenod/household/01_data/16_public_seqs/long_reads/blast_chr/Vc_overlaps_biggerthan_10000/Vc_over_10000_chr_overlap_32.fasta	99.7233	4	4
/lustre04/scratch/acuenod/household/01_data/16_public_seqs/long_reads/blast_chr/Vc_overlaps_biggerthan_10000/Vc_over_10000_chr_overlap_8.fasta	/lustre04/scratch/acuenod/household/01_data/16_public_seqs/long_reads/blast_chr/Vc_overlaps_biggerthan_10000/Vc_over_10000_chr_overlap_33.fasta	99.719	4	4
/lustre04/scratch/acuenod/household/01_data/16_public_seqs/long_reads/blast_chr/Vc_overlaps_biggerthan_10000/Vc_over_10000_chr_overlap_8.fasta	/lustre04/scratch/acuenod/household/01_data/16_public_seqs/long_reads/blast_chr/Vc_overlaps_biggerthan_10000/Vc_over_10000_chr_overlap_7.fasta	99.7161	4	4
/lustre04/scratch/acuenod/household/01_data/16_public_seqs/long_reads/blast_chr/Vc_overlaps_biggerthan_10000/Vc_over_10000_chr_overlap_8.fasta	/lustre04/scratch/acuenod/household/01_data/16_public_seqs/long_reads/blast_chr/Vc_overlaps_biggerthan_10000/Vc_over_10000_chr_overlap_3.fasta	99.6618	4	4
/lustre04/scratch/acuenod/household/01_data/16_public_seqs/long_reads/blast_chr/Vc_overlaps_biggerthan_10000/Vc_over_10000_chr_overlap_8.fasta	/lustre04/scratch/acuenod/household/01_data/16_public_seqs/long_reads/blast_chr/Vc_overlaps_biggerthan_10000/Vc_over_10000_chr_overlap_34.fasta	99.4992	4	4
/lustre04/scratch/acuenod/household/01_data/16_public_seqs/long_reads/blast_chr/Vc_overlaps_biggerthan_10000/Vc_over_10000_chr_overlap_8.fasta	/lustre04/scratch/acuenod/household/01_data/05_blast/output/VP/VSP-I_114Vc01.fasta	99.3503	4	4
/lustre04/scratch/acuenod/household/01_data/16_public_seqs/long_reads/blast_chr/Vc_overlaps_biggerthan_10000/Vc_over_10000_chr_overlap_8.fasta	/lustre04/scratch/acuenod/household/01_data/16_public_seqs/long_reads/blast_chr/Vc_overlaps_biggerthan_10000/Vc_over_10000_chr_overlap_4.fasta	99.0493	4	4
/lustre04/scratch/acuenod/household/01_data/16_public_seqs/long_reads/blast_chr/Vc_overlaps_biggerthan_10000/Vc_over_10000_chr_overlap_8.fasta	/lustre04/scratch/acuenod/household/01_data/16_public_seqs/long_reads/blast_chr/Vc_overlaps_biggerthan_10000/Vc_over_10000_chr_overlap_5.fasta	96.5012	4	4
/lustre04/scratch/acuenod/household/01_data/16_public_seqs/long_reads/blast_chr/Vc_overlaps_biggerthan_10000/Vc_over_10000_chr_overlap_8.fasta	/lustre04/scratch/acuenod/household/01_data/16_public_seqs/long_reads/blast_chr/Vc_overlaps_biggerthan_10000/Vc_over_10000_chr_overlap_6.fasta	96.0504	3	4
/lustre04/scratch/acuenod/household/01_data/16_public_seqs/long_reads/blast_chr/Vc_overlaps_biggerthan_10000/Vc_over_10000_chr_overlap_9.fasta	/lustre04/scratch/acuenod/household/01_data/03_bakta/12kb_overlap/overlap_134Vc041_134Vc042.fasta	100	4	4
/lustre04/scratch/acuenod/household/01_data/16_public_seqs/long_reads/blast_chr/Vc_overlaps_biggerthan_10000/Vc_over_10000_chr_overlap_9.fasta	/lustre04/scratch/acuenod/household/01_data/16_public_seqs/long_reads/blast_chr/Vc_overlaps_biggerthan_10000/Vc_over_10000_chr_overlap_12.fasta	100	4	4
/lustre04/scratch/acuenod/household/01_data/16_public_seqs/long_reads/blast_chr/Vc_overlaps_biggerthan_10000/Vc_over_10000_chr_overlap_9.fasta	/lustre04/scratch/acuenod/household/01_data/16_public_seqs/long_reads/blast_chr/Vc_overlaps_biggerthan_10000/Vc_over_10000_chr_overlap_9.fasta	100	4	4
/lustre04/scratch/acuenod/household/01_data/16_public_seqs/long_reads/blast_chr/Vc_overlaps_biggerthan_10000/Vc_over_10000_chr_overlap_9.fasta	/lustre04/scratch/acuenod/household/01_data/16_public_seqs/long_reads/blast_chr/Vc_overlaps_biggerthan_10000/Vc_over_10000_chr_overlap_20.fasta	99.99	4	4
/lustre04/scratch/acuenod/household/01_data/16_public_seqs/long_reads/blast_chr/Vc_overlaps_biggerthan_10000/Vc_over_10000_chr_overlap_9.fasta	/lustre04/scratch/acuenod/household/01_data/16_public_seqs/long_reads/blast_chr/Vc_overlaps_biggerthan_10000/Vc_over_10000_chr_overlap_11.fasta	99.99	4	4
/lustre04/scratch/acuenod/household/01_data/16_public_seqs/long_reads/blast_chr/Vc_overlaps_biggerthan_10000/Vc_over_10000_chr_overlap_9.fasta	/lustre04/scratch/acuenod/household/01_data/16_public_seqs/long_reads/blast_chr/Vc_overlaps_biggerthan_10000/Vc_over_10000_chr_overlap_13.fasta	99.9866	3	4
/lustre04/scratch/acuenod/household/01_data/16_public_seqs/long_reads/blast_chr/Vc_overlaps_biggerthan_10000/Vc_over_10000_chr_overlap_9.fasta	/lustre04/scratch/acuenod/household/01_data/16_public_seqs/long_reads/blast_chr/Vc_overlaps_biggerthan_10000/Vc_over_10000_chr_overlap_22.fasta	99.9832	4	4
/lustre04/scratch/acuenod/household/01_data/16_public_seqs/long_reads/blast_chr/Vc_overlaps_biggerthan_10000/Vc_over_10000_chr_overlap_9.fasta	/lustre04/scratch/acuenod/household/01_data/16_public_seqs/long_reads/blast_chr/Vc_overlaps_biggerthan_10000/Vc_over_10000_chr_overlap_17.fasta	99.9832	4	4
/lustre04/scratch/acuenod/household/01_data/16_public_seqs/long_reads/blast_chr/Vc_overlaps_biggerthan_10000/Vc_over_10000_chr_overlap_9.fasta	/lustre04/scratch/acuenod/household/01_data/16_public_seqs/long_reads/blast_chr/Vc_overlaps_biggerthan_10000/Vc_over_10000_chr_overlap_18.fasta	99.9832	4	4
/lustre04/scratch/acuenod/household/01_data/16_public_seqs/long_reads/blast_chr/Vc_overlaps_biggerthan_10000/Vc_over_10000_chr_overlap_9.fasta	/lustre04/scratch/acuenod/household/01_data/16_public_seqs/long_reads/blast_chr/Vc_overlaps_biggerthan_10000/Vc_over_10000_chr_overlap_10.fasta	99.9832	4	4
/lustre04/scratch/acuenod/household/01_data/16_public_seqs/long_reads/blast_chr/Vc_overlaps_biggerthan_10000/Vc_over_10000_chr_overlap_9.fasta	/lustre04/scratch/acuenod/household/01_data/16_public_seqs/long_reads/blast_chr/Vc_overlaps_biggerthan_10000/Vc_over_10000_chr_overlap_16.fasta	99.9798	4	4
/lustre04/scratch/acuenod/household/01_data/16_public_seqs/long_reads/blast_chr/Vc_overlaps_biggerthan_10000/Vc_over_10000_chr_overlap_9.fasta	/lustre04/scratch/acuenod/household/01_data/16_public_seqs/long_reads/blast_chr/Vc_overlaps_biggerthan_10000/Vc_over_10000_chr_overlap_14.fasta	99.9798	4	4
/lustre04/scratch/acuenod/household/01_data/16_public_seqs/long_reads/blast_chr/Vc_overlaps_biggerthan_10000/Vc_over_10000_chr_overlap_9.fasta	/lustre04/scratch/acuenod/household/01_data/16_public_seqs/long_reads/blast_chr/Vc_overlaps_biggerthan_10000/Vc_over_10000_chr_overlap_31.fasta	99.834	4	4
/lustre04/scratch/acuenod/household/01_data/16_public_seqs/long_reads/blast_chr/Vc_overlaps_biggerthan_10000/Vc_over_10000_chr_overlap_9.fasta	/lustre04/scratch/acuenod/household/01_data/16_public_seqs/long_reads/blast_chr/Vc_overlaps_biggerthan_10000/Vc_over_10000_chr_overlap_35.fasta	99.696	4	4
