# Supplementary material for: Prevalent chromosome fusion in Vibrio cholerae O1
Source: Nat Commun. 2025 Jul 1;16:5830. doi: 10.1038/s41467-025-60699-0 (PMC12219848; doi:10.1038/s41467-025-60699-0)
Supplement: Supplementary file 8 — Source Data [file 41467_2025_60699_MOESM8_ESM.zip › source_data/Supplement/S7/S7b/assembly_info_all_b.txt]

contig_1	3052068	42	Y	N	1	*	1	rawERR10144492.fastq
contig_2	1045472	41	Y	N	1	*	2	rawERR10144492.fastq
contig_1	3057643	72	Y	N	1	*	1	rawERR10144834.fastq
contig_2	1045473	71	Y	N	1	*	2	rawERR10144834.fastq
contig_1	3058749	83	N	N	1	*	1,-2,-2	rawERR10145247.fastq
contig_3	1059648	78	Y	N	1	*	3	rawERR10145247.fastq
contig_2	2830498	67	N	N	1	*	-5,2	rawERR10145322.fastq
contig_3	1059995	62	N	N	1	*	-5,3,-5	rawERR10145322.fastq
contig_1	236554	75	N	N	1	*	5,1,4,4,4	rawERR10145322.fastq
contig_5	14262	84	N	Y	1	*	5	rawERR10145322.fastq
contig_1	3056220	60	N	N	1	*	1,-2,-2	rawERR10146521.fastq
contig_3	1045136	59	Y	N	1	*	3	rawERR10146521.fastq
contig_1	3056236	102	Y	N	1	*	1	rawERR10146522.fastq
contig_2	1044943	99	Y	N	1	*	2	rawERR10146522.fastq
contig_2	2845257	120	N	N	1	*	-1,-1,2,-5	rawERR10146531.fastq
contig_4	1062109	118	N	N	1	*	-5,4,-5	rawERR10146531.fastq
contig_3	223104	128	N	N	1	*	3,5	rawERR10146531.fastq
contig_5	14237	204	N	Y	1	*	5	rawERR10146531.fastq
contig_2	3072514	100	N	N	1	*	4,2,4	rawERR10146551.fastq
contig_1	1066608	87	N	N	1	*	-4,1,-4	rawERR10146551.fastq
contig_4	14242	168	N	Y	1	*	4	rawERR10146551.fastq
contig_3	4846	111	Y	Y	1	*	3	rawERR10146551.fastq
contig_1	2841063	93	N	N	1	*	5,1,3,3	rawERR10146552.fastq
contig_2	1063411	86	N	N	1	*	5,2,5	rawERR10146552.fastq
contig_4	222363	107	N	N	1	*	4,5	rawERR10146552.fastq
contig_5	14252	135	N	Y	1	*	5	rawERR10146552.fastq
contig_2	3056051	414	Y	N	1	*	2	rawERR10146553.fastq
contig_1	1057925	363	Y	N	1	*	1	rawERR10146553.fastq
contig_1	3055855	144	Y	N	1	*	1	rawERR10149432.fastq
contig_2	1044843	140	Y	N	1	*	2	rawERR10149432.fastq
contig_7	2000500	136	N	N	1	*	2,2,7,-2,-2	rawERR11011579.fastq
contig_15	1416872	117	N	N	1	*	15,17,17,18	rawERR11011579.fastq
contig_8	505598	214	N	N	1	*	3,8,19,13,14,-11,6	rawERR11011579.fastq
contig_4	328076	186	N	N	1	*	3,9,4,19,13,14,-11,1	rawERR11011579.fastq
contig_12	131806	220	N	N	1	*	-14,-13,-19,12,-9,-3	rawERR11011579.fastq
contig_5	105458	233	N	N	2	*	3,5,19,13,14,-11,19,13,14,-11,1	rawERR11011579.fastq
contig_10	95598	244	N	N	2	*	11,-14,-13,-19,-6,11,-14,-13,-19,10,19,13,14,-11,19	rawERR11011579.fastq
contig_2	2966478	40	N	N	1	*	2,1	rawERR11475403.fastq
contig_3	1078056	36	N	N	1	*	*,3,*	rawERR11475403.fastq
contig_5	7196	113	Y	Y	3	*	5	rawERR11475403.fastq
contig_2	2963524	35	Y	N	1	*	2	rawERR11475404.fastq
contig_5	1015830	36	Y	N	1	*	5	rawERR11475404.fastq
contig_3	61130	20	N	N	1	*	*,3,*	rawERR11475404.fastq
contig_4	6188	85	Y	Y	2	*	4	rawERR11475404.fastq
contig_2	3270118	145	Y	N	1	*	2	rawERR5023086.fastq
contig_1	1662701	136	Y	N	1	*	1	rawERR5023086.fastq
contig_1	3622304	79	Y	N	1	*	1	rawERR5023122.fastq
contig_2	2091337	73	Y	N	1	*	2	rawERR5023122.fastq
contig_4	43765	61	Y	N	2	*	4	rawERR5023122.fastq
contig_3	1188	23	Y	Y	1	*	3	rawERR5023122.fastq
contig_1	3077589	270	Y	N	3	*	1	rawERR5023135.fastq
contig_2	1693992	237	Y	N	3	*	2	rawERR5023135.fastq
contig_1	2933522	544	Y	N	2	*	1	rawERR5023136.fastq
contig_2	1509195	506	Y	N	2	*	2	rawERR5023136.fastq
contig_3	173209	432	Y	N	2	*	3	rawERR5023136.fastq
contig_4	75976	578	Y	N	2	*	4	rawERR5023136.fastq
contig_1	4053027	125	Y	N	1	*	1	rawERR5023137.fastq
contig_6	2243577	119	Y	N	1	*	6	rawERR5023137.fastq
contig_12	37503	152	Y	N	1	*	12	rawERR5023137.fastq
contig_8	5926	69	N	N	9	*	3,8,9	rawERR5023137.fastq
contig_15	5815	580	N	Y	6	*	15	rawERR5023137.fastq
contig_7	5291	49	N	N	49	*	3,7,9	rawERR5023137.fastq
contig_5	3198	46	N	N	46	*	3,5,9,-4	rawERR5023137.fastq
contig_11	3152	61	N	N	61	*	*,11,*	rawERR5023137.fastq
contig_10	3136	43	N	N	43	*	*,10,*	rawERR5023137.fastq
contig_13	2635	103	N	Y	1	2	*,13,*	rawERR5023137.fastq
contig_2	1497	221	N	Y	2	*	2	rawERR5023137.fastq
contig_4	828	30	N	Y	1	*	4	rawERR5023137.fastq
contig_1	3612300	317	Y	N	2	*	1	rawERR5023147.fastq
contig_2	2197105	308	Y	N	2	*	2	rawERR5023147.fastq
contig_1	3080150	151	Y	N	1	*	1	rawERR9364033.fastq
contig_2	1073234	136	Y	N	1	*	2	rawERR9364033.fastq
contig_2	2898996	227	N	N	1	*	2	rawERR9364034.fastq
contig_3	1058914	242	Y	N	1	*	3	rawERR9364034.fastq
contig_1	199398	391	N	N	2	*	1	rawERR9364034.fastq
contig_1	3098434	169	Y	N	1	*	1	rawERR9364035.fastq
contig_2	1058313	156	Y	N	1	*	2	rawERR9364035.fastq
contig_1	3098325	263	Y	N	1	*	1	rawERR9364036.fastq
contig_2	1058935	235	Y	N	1	*	2	rawERR9364036.fastq
contig_1	3081437	184	Y	N	1	*	1	rawERR9364037.fastq
contig_2	1058958	176	Y	N	1	*	2	rawERR9364037.fastq
contig_3	3098066	218	Y	N	1	*	3	rawERR9364038.fastq
contig_4	1046780	189	Y	N	1	*	4	rawERR9364038.fastq
contig_1	4148688	452	Y	N	1	*	1	rawERR9364039.fastq
contig_3	3093469	230	Y	N	1	*	3	rawERR9364040.fastq
contig_4	1058728	210	Y	N	1	*	4	rawERR9364040.fastq
contig_2	2637	53	N	Y	1	2	*,2,*	rawERR9364040.fastq
contig_1	3098393	143	Y	N	1	*	1	rawERR9364041.fastq
contig_2	1073273	127	Y	N	1	*	2	rawERR9364041.fastq
contig_2	3098394	153	Y	N	1	*	2	rawERR9364042.fastq
contig_1	1059013	134	Y	N	1	*	1	rawERR9364042.fastq
contig_4	3092286	181	Y	N	1	*	4	rawERR9364043.fastq
contig_3	1045190	166	Y	N	1	*	3	rawERR9364043.fastq
contig_2	10266	88	N	Y	1	2	*,2,*	rawERR9364043.fastq
contig_1	3091267	478	Y	N	1	*	1	rawERR9364044.fastq
contig_4	1058833	466	Y	N	1	*	4	rawERR9364044.fastq
contig_3	1774	386	N	Y	1	2	*,3,*	rawERR9364044.fastq
contig_1	3092366	154	Y	N	1	*	1	rawERR9364045.fastq
contig_2	1046766	145	Y	N	1	*	2	rawERR9364045.fastq
contig_1	3098242	269	Y	N	1	*	1	rawERR9364046.fastq
contig_2	1073165	265	Y	N	1	*	2	rawERR9364046.fastq
contig_1	3098146	321	Y	N	1	*	1	rawERR9364047.fastq
contig_2	1073157	302	Y	N	1	*	2	rawERR9364047.fastq
contig_3	3072975	124	Y	N	1	*	3	rawERR9364048.fastq
contig_1	1046797	113	Y	N	1	*	1	rawERR9364048.fastq
contig_2	3037249	156	Y	N	1	*	2	rawERR9364049.fastq
contig_3	1045191	142	Y	N	1	*	3	rawERR9364049.fastq
contig_1	4157050	252	Y	N	1	*	1	rawERR9364050.fastq
contig_1	3062707	250	Y	N	1	*	1	rawERR9364051.fastq
contig_2	1045227	233	Y	N	1	*	2	rawERR9364051.fastq
contig_2	3048627	135	Y	N	1	*	2	rawERR9364052.fastq
contig_1	1045264	121	Y	N	1	*	1	rawERR9364052.fastq
contig_2	3048595	173	Y	N	1	*	2	rawERR9364053.fastq
contig_1	1045222	166	Y	N	1	*	1	rawERR9364053.fastq
contig_1	3048518	251	Y	N	1	*	1	rawERR9364054.fastq
contig_2	1059466	245	Y	N	1	*	2	rawERR9364054.fastq
contig_1	3048579	169	Y	N	1	*	1	rawERR9364055.fastq
contig_2	1045251	155	Y	N	1	*	2	rawERR9364055.fastq
contig_1	3043011	198	Y	N	1	*	1	rawERR9364056.fastq
contig_2	1059519	180	Y	N	1	*	2	rawERR9364056.fastq
contig_1	3058010	292	Y	N	1	*	1	rawERR9364057.fastq
contig_3	1045193	278	Y	N	1	*	3	rawERR9364057.fastq
contig_1	3053242	224	Y	N	1	*	1	rawERR9364058.fastq
contig_2	1045196	207	Y	N	1	*	2	rawERR9364058.fastq
contig_1	3053144	240	Y	N	1	*	1	rawERR9364059.fastq
contig_2	1045198	218	Y	N	1	*	2	rawERR9364059.fastq
contig_1	3053213	193	Y	N	1	*	1	rawERR9364060.fastq
contig_2	1045189	182	Y	N	1	*	2	rawERR9364060.fastq
contig_2	3042164	191	Y	N	1	*	2	rawERR9364061.fastq
contig_3	1045214	178	Y	N	1	*	3	rawERR9364061.fastq
contig_1	6571	126	Y	Y	1	*	1	rawERR9364061.fastq
contig_1	3034653	232	Y	N	1	*	1	rawERR9364062.fastq
contig_2	1045180	222	Y	N	1	*	2	rawERR9364062.fastq
contig_1	2883915	450	Y	N	1	*	1	rawERR9364063.fastq
contig_2	1007436	418	Y	N	1	*	2	rawERR9364063.fastq
contig_2	2998245	379	Y	N	1	*	2	rawERR9364064.fastq
contig_3	1082007	343	Y	N	1	*	3	rawERR9364064.fastq
contig_4	5621	301	Y	N	2	*	4	rawERR9364064.fastq
contig_1	3049205	231	Y	N	1	*	1	rawERR9364065.fastq
contig_2	1059460	225	Y	N	1	*	2	rawERR9364065.fastq
contig_1	3053217	200	Y	N	1	*	1	rawERR9364066.fastq
contig_2	1045108	187	Y	N	1	*	2	rawERR9364066.fastq
contig_1	3053145	253	Y	N	1	*	1	rawERR9364067.fastq
contig_2	1045192	237	Y	N	1	*	2	rawERR9364067.fastq
contig_1	3047653	271	Y	N	1	*	1	rawERR9364068.fastq
contig_2	1045200	243	Y	N	1	*	2	rawERR9364068.fastq
contig_1	3053232	191	Y	N	1	*	1	rawERR9364069.fastq
contig_2	1059471	177	Y	N	1	*	2	rawERR9364069.fastq
contig_1	3053284	148	Y	N	1	*	1	rawERR9364070.fastq
contig_2	1045214	128	Y	N	1	*	2	rawERR9364070.fastq
contig_2	3053341	247	Y	N	1	*	2	rawERR9364071.fastq
contig_1	1045192	253	Y	N	1	*	1	rawERR9364071.fastq
contig_1	3053184	322	Y	N	1	*	1	rawERR9364072.fastq
contig_2	1045177	305	Y	N	1	*	2	rawERR9364072.fastq
contig_1	3042152	192	Y	N	1	*	1	rawERR9364073.fastq
contig_2	1045219	184	Y	N	1	*	2	rawERR9364073.fastq
contig_1	3054486	269	Y	N	1	*	1	rawERR9364074.fastq
contig_2	1045203	259	Y	N	1	*	2	rawERR9364074.fastq
contig_1	3053257	323	Y	N	1	*	1	rawERR9364075.fastq
contig_2	1045199	301	Y	N	1	*	2	rawERR9364075.fastq
contig_1	3054504	349	Y	N	1	*	1	rawERR9364076.fastq
contig_2	1044859	331	Y	N	1	*	2	rawERR9364076.fastq
contig_1	3053190	315	Y	N	1	*	1	rawERR9364077.fastq
contig_2	1045206	292	Y	N	1	*	2	rawERR9364077.fastq
contig_3	3047764	233	Y	N	1	*	3	rawERR9364078.fastq
contig_4	1045220	207	Y	N	1	*	4	rawERR9364078.fastq
contig_2	3806	78	N	Y	1	2	*,2,*	rawERR9364078.fastq
contig_1	3027904	263	Y	N	1	*	1	rawERR9364079.fastq
contig_2	1045191	237	Y	N	1	*	2	rawERR9364079.fastq
contig_1	3048291	261	Y	N	1	*	1	rawERR9364080.fastq
contig_2	1045170	241	Y	N	1	*	2	rawERR9364080.fastq
contig_2	3030816	240	Y	N	1	*	2	rawERR9364081.fastq
contig_1	1045201	223	Y	N	1	*	1	rawERR9364081.fastq
contig_1	3047602	132	Y	N	1	*	1	rawERR9364082.fastq
contig_2	1045229	121	Y	N	1	*	2	rawERR9364082.fastq
contig_1	3053455	95	Y	N	1	*	1	rawERR9364083.fastq
contig_2	1045259	94	Y	N	1	*	2	rawERR9364083.fastq
contig_1	3047587	361	Y	N	1	*	1	rawERR9364084.fastq
contig_2	1045087	349	Y	N	1	*	2	rawERR9364084.fastq
contig_2	3049933	91	Y	N	1	*	2	rawERR9364085.fastq
contig_1	1045293	83	Y	N	1	*	1	rawERR9364085.fastq
contig_1	3051549	82	N	N	1	*	1,3,3	rawERR9364086.fastq
contig_2	1045320	72	Y	N	1	*	2	rawERR9364086.fastq
contig_1	3050200	209	Y	N	1	*	1	rawERR9364087.fastq
contig_2	1045225	192	Y	N	1	*	2	rawERR9364087.fastq
contig_1	3053410	118	Y	N	1	*	1	rawERR9364088.fastq
contig_2	1045252	109	Y	N	1	*	2	rawERR9364088.fastq
contig_1	3030807	130	Y	N	1	*	1	rawERR9364089.fastq
contig_2	1045210	116	Y	N	1	*	2	rawERR9364089.fastq
contig_1	3053273	172	Y	N	1	*	1	rawERR9364090.fastq
contig_2	1045222	158	Y	N	1	*	2	rawERR9364090.fastq
contig_1	3046350	93	Y	N	1	*	1	rawERR9364091.fastq
contig_2	1045286	84	Y	N	1	*	2	rawERR9364091.fastq
contig_1	3053480	91	Y	N	1	*	1	rawERR9364092.fastq
contig_2	1059560	85	Y	N	1	*	2	rawERR9364092.fastq
contig_1	3062280	243	Y	N	1	*	1	rawERR9364093.fastq
contig_2	1045150	221	Y	N	1	*	2	rawERR9364093.fastq
contig_3	4850	59	Y	Y	1	*	3	rawERR9364093.fastq
contig_1	3054774	148	Y	N	1	*	1	rawERR9364094.fastq
contig_2	1045190	137	Y	N	1	*	2	rawERR9364094.fastq
contig_1	2025877	114	N	N	1	*	1,4	rawERR9364095.fastq
contig_5	1045203	105	Y	N	1	*	5	rawERR9364095.fastq
contig_6	558773	188	N	N	2	*	6	rawERR9364095.fastq
contig_3	384029	102	N	N	1	*	3	rawERR9364095.fastq
contig_2	74354	177	N	N	1	*	2,4	rawERR9364095.fastq
contig_1	3053216	189	Y	N	1	*	1	rawERR9364096.fastq
contig_2	1059472	164	Y	N	1	*	2	rawERR9364096.fastq
contig_1	3054518	128	Y	N	1	*	1	rawERR9364097.fastq
contig_4	1044068	119	Y	N	1	*	4	rawERR9364097.fastq
contig_3	44596	123	N	Y	1	2	*,3,*	rawERR9364097.fastq
contig_4	2607539	131	N	N	1	*	4,-3,-3,-3	rawERR9364098.fastq
contig_8	1045217	124	Y	N	1	*	8	rawERR9364098.fastq
contig_6	285665	139	N	N	1	*	6	rawERR9364098.fastq
contig_7	97858	147	N	N	1	*	7	rawERR9364098.fastq
contig_5	64099	129	N	N	1	*	3,5	rawERR9364098.fastq
contig_2	4843	37	N	Y	1	2	*,2,*	rawERR9364098.fastq
contig_1	3046928	171	Y	N	1	*	1	rawERR9364099.fastq
contig_2	1044695	158	Y	N	1	*	2	rawERR9364099.fastq
contig_1	3053213	159	Y	N	1	*	1	rawERR9364100.fastq
contig_2	1045178	144	Y	N	1	*	2	rawERR9364100.fastq
contig_1	2965961	369	Y	N	1	*	1	rawERR9364101.fastq
contig_2	1053908	355	Y	N	1	*	2	rawERR9364101.fastq
contig_1	3053157	189	Y	N	1	*	1	rawERR9364102.fastq
contig_4	1044188	172	Y	N	1	*	4	rawERR9364102.fastq
contig_3	4472	68	N	Y	1	2	*,3,*	rawERR9364102.fastq
contig_2	3042009	119	Y	N	1	*	2	rawERR9364103.fastq
contig_3	1045198	114	Y	N	1	*	3	rawERR9364103.fastq
contig_1	3053183	156	Y	N	1	*	1	rawERR9364104.fastq
contig_2	1045177	150	Y	N	1	*	2	rawERR9364104.fastq
contig_1	3050473	310	Y	N	1	*	1	rawERR9364105.fastq
contig_2	1045220	293	Y	N	1	*	2	rawERR9364105.fastq
contig_1	3105156	297	Y	N	1	*	1	rawERR9364107.fastq
contig_2	1045202	279	Y	N	1	*	2	rawERR9364107.fastq
contig_3	15659	144	N	N	144	*	*,3,*	rawERR9364107.fastq
contig_1	3053088	441	Y	N	1	*	1	rawERR9364108.fastq
contig_2	1045198	409	Y	N	1	*	2	rawERR9364108.fastq
contig_1	3053216	470	Y	N	1	*	1	rawERR9364110.fastq
contig_2	1046504	443	Y	N	1	*	2	rawERR9364110.fastq
contig_1	3053216	365	Y	N	1	*	1	rawERR9364111.fastq
contig_2	1045195	323	Y	N	1	*	2	rawERR9364111.fastq
contig_1	3053262	231	Y	N	1	*	1	rawERR9364112.fastq
contig_2	1045287	207	Y	N	1	*	2	rawERR9364112.fastq
contig_1	3052947	420	Y	N	1	*	1	rawERR9364113.fastq
contig_2	1059497	378	Y	N	1	*	2	rawERR9364113.fastq
contig_2	3059640	184	Y	N	1	*	2	rawERR9364114.fastq
contig_3	1059494	174	Y	N	1	*	3	rawERR9364114.fastq
contig_1	11192	48	Y	Y	1	*	1	rawERR9364114.fastq
contig_4	3443978	39	Y	N	1	*	4	rawSRR10022815_1.fastq
contig_1	1872453	37	Y	N	1	*	1	rawSRR10022815_1.fastq
contig_5	68956	72	Y	N	2	*	5	rawSRR10022815_1.fastq
contig_2	2809	16	N	Y	1	2	*,2,*	rawSRR10022815_1.fastq
contig_2	2863509	137	N	N	1	*	-9,-1,2,1,9	rawSRR10208197_1.fastq
contig_5	1074994	121	N	N	1	*	5,4	rawSRR10208197_1.fastq
contig_3	146188	141	N	N	1	*	3	rawSRR10208197_1.fastq
contig_9	143489	273	N	Y	2	*	9	rawSRR10208197_1.fastq
contig_7	5592	87	N	Y	7	2	*,7,*	rawSRR10208197_1.fastq
contig_8	2722	55	Y	Y	1	*	8	rawSRR10208197_1.fastq
contig_2	3083195	133	Y	N	1	*	2	rawSRR10208198_1.fastq
contig_1	1059461	126	Y	N	1	*	1	rawSRR10208198_1.fastq
contig_1	3044888	120	Y	N	1	*	1	rawSRR10208199_1.fastq
contig_2	1059537	109	Y	N	1	*	2	rawSRR10208199_1.fastq
contig_2	3051695	118	Y	N	1	*	2	rawSRR10208200_1.fastq
contig_1	1057620	110	Y	N	1	*	1	rawSRR10208200_1.fastq
contig_1	4222894	130	Y	N	1	*	1	rawSRR10208201_1.fastq
contig_2	4844	95	Y	Y	1	*	2	rawSRR10208201_1.fastq
contig_1	3313343	27	Y	N	1	*	1	rawSRR10345480_1.fastq
contig_2	1831567	23	Y	N	1	*	2	rawSRR10345480_1.fastq
contig_2	3510394	115	N	N	1	*	2,1,1,1,1,1	rawSRR10983439_subreads.fastq
contig_3	2026608	105	Y	N	1	*	3	rawSRR10983439_subreads.fastq
contig_4	202453	118	Y	N	1	*	4	rawSRR10983439_subreads.fastq
contig_2	3217575	354	N	N	1	*	-6,-6,2	rawSRR11637491_subreads.fastq
contig_3	1478206	297	Y	N	1	*	3	rawSRR11637491_subreads.fastq
contig_4	198405	316	Y	N	1	*	4	rawSRR11637491_subreads.fastq
contig_7	98679	303	Y	N	1	*	7	rawSRR11637491_subreads.fastq
contig_11	79095	536	Y	N	1	*	11	rawSRR11637491_subreads.fastq
contig_1	62476	511	N	N	1	*	1,6,6	rawSRR11637491_subreads.fastq
contig_10	28323	1106	Y	Y	4	*	10	rawSRR11637491_subreads.fastq
contig_8	17036	2998	Y	Y	12	*	8	rawSRR11637491_subreads.fastq
contig_9	6259	496	N	Y	1	2	*,9,*	rawSRR11637491_subreads.fastq
contig_12	4992	714	Y	Y	5	*	12	rawSRR11637491_subreads.fastq
contig_2	2979154	317	Y	N	1	*	2	rawSRR11669590_1.fastq
contig_3	1057701	302	Y	N	1	*	3	rawSRR11669590_1.fastq
contig_1	4844	115	Y	Y	1	*	1	rawSRR11669590_1.fastq
contig_1	3278257	176	N	N	1	*	1,2,6,6	rawSRR12065278_subreads.fastq
contig_5	1844755	178	Y	N	1	*	5	rawSRR12065278_subreads.fastq
contig_3	182210	197	N	N	1	*	3,2,2,6,6	rawSRR12065278_subreads.fastq
contig_4	48879	201	N	N	1	*	4,6,6	rawSRR12065278_subreads.fastq
contig_5	2995580	14	N	N	1	*	5,-6,1,2,4,-6,1,2,4,-6	rawSRR12608699_1.fastq
contig_8	1598306	14	Y	N	1	*	8	rawSRR12608699_1.fastq
contig_9	179689	18	Y	N	1	*	9	rawSRR12608699_1.fastq
contig_7	23268	3	N	N	1	*	*,7,*	rawSRR12608699_1.fastq
contig_1	3030382	495	Y	N	1	*	1	rawSRR12699722_1.fastq
contig_2	1042789	441	Y	N	1	*	2	rawSRR12699722_1.fastq
contig_1	3033356	395	Y	N	1	*	1	rawSRR12699723_1.fastq
contig_2	1042129	354	Y	N	1	*	2	rawSRR12699723_1.fastq
contig_1	3034889	502	Y	N	1	*	1	rawSRR12699724_1.fastq
contig_2	1042761	467	Y	N	1	*	2	rawSRR12699724_1.fastq
contig_1	3035100	450	Y	N	1	*	1	rawSRR12699725_1.fastq
contig_2	1042837	411	Y	N	1	*	2	rawSRR12699725_1.fastq
contig_1	3035426	493	Y	N	1	*	1	rawSRR12699726_1.fastq
contig_2	1057192	450	Y	N	1	*	2	rawSRR12699726_1.fastq
contig_1	3036462	355	Y	N	1	*	1	rawSRR12699727_1.fastq
contig_2	1043222	319	Y	N	1	*	2	rawSRR12699727_1.fastq
contig_1	2882738	553	Y	N	1	*	1	rawSRR12699729_1.fastq
contig_2	1074410	482	Y	N	1	*	2	rawSRR12699729_1.fastq
contig_1	2960445	458	Y	N	1	*	1	rawSRR12699730_1.fastq
contig_2	1042017	421	Y	N	1	*	2	rawSRR12699730_1.fastq
contig_1	3034934	324	Y	N	1	*	1	rawSRR12699731_1.fastq
contig_2	1042689	292	Y	N	1	*	2	rawSRR12699731_1.fastq
contig_1	3025434	344	Y	N	1	*	1	rawSRR12699732_1.fastq
contig_2	1043236	305	Y	N	1	*	2	rawSRR12699732_1.fastq
contig_1	3021761	320	Y	N	1	*	1	rawSRR12699733_1.fastq
contig_2	1042329	292	Y	N	1	*	2	rawSRR12699733_1.fastq
contig_1	3034611	420	Y	N	1	*	1	rawSRR12699734_1.fastq
contig_2	1041650	384	Y	N	1	*	2	rawSRR12699734_1.fastq
contig_1	3034752	374	Y	N	1	*	1	rawSRR12699735_1.fastq
contig_2	1042744	341	Y	N	1	*	2	rawSRR12699735_1.fastq
contig_1	1550456	349	N	N	1	*	5,1,-3,-4	rawSRR12699736_1.fastq
contig_2	1402127	332	N	N	1	*	-5,2	rawSRR12699736_1.fastq
contig_6	1043290	333	Y	N	1	*	6	rawSRR12699736_1.fastq
contig_5	100586	858	N	Y	2	*	5	rawSRR12699736_1.fastq
contig_4	91625	687	N	Y	2	*	4	rawSRR12699736_1.fastq
contig_1	3036323	364	Y	N	1	*	1	rawSRR12699737_1.fastq
contig_2	1043316	328	Y	N	1	*	2	rawSRR12699737_1.fastq
contig_1	3033458	350	Y	N	1	*	1	rawSRR12699738_1.fastq
contig_2	1042185	320	Y	N	1	*	2	rawSRR12699738_1.fastq
contig_1	3008488	409	Y	N	1	*	1	rawSRR12699739_1.fastq
contig_2	1067517	354	Y	N	1	*	2	rawSRR12699739_1.fastq
contig_1	3033368	347	Y	N	1	*	1	rawSRR12699740_1.fastq
contig_2	1042044	311	Y	N	1	*	2	rawSRR12699740_1.fastq
contig_1	3032728	392	Y	N	1	*	1	rawSRR12699741_1.fastq
contig_2	1042197	360	Y	N	1	*	2	rawSRR12699741_1.fastq
contig_1	3034806	577	Y	N	1	*	1	rawSRR12699742_1.fastq
contig_1	3035801	289	Y	N	1	*	1	rawSRR12699743_1.fastq
contig_2	1043022	276	Y	N	1	*	2	rawSRR12699743_1.fastq
contig_3	2297438	399	N	N	1	*	2,3,1	rawSRR12699744_1.fastq
contig_4	1042650	360	N	N	1	*	4,1	rawSRR12699744_1.fastq
contig_5	737175	402	N	N	1	*	5	rawSRR12699744_1.fastq
contig_1	3046735	352	Y	N	1	*	1	rawSRR12699745_1.fastq
contig_2	1042877	330	Y	N	1	*	2	rawSRR12699745_1.fastq
contig_1	3046015	550	Y	N	1	*	1	rawSRR12699746_1.fastq
contig_2	1042596	510	Y	N	1	*	2	rawSRR12699746_1.fastq
contig_9	3923666	51	N	N	1	*	9	rawSRR12699747_1.fastq
contig_7	1907209	360	N	Y	2	*	7	rawSRR12699747_1.fastq
contig_13	1042842	353	Y	Y	2	*	13	rawSRR12699747_1.fastq
contig_12	439267	384	N	Y	2	*	12	rawSRR12699747_1.fastq
contig_14	322898	65	Y	N	1	*	14	rawSRR12699747_1.fastq
contig_4	245767	407	N	Y	2	*	4	rawSRR12699747_1.fastq
contig_3	166101	424	N	Y	2	*	3	rawSRR12699747_1.fastq
contig_5	91618	416	N	Y	2	*	5	rawSRR12699747_1.fastq
contig_6	75252	418	N	Y	2	*	6	rawSRR12699747_1.fastq
contig_2	72033	387	N	Y	2	*	2	rawSRR12699747_1.fastq
contig_16	57400	41	N	N	1	*	16	rawSRR12699747_1.fastq
contig_15	30496	75	Y	N	1	*	15	rawSRR12699747_1.fastq
contig_1	5630	3160	N	Y	17	*	1	rawSRR12699747_1.fastq
contig_8	3974	160	N	Y	160	*	*,8,*	rawSRR12699747_1.fastq
contig_1	3046831	356	Y	N	1	*	1	rawSRR12699748_1.fastq
contig_2	1042903	332	Y	N	1	*	2	rawSRR12699748_1.fastq
contig_1	3046552	415	Y	N	1	*	1	rawSRR12699749_1.fastq
contig_2	1042794	392	Y	N	1	*	2	rawSRR12699749_1.fastq
contig_1	3046776	329	Y	N	1	*	1	rawSRR12699750_1.fastq
contig_2	1042983	308	Y	N	1	*	2	rawSRR12699750_1.fastq
contig_1	3046312	467	Y	N	1	*	1	rawSRR12699751_1.fastq
contig_2	1042724	439	Y	N	1	*	2	rawSRR12699751_1.fastq
contig_1	3038986	452	Y	N	1	*	1	rawSRR12699752_1.fastq
contig_2	1042135	429	Y	N	1	*	2	rawSRR12699752_1.fastq
contig_1	3034420	443	Y	N	1	*	1	rawSRR12699753_1.fastq
contig_2	1042562	415	Y	N	1	*	2	rawSRR12699753_1.fastq
contig_1	3033095	471	Y	N	1	*	1	rawSRR12699754_1.fastq
contig_2	1042125	447	Y	N	1	*	2	rawSRR12699754_1.fastq
contig_1	3035308	477	Y	N	1	*	1	rawSRR12699755_1.fastq
contig_2	1042863	439	Y	N	1	*	2	rawSRR12699755_1.fastq
contig_2	3035826	285	Y	N	1	*	2	rawSRR12699756_1.fastq
contig_1	1043054	269	Y	N	1	*	1	rawSRR12699756_1.fastq
contig_3	5524	662	Y	Y	2	*	3	rawSRR12699756_1.fastq
contig_1	3034181	549	Y	N	1	*	1	rawSRR12699757_1.fastq
contig_2	1042446	512	Y	N	1	*	2	rawSRR12699757_1.fastq
contig_1	3034403	520	Y	N	1	*	1	rawSRR12699758_1.fastq
contig_2	1042527	498	Y	N	1	*	2	rawSRR12699758_1.fastq
contig_1	3033128	430	Y	N	1	*	1	rawSRR12699759_1.fastq
contig_2	1042153	411	Y	N	1	*	2	rawSRR12699759_1.fastq
contig_1	3035333	486	Y	N	1	*	1	rawSRR12699760_1.fastq
contig_2	1042768	433	Y	N	1	*	2	rawSRR12699760_1.fastq
contig_1	3030595	386	Y	N	1	*	1	rawSRR12699761_1.fastq
contig_2	1042612	346	Y	N	1	*	2	rawSRR12699761_1.fastq
contig_1	3033375	396	Y	N	1	*	1	rawSRR12699762_1.fastq
contig_2	1042204	352	Y	N	1	*	2	rawSRR12699762_1.fastq
contig_1	3035486	457	Y	N	1	*	1	rawSRR12699763_1.fastq
contig_2	1042881	419	Y	N	1	*	2	rawSRR12699763_1.fastq
contig_1	3035474	486	Y	N	1	*	1	rawSRR12699764_1.fastq
contig_2	1042758	430	Y	N	1	*	2	rawSRR12699764_1.fastq
contig_1	3066088	463	N	N	1	*	1,2,2	rawSRR12699765_1.fastq
contig_3	1042849	437	Y	N	1	*	3	rawSRR12699765_1.fastq
contig_1	3034470	445	Y	N	1	*	1	rawSRR12699766_1.fastq
contig_2	1056833	403	Y	N	1	*	2	rawSRR12699766_1.fastq
contig_1	3035492	418	Y	N	1	*	1	rawSRR12699767_1.fastq
contig_2	1042931	379	Y	N	1	*	2	rawSRR12699767_1.fastq
contig_1	3224595	35	Y	N	1	*	1	rawSRR12709670_1.fastq
contig_2	1133921	25	Y	N	1	*	2	rawSRR12709670_1.fastq
contig_3	136079	34	Y	N	1	*	3	rawSRR12709670_1.fastq
contig_9	81271	42	Y	N	1	*	9	rawSRR12709670_1.fastq
contig_7	46294	50	Y	N	1	*	7	rawSRR12709670_1.fastq
contig_4	36281	72	Y	Y	2	*	4	rawSRR12709670_1.fastq
contig_6	23887	80	Y	Y	2	*	6	rawSRR12709670_1.fastq
contig_8	15325	46	N	Y	1	2	*,8,*	rawSRR12709670_1.fastq
contig_4	3225137	96	Y	N	1	*	4	rawSRR12709675_1.fastq
contig_5	1134520	72	Y	N	1	*	5	rawSRR12709675_1.fastq
contig_7	136090	113	Y	N	1	*	7	rawSRR12709675_1.fastq
contig_8	81288	104	Y	N	1	*	8	rawSRR12709675_1.fastq
contig_9	36325	121	Y	N	1	*	9	rawSRR12709675_1.fastq
contig_10	23134	95	Y	N	1	*	10	rawSRR12709675_1.fastq
contig_1	7963	773	N	Y	9	*	1	rawSRR12709675_1.fastq
contig_3	5217	235	N	Y	2	*	3	rawSRR12709675_1.fastq
contig_2	514	38	N	Y	1	*	2	rawSRR12709675_1.fastq
contig_8	2696255	64	N	N	1	*	*,8,3	rawSRR13023681_subreads.fastq
contig_11	1876300	65	N	N	1	*	*,11,*	rawSRR13023681_subreads.fastq
contig_7	694573	88	N	N	1	*	58,7,40	rawSRR13023681_subreads.fastq
contig_2	184712	81	N	N	1	*	-3,2,-58,-4,-58	rawSRR13023681_subreads.fastq
contig_6	50324	80	N	N	1	*	4,58,6,5	rawSRR13023681_subreads.fastq
contig_59	48234	223	N	Y	4	*	59	rawSRR13023681_subreads.fastq
contig_61	28923	226	N	Y	4	*	61	rawSRR13023681_subreads.fastq
contig_14	22630	223	N	Y	4	*	14	rawSRR13023681_subreads.fastq
contig_60	22150	380	N	Y	8	*	60	rawSRR13023681_subreads.fastq
contig_36	14713	25	N	N	1	*	*,36,*	rawSRR13023681_subreads.fastq
contig_29	11540	24	N	N	1	*	*,29,*	rawSRR13023681_subreads.fastq
contig_1	10664	42	N	N	1	*	*,1,*	rawSRR13023681_subreads.fastq
contig_62	10448	42	N	N	1	*	*,62,*	rawSRR13023681_subreads.fastq
contig_48	7737	34	N	Y	1	24	*,48,*	rawSRR13023681_subreads.fastq
contig_23	6220	37	N	Y	1	10	*,23,*	rawSRR13023681_subreads.fastq
contig_10	2970	181	N	Y	4	*	10	rawSRR13023681_subreads.fastq
contig_31	2848	33	N	Y	1	14	*,31,*	rawSRR13023681_subreads.fastq
contig_18	2342	19	N	Y	1	6	*,18,*	rawSRR13023681_subreads.fastq
contig_19	1617	38	N	Y	1	8	*,19,*	rawSRR13023681_subreads.fastq
contig_57	1567	47	N	Y	1	28	*,57,*	rawSRR13023681_subreads.fastq
contig_39	1342	27	N	Y	1	18	*,39,*	rawSRR13023681_subreads.fastq
contig_53	1259	176	N	Y	4	*	53	rawSRR13023681_subreads.fastq
contig_44	1134	14	N	Y	1	22	*,44,*	rawSRR13023681_subreads.fastq
contig_1	3541856	39	N	N	1	*	1,2,2,2	rawSRR13124520_1.fastq
contig_4	1391949	39	Y	N	1	*	4	rawSRR13124520_1.fastq
contig_5	179790	59	Y	N	1	*	5	rawSRR13124520_1.fastq
contig_1	3634864	477	Y	N	1	*	1	rawSRR13188328_1.fastq
contig_2	1572189	439	Y	N	1	*	2	rawSRR13188328_1.fastq
contig_3	1768056	109	N	N	1	*	3,10,10,10	rawSRR13453794_1.fastq
contig_1	1528947	111	N	N	1	*	11,12,11,11,11,11,11,11,11,1,6,8,9,-7,6,8	rawSRR13453794_1.fastq
contig_2	1399268	109	N	N	1	*	2,6,8,9,-7,6,8,9	rawSRR13453794_1.fastq
contig_4	327094	116	N	N	1	*	4	rawSRR13453794_1.fastq
contig_5	236523	116	N	N	1	*	5,6,8,9,-7,6,8	rawSRR13453794_1.fastq
contig_14	57461	681	Y	Y	7	*	14	rawSRR13453794_1.fastq
contig_13	4388	33	N	N	1	*	*,13,*	rawSRR13453794_1.fastq
contig_1	2783627	111	Y	N	1	*	1	rawSRR14826278_1.fastq
contig_3	984591	105	Y	N	1	*	3	rawSRR14826278_1.fastq
contig_101	3975760	22	Y	N	1	*	101	rawSRR16109995_1.fastq
contig_104	3375840	63	Y	N	2	*	104	rawSRR16109995_1.fastq
contig_8	2936826	59	N	N	2	*	-4,-3,-3,8,3,3,110	rawSRR16109995_1.fastq
contig_74	2524201	22	Y	N	1	*	74	rawSRR16109995_1.fastq
contig_108	1964047	60	Y	N	2	*	108	rawSRR16109995_1.fastq
contig_2	1950597	52	Y	N	1	*	2	rawSRR16109995_1.fastq
contig_77	1045127	9	N	N	1	*	*,77,*	rawSRR16109995_1.fastq
contig_75	764006	9	N	N	1	*	*,75,*	rawSRR16109995_1.fastq
contig_115	749614	52	Y	N	1	*	115	rawSRR16109995_1.fastq
contig_76	317212	8	N	N	1	*	*,76,*	rawSRR16109995_1.fastq
contig_4	245722	110	N	Y	3	*	4	rawSRR16109995_1.fastq
contig_82	130095	120	N	Y	3	*	82	rawSRR16109995_1.fastq
contig_72	119200	78	N	N	2	*	110,72,-82	rawSRR16109995_1.fastq
contig_73	100423	19	N	N	1	*	110,73,-82	rawSRR16109995_1.fastq
contig_7	81564	124	N	Y	3	*	7	rawSRR16109995_1.fastq
contig_110	76250	100	N	Y	3	*	110	rawSRR16109995_1.fastq
contig_113	65727	45	Y	N	1	*	113	rawSRR16109995_1.fastq
contig_109	58628	44	Y	N	1	*	109	rawSRR16109995_1.fastq
contig_114	58251	12	Y	N	1	*	114	rawSRR16109995_1.fastq
contig_5	57643	119	N	Y	3	*	5	rawSRR16109995_1.fastq
contig_6	41702	113	N	Y	3	*	6	rawSRR16109995_1.fastq
contig_98	38828	9	N	Y	1	84	*,98,*	rawSRR16109995_1.fastq
contig_87	33931	9	N	N	1	*	*,87,*	rawSRR16109995_1.fastq
contig_112	31262	55	Y	N	1	*	112	rawSRR16109995_1.fastq
contig_36	24965	67	N	Y	2	36	*,36,*	rawSRR16109995_1.fastq
contig_43	24067	16	N	N	1	*	*,43,*	rawSRR16109995_1.fastq
contig_64	21786	34	N	Y	1	62	*,64,*	rawSRR16109995_1.fastq
contig_89	20590	38	N	Y	1	76	*,89,*	rawSRR16109995_1.fastq
contig_79	19969	46	N	Y	1	70	*,79,*	rawSRR16109995_1.fastq
contig_56	13997	18	N	Y	1	54	*,56,*	rawSRR16109995_1.fastq
contig_40	13925	11	Y	Y	1	6	40	rawSRR16109995_1.fastq
contig_1	13217	12	Y	Y	1	2	1	rawSRR16109995_1.fastq
contig_11	13046	39	N	Y	1	12	*,11,*	rawSRR16109995_1.fastq
contig_34	12421	37	N	Y	1	34	*,34,*	rawSRR16109995_1.fastq
contig_102	11840	8	N	Y	1	88	*,102,*	rawSRR16109995_1.fastq
contig_58	11409	28	N	Y	1	56	*,58,*	rawSRR16109995_1.fastq
contig_106	9769	12	N	Y	1	90	*,106,*	rawSRR16109995_1.fastq
contig_13	8696	37	N	Y	1	14	*,13,*	rawSRR16109995_1.fastq
contig_9	8153	40	N	Y	1	10	*,9,*	rawSRR16109995_1.fastq
contig_19	7363	29	N	Y	1	20	*,19,*	rawSRR16109995_1.fastq
contig_68	7303	29	N	Y	1	66	*,68,*	rawSRR16109995_1.fastq
contig_88	7232	13	Y	Y	1	*	88	rawSRR16109995_1.fastq
contig_93	7219	64	N	Y	2	80	*,93,*	rawSRR16109995_1.fastq
contig_60	7023	20	N	Y	1	58	*,60,*	rawSRR16109995_1.fastq
contig_41	6983	28	N	Y	1	40	*,41,*	rawSRR16109995_1.fastq
contig_71	6398	21	N	Y	1	68	*,71,*	rawSRR16109995_1.fastq
contig_50	5948	12	N	Y	1	48	*,50,*	rawSRR16109995_1.fastq
contig_111	4484	9	N	Y	1	52	*,111,*	rawSRR16109995_1.fastq
contig_31	3570	29	N	Y	1	32	*,31,*	rawSRR16109995_1.fastq
contig_48	3513	15	N	Y	1	46	*,48,*	rawSRR16109995_1.fastq
contig_91	3196	23	N	Y	1	78	*,91,*	rawSRR16109995_1.fastq
contig_29	3037	19	N	Y	1	30	*,29,*	rawSRR16109995_1.fastq
contig_17	2839	8	N	Y	1	18	*,17,*	rawSRR16109995_1.fastq
contig_81	2743	36	N	Y	1	72	*,81,*	rawSRR16109995_1.fastq
contig_85	2236	13	N	Y	1	74	*,85,*	rawSRR16109995_1.fastq
contig_38	1282	17	N	Y	1	38	*,38,*	rawSRR16109995_1.fastq
contig_95	1089	9	N	Y	1	82	*,95,*	rawSRR16109995_1.fastq
contig_77	3975393	24	Y	N	1	*	77	rawSRR16109996_1.fastq
contig_148	3376071	46	Y	N	1	*	148	rawSRR16109996_1.fastq
contig_74	2845339	10	N	N	1	*	*,74,*	rawSRR16109996_1.fastq
contig_73	2075575	10	N	N	1	*	*,73,*	rawSRR16109996_1.fastq
contig_87	1997488	18	N	N	1	*	*,87	rawSRR16109996_1.fastq
contig_96	1964836	55	Y	N	2	*	96	rawSRR16109996_1.fastq
contig_1	1927448	37	Y	N	1	*	1	rawSRR16109996_1.fastq
contig_31	866335	45	N	N	2	*	-30,-149,31	rawSRR16109996_1.fastq
contig_159	749641	42	Y	N	1	*	159	rawSRR16109996_1.fastq
contig_80	726496	37	N	N	1	*	80,84,-85,84,-85,84	rawSRR16109996_1.fastq
contig_76	574748	6	N	N	1	*	*,76,*	rawSRR16109996_1.fastq
contig_75	549557	16	N	N	1	*	*,75,*	rawSRR16109996_1.fastq
contig_143	536129	64	N	N	2	*	-24,-149,-149,143	rawSRR16109996_1.fastq
contig_132	386467	26	N	N	1	*	132	rawSRR16109996_1.fastq
contig_30	378745	71	N	Y	2	*	30	rawSRR16109996_1.fastq
contig_24	245748	77	N	Y	2	*	24	rawSRR16109996_1.fastq
contig_110	125094	72	N	Y	2	*	110	rawSRR16109996_1.fastq
contig_109	102259	47	N	N	2	*	30,109,110	rawSRR16109996_1.fastq
contig_108	84018	13	N	N	1	*	30,108,110	rawSRR16109996_1.fastq
contig_150	81793	93	N	Y	3	*	150	rawSRR16109996_1.fastq
contig_133	70357	19	N	N	1	*	133	rawSRR16109996_1.fastq
contig_160	65775	29	Y	N	1	*	160	rawSRR16109996_1.fastq
contig_134	62593	10	N	N	1	*	134	rawSRR16109996_1.fastq
contig_92	58833	6	Y	N	1	*	92	rawSRR16109996_1.fastq
contig_72	57690	31	Y	N	1	*	72	rawSRR16109996_1.fastq
contig_25	57526	82	N	Y	3	*	25	rawSRR16109996_1.fastq
contig_10	51710	7	N	N	1	*	*,10,*	rawSRR16109996_1.fastq
contig_136	44624	20	N	Y	1	114	*,136,*	rawSRR16109996_1.fastq
contig_29	43194	48	N	Y	1	34	*,29,*	rawSRR16109996_1.fastq
contig_151	40010	87	N	Y	3	*	151	rawSRR16109996_1.fastq
contig_66	34427	26	N	Y	1	70	*,66,*	rawSRR16109996_1.fastq
contig_99	32905	15	N	N	1	*	*,99,*	rawSRR16109996_1.fastq
contig_154	31290	33	Y	N	1	*	154	rawSRR16109996_1.fastq
contig_94	25891	10	N	Y	1	82	*,94,*	rawSRR16109996_1.fastq
contig_60	24960	37	N	Y	1	64	*,60,*	rawSRR16109996_1.fastq
contig_23	24234	14	N	N	1	*	*,23,*	rawSRR16109996_1.fastq
contig_90	22726	16	N	Y	1	80	*,90,*	rawSRR16109996_1.fastq
contig_7	21890	6	N	N	1	*	*,7,*	rawSRR16109996_1.fastq
contig_113	21564	15	Y	Y	1	8	113	rawSRR16109996_1.fastq
contig_58	21482	34	N	Y	1	62	*,58,*	rawSRR16109996_1.fastq
contig_156	19563	26	Y	N	1	*	156	rawSRR16109996_1.fastq
contig_65	18668	6	Y	Y	1	6	65	rawSRR16109996_1.fastq
contig_81	18134	22	N	Y	1	78	*,81,*	rawSRR16109996_1.fastq
contig_91	17876	6	N	N	1	*	*,91,*	rawSRR16109996_1.fastq
contig_105	16670	35	N	Y	1	90	*,105,*	rawSRR16109996_1.fastq
contig_135	15729	7	Y	Y	1	12	135	rawSRR16109996_1.fastq
contig_98	14666	60	N	Y	1	84	*,98,*	rawSRR16109996_1.fastq
contig_2	14564	8	N	N	1	*	*,2,*	rawSRR16109996_1.fastq
contig_16	12876	8	Y	Y	1	2	16	rawSRR16109996_1.fastq
contig_83	11480	13	N	N	1	*	83	rawSRR16109996_1.fastq
contig_152	11147	6	N	Y	1	38	*,152,*	rawSRR16109996_1.fastq
contig_118	10155	31	N	Y	1	100	*,118,*	rawSRR16109996_1.fastq
contig_158	9763	15	N	Y	1	96	*,158,*	rawSRR16109996_1.fastq
contig_8	9669	12	N	Y	1	22	*,8,*	rawSRR16109996_1.fastq
contig_42	8701	22	N	Y	1	46	*,42,*	rawSRR16109996_1.fastq
contig_35	8534	23	N	Y	1	40	*,35,*	rawSRR16109996_1.fastq
contig_11	8237	6	N	N	1	*	*,11,*	rawSRR16109996_1.fastq
contig_21	8053	25	N	Y	1	32	*,21,*	rawSRR16109996_1.fastq
contig_37	7316	27	N	Y	1	42	*,37,*	rawSRR16109996_1.fastq
contig_48	7277	18	N	Y	1	52	*,48,*	rawSRR16109996_1.fastq
contig_32	6645	13	N	Y	1	36	*,32,*	rawSRR16109996_1.fastq
contig_116	6282	23	N	Y	1	98	*,116,*	rawSRR16109996_1.fastq
contig_126	5522	16	N	Y	1	108	*,126,*	rawSRR16109996_1.fastq
contig_88	5218	28	Y	Y	1	*	88	rawSRR16109996_1.fastq
contig_52	5184	8	N	Y	1	56	*,52,*	rawSRR16109996_1.fastq
contig_100	5171	8	N	Y	1	86	*,100,*	rawSRR16109996_1.fastq
contig_138	4351	16	N	Y	1	116	*,138,*	rawSRR16109996_1.fastq
contig_86	4289	17	N	N	1	*	86	rawSRR16109996_1.fastq
contig_82	4134	8	Y	Y	1	*	82	rawSRR16109996_1.fastq
contig_128	3199	19	N	Y	1	110	*,128,*	rawSRR16109996_1.fastq
contig_61	3174	10	N	Y	1	66	*,61,*	rawSRR16109996_1.fastq
contig_54	3033	15	N	Y	1	58	*,54,*	rawSRR16109996_1.fastq
contig_40	2891	7	N	Y	1	44	*,40,*	rawSRR16109996_1.fastq
contig_64	2423	21	N	Y	1	68	*,64,*	rawSRR16109996_1.fastq
contig_56	2384	13	N	Y	1	60	*,56,*	rawSRR16109996_1.fastq
contig_103	1953	25	N	Y	1	88	*,103,*	rawSRR16109996_1.fastq
contig_124	1732	11	N	Y	1	106	*,124,*	rawSRR16109996_1.fastq
contig_27	1324	19	N	Y	1	*	27	rawSRR16109996_1.fastq
contig_46	1053	11	N	Y	1	50	*,46,*	rawSRR16109996_1.fastq
contig_141	716	8	N	Y	1	118	*,141,*	rawSRR16109996_1.fastq
contig_26	654	18	N	Y	1	*	26	rawSRR16109996_1.fastq
contig_1	3048407	218	Y	N	1	*	1	rawSRR17283079_1.fastq
contig_2	1047564	212	Y	N	1	*	2	rawSRR17283079_1.fastq
contig_23	3300673	253	Y	N	1	*	23	rawSRR17390676_subreads.fastq
contig_4	1655842	284	N	N	1	*	4,2,-3,2,-3,2	rawSRR17390676_subreads.fastq
contig_41	311303	235	Y	N	1	*	41	rawSRR17390676_subreads.fastq
contig_16	202706	461	N	Y	2	*	16,*	rawSRR17390676_subreads.fastq
contig_8	144164	606	N	Y	2	*	*,8	rawSRR17390676_subreads.fastq
contig_19	132248	61	N	N	1	*	*,19,*	rawSRR17390676_subreads.fastq
contig_27	127827	172	N	N	1	*	*,27,*	rawSRR17390676_subreads.fastq
contig_20	121433	118	N	N	1	*	*,20,*	rawSRR17390676_subreads.fastq
contig_29	120615	56	N	N	1	*	*,29,*	rawSRR17390676_subreads.fastq
contig_36	117452	126	N	N	1	*	*,36,*	rawSRR17390676_subreads.fastq
contig_32	115496	59	N	N	1	*	*,32,*	rawSRR17390676_subreads.fastq
contig_17	114067	116	N	N	1	*	*,17,*	rawSRR17390676_subreads.fastq
contig_7	109927	80	N	N	1	*	*,7,*	rawSRR17390676_subreads.fastq
contig_15	105576	853	N	Y	3	*	15,*	rawSRR17390676_subreads.fastq
contig_1	104028	206	N	N	1	*	*,1,*	rawSRR17390676_subreads.fastq
contig_33	102647	239	N	N	1	*	*,33,*	rawSRR17390676_subreads.fastq
contig_28	102328	175	N	N	1	*	*,28,*	rawSRR17390676_subreads.fastq
contig_42	99846	85	N	N	1	*	*,42,30	rawSRR17390676_subreads.fastq
contig_35	99360	59	N	N	1	*	*,35,*	rawSRR17390676_subreads.fastq
contig_24	97063	156	N	N	1	*	*,24,*	rawSRR17390676_subreads.fastq
contig_5	91389	69	N	N	1	*	*,5,*	rawSRR17390676_subreads.fastq
contig_38	87882	89	N	N	1	*	*,38,*	rawSRR17390676_subreads.fastq
contig_26	85476	169	N	N	1	*	*,26,*	rawSRR17390676_subreads.fastq
contig_22	81498	65	N	N	1	*	*,22,*	rawSRR17390676_subreads.fastq
contig_39	78048	382	N	Y	1	*	39	rawSRR17390676_subreads.fastq
contig_25	70346	121	N	N	1	*	*,25,*	rawSRR17390676_subreads.fastq
contig_21	69303	86	N	N	1	*	*,21,*	rawSRR17390676_subreads.fastq
contig_18	62789	114	N	N	1	*	*,18,*	rawSRR17390676_subreads.fastq
contig_9	60581	478	N	Y	1	*	9	rawSRR17390676_subreads.fastq
contig_31	56363	59	N	N	1	*	*,31,*	rawSRR17390676_subreads.fastq
contig_37	52440	66	N	N	1	*	*,37,*	rawSRR17390676_subreads.fastq
contig_13	45856	95	N	N	1	*	*,13,*	rawSRR17390676_subreads.fastq
contig_11	26577	687	N	Y	2	2	*,11,*	rawSRR17390676_subreads.fastq
contig_40	14321	18487	N	Y	64	*	40	rawSRR17390676_subreads.fastq
contig_6	10791	8142	N	Y	28	*	6	rawSRR17390676_subreads.fastq
contig_10	10496	1206	N	Y	3	*	10	rawSRR17390676_subreads.fastq
contig_14	3388	4148	N	Y	14	*	14	rawSRR17390676_subreads.fastq
contig_2	1830014	529	N	N	1	*	4,5,6,5,6,5,4,5,4,2,-1,-1	rawSRR17631718_subreads.fastq
contig_3	1130040	509	N	N	1	*	3	rawSRR17631718_subreads.fastq
contig_7	1120253	467	Y	N	1	*	7	rawSRR17631718_subreads.fastq
contig_2	2955865	476	Y	N	1	*	2	rawSRR17631719_subreads.fastq
contig_1	1120262	423	Y	N	1	*	1	rawSRR17631719_subreads.fastq
contig_1	3507966	145	Y	N	1	*	1	rawSRR18249428_1.fastq
contig_2	2218253	86	Y	N	1	*	2	rawSRR18249428_1.fastq
contig_1	227567	9	N	N	1	*	*,1,*	rawSRR18395848_1.fastq
contig_111	210931	11	N	N	1	*	*,111,*	rawSRR18395848_1.fastq
contig_27	195467	10	N	N	1	*	*,27	rawSRR18395848_1.fastq
contig_117	151487	9	N	N	1	*	*,117,*	rawSRR18395848_1.fastq
contig_57	147433	9	N	N	1	*	*,57,*	rawSRR18395848_1.fastq
contig_118	141648	9	N	N	1	*	*,118,*	rawSRR18395848_1.fastq
contig_31	118376	8	N	N	1	*	*,31,*	rawSRR18395848_1.fastq
contig_104	91508	10	N	N	1	*	*,104,*	rawSRR18395848_1.fastq
contig_67	91164	9	N	N	1	*	*,67,*	rawSRR18395848_1.fastq
contig_51	86699	8	N	N	1	*	*,51,*	rawSRR18395848_1.fastq
contig_105	85120	9	N	N	1	*	*,105,*	rawSRR18395848_1.fastq
contig_81	84876	11	N	N	1	*	*,81,*	rawSRR18395848_1.fastq
contig_121	84244	10	N	N	1	*	*,121,*	rawSRR18395848_1.fastq
contig_62	83839	9	N	N	1	*	*,62,*	rawSRR18395848_1.fastq
contig_86	83304	10	N	N	1	*	*,86,*	rawSRR18395848_1.fastq
contig_101	79659	10	N	N	1	*	*,101,*	rawSRR18395848_1.fastq
contig_80	79133	9	N	N	1	*	*,80,*	rawSRR18395848_1.fastq
contig_52	73185	10	N	N	1	*	*,52,*	rawSRR18395848_1.fastq
contig_100	66049	8	N	N	1	*	*,100,-25,-24,-108	rawSRR18395848_1.fastq
contig_61	66049	9	N	N	1	*	*,61,*	rawSRR18395848_1.fastq
contig_103	65266	9	N	N	1	*	*,103,*	rawSRR18395848_1.fastq
contig_20	65019	9	N	N	1	*	*,20,*	rawSRR18395848_1.fastq
contig_92	64843	10	N	N	1	*	*,92,*	rawSRR18395848_1.fastq
contig_9	64725	12	N	N	2	*	*,9,*	rawSRR18395848_1.fastq
contig_97	63265	9	N	N	1	*	*,97,*	rawSRR18395848_1.fastq
contig_60	61046	10	N	N	1	*	*,60,*	rawSRR18395848_1.fastq
contig_119	60935	10	N	N	1	*	*,119,*	rawSRR18395848_1.fastq
contig_110	59820	9	N	N	1	*	*,110,*	rawSRR18395848_1.fastq
contig_42	59778	9	N	N	1	*	*,42,*	rawSRR18395848_1.fastq
contig_28	58666	10	N	N	1	*	108,25,28	rawSRR18395848_1.fastq
contig_2	56013	10	N	N	1	*	*,2,*	rawSRR18395848_1.fastq
contig_83	54592	10	N	N	1	*	*,83,*	rawSRR18395848_1.fastq
contig_112	53776	10	N	N	1	*	*,112,*	rawSRR18395848_1.fastq
contig_120	52566	9	N	N	1	*	*,120,*	rawSRR18395848_1.fastq
contig_55	51245	10	N	N	1	*	*,55,*	rawSRR18395848_1.fastq
contig_38	49957	9	N	N	1	*	*,38,*	rawSRR18395848_1.fastq
contig_53	49226	10	N	N	1	*	*,53,*	rawSRR18395848_1.fastq
contig_84	48885	9	N	N	1	*	*,84,*	rawSRR18395848_1.fastq
contig_66	48401	8	N	N	1	*	*,66,*	rawSRR18395848_1.fastq
contig_113	47989	9	N	N	1	*	*,113,*	rawSRR18395848_1.fastq
contig_56	47377	8	N	N	1	*	*,56,*	rawSRR18395848_1.fastq
contig_59	46230	8	N	N	1	*	*,59,*	rawSRR18395848_1.fastq
contig_106	45508	9	N	N	1	*	*,106,*	rawSRR18395848_1.fastq
contig_14	45497	9	N	N	1	*	*,14,*	rawSRR18395848_1.fastq
contig_26	44472	8	N	N	1	*	108,24,25,26,25	rawSRR18395848_1.fastq
contig_15	43524	9	N	N	1	*	*,15,*	rawSRR18395848_1.fastq
contig_88	42671	8	N	N	1	*	*,88,*	rawSRR18395848_1.fastq
contig_79	39583	8	N	N	1	*	*,79,*	rawSRR18395848_1.fastq
contig_63	38566	8	N	N	1	*	*,63,*	rawSRR18395848_1.fastq
contig_89	36981	8	N	N	1	*	*,89,*	rawSRR18395848_1.fastq
contig_50	36012	7	N	N	1	*	*,50,*	rawSRR18395848_1.fastq
contig_32	35576	10	N	N	1	*	*,32,*	rawSRR18395848_1.fastq
contig_21	35431	10	N	N	1	*	*,21,*	rawSRR18395848_1.fastq
contig_49	35204	8	N	N	1	*	*,49,*	rawSRR18395848_1.fastq
contig_73	34549	5	N	N	1	*	*,73,*	rawSRR18395848_1.fastq
contig_30	34208	11	N	N	2	*	108,24,25,30,*	rawSRR18395848_1.fastq
contig_85	33307	7	N	N	1	*	*,85,*	rawSRR18395848_1.fastq
contig_22	33102	7	N	N	1	*	*,22,*	rawSRR18395848_1.fastq
contig_64	32898	7	N	N	1	*	*,64,*	rawSRR18395848_1.fastq
contig_19	30909	8	N	N	1	*	*,19,*	rawSRR18395848_1.fastq
contig_7	30400	9	N	N	1	*	*,7,*	rawSRR18395848_1.fastq
contig_65	29882	8	N	N	1	*	*,65,*	rawSRR18395848_1.fastq
contig_29	29503	9	N	N	1	*	24,25,29,*	rawSRR18395848_1.fastq
contig_96	29486	10	N	N	1	*	*,96,*	rawSRR18395848_1.fastq
contig_68	28549	8	N	N	1	*	*,68,*	rawSRR18395848_1.fastq
contig_91	28316	10	N	N	1	*	*,91,*	rawSRR18395848_1.fastq
contig_87	27920	9	N	N	1	*	*,87,*	rawSRR18395848_1.fastq
contig_74	27592	10	N	N	1	*	*,74,*	rawSRR18395848_1.fastq
contig_102	27383	9	N	N	1	*	*,102	rawSRR18395848_1.fastq
contig_115	27263	7	N	N	1	*	*,115,*	rawSRR18395848_1.fastq
contig_54	26027	11	N	N	2	*	*,54,*	rawSRR18395848_1.fastq
contig_3	25679	8	N	N	1	*	*,3,*	rawSRR18395848_1.fastq
contig_4	24785	7	N	N	1	*	*,4,*	rawSRR18395848_1.fastq
contig_99	22994	8	N	N	1	*	*,99,*	rawSRR18395848_1.fastq
contig_93	22015	7	N	N	1	*	*,93,*	rawSRR18395848_1.fastq
contig_109	21907	9	N	N	1	*	*,109,*	rawSRR18395848_1.fastq
contig_13	21408	10	N	N	1	*	*,13,*	rawSRR18395848_1.fastq
contig_75	19778	8	N	N	1	*	*,75,*	rawSRR18395848_1.fastq
contig_5	19588	8	N	N	1	*	*,5,*	rawSRR18395848_1.fastq
contig_107	19241	6	N	N	1	*	*,107,*	rawSRR18395848_1.fastq
contig_6	18439	8	N	N	1	*	*,6,*	rawSRR18395848_1.fastq
contig_37	17760	7	N	N	1	*	*,37,*	rawSRR18395848_1.fastq
contig_76	17084	7	N	N	1	*	*,76,*	rawSRR18395848_1.fastq
contig_8	16567	8	N	N	1	*	*,8,*	rawSRR18395848_1.fastq
contig_58	16029	8	N	N	1	*	*,58,*	rawSRR18395848_1.fastq
contig_17	15947	7	N	N	1	*	*,17,*	rawSRR18395848_1.fastq
contig_35	15384	8	N	N	1	*	*,35,*	rawSRR18395848_1.fastq
contig_72	15233	7	N	N	1	*	*,72,*	rawSRR18395848_1.fastq
contig_114	14919	8	N	N	1	*	*,114,*	rawSRR18395848_1.fastq
contig_10	14889	8	N	N	1	*	*,10,*	rawSRR18395848_1.fastq
contig_95	14510	8	N	N	1	*	*,95,*	rawSRR18395848_1.fastq
contig_116	14291	6	N	N	1	*	*,116,*	rawSRR18395848_1.fastq
contig_23	14140	5	N	N	1	*	*,23,*	rawSRR18395848_1.fastq
contig_82	12742	9	N	N	1	*	*,82,*	rawSRR18395848_1.fastq
contig_98	12513	8	N	N	1	*	*,98,*	rawSRR18395848_1.fastq
contig_41	11789	8	N	N	1	*	*,41,*	rawSRR18395848_1.fastq
contig_71	11453	8	N	N	1	*	*,71,*	rawSRR18395848_1.fastq
contig_12	10889	8	N	N	1	*	*,12,*	rawSRR18395848_1.fastq
contig_43	8878	7	N	N	1	*	*,43,*	rawSRR18395848_1.fastq
contig_77	8800	8	N	N	1	*	*,77,*	rawSRR18395848_1.fastq
contig_45	8604	5	N	N	1	*	*,45,*	rawSRR18395848_1.fastq
contig_18	7922	6	N	N	1	*	*,18,*	rawSRR18395848_1.fastq
contig_36	7732	8	N	N	1	*	*,36,*	rawSRR18395848_1.fastq
contig_70	7316	7	N	N	1	*	*,70,*	rawSRR18395848_1.fastq
contig_33	6826	6	N	N	1	*	*,33,*	rawSRR18395848_1.fastq
contig_39	6516	7	N	N	1	*	*,39,*	rawSRR18395848_1.fastq
contig_90	6282	9	N	N	1	*	*,90,*	rawSRR18395848_1.fastq
contig_11	5917	6	N	N	1	*	*,11,*	rawSRR18395848_1.fastq
contig_47	5531	5	N	N	1	*	*,47,*	rawSRR18395848_1.fastq
contig_78	4812	8	N	N	2	*	*,78,*	rawSRR18395848_1.fastq
contig_40	4619	8	N	N	1	*	*,40,*	rawSRR18395848_1.fastq
contig_44	4594	6	N	N	1	*	*,44,*	rawSRR18395848_1.fastq
contig_34	4397	7	N	N	1	*	*,34,*	rawSRR18395848_1.fastq
contig_16	4098	8	N	N	1	*	*,16,*	rawSRR18395848_1.fastq
contig_69	3578	8	N	N	1	*	*,69,*	rawSRR18395848_1.fastq
contig_48	3325	5	N	N	1	*	*,48,*	rawSRR18395848_1.fastq
contig_46	2322	10	N	N	2	*	*,46,*	rawSRR18395848_1.fastq
contig_94	2321	7	N	N	1	*	*,94,*	rawSRR18395848_1.fastq
contig_1	2961664	273	Y	N	1	*	1	rawSRR18554163_subreads.fastq
contig_2	1097544	225	Y	N	1	*	2	rawSRR18554163_subreads.fastq
contig_2	2927834	222	Y	N	1	*	2	rawSRR18554164_subreads.fastq
contig_1	1153609	206	Y	N	1	*	1	rawSRR18554164_subreads.fastq
contig_1	2961007	237	Y	N	1	*	1	rawSRR18554165_subreads.fastq
contig_4	1085842	221	Y	N	1	*	4	rawSRR18554165_subreads.fastq
contig_3	3724	128	N	Y	1	2	*,3,*	rawSRR18554165_subreads.fastq
contig_1	2969278	66	Y	N	1	*	1	rawSRR18969866_1.fastq
contig_2	1531536	49	Y	N	1	*	2	rawSRR18969866_1.fastq
contig_1	3558193	308	Y	N	1	*	1	rawSRR19391429_1.fastq
contig_3	2178784	294	Y	N	1	*	3	rawSRR19391429_1.fastq
contig_5	293205	449	Y	N	1	*	5	rawSRR19391429_1.fastq
contig_4	98431	475	Y	N	2	*	4	rawSRR19391429_1.fastq
contig_6	77069	725	Y	Y	2	*	6	rawSRR19391429_1.fastq
contig_7	37780	375	Y	Y	1	*	7	rawSRR19391429_1.fastq
contig_2	31070	472	Y	N	2	*	2	rawSRR19391429_1.fastq
contig_68	148142	8	N	N	1	*	*,68,*	rawSRR19882607_1.fastq
contig_77	121342	8	N	N	1	*	*,77,-84,-79	rawSRR19882607_1.fastq
contig_120	110303	7	N	N	1	*	*,120,*	rawSRR19882607_1.fastq
contig_102	94574	8	N	N	1	*	*,102,105,-103	rawSRR19882607_1.fastq
contig_75	91577	8	N	N	1	*	*,75,*	rawSRR19882607_1.fastq
contig_130	89933	6	N	N	1	*	*,130,*	rawSRR19882607_1.fastq
contig_9	85928	7	N	N	1	*	*,9,*	rawSRR19882607_1.fastq
contig_140	85597	7	N	N	1	*	*,140,*	rawSRR19882607_1.fastq
contig_81	80653	9	N	N	1	*	81,*	rawSRR19882607_1.fastq
contig_134	77953	7	N	N	1	*	*,134,*	rawSRR19882607_1.fastq
contig_43	76416	7	N	N	1	*	*,4,8,43,*	rawSRR19882607_1.fastq
contig_57	76123	8	N	N	1	*	*,57,*	rawSRR19882607_1.fastq
contig_86	75529	7	N	N	1	*	79,84,86,*	rawSRR19882607_1.fastq
contig_11	72341	8	N	N	1	*	*,4,11,*	rawSRR19882607_1.fastq
contig_114	72188	7	N	N	1	*	*,114,*	rawSRR19882607_1.fastq
contig_153	70868	8	N	N	1	*	*,153,*	rawSRR19882607_1.fastq
contig_133	68001	7	N	N	1	*	*,133,*	rawSRR19882607_1.fastq
contig_127	65285	8	N	N	1	*	*,127,*	rawSRR19882607_1.fastq
contig_151	64320	9	N	N	1	*	151,*	rawSRR19882607_1.fastq
contig_26	63546	7	N	N	1	*	*,26,*	rawSRR19882607_1.fastq
contig_125	63124	7	N	N	1	*	*,125,*	rawSRR19882607_1.fastq
contig_139	61620	7	N	N	1	*	*,139,*	rawSRR19882607_1.fastq
contig_3	60190	7	N	N	1	*	*,3,*	rawSRR19882607_1.fastq
contig_82	59571	7	N	N	1	*	82,*	rawSRR19882607_1.fastq
contig_112	57004	7	N	N	1	*	*,112,*	rawSRR19882607_1.fastq
contig_115	56189	7	N	N	1	*	*,115,*	rawSRR19882607_1.fastq
contig_36	50696	8	N	N	1	*	*,36,*	rawSRR19882607_1.fastq
contig_132	50266	7	N	N	1	*	*,132,*	rawSRR19882607_1.fastq
contig_20	50233	7	N	N	1	*	*,20,*	rawSRR19882607_1.fastq
contig_4	48206	8	N	Y	1	*	*,4	rawSRR19882607_1.fastq
contig_1	45880	8	N	N	1	*	*,1,*	rawSRR19882607_1.fastq
contig_109	44366	7	N	N	1	*	*,109,*	rawSRR19882607_1.fastq
contig_93	41854	7	N	N	1	*	*,93,*	rawSRR19882607_1.fastq
contig_90	40347	7	N	N	1	*	*,90,*	rawSRR19882607_1.fastq
contig_149	39135	7	N	N	1	*	*,149,*	rawSRR19882607_1.fastq
contig_96	36979	9	N	N	2	*	*,96,*	rawSRR19882607_1.fastq
contig_107	36271	8	N	N	1	*	*,107,*	rawSRR19882607_1.fastq
contig_76	35576	7	N	N	1	*	*,76,*	rawSRR19882607_1.fastq
contig_152	35355	7	N	N	1	*	*,108,108,152,*	rawSRR19882607_1.fastq
contig_87	34751	9	N	N	2	*	*,87,*	rawSRR19882607_1.fastq
contig_122	32259	9	N	N	2	*	*,122,*	rawSRR19882607_1.fastq
contig_91	31890	7	N	N	1	*	*,91,*	rawSRR19882607_1.fastq
contig_121	29796	8	N	N	1	*	*,121,*	rawSRR19882607_1.fastq
contig_29	28274	7	N	N	1	*	*,29,*	rawSRR19882607_1.fastq
contig_97	25906	7	N	N	1	*	*,97,*	rawSRR19882607_1.fastq
contig_89	25283	6	N	N	1	*	*,89,*	rawSRR19882607_1.fastq
contig_62	24665	6	N	N	1	*	*,62,*	rawSRR19882607_1.fastq
contig_39	23122	7	N	N	1	*	*,39,148,*	rawSRR19882607_1.fastq
contig_118	20538	6	N	N	1	*	*,118,*	rawSRR19882607_1.fastq
contig_34	20027	7	N	N	1	*	*,34,*	rawSRR19882607_1.fastq
contig_83	19992	7	N	N	1	*	*,83,*	rawSRR19882607_1.fastq
contig_7	19636	7	N	N	1	*	*,7,*	rawSRR19882607_1.fastq
contig_117	19573	8	N	N	1	*	*,117,*	rawSRR19882607_1.fastq
contig_17	19546	7	N	N	1	*	*,17,*	rawSRR19882607_1.fastq
contig_138	19455	6	N	N	1	*	*,138,*	rawSRR19882607_1.fastq
contig_31	19400	7	N	N	1	*	*,31,*	rawSRR19882607_1.fastq
contig_6	19105	8	N	N	1	*	*,6,*	rawSRR19882607_1.fastq
contig_52	18832	6	N	N	1	*	*,52,*	rawSRR19882607_1.fastq
contig_92	18100	7	N	N	1	*	*,92,*	rawSRR19882607_1.fastq
contig_147	17853	6	N	N	1	*	*,147,*	rawSRR19882607_1.fastq
contig_16	17452	6	N	N	1	*	*,16,*	rawSRR19882607_1.fastq
contig_116	17288	7	N	N	1	*	*,116,*	rawSRR19882607_1.fastq
contig_126	17015	7	N	N	1	*	*,126,*	rawSRR19882607_1.fastq
contig_2	16878	7	N	N	1	*	*,2,*	rawSRR19882607_1.fastq
contig_119	16650	7	N	N	1	*	*,119,*	rawSRR19882607_1.fastq
contig_128	16432	7	N	N	1	*	*,128,*	rawSRR19882607_1.fastq
contig_146	15848	7	N	N	1	*	*,146,*	rawSRR19882607_1.fastq
contig_66	15402	7	N	N	1	*	*,66,*	rawSRR19882607_1.fastq
contig_61	14980	6	N	N	1	*	*,61,*	rawSRR19882607_1.fastq
contig_18	14939	9	N	N	2	*	*,18,*	rawSRR19882607_1.fastq
contig_129	13863	6	N	N	1	*	*,129,*	rawSRR19882607_1.fastq
contig_111	13528	5	N	N	1	*	*,111,*	rawSRR19882607_1.fastq
contig_19	13487	9	N	N	1	*	*,19,*	rawSRR19882607_1.fastq
contig_110	13472	6	N	N	1	*	*,110,*	rawSRR19882607_1.fastq
contig_14	13250	6	Y	Y	2	*	14	rawSRR19882607_1.fastq
contig_142	12796	6	N	N	1	*	*,142,*	rawSRR19882607_1.fastq
contig_37	12758	9	N	N	2	*	*,37,*	rawSRR19882607_1.fastq
contig_99	11868	6	N	N	1	*	*,99,*	rawSRR19882607_1.fastq
contig_144	11751	7	N	N	1	*	*,144,*	rawSRR19882607_1.fastq
contig_50	11301	7	N	N	1	*	*,50,*	rawSRR19882607_1.fastq
contig_33	10774	6	N	N	1	*	*,33,*	rawSRR19882607_1.fastq
contig_141	10681	5	N	N	1	*	*,141,*	rawSRR19882607_1.fastq
contig_131	10525	6	N	N	1	*	*,131,*	rawSRR19882607_1.fastq
contig_98	10447	6	N	N	1	*	*,98,*	rawSRR19882607_1.fastq
contig_145	10348	5	N	N	1	*	*,145,*	rawSRR19882607_1.fastq
contig_13	9455	8	N	N	1	*	*,13,*	rawSRR19882607_1.fastq
contig_135	9222	5	N	N	1	*	*,135,*	rawSRR19882607_1.fastq
contig_38	8870	5	N	N	1	*	*,38,*	rawSRR19882607_1.fastq
contig_59	8641	6	N	N	1	*	*,59,*	rawSRR19882607_1.fastq
contig_10	8370	4	N	N	1	*	*,4,10,148,*	rawSRR19882607_1.fastq
contig_103	8365	3	N	Y	1	*	103	rawSRR19882607_1.fastq
contig_12	8244	6	N	N	1	*	*,12,*	rawSRR19882607_1.fastq
contig_51	8241	7	N	N	1	*	*,51,*	rawSRR19882607_1.fastq
contig_35	8195	8	N	N	1	*	*,35,*	rawSRR19882607_1.fastq
contig_15	8042	5	N	N	1	*	*,15,*	rawSRR19882607_1.fastq
contig_64	6703	8	N	N	1	*	*,64,*	rawSRR19882607_1.fastq
contig_143	6574	6	N	N	1	*	*,143,*	rawSRR19882607_1.fastq
contig_88	6499	5	N	N	1	*	*,88,*	rawSRR19882607_1.fastq
contig_80	6386	7	N	N	1	*	*,80,*	rawSRR19882607_1.fastq
contig_55	6197	6	N	N	1	*	*,55,*	rawSRR19882607_1.fastq
contig_150	6191	4	N	N	1	*	*,150,*	rawSRR19882607_1.fastq
contig_113	5822	8	N	N	1	*	*,113,*	rawSRR19882607_1.fastq
contig_21	5362	8	N	N	1	*	*,21,*	rawSRR19882607_1.fastq
contig_95	5329	5	N	Y	1	22	*,95,*	rawSRR19882607_1.fastq
contig_40	5130	6	N	N	1	*	*,40,*	rawSRR19882607_1.fastq
contig_27	5018	5	N	N	1	*	*,27,*	rawSRR19882607_1.fastq
contig_58	4793	6	N	N	1	*	*,58,*	rawSRR19882607_1.fastq
contig_136	4482	5	N	N	1	*	*,136,*	rawSRR19882607_1.fastq
contig_53	4424	3	N	Y	1	14	*,53,*	rawSRR19882607_1.fastq
contig_42	4319	3	N	Y	1	6	*,42,*	rawSRR19882607_1.fastq
contig_30	3731	6	N	N	1	*	*,30,*	rawSRR19882607_1.fastq
contig_67	3678	7	N	N	2	*	*,67,*	rawSRR19882607_1.fastq
contig_28	3364	6	N	N	1	*	*,28,*	rawSRR19882607_1.fastq
contig_106	2867	6	N	N	1	*	*,106,*	rawSRR19882607_1.fastq
contig_137	2756	8	N	N	1	*	*,137,*	rawSRR19882607_1.fastq
contig_32	2736	6	N	N	1	*	*,32,*	rawSRR19882607_1.fastq
contig_5	2400	4	N	N	1	*	*,5,*	rawSRR19882607_1.fastq
contig_60	2354	6	N	N	1	*	*,60,*	rawSRR19882607_1.fastq
contig_56	2348	6	N	N	1	*	*,56,*	rawSRR19882607_1.fastq
contig_63	2289	5	N	N	1	*	*,63,*	rawSRR19882607_1.fastq
contig_78	2289	5	N	N	1	*	*,78,*	rawSRR19882607_1.fastq
contig_65	2166	10	N	N	2	*	*,65,*	rawSRR19882607_1.fastq
contig_47	689	3	N	Y	1	10	*,47,*	rawSRR19882607_1.fastq
contig_1	2786278	70	Y	N	1	*	1	rawSRR20980344_1.fastq
contig_3	1437585	75	Y	N	1	*	3	rawSRR20980344_1.fastq
contig_4	13607	85	Y	N	1	*	4	rawSRR20980344_1.fastq
contig_2	7418	16	Y	Y	1	*	2	rawSRR20980344_1.fastq
contig_1	3047673	112	Y	N	1	*	1	rawSRR21074465_1.fastq
contig_2	1049015	111	Y	N	1	*	2	rawSRR21074465_1.fastq
contig_1	3118856	30	N	N	1	*	1,-4,-4	rawSRR21422415_1.fastq
contig_3	1830898	29	Y	N	1	*	3	rawSRR21422415_1.fastq
contig_2	180142	31	N	N	1	*	4,4,2	rawSRR21422415_1.fastq
contig_5	46621	28	N	N	1	*	4,4,5	rawSRR21422415_1.fastq
contig_1	2948194	234	Y	N	1	*	1	rawSRR21465141_1.fastq
contig_2	1145486	214	Y	N	1	*	2	rawSRR21465141_1.fastq
contig_1	2950593	54	Y	N	1	*	1	rawSRR21465142_1.fastq
contig_2	1146443	48	Y	N	1	*	2	rawSRR21465142_1.fastq
contig_2	3603907	310	Y	N	1	*	2	rawSRR21885128_1.fastq
contig_3	2289643	290	Y	N	1	*	3	rawSRR21885128_1.fastq
contig_1	203057	316	Y	N	1	*	1	rawSRR21885128_1.fastq
contig_8	66649	282	Y	N	1	*	8	rawSRR21885128_1.fastq
contig_10	12383	192	N	Y	2	6	*,10,*	rawSRR21885128_1.fastq
contig_5	10252	274	N	Y	24	2	*,5,*	rawSRR21885128_1.fastq
contig_6	8303	158	N	Y	1	4	*,6,*	rawSRR21885128_1.fastq
contig_11	2265	10238	Y	Y	56	*	11	rawSRR21885128_1.fastq
contig_2	3437572	476	Y	N	1	*	2	rawSRR22163870_1.fastq
contig_3	1886188	447	Y	N	1	*	3	rawSRR22163870_1.fastq
contig_4	51776	2108	Y	Y	5	*	4	rawSRR22163870_1.fastq
contig_3	2215677	102	N	N	1	*	-7,3,5,5	rawSRR22423454_1.fastq
contig_2	1941781	104	N	N	1	*	2	rawSRR22423454_1.fastq
contig_9	517050	103	N	N	1	*	9	rawSRR22423454_1.fastq
contig_8	414204	105	N	N	1	*	8	rawSRR22423454_1.fastq
contig_6	184472	98	N	N	1	*	6	rawSRR22423454_1.fastq
contig_10	9112	50	Y	N	1	*	10	rawSRR22423454_1.fastq
contig_1	5156	60	N	N	1	*	1	rawSRR22423454_1.fastq
contig_64	213519	25	N	Y	1	*	*,64,*	rawSRR23874249_subreads.fastq
contig_60	199886	26	N	Y	2	*	*,60	rawSRR23874249_subreads.fastq
contig_140	176063	11	N	N	1	*	*,140,*	rawSRR23874249_subreads.fastq
contig_2	165791	30	N	Y	2	*	*,2	rawSRR23874249_subreads.fastq
contig_107	148908	31	N	Y	2	*	*,107,*	rawSRR23874249_subreads.fastq
contig_98	146134	27	N	Y	3	*	*,98,*	rawSRR23874249_subreads.fastq
contig_206	140305	12	N	N	1	*	*,206,*	rawSRR23874249_subreads.fastq
contig_68	137192	7	N	N	1	*	*,68,*	rawSRR23874249_subreads.fastq
contig_131	134401	4	N	N	1	*	*,131,*	rawSRR23874249_subreads.fastq
contig_210	128103	27	N	Y	3	*	*,210,*	rawSRR23874249_subreads.fastq
contig_113	127143	30	N	Y	2	*	*,113,*	rawSRR23874249_subreads.fastq
contig_119	123555	26	N	Y	1	*	*,119,*	rawSRR23874249_subreads.fastq
contig_125	116247	23	N	N	2	*	*,125,*	rawSRR23874249_subreads.fastq
contig_192	113466	31	N	Y	3	*	*,192,*	rawSRR23874249_subreads.fastq
contig_190	112886	9	N	N	1	*	-34,190,34	rawSRR23874249_subreads.fastq
contig_1	109795	28	N	Y	2	*	*,1,*	rawSRR23874249_subreads.fastq
contig_55	106746	29	N	Y	3	*	*,55,*	rawSRR23874249_subreads.fastq
contig_25	106271	27	N	N	2	*	*,25,*	rawSRR23874249_subreads.fastq
contig_110	101758	22	N	N	2	*	*,110,*	rawSRR23874249_subreads.fastq
contig_59	100838	12	N	N	1	*	*,59,*	rawSRR23874249_subreads.fastq
contig_67	100554	21	N	N	2	*	*,67,*	rawSRR23874249_subreads.fastq
contig_28	99858	23	N	Y	1	*	28,*	rawSRR23874249_subreads.fastq
contig_65	99593	7	N	N	1	*	*,-85,65,*	rawSRR23874249_subreads.fastq
contig_173	98690	12	N	N	1	*	*,173,*	rawSRR23874249_subreads.fastq
contig_16	88745	29	N	Y	3	*	*,16,*	rawSRR23874249_subreads.fastq
contig_44	83441	36	N	Y	4	*	44	rawSRR23874249_subreads.fastq
contig_85	82641	34	N	Y	4	*	85,*	rawSRR23874249_subreads.fastq
contig_171	82341	13	N	N	2	*	*,171,*	rawSRR23874249_subreads.fastq
contig_8	80912	31	N	Y	3	*	8	rawSRR23874249_subreads.fastq
contig_212	80710	14	N	N	1	*	*,212,*	rawSRR23874249_subreads.fastq
contig_58	79789	27	N	Y	1	*	58,*	rawSRR23874249_subreads.fastq
contig_38	79514	13	N	N	1	*	*,38,40,42,*	rawSRR23874249_subreads.fastq
contig_7	79421	23	N	N	3	*	4,7,*	rawSRR23874249_subreads.fastq
contig_52	79117	23	N	N	2	*	*,52,*	rawSRR23874249_subreads.fastq
contig_111	78974	9	N	N	1	*	*,111,*	rawSRR23874249_subreads.fastq
contig_204	78922	23	N	N	2	*	*,204,*	rawSRR23874249_subreads.fastq
contig_199	77411	5	N	N	1	*	*,199,200	rawSRR23874249_subreads.fastq
contig_12	77182	27	N	Y	3	*	12	rawSRR23874249_subreads.fastq
contig_30	75059	7	N	N	1	*	*,30,*	rawSRR23874249_subreads.fastq
contig_198	73878	21	N	N	2	*	*,60,198,*	rawSRR23874249_subreads.fastq
contig_160	70229	20	N	N	2	*	*,160,*	rawSRR23874249_subreads.fastq
contig_69	70195	10	N	N	2	*	*,69,*	rawSRR23874249_subreads.fastq
contig_70	67729	11	N	N	1	*	*,70,*	rawSRR23874249_subreads.fastq
contig_100	67583	22	N	N	2	*	*,100,*	rawSRR23874249_subreads.fastq
contig_118	65320	23	N	Y	1	*	*,118,*	rawSRR23874249_subreads.fastq
contig_178	64717	10	N	N	2	*	*,178,*	rawSRR23874249_subreads.fastq
contig_121	61728	8	N	N	1	*	*,121,*	rawSRR23874249_subreads.fastq
contig_56	61427	24	N	Y	1	*	*,56	rawSRR23874249_subreads.fastq
contig_181	61260	18	N	N	2	*	*,181,*	rawSRR23874249_subreads.fastq
contig_203	60392	6	N	N	1	*	*,203,*	rawSRR23874249_subreads.fastq
contig_202	60089	11	N	N	1	*	*,201,202,-201,*	rawSRR23874249_subreads.fastq
contig_116	59942	18	N	Y	1	*	116,*	rawSRR23874249_subreads.fastq
contig_97	58863	13	N	N	1	*	*,97,*	rawSRR23874249_subreads.fastq
contig_172	58695	6	N	N	1	*	*,172,*	rawSRR23874249_subreads.fastq
contig_213	58569	12	N	N	2	*	*,213,*	rawSRR23874249_subreads.fastq
contig_157	58104	11	N	N	1	*	12,157,*	rawSRR23874249_subreads.fastq
contig_31	57969	28	N	N	2	*	*,31,*	rawSRR23874249_subreads.fastq
contig_29	57835	21	N	N	2	*	*,29,*	rawSRR23874249_subreads.fastq
contig_45	57780	22	N	N	2	*	*,45,*	rawSRR23874249_subreads.fastq
contig_15	57120	20	N	N	1	*	*,15,*	rawSRR23874249_subreads.fastq
contig_209	56687	8	N	N	1	*	*,209,-143	rawSRR23874249_subreads.fastq
contig_176	56099	7	N	N	1	*	*,176,*	rawSRR23874249_subreads.fastq
contig_132	55867	11	N	N	1	*	*,132,*	rawSRR23874249_subreads.fastq
contig_108	54893	28	N	Y	3	*	*,108	rawSRR23874249_subreads.fastq
contig_146	54183	24	N	N	2	*	*,146,*	rawSRR23874249_subreads.fastq
contig_53	51880	9	N	N	1	*	*,53,*	rawSRR23874249_subreads.fastq
contig_207	51020	5	N	N	1	*	200,207,*	rawSRR23874249_subreads.fastq
contig_84	50604	9	N	N	1	*	*,84,*	rawSRR23874249_subreads.fastq
contig_50	50291	5	N	N	1	*	*,50,*	rawSRR23874249_subreads.fastq
contig_180	48835	17	N	N	1	*	*,180,*	rawSRR23874249_subreads.fastq
contig_11	47857	5	N	N	1	*	-12,-10,11,12	rawSRR23874249_subreads.fastq
contig_94	47707	21	N	N	1	*	*,94,*	rawSRR23874249_subreads.fastq
contig_91	47225	23	N	Y	1	*	*,91,*	rawSRR23874249_subreads.fastq
contig_138	47137	20	N	N	1	*	*,138,*	rawSRR23874249_subreads.fastq
contig_200	46642	27	N	Y	3	*	200	rawSRR23874249_subreads.fastq
contig_73	46627	10	N	N	1	*	*,73,*	rawSRR23874249_subreads.fastq
contig_61	46135	5	N	Y	1	*	61	rawSRR23874249_subreads.fastq
contig_189	45915	29	N	Y	3	*	*,189	rawSRR23874249_subreads.fastq
contig_33	45909	22	N	Y	1	*	*,33,*	rawSRR23874249_subreads.fastq
contig_17	44972	23	N	N	2	*	*,17,*	rawSRR23874249_subreads.fastq
contig_124	44778	23	N	N	2	*	*,124,*	rawSRR23874249_subreads.fastq
contig_128	44638	19	N	Y	1	*	*,128,*	rawSRR23874249_subreads.fastq
contig_21	42607	20	N	N	2	*	*,21,*	rawSRR23874249_subreads.fastq
contig_182	41940	15	N	N	1	*	*,182,*	rawSRR23874249_subreads.fastq
contig_99	41836	15	N	N	1	*	*,99,*	rawSRR23874249_subreads.fastq
contig_23	41687	14	N	N	3	*	*,23,*	rawSRR23874249_subreads.fastq
contig_105	41108	6	N	N	1	*	*,105,*	rawSRR23874249_subreads.fastq
contig_186	40692	27	N	Y	2	*	*,186,*	rawSRR23874249_subreads.fastq
contig_149	40247	5	N	N	1	*	*,149,150,*	rawSRR23874249_subreads.fastq
contig_211	40147	10	N	N	1	*	*,211,165,*	rawSRR23874249_subreads.fastq
contig_144	40088	9	N	N	1	*	*,144,*	rawSRR23874249_subreads.fastq
contig_183	39804	18	N	N	2	*	*,183,*	rawSRR23874249_subreads.fastq
contig_79	39528	20	N	N	2	*	*,79,*	rawSRR23874249_subreads.fastq
contig_88	38854	15	N	N	2	*	*,88,*	rawSRR23874249_subreads.fastq
contig_174	38737	3	N	N	1	*	*,108,174,-108,*	rawSRR23874249_subreads.fastq
contig_87	38624	10	N	N	1	*	*,87,*	rawSRR23874249_subreads.fastq
contig_77	38419	8	N	N	2	*	*,74,77,*	rawSRR23874249_subreads.fastq
contig_127	38414	7	N	N	1	*	*,127,*	rawSRR23874249_subreads.fastq
contig_197	38267	24	N	Y	1	*	*,197,*	rawSRR23874249_subreads.fastq
contig_163	37784	14	N	N	2	*	*,163,*	rawSRR23874249_subreads.fastq
contig_162	37737	7	N	N	1	*	*,162,*	rawSRR23874249_subreads.fastq
contig_26	37141	23	N	Y	1	*	*,26,*	rawSRR23874249_subreads.fastq
contig_165	37100	15	N	Y	1	*	*,165,*	rawSRR23874249_subreads.fastq
contig_27	36744	25	N	Y	1	*	27,*	rawSRR23874249_subreads.fastq
contig_177	36252	30	N	Y	4	*	*,177,*	rawSRR23874249_subreads.fastq
contig_141	36108	6	N	N	1	*	*,141,*	rawSRR23874249_subreads.fastq
contig_104	35873	25	N	N	2	*	*,104,*	rawSRR23874249_subreads.fastq
contig_151	35063	4	N	N	1	*	*,-150,151,*	rawSRR23874249_subreads.fastq
contig_89	34055	7	N	N	1	*	*,89,*	rawSRR23874249_subreads.fastq
contig_185	31423	32	N	Y	3	*	185	rawSRR23874249_subreads.fastq
contig_112	30417	7	N	N	1	*	*,112,*	rawSRR23874249_subreads.fastq
contig_130	29450	8	N	N	1	*	*,130,*	rawSRR23874249_subreads.fastq
contig_152	29345	25	N	Y	2	*	*,152,*	rawSRR23874249_subreads.fastq
contig_168	29123	25	N	N	2	*	*,168,*	rawSRR23874249_subreads.fastq
contig_62	29113	28	N	Y	2	*	62,*	rawSRR23874249_subreads.fastq
contig_37	28501	10	N	N	1	*	*,37,*	rawSRR23874249_subreads.fastq
contig_145	28034	9	N	N	1	*	*,145,*	rawSRR23874249_subreads.fastq
contig_78	27760	19	N	N	2	*	*,78,*	rawSRR23874249_subreads.fastq
contig_86	27067	20	N	Y	1	*	*,86,*	rawSRR23874249_subreads.fastq
contig_46	26302	5	N	N	1	*	*,46,*	rawSRR23874249_subreads.fastq
contig_134	26276	3	N	N	1	*	*,134,*	rawSRR23874249_subreads.fastq
contig_166	26171	20	N	N	2	*	*,166,*	rawSRR23874249_subreads.fastq
contig_109	26013	3	N	N	1	*	*,109,*	rawSRR23874249_subreads.fastq
contig_158	25943	5	N	N	1	*	*,158,*	rawSRR23874249_subreads.fastq
contig_42	25853	37	N	Y	4	*	42,*	rawSRR23874249_subreads.fastq
contig_126	25519	5	N	N	1	*	*,126,*	rawSRR23874249_subreads.fastq
contig_159	25217	10	N	N	1	*	*,159,*	rawSRR23874249_subreads.fastq
contig_47	24829	14	N	N	2	*	*,47,*	rawSRR23874249_subreads.fastq
contig_187	24659	25	N	Y	3	*	*,187,*	rawSRR23874249_subreads.fastq
contig_101	24642	31	N	Y	3	*	*,101,*	rawSRR23874249_subreads.fastq
contig_161	24632	21	N	N	3	*	*,161,*	rawSRR23874249_subreads.fastq
contig_34	24522	39	N	Y	3	*	34	rawSRR23874249_subreads.fastq
contig_153	24325	16	N	N	2	*	*,153,*	rawSRR23874249_subreads.fastq
contig_80	23167	16	N	N	2	*	*,80,*	rawSRR23874249_subreads.fastq
contig_184	22983	8	N	N	1	*	*,184,*	rawSRR23874249_subreads.fastq
contig_117	22825	5	N	N	1	*	*,117,*	rawSRR23874249_subreads.fastq
contig_188	22211	5	N	Y	2	*	*,188	rawSRR23874249_subreads.fastq
contig_133	21387	5	N	N	1	*	*,133,*	rawSRR23874249_subreads.fastq
contig_76	21187	30	N	Y	2	*	76,*	rawSRR23874249_subreads.fastq
contig_169	20790	30	N	Y	2	*	*,169,*	rawSRR23874249_subreads.fastq
contig_205	20532	11	N	N	2	*	*,205,*	rawSRR23874249_subreads.fastq
contig_167	20344	8	N	N	2	*	*,167,*	rawSRR23874249_subreads.fastq
contig_96	19650	15	N	N	2	*	*,96,*	rawSRR23874249_subreads.fastq
contig_95	19539	13	N	N	3	*	*,95,*	rawSRR23874249_subreads.fastq
contig_179	18968	3	N	N	1	*	*,179,*	rawSRR23874249_subreads.fastq
contig_147	18878	11	N	N	2	*	*,147,*	rawSRR23874249_subreads.fastq
contig_93	18802	4	N	N	1	*	*,93,*	rawSRR23874249_subreads.fastq
contig_51	18785	5	N	N	1	*	*,51,*	rawSRR23874249_subreads.fastq
contig_208	18527	15	N	Y	1	*	*,208,*	rawSRR23874249_subreads.fastq
contig_136	18484	10	N	N	1	*	*,136,*	rawSRR23874249_subreads.fastq
contig_57	17177	3	N	Y	1	*	57	rawSRR23874249_subreads.fastq
contig_164	16989	32	N	N	6	*	*,164,*	rawSRR23874249_subreads.fastq
contig_155	16687	13	N	N	1	*	*,155,*	rawSRR23874249_subreads.fastq
contig_154	15794	22	N	N	2	*	*,154,*	rawSRR23874249_subreads.fastq
contig_195	15776	25	N	Y	3	*	*,195,*	rawSRR23874249_subreads.fastq
contig_9	15113	4	N	N	1	*	*,9,*	rawSRR23874249_subreads.fastq
contig_43	15052	9	N	Y	4	*	43	rawSRR23874249_subreads.fastq
contig_175	14827	4	N	N	1	*	*,175,*	rawSRR23874249_subreads.fastq
contig_135	14619	16	N	N	2	*	*,135,*	rawSRR23874249_subreads.fastq
contig_90	13801	15	N	N	3	*	*,90,*	rawSRR23874249_subreads.fastq
contig_75	13596	19	N	N	1	*	*,75,*	rawSRR23874249_subreads.fastq
contig_148	13572	7	N	N	1	*	*,148,*	rawSRR23874249_subreads.fastq
contig_48	13462	10	N	N	1	*	*,48,*	rawSRR23874249_subreads.fastq
contig_106	13346	15	N	N	1	*	*,106,*	rawSRR23874249_subreads.fastq
contig_193	13330	13	N	N	1	*	*,193,*	rawSRR23874249_subreads.fastq
contig_194	12727	24	N	Y	1	*	194	rawSRR23874249_subreads.fastq
contig_170	12254	3	N	N	1	*	*,170,*	rawSRR23874249_subreads.fastq
contig_196	12118	25	N	Y	3	10	*,196,*	rawSRR23874249_subreads.fastq
contig_142	11691	14	N	N	1	*	*,142,*	rawSRR23874249_subreads.fastq
contig_72	11527	14	N	N	3	*	*,72,*	rawSRR23874249_subreads.fastq
contig_129	11485	31	N	Y	2	*	*,129,*	rawSRR23874249_subreads.fastq
contig_54	11246	8	N	N	1	*	*,54,*	rawSRR23874249_subreads.fastq
contig_83	7582	5	N	N	1	*	*,83,*	rawSRR23874249_subreads.fastq
contig_20	7502	17	N	N	2	*	*,20,*	rawSRR23874249_subreads.fastq
contig_24	7358	16	N	Y	1	*	*,24,*	rawSRR23874249_subreads.fastq
contig_36	6617	14	N	Y	1	8	*,36,*	rawSRR23874249_subreads.fastq
contig_49	6233	9	N	N	1	*	*,49,*	rawSRR23874249_subreads.fastq
contig_114	4924	35	N	Y	3	*	114	rawSRR23874249_subreads.fastq
contig_4	4569	4	N	Y	1	*	4	rawSRR23874249_subreads.fastq
contig_13	4496	5	N	Y	1	4	*,13,*	rawSRR23874249_subreads.fastq
contig_123	4321	8	N	Y	1	16	*,123,*	rawSRR23874249_subreads.fastq
contig_191	3578	13	N	Y	1	*	191	rawSRR23874249_subreads.fastq
contig_81	2876	9	N	Y	1	12	*,81,*	rawSRR23874249_subreads.fastq
contig_3	818	5	N	Y	1	*	3	rawSRR23874249_subreads.fastq
contig_156	502	3	N	Y	1	*	156	rawSRR23874249_subreads.fastq
contig_41	490	7	N	N	1	*	41	rawSRR23874249_subreads.fastq
contig_1	3275522	159	Y	N	1	*	1	rawSRR24065257_subreads.fastq
contig_2	1558878	144	Y	N	1	*	2	rawSRR24065257_subreads.fastq
contig_1	3026489	525	Y	N	1	*	1	rawSRR24138838.fastq
contig_2	2903652	181	Y	N	1	*	2	rawSRR24138838.fastq
contig_4	1039847	514	Y	N	1	*	4	rawSRR24138838.fastq
contig_3	71503	176	Y	N	1	*	3	rawSRR24138838.fastq
contig_1	3027227	324	Y	N	1	*	1	rawSRR24138839.fastq
contig_10	1040216	302	Y	N	1	*	10	rawSRR24138839.fastq
contig_3	5838	81	N	N	1	*	-6,3	rawSRR24138839.fastq
contig_9	3036333	40	Y	N	1	*	9	rawSRR24138840.fastq
contig_1	1135767	37	N	N	1	*	*,1,*	rawSRR24138840.fastq
contig_5	714003	8	N	N	1	*	*,5,*	rawSRR24138840.fastq
contig_17	318655	8	N	N	1	*	*,17,15	rawSRR24138840.fastq
contig_13	126220	9	N	N	1	*	*,13,*	rawSRR24138840.fastq
contig_16	118845	7	N	N	1	*	*,16,*	rawSRR24138840.fastq
contig_2	106989	7	N	N	1	*	*,2,*	rawSRR24138840.fastq
contig_4	97795	7	Y	N	1	*	4	rawSRR24138840.fastq
contig_6	67866	6	N	N	1	*	*,6,*	rawSRR24138840.fastq
contig_7	17673	7	N	N	1	*	*,7,*	rawSRR24138840.fastq
contig_3	16040	6	N	N	1	*	*,3,*	rawSRR24138840.fastq
contig_8	4987	51	Y	Y	1	*	8	rawSRR24138840.fastq
contig_1	3027517	338	Y	N	1	*	1	rawSRR24138841.fastq
contig_2	1040283	314	Y	N	1	*	2	rawSRR24138841.fastq
contig_4	3891091	195	Y	N	1	*	4	rawSRR24138842.fastq
contig_1	3031081	118	Y	N	1	*	1	rawSRR24138842.fastq
contig_7	1041509	111	Y	N	1	*	7	rawSRR24138842.fastq
contig_3	8759	89	N	Y	1	2	*,3,*	rawSRR24138842.fastq
contig_6	5309	81	N	Y	1	4	*,6,*	rawSRR24138842.fastq
contig_9	3478037	68	N	N	1	*	36,9	rawSRR24138843.fastq
contig_3	3034743	109	Y	N	1	*	3	rawSRR24138843.fastq
contig_51	1091388	193	N	N	1	*	51	rawSRR24138843.fastq
contig_48	1069773	205	N	N	1	*	48	rawSRR24138843.fastq
contig_223	1041693	104	Y	N	1	*	223	rawSRR24138843.fastq
contig_25	667752	257	N	N	2	*	18,25,-12	rawSRR24138843.fastq
contig_38	661973	242	N	N	2	*	36,38	rawSRR24138843.fastq
contig_11	471597	72	N	N	1	*	35,11,-18	rawSRR24138843.fastq
contig_8	455529	73	N	N	1	*	16,8,36	rawSRR24138843.fastq
contig_7	448558	70	N	N	1	*	7,35	rawSRR24138843.fastq
contig_24	427387	270	N	N	2	*	16,24,35	rawSRR24138843.fastq
contig_6	252789	278	N	N	2	*	6,-14,-13,-229,-4,-2,-1,12	rawSRR24138843.fastq
contig_100	240681	217	N	N	1	*	100	rawSRR24138843.fastq
contig_60	226223	226	N	N	1	*	60	rawSRR24138843.fastq
contig_182	216293	241	N	N	2	*	182,129	rawSRR24138843.fastq
contig_28	201227	49	N	N	1	*	85,28,-52	rawSRR24138843.fastq
contig_76	187389	249	Y	N	2	*	76	rawSRR24138843.fastq
contig_69	124286	53	N	N	1	*	-85,69,*	rawSRR24138843.fastq
contig_238	108504	79	Y	N	1	*	238	rawSRR24138843.fastq
contig_77	96558	256	N	N	2	*	215,-217,77,216,219,219,-137,-136,-135,-128,-126,-125,130,181	rawSRR24138843.fastq
contig_62	78251	60	Y	N	1	*	62	rawSRR24138843.fastq
contig_152	75330	184	N	N	1	*	152	rawSRR24138843.fastq
contig_72	57843	32	Y	N	1	*	72	rawSRR24138843.fastq
contig_19	55651	76	N	N	1	*	-70,-50,-55,-50,-56,-50,19,-107,106,-70	rawSRR24138843.fastq
contig_71	54886	35	N	N	1	*	*,71,*	rawSRR24138843.fastq
contig_184	49166	249	N	N	2	*	184	rawSRR24138843.fastq
contig_16	42548	47	N	Y	1	*	16	rawSRR24138843.fastq
contig_66	41294	146	N	N	1	*	1,4,229,13,14,66	rawSRR24138843.fastq
contig_78	35635	47	N	N	1	*	64,78	rawSRR24138843.fastq
contig_29	34203	47	N	N	1	*	29,50	rawSRR24138843.fastq
contig_231	31799	274	N	Y	2	74	*,231,*	rawSRR24138843.fastq
contig_187	30593	244	N	Y	2	140	*,187,*	rawSRR24138843.fastq
contig_79	30132	52	N	N	1	*	79	rawSRR24138843.fastq
contig_35	29537	336	N	Y	3	*	35	rawSRR24138843.fastq
contig_170	28102	45	Y	Y	1	44	170	rawSRR24138843.fastq
contig_75	25186	53	N	N	1	*	75,*	rawSRR24138843.fastq
contig_12	23583	233	N	Y	2	*	12	rawSRR24138843.fastq
contig_86	23314	34	Y	N	1	*	86	rawSRR24138843.fastq
contig_117	23073	40	N	N	1	*	*,117,*	rawSRR24138843.fastq
contig_22	22502	281	N	Y	2	68	*,22,*	rawSRR24138843.fastq
contig_183	21652	37	Y	Y	1	50	183	rawSRR24138843.fastq
contig_197	21208	44	N	N	1	*	*,197,-10	rawSRR24138843.fastq
contig_158	20312	153	N	N	51	*	158,*	rawSRR24138843.fastq
contig_161	20268	28	N	Y	1	*	*,161,*	rawSRR24138843.fastq
contig_230	19167	280	N	Y	2	66	*,230,*	rawSRR24138843.fastq
contig_102	19135	49	Y	Y	1	28	102	rawSRR24138843.fastq
contig_179	18364	49	N	N	1	*	*,179,*	rawSRR24138843.fastq
contig_74	17655	73	N	N	1	*	64,74,*	rawSRR24138843.fastq
contig_68	17104	59	N	N	1	*	*,68,*	rawSRR24138843.fastq
contig_31	16315	220	N	Y	2	70	*,31,*	rawSRR24138843.fastq
contig_240	16177	137	Y	N	1	*	240	rawSRR24138843.fastq
contig_118	15659	168	N	Y	1	100	*,118,*	rawSRR24138843.fastq
contig_80	15309	321	Y	N	2	*	80	rawSRR24138843.fastq
contig_114	14893	197	N	Y	1	98	*,114,*	rawSRR24138843.fastq
contig_133	14103	777	Y	N	6	*	133	rawSRR24138843.fastq
contig_82	13315	36	N	N	1	*	82,129	rawSRR24138843.fastq
contig_233	13081	181	N	Y	2	88	*,233,*	rawSRR24138843.fastq
contig_202	12887	270	N	Y	2	148	*,202,*	rawSRR24138843.fastq
contig_222	12102	90	Y	N	1	*	222	rawSRR24138843.fastq
contig_234	11962	281	N	Y	2	92	*,234,*	rawSRR24138843.fastq
contig_176	11622	156	N	Y	1	136	*,176,*	rawSRR24138843.fastq
contig_210	10820	175	Y	N	1	*	210	rawSRR24138843.fastq
contig_132	10462	701	N	Y	6	*	132	rawSRR24138843.fastq
contig_65	10019	43	N	N	1	*	*,65,*	rawSRR24138843.fastq
contig_112	9969	179	N	Y	1	96	*,112,*	rawSRR24138843.fastq
contig_58	9763	36	Y	Y	1	18	58	rawSRR24138843.fastq
contig_235	9519	1449	N	Y	13	*	235	rawSRR24138843.fastq
contig_123	8704	164	N	Y	1	104	*,123,*	rawSRR24138843.fastq
contig_196	8699	40	Y	Y	1	54	196	rawSRR24138843.fastq
contig_201	8494	38	Y	Y	1	60	201	rawSRR24138843.fastq
contig_218	8467	267	N	Y	6	*	218	rawSRR24138843.fastq
contig_169	8106	34	Y	Y	1	42	169	rawSRR24138843.fastq
contig_167	8057	168	N	Y	1	130	*,167,*	rawSRR24138843.fastq
contig_87	7504	35	Y	Y	1	20	87	rawSRR24138843.fastq
contig_99	7430	42	N	N	1	*	99	rawSRR24138843.fastq
contig_64	7343	386	N	Y	3	*	64	rawSRR24138843.fastq
contig_61	7334	115	N	N	115	*	61	rawSRR24138843.fastq
contig_103	6973	34	Y	Y	1	30	103	rawSRR24138843.fastq
contig_198	6952	122	N	N	122	*	*,198,-10	rawSRR24138843.fastq
contig_205	6898	189	N	Y	1	150	*,205,*	rawSRR24138843.fastq
contig_155	6690	32	Y	Y	1	38	155	rawSRR24138843.fastq
contig_181	6293	477	N	Y	5	*	181	rawSRR24138843.fastq
contig_98	6194	28	Y	Y	1	24	98	rawSRR24138843.fastq
contig_180	6114	62	N	N	1	*	180	rawSRR24138843.fastq
contig_232	6001	208	N	Y	2	84	*,232,*	rawSRR24138843.fastq
contig_67	5856	164	N	N	1	*	-81,67	rawSRR24138843.fastq
contig_134	5818	295	N	N	2	*	134	rawSRR24138843.fastq
contig_243	5426	55	Y	N	1	*	243	rawSRR24138843.fastq
contig_157	5223	40	N	Y	1	122	*,157,*	rawSRR24138843.fastq
contig_221	4638	118	Y	Y	1	*	221	rawSRR24138843.fastq
contig_237	4526	815	N	N	9	*	207,213,237	rawSRR24138843.fastq
contig_27	4521	40	Y	Y	1	6	27	rawSRR24138843.fastq
contig_41	4499	179	N	Y	2	78	*,41,*	rawSRR24138843.fastq
contig_111	4177	28	Y	Y	1	34	111	rawSRR24138843.fastq
contig_239	3955	235	Y	Y	1	*	239	rawSRR24138843.fastq
contig_5	3804	290	N	Y	290	*	5	rawSRR24138843.fastq
contig_178	3739	31	Y	Y	1	48	178	rawSRR24138843.fastq
contig_208	3586	303	N	Y	2	*	208	rawSRR24138843.fastq
contig_34	3493	35	Y	Y	1	8	34	rawSRR24138843.fastq
contig_94	3406	80	N	Y	1	90	*,94,*	rawSRR24138843.fastq
contig_241	3377	287	N	Y	2	154	*,241,*	rawSRR24138843.fastq
contig_43	3137	189	N	Y	2	80	*,43,*	rawSRR24138843.fastq
contig_162	2959	124	N	Y	1	126	*,162,*	rawSRR24138843.fastq
contig_101	2732	32	Y	Y	1	26	101	rawSRR24138843.fastq
contig_140	2536	128	N	Y	1	108	*,140,*	rawSRR24138843.fastq
contig_91	2530	83	N	Y	1	86	*,91,*	rawSRR24138843.fastq
contig_70	2457	105	N	Y	2	*	70	rawSRR24138843.fastq
contig_228	2435	211	N	N	2	*	*,228,*	rawSRR24138843.fastq
contig_171	2434	92	N	Y	1	132	*,171,*	rawSRR24138843.fastq
contig_190	2430	102	N	Y	1	142	*,190,*	rawSRR24138843.fastq
contig_144	2300	62	N	Y	1	112	*,144,*	rawSRR24138843.fastq
contig_164	2280	28	Y	Y	1	40	164	rawSRR24138843.fastq
contig_121	1942	157	N	Y	1	102	*,121,*	rawSRR24138843.fastq
contig_138	1941	62	N	Y	1	106	*,138,*	rawSRR24138843.fastq
contig_63	1905	127	N	N	127	*	63	rawSRR24138843.fastq
contig_96	1854	35	Y	Y	1	22	96	rawSRR24138843.fastq
contig_220	1835	650	N	Y	650	*	*,220,*	rawSRR24138843.fastq
contig_83	1758	75	N	N	1	*	*,83,*	rawSRR24138843.fastq
contig_88	1747	49	N	Y	1	82	*,88,*	rawSRR24138843.fastq
contig_165	1684	170	N	Y	1	128	*,165,*	rawSRR24138843.fastq
contig_150	1644	83	N	Y	1	118	*,150,*	rawSRR24138843.fastq
contig_108	1472	49	N	Y	1	94	*,108,*	rawSRR24138843.fastq
contig_142	1449	45	N	Y	1	110	*,142,*	rawSRR24138843.fastq
contig_194	1383	73	N	Y	1	146	*,194,*	rawSRR24138843.fastq
contig_153	1320	48	N	Y	1	120	*,153,*	rawSRR24138843.fastq
contig_174	1159	119	N	Y	1	134	*,174,*	rawSRR24138843.fastq
contig_73	1126	33	N	N	1	*	*,73,*	rawSRR24138843.fastq
contig_192	1065	47	N	Y	1	144	*,192,*	rawSRR24138843.fastq
contig_211	989	1223	N	Y	10	*	211	rawSRR24138843.fastq
contig_186	975	183	N	Y	1	138	*,186,*	rawSRR24138843.fastq
contig_39	947	142	N	Y	1	76	*,39,*	rawSRR24138843.fastq
contig_32	835	46	N	Y	1	72	*,32,*	rawSRR24138843.fastq
contig_131	664	957	N	Y	8	*	131	rawSRR24138843.fastq
contig_59	634	32	N	Y	1	*	59	rawSRR24138843.fastq
contig_214	608	240	N	Y	2	*	214	rawSRR24138843.fastq
contig_127	549	194	N	Y	1	*	127	rawSRR24138843.fastq
contig_12	3011176	71	Y	N	1	*	12	rawSRR24138844.fastq
contig_3	1033536	65	Y	N	1	*	3	rawSRR24138844.fastq
contig_18	23317	58	N	Y	1	16	*,18,*	rawSRR24138844.fastq
contig_20	22944	55	N	N	1	*	*,20,*	rawSRR24138844.fastq
contig_14	14890	42	N	Y	1	12	*,14,*	rawSRR24138844.fastq
contig_16	9276	54	N	Y	1	14	*,16,*	rawSRR24138844.fastq
contig_7	8922	28	N	Y	1	6	*,7,*	rawSRR24138844.fastq
contig_9	8715	50	N	Y	1	8	*,9,*	rawSRR24138844.fastq
contig_19	6088	20	N	N	1	*	*,19,*	rawSRR24138844.fastq
contig_2	5513	42	N	Y	1	2	*,2,*	rawSRR24138844.fastq
contig_11	3129	34	N	Y	1	10	*,11,*	rawSRR24138844.fastq
contig_4	2231	32	N	Y	1	4	*,4,*	rawSRR24138844.fastq
contig_5	3852486	438	N	N	1	*	5,21	rawSRR24138846.fastq
contig_2	3022641	542	Y	N	1	*	2	rawSRR24138846.fastq
contig_1	1038542	491	Y	N	1	*	1	rawSRR24138846.fastq
contig_61	41397	349	N	Y	1	70	*,61,*	rawSRR24138846.fastq
contig_25	37238	368	N	Y	1	42	*,25,*	rawSRR24138846.fastq
contig_10	32636	118	Y	Y	1	6	10	rawSRR24138846.fastq
contig_51	31544	107	Y	Y	1	22	51	rawSRR24138846.fastq
contig_27	14415	233	N	Y	1	44	*,27,*	rawSRR24138846.fastq
contig_53	13381	447	N	Y	1	64	*,53,*	rawSRR24138846.fastq
contig_40	9436	382	N	N	1	*	*,40,*	rawSRR24138846.fastq
contig_17	7638	341	N	Y	1	38	*,17,*	rawSRR24138846.fastq
contig_33	4451	252	N	Y	1	48	*,33,*	rawSRR24138846.fastq
contig_7	4144	95	N	Y	1	30	*,7,*	rawSRR24138846.fastq
contig_49	4105	253	N	Y	1	62	*,49,*	rawSRR24138846.fastq
contig_22	3321	109	N	N	1	*	-21,22	rawSRR24138846.fastq
contig_58	3168	160	N	Y	1	68	*,58,*	rawSRR24138846.fastq
contig_9	3112	187	N	Y	1	32	*,9,*	rawSRR24138846.fastq
contig_15	2801	315	N	Y	1	36	*,15,*	rawSRR24138846.fastq
contig_37	2436	140	N	Y	1	52	*,37,*	rawSRR24138846.fastq
contig_19	2358	103	N	Y	1	40	*,19,*	rawSRR24138846.fastq
contig_47	2282	303	N	Y	1	60	*,47,*	rawSRR24138846.fastq
contig_35	2016	148	N	Y	1	50	*,35,*	rawSRR24138846.fastq
contig_30	1990	185	N	Y	1	46	*,30,*	rawSRR24138846.fastq
contig_13	1893	135	N	Y	1	34	*,13,*	rawSRR24138846.fastq
contig_43	1554	121	N	Y	1	56	*,43,*	rawSRR24138846.fastq
contig_39	1524	116	N	Y	1	54	*,39,*	rawSRR24138846.fastq
contig_6	3903578	243	Y	N	1	*	6	rawSRR24138847.fastq
contig_3	3027400	139	Y	N	1	*	3	rawSRR24138847.fastq
contig_7	1039282	127	Y	N	1	*	7	rawSRR24138847.fastq
contig_2	13607	66	N	Y	1	2	*,2,*	rawSRR24138847.fastq
contig_5	5467	73	N	Y	1	4	*,5,*	rawSRR24138847.fastq
contig_3	3024806	274	Y	N	1	*	3	rawSRR24138848.fastq
contig_4	1038216	243	Y	N	1	*	4	rawSRR24138848.fastq
contig_2	12203	140	N	Y	1	2	*,2,*	rawSRR24138848.fastq
contig_1	3023389	112	Y	N	1	*	1	rawSRR24138849.fastq
contig_2	1037746	100	Y	N	1	*	2	rawSRR24138849.fastq
contig_1	3016234	156	Y	N	1	*	1	rawSRR24138850.fastq
contig_2	1038343	136	Y	N	1	*	2	rawSRR24138850.fastq
contig_1	3023036	133	Y	N	1	*	1	rawSRR24138851.fastq
contig_2	1102349	115	N	N	1	*	*,2,*	rawSRR24138851.fastq
contig_1	3031907	203	Y	N	1	*	1	rawSRR24138852.fastq
contig_2	1041929	184	Y	N	1	*	2	rawSRR24138852.fastq
contig_1	4926881	303	Y	N	2	*	1	rawSRR24138853.fastq
contig_2	3033930	100	Y	N	1	*	2	rawSRR24138853.fastq
contig_17	1042798	94	Y	N	1	*	17	rawSRR24138853.fastq
contig_15	126386	411	Y	N	2	*	15	rawSRR24138853.fastq
contig_16	123209	410	Y	N	2	*	16	rawSRR24138853.fastq
contig_14	24132	146	Y	N	1	*	14	rawSRR24138853.fastq
contig_4	7140	194	Y	N	1	*	4	rawSRR24138853.fastq
contig_3	4839	70	Y	Y	1	*	3	rawSRR24138853.fastq
contig_7	3035192	82	Y	N	1	*	7	rawSRR24138854.fastq
contig_11	2691515	155	N	N	1	*	-1,3,-1,11,1,-5	rawSRR24138854.fastq
contig_12	1043020	76	Y	N	1	*	12	rawSRR24138854.fastq
contig_2	479995	209	N	Y	2	*	2	rawSRR24138854.fastq
contig_5	475527	190	N	Y	2	*	5	rawSRR24138854.fastq
contig_8	237417	50	Y	N	1	*	8	rawSRR24138854.fastq
contig_4	173136	222	N	Y	2	*	4	rawSRR24138854.fastq
contig_13	80026	66	Y	N	1	*	13	rawSRR24138854.fastq
contig_6	50061	212	N	Y	2	*	6	rawSRR24138854.fastq
contig_10	2488	27	N	Y	1	2	*,10,*	rawSRR24138854.fastq
contig_8	3866972	47	Y	N	1	*	8	rawSRR24138855.fastq
contig_6	3033521	130	Y	N	1	*	6	rawSRR24138855.fastq
contig_1	2155186	414	N	Y	2	*	1	rawSRR24138855.fastq
contig_4	1814570	446	N	Y	2	*	4	rawSRR24138855.fastq
contig_7	1042423	122	Y	N	1	*	7	rawSRR24138855.fastq
contig_5	11982	860	N	Y	5	*	5	rawSRR24138855.fastq
contig_1	3028677	205	Y	N	1	*	1	rawSRR24138856.fastq
contig_4	1040640	192	Y	N	1	*	4	rawSRR24138856.fastq
contig_1	3030113	161	Y	N	1	*	1	rawSRR24138857.fastq
contig_2	1041147	151	Y	N	1	*	2	rawSRR24138857.fastq
contig_1	3029237	184	Y	N	1	*	1	rawSRR24138858.fastq
contig_2	1040910	174	Y	N	1	*	2	rawSRR24138858.fastq
contig_1	3036312	52	Y	N	1	*	1	rawSRR24138859.fastq
contig_3	2722975	16	Y	N	1	*	3	rawSRR24138859.fastq
contig_4	1043275	48	Y	N	1	*	4	rawSRR24138859.fastq
contig_1	3891502	176	Y	N	1	*	1	rawSRR24138860.fastq
contig_2	3029710	161	Y	N	1	*	2	rawSRR24138860.fastq
contig_3	1041148	152	Y	N	1	*	3	rawSRR24138860.fastq
contig_1	3026876	477	Y	N	1	*	1	rawSRR24138861.fastq
contig_2	1039057	446	Y	N	1	*	2	rawSRR24138861.fastq
contig_1	3031352	271	Y	N	1	*	1	rawSRR24138862.fastq
contig_5	1041518	260	Y	N	1	*	5	rawSRR24138862.fastq
contig_2	41779	40	N	Y	1	*	2	rawSRR24138862.fastq
contig_6	23787	60	Y	N	1	*	6	rawSRR24138862.fastq
contig_3	3003785	203	Y	N	1	*	3	rawSRR24138863.fastq
contig_4	1030880	194	Y	N	1	*	4	rawSRR24138863.fastq
contig_6	2745	58	N	Y	1	4	*,6,*	rawSRR24138863.fastq
contig_5	3000345	267	N	N	1	*	4,5,1,2,3,3,3,3,3,6,3	rawSRR24138864.fastq
contig_8	967222	257	N	N	1	*	8	rawSRR24138864.fastq
contig_7	62906	276	N	N	1	*	7	rawSRR24138864.fastq
contig_12	21342	222	N	N	3	*	12	rawSRR24138864.fastq
contig_10	14050	103	N	Y	1	2	*,10,*	rawSRR24138864.fastq
contig_1	3334557	210	Y	N	1	*	1	rawSRR24348246_1.fastq
contig_2	1799133	159	Y	N	1	*	2	rawSRR24348246_1.fastq
contig_1	3411241	47	Y	N	1	*	1	rawSRR24464611.fastq
contig_3	1888884	35	Y	N	1	*	3	rawSRR24464611.fastq
contig_2	268677	62	Y	N	1	*	2	rawSRR24464611.fastq
contig_1	3437689	61	Y	N	1	*	1	rawSRR24465243.fastq
contig_2	1924938	51	Y	N	1	*	2	rawSRR24465243.fastq
contig_3	69036	167	Y	Y	3	*	3	rawSRR24465243.fastq
contig_3	5162047	112	Y	N	1	*	3	rawSRR24502230.fastq
contig_2	11190	69	N	Y	1	2	*,2,*	rawSRR24502230.fastq
contig_5	9185	114	N	Y	1	4	*,5,*	rawSRR24502230.fastq
contig_1	3251068	32	Y	N	1	*	1	rawSRR24502231.fastq
contig_2	1926165	29	Y	N	1	*	2	rawSRR24502231.fastq
contig_2	3366750	140	Y	N	1	*	2	rawSRR24898079.fastq
contig_5	1958724	115	Y	N	1	*	5	rawSRR24898079.fastq
contig_4	73257	304	Y	N	2	*	4	rawSRR24898079.fastq
contig_1	57874	236	Y	N	1	*	1	rawSRR24898079.fastq
contig_3	21939	530	N	Y	3	*	*,3,*	rawSRR24898079.fastq
contig_31	979540	152	N	N	1	*	*,-77,-77,-77,31	rawSRR25316066.fastq
contig_22	632525	203	N	N	1	*	21,2,2,2,2,2,22,54	rawSRR25316066.fastq
contig_32	419744	191	N	N	1	*	79,32	rawSRR25316066.fastq
contig_6	402766	201	N	N	1	*	-54,-9,-54,6,54,9,54	rawSRR25316066.fastq
contig_11	311822	143	N	N	1	*	81,-60,46,2,2,2,2,2,11,85	rawSRR25316066.fastq
contig_13	268313	163	N	N	1	*	13,-85	rawSRR25316066.fastq
contig_23	253498	190	N	N	1	*	21,23,-79	rawSRR25316066.fastq
contig_24	240194	151	N	N	1	*	24,-2,-2,-2,-2,67	rawSRR25316066.fastq
contig_14	233694	159	N	N	1	*	-8,-7,14,-2,-2,-2,-2,-26,-2,-2,-2,-2,-2,-2,-2,-2,-2,-2,-2,-2,-2,-2,-2,-2,-2	rawSRR25316066.fastq
contig_61	214998	175	N	N	1	*	83,61,-55,69	rawSRR25316066.fastq
contig_35	138309	205	N	N	1	*	35,-21	rawSRR25316066.fastq
contig_33	67425	203	N	N	1	*	85,33,-21	rawSRR25316066.fastq
contig_1	54317	159	N	N	1	*	-4,2,2,2,2,2,2,2,1,-2,-2,-2,-2,-2,-2,-2,-16,-2,-2	rawSRR25316066.fastq
contig_36	43935	459	N	Y	2	*	36	rawSRR25316066.fastq
contig_17	23278	257	N	N	2	*	2,2,2,17,-2,-2,-2,-2,18,-2,-2,-2,-2,19	rawSRR25316066.fastq
contig_75	22368	331	N	N	2	*	2,2,2,2,2,15,46,2,2,2,2,63,75	rawSRR25316066.fastq
contig_71	17377	520	N	Y	2	*	71	rawSRR25316066.fastq
contig_48	14267	517	N	Y	2	*	48	rawSRR25316066.fastq
contig_57	13574	482	N	Y	2	*	57	rawSRR25316066.fastq
contig_62	10373	464	N	Y	3	*	62	rawSRR25316066.fastq
contig_80	10181	158	N	N	1	*	80	rawSRR25316066.fastq
contig_56	8194	443	N	N	18	*	2,2,3,-44,56,-55	rawSRR25316066.fastq
contig_49	7536	411	N	Y	2	*	49	rawSRR25316066.fastq
contig_72	6913	151	N	N	1	*	*,72,*	rawSRR25316066.fastq
contig_43	6821	494	N	Y	2	*	43	rawSRR25316066.fastq
contig_74	5578	878	N	Y	5	*	74	rawSRR25316066.fastq
contig_29	5549	987	N	Y	6	*	29	rawSRR25316066.fastq
contig_37	4848	481	N	Y	2	*	37	rawSRR25316066.fastq
contig_34	4837	162	N	Y	1	*	34	rawSRR25316066.fastq
contig_83	4589	842	N	Y	6	*	83	rawSRR25316066.fastq
contig_67	4166	710	N	Y	4	*	67	rawSRR25316066.fastq
contig_84	3735	817	N	Y	5	*	84	rawSRR25316066.fastq
contig_66	3718	131	N	Y	1	*	66	rawSRR25316066.fastq
contig_82	3629	763	N	Y	5	*	82	rawSRR25316066.fastq
contig_47	3157	438	N	Y	2	*	47	rawSRR25316066.fastq
contig_12	3009	85	N	Y	1	*	12	rawSRR25316066.fastq
contig_20	2957	418	N	Y	3	*	20	rawSRR25316066.fastq
contig_81	2905	1617	N	Y	11	*	81	rawSRR25316066.fastq
contig_45	2884	370	N	Y	2	*	45	rawSRR25316066.fastq
contig_10	2801	114	N	Y	1	*	10	rawSRR25316066.fastq
contig_69	2734	61	N	Y	2	*	69	rawSRR25316066.fastq
contig_38	2467	74	N	Y	1	*	38	rawSRR25316066.fastq
contig_65	2248	384	N	Y	2	*	65	rawSRR25316066.fastq
contig_68	2237	321	N	Y	2	*	68	rawSRR25316066.fastq
contig_51	2163	77	N	Y	1	*	51	rawSRR25316066.fastq
contig_58	1848	559	N	Y	3	*	58	rawSRR25316066.fastq
contig_59	1646	385	N	Y	3	*	*,59,*	rawSRR25316066.fastq
contig_39	1644	478	N	Y	2	*	39	rawSRR25316066.fastq
contig_40	1642	411	N	Y	2	*	40	rawSRR25316066.fastq
contig_50	1372	50	N	Y	1	*	50	rawSRR25316066.fastq
contig_70	1289	969	N	Y	5	*	70	rawSRR25316066.fastq
contig_64	1196	2557	N	Y	17	*	64	rawSRR25316066.fastq
contig_53	1140	58	N	Y	1	*	53	rawSRR25316066.fastq
contig_41	900	480	N	Y	3	*	41	rawSRR25316066.fastq
contig_28	740	759	N	Y	4	*	28	rawSRR25316066.fastq
contig_42	713	509	N	Y	2	*	42	rawSRR25316066.fastq
contig_30	573	61	N	Y	1	*	30	rawSRR25316066.fastq
contig_5	529	112	N	Y	1	*	5	rawSRR25316066.fastq
contig_76	517	942	N	Y	6	*	76	rawSRR25316066.fastq
contig_13	1306009	177	N	N	1	*	-4,-3,-40,-2,-2,-39,-2,-2,13,87	rawSRR25316067.fastq
contig_42	894763	207	N	N	1	*	42,2,2,2,2,2,17,14,15,81,-82,14	rawSRR25316067.fastq
contig_37	480657	169	N	N	1	*	-2,-2,-2,-2,-2,-2,-2,-2,-2,-2,-2,-2,-2,-2,-2,-2,-2,-2,37,-36	rawSRR25316067.fastq
contig_25	326026	179	N	N	1	*	87,25,24,2,2,2,2,26,2,2,2,2,-50,2,2,2,2,2,2,2,2,2	rawSRR25316067.fastq
contig_41	311803	183	N	N	1	*	-29,41,-61,70,-71	rawSRR25316067.fastq
contig_20	284582	212	N	N	1	*	20,17,14,22,15,81,74,-82,14	rawSRR25316067.fastq
contig_28	262933	162	N	N	1	*	27,28	rawSRR25316067.fastq
contig_19	146569	211	N	N	1	*	-2,-2,19,17,14,22,15,81,-82,14,15,81	rawSRR25316067.fastq
contig_46	96708	206	N	N	1	*	46	rawSRR25316067.fastq
contig_16	78933	199	N	N	1	*	87,16,17,14,22,15,81,-82,18	rawSRR25316067.fastq
contig_85	43939	456	N	Y	2	*	85	rawSRR25316067.fastq
contig_59	37997	168	N	N	1	*	-2,-2,-2,80,-79,-2,-2,-2,-2,-2,-2,59,-61,70,-71	rawSRR25316067.fastq
contig_51	23339	365	N	N	1	*	-23,-2,-2,-2,51,2,2,2,2,2,52,2,-33,2,2,47	rawSRR25316067.fastq
contig_86	22251	395	N	N	1	*	64,-73,86,-68,2,2,2,2,2,-84,2,2,2,2,2,2	rawSRR25316067.fastq
contig_55	17370	517	N	Y	2	*	55	rawSRR25316067.fastq
contig_77	14269	531	N	Y	2	*	77	rawSRR25316067.fastq
contig_58	13578	482	N	Y	2	*	58	rawSRR25316067.fastq
contig_60	10776	310	N	N	12	*	11,-2,-2,-2,-2,-2,12,60,-61	rawSRR25316067.fastq
contig_54	10367	496	N	Y	2	*	54	rawSRR25316067.fastq
contig_83	10331	174	N	N	1	*	83,-36	rawSRR25316067.fastq
contig_32	8741	1023	N	Y	5	*	32	rawSRR25316067.fastq
contig_10	7531	511	N	Y	2	*	10	rawSRR25316067.fastq
contig_71	7279	134	N	Y	1	*	71	rawSRR25316067.fastq
contig_1	6650	508	N	Y	2	*	1	rawSRR25316067.fastq
contig_72	5579	1092	N	Y	6	*	72	rawSRR25316067.fastq
contig_31	5550	1152	N	Y	6	*	31	rawSRR25316067.fastq
contig_49	4851	479	N	Y	2	*	49	rawSRR25316067.fastq
contig_18	4844	186	N	Y	1	*	18	rawSRR25316067.fastq
contig_35	4104	946	N	Y	5	*	35	rawSRR25316067.fastq
contig_65	3747	547	N	Y	2	*	65	rawSRR25316067.fastq
contig_67	3731	694	N	Y	4	*	67	rawSRR25316067.fastq
contig_78	3160	461	N	Y	2	*	78	rawSRR25316067.fastq
contig_45	3022	69	N	Y	1	*	45	rawSRR25316067.fastq
contig_43	2962	85	N	Y	1	*	43	rawSRR25316067.fastq
contig_11	2882	407	N	Y	2	*	11	rawSRR25316067.fastq
contig_21	2811	105	N	Y	1	*	21	rawSRR25316067.fastq
contig_9	2686	484	N	Y	2	*	9	rawSRR25316067.fastq
contig_48	2564	452	N	Y	2	*	48	rawSRR25316067.fastq
contig_44	2466	71	N	Y	1	*	44	rawSRR25316067.fastq
contig_63	2246	477	N	Y	2	*	63	rawSRR25316067.fastq
contig_53	2237	359	N	Y	2	*	53	rawSRR25316067.fastq
contig_69	2229	75	N	N	1	*	*,69,*	rawSRR25316067.fastq
contig_57	1848	543	N	Y	2	*	57	rawSRR25316067.fastq
contig_8	1644	455	N	Y	2	*	8	rawSRR25316067.fastq
contig_7	1641	483	N	Y	2	*	7	rawSRR25316067.fastq
contig_38	1372	41	N	Y	1	*	38	rawSRR25316067.fastq
contig_56	1295	968	N	Y	5	*	56	rawSRR25316067.fastq
contig_6	901	515	N	Y	2	*	6	rawSRR25316067.fastq
contig_34	730	752	N	Y	4	*	34	rawSRR25316067.fastq
contig_5	713	501	N	Y	2	*	5	rawSRR25316067.fastq
contig_62	603	2036	N	Y	11	*	62	rawSRR25316067.fastq
contig_1	1713490	124	N	N	1	*	-11,50,-66,1,-49	rawSRR25316068.fastq
contig_4	902584	148	N	N	1	*	4,5,5,5,5,6,66,-50,66,-50,66	rawSRR25316068.fastq
contig_29	570669	121	N	N	1	*	58,-59,-5,-5,-5,-5,29	rawSRR25316068.fastq
contig_16	476349	123	N	N	1	*	-5,-5,-5,-5,-5,-5,-5,-5,-5,-5,-5,-5,-5,-5,-5,-5,-5,43,-5,-5,-5,-5,-5,-5,-5,15,-5,-5,-5,-5,-5,-5,16	rawSRR25316068.fastq
contig_7	386444	150	N	N	1	*	7	rawSRR25316068.fastq
contig_12	146317	150	N	N	1	*	12,66,63,-50,66	rawSRR25316068.fastq
contig_33	61274	135	N	N	1	*	-5,-5,-5,-5,-5,32,-5,-5,-5,-5,-5,33,5,5,5,34,5,5,5,5,5,5,5,5,5,5,5,5	rawSRR25316068.fastq
contig_68	43943	335	N	Y	2	*	68	rawSRR25316068.fastq
contig_55	18167	270	N	N	2	*	55,-65,64,-54,5,5,5,5,5,5,13	rawSRR25316068.fastq
contig_60	17372	390	N	Y	2	*	60	rawSRR25316068.fastq
contig_19	14269	401	N	Y	2	*	19	rawSRR25316068.fastq
contig_41	14035	199	N	N	1	*	39,-5,-5,-5,-5,40,-5,-5,-5,-5,-5,-14,41,11	rawSRR25316068.fastq
contig_46	13577	363	N	Y	2	*	46	rawSRR25316068.fastq
contig_52	10370	376	N	Y	2	*	52	rawSRR25316068.fastq
contig_67	10182	128	N	N	1	*	67	rawSRR25316068.fastq
contig_48	8964	335	N	N	41	*	-5,-5,-5,-5,-5,-27,48,-49	rawSRR25316068.fastq
contig_42	8495	759	N	Y	5	*	42	rawSRR25316068.fastq
contig_20	7533	355	N	Y	2	*	20	rawSRR25316068.fastq
contig_26	6825	388	N	Y	2	*	26	rawSRR25316068.fastq
contig_57	6101	277	N	Y	2	*	57	rawSRR25316068.fastq
contig_71	5578	789	N	Y	5	*	71	rawSRR25316068.fastq
contig_45	5546	862	N	Y	6	*	45	rawSRR25316068.fastq
contig_37	4850	373	N	Y	2	*	37	rawSRR25316068.fastq
contig_11	4840	120	N	Y	1	*	11	rawSRR25316068.fastq
contig_13	4827	268	N	Y	2	*	13	rawSRR25316068.fastq
contig_70	4106	707	N	Y	5	*	70	rawSRR25316068.fastq
contig_69	3736	2635	N	Y	21	*	69	rawSRR25316068.fastq
contig_18	3163	325	N	Y	2	*	18	rawSRR25316068.fastq
contig_30	3009	60	N	Y	1	*	30	rawSRR25316068.fastq
contig_28	2884	320	N	Y	2	*	28	rawSRR25316068.fastq
contig_8	2811	100	N	Y	1	*	8	rawSRR25316068.fastq
contig_38	2565	348	N	Y	2	*	38	rawSRR25316068.fastq
contig_31	2466	55	N	Y	1	*	31	rawSRR25316068.fastq
contig_56	2247	365	N	Y	2	*	56	rawSRR25316068.fastq
contig_51	2237	266	N	Y	2	*	51	rawSRR25316068.fastq
contig_9	2163	41	N	Y	1	*	9	rawSRR25316068.fastq
contig_21	2150	338	N	Y	2	*	21	rawSRR25316068.fastq
contig_47	1848	429	N	Y	4	*	47	rawSRR25316068.fastq
contig_22	1642	347	N	Y	2	*	22	rawSRR25316068.fastq
contig_23	1641	365	N	Y	2	*	23	rawSRR25316068.fastq
contig_17	1372	40	N	Y	1	*	17	rawSRR25316068.fastq
contig_61	1292	835	N	Y	7	*	61	rawSRR25316068.fastq
contig_2	1047	863	N	Y	6	*	2	rawSRR25316068.fastq
contig_24	900	404	N	Y	3	*	24	rawSRR25316068.fastq
contig_44	729	478	N	Y	4	*	44	rawSRR25316068.fastq
contig_25	713	382	N	Y	2	*	25	rawSRR25316068.fastq
contig_53	603	2079	N	Y	17	*	53	rawSRR25316068.fastq
contig_23	292935	89	N	N	1	*	159,23,127,-126,121,121,121	rawSRR25316069.fastq
contig_22	274145	100	N	N	1	*	124,120,125,22,127,-126,121,121,121,121,123	rawSRR25316069.fastq
contig_40	231973	71	N	N	1	*	14,40,36	rawSRR25316069.fastq
contig_50	229381	67	N	N	1	*	1,1,1,1,1,1,50,-140	rawSRR25316069.fastq
contig_21	223902	91	N	N	1	*	159,21,-19,-1,-1,-1,-1,-1,-28	rawSRR25316069.fastq
contig_66	174054	85	N	N	1	*	-131,66,159	rawSRR25316069.fastq
contig_97	147143	84	N	N	1	*	*,97,-118	rawSRR25316069.fastq
contig_65	131698	102	N	N	1	*	124,120,125,65,127,-126,121,121	rawSRR25316069.fastq
contig_129	128906	99	N	N	1	*	120,125,129,158	rawSRR25316069.fastq
contig_26	128087	72	N	N	1	*	*,26,-95,-1,-1,-1	rawSRR25316069.fastq
contig_49	128076	96	N	N	1	*	14,49,127,-126,121,121,121	rawSRR25316069.fastq
contig_29	114941	102	N	N	1	*	14,14,14,14,29,*	rawSRR25316069.fastq
contig_73	98034	99	N	N	1	*	120,125,73,128,127,-126,121,121,121	rawSRR25316069.fastq
contig_34	96972	98	N	N	1	*	120,125,34,-1	rawSRR25316069.fastq
contig_25	95892	101	N	N	1	*	1,24,1,1,1,1,1,25,-125,-120,-124	rawSRR25316069.fastq
contig_13	90401	78	N	N	1	*	92,13,-1,-1,-1,-1,-1,-1	rawSRR25316069.fastq
contig_86	89178	68	N	N	1	*	71,86,*	rawSRR25316069.fastq
contig_59	84837	68	N	N	1	*	-153,-27,1,1,1,1,1,1,59,-14,-14,-14,-14	rawSRR25316069.fastq
contig_15	83610	65	N	N	1	*	-103,71,15,-17,-1,-1,-1,-1,-1,-1	rawSRR25316069.fastq
contig_116	68972	73	N	N	1	*	*,116,*	rawSRR25316069.fastq
contig_74	68733	97	N	N	1	*	158,74,128,127,-126,121,121,121,121	rawSRR25316069.fastq
contig_32	63990	70	N	N	1	*	60,14,14,14,32,-14	rawSRR25316069.fastq
contig_10	60538	76	N	N	1	*	*,10,-71,11,-1	rawSRR25316069.fastq
contig_35	59230	81	N	N	1	*	14,14,14,14,35,*	rawSRR25316069.fastq
contig_67	55462	79	N	N	1	*	67,-1,-1,-1,-1,-1,-1	rawSRR25316069.fastq
contig_69	51533	83	N	N	1	*	1,1,1,1,69,*	rawSRR25316069.fastq
contig_98	47019	69	N	N	1	*	1,1,1,1,1,1,1,1,1,1,1,98,*	rawSRR25316069.fastq
contig_152	46128	73	N	N	1	*	14,152,-95,-1,-1,-1,-1,60	rawSRR25316069.fastq
contig_2	43946	238	N	Y	3	*	2	rawSRR25316069.fastq
contig_151	43852	102	N	N	1	*	1,1,1,1,1,1,151,-14,-14,-14,-14	rawSRR25316069.fastq
contig_84	38188	98	N	N	1	*	14,84,127,-126,121,121,121,121	rawSRR25316069.fastq
contig_64	35169	69	N	N	1	*	14,64,*	rawSRR25316069.fastq
contig_39	34888	101	N	N	1	*	120,125,39,-1,-1,-1,-1,-1,-1,62,-1	rawSRR25316069.fastq
contig_90	31665	91	N	N	1	*	-9,1,1,1,1,-8,90,*	rawSRR25316069.fastq
contig_75	31568	87	N	N	1	*	14,14,14,14,75,127,-126,121,121,121,122,123	rawSRR25316069.fastq
contig_91	30892	71	N	N	1	*	14,14,91	rawSRR25316069.fastq
contig_130	29299	72	N	Y	1	*	130	rawSRR25316069.fastq
contig_156	29166	104	N	N	1	*	120,125,156,-104,70	rawSRR25316069.fastq
contig_134	27434	74	N	N	1	*	-37,134,-158	rawSRR25316069.fastq
contig_150	26524	73	N	N	1	*	14,150,-1	rawSRR25316069.fastq
contig_85	26521	76	N	N	1	*	20,1,1,1,1,1,1,85,-14	rawSRR25316069.fastq
contig_99	24436	66	N	N	1	*	-70,99,*	rawSRR25316069.fastq
contig_44	22979	74	N	N	1	*	14,14,14,14,44,-1,-1,-1,-1,-1,-1,-1,-1	rawSRR25316069.fastq
contig_46	21165	91	N	N	1	*	120,125,46,-1,-1,-1,-1,-1,-1,-1,-1	rawSRR25316069.fastq
contig_96	21108	62	N	N	1	*	14,96,-118	rawSRR25316069.fastq
contig_136	20681	73	N	N	1	*	*,136,*	rawSRR25316069.fastq
contig_118	20390	88	N	Y	1	*	118	rawSRR25316069.fastq
contig_154	20288	109	N	N	1	*	154,-14,-14,-14,-14	rawSRR25316069.fastq
contig_109	19770	76	N	N	1	*	*,109,*	rawSRR25316069.fastq
contig_88	17385	287	N	Y	5	*	88	rawSRR25316069.fastq
contig_100	17360	72	N	N	1	*	*,100,*	rawSRR25316069.fastq
contig_79	16594	133	N	N	1	*	14,79,-76,-19,-1,-1,-1,-1,-1,144	rawSRR25316069.fastq
contig_57	16520	90	N	N	1	*	14,57,-17,-1,-1,-1,-1	rawSRR25316069.fastq
contig_132	15092	79	N	N	1	*	*,132,*	rawSRR25316069.fastq
contig_142	14275	251	N	Y	3	*	142	rawSRR25316069.fastq
contig_93	14228	64	N	N	1	*	*,93,*	rawSRR25316069.fastq
contig_31	13634	85	N	N	1	*	30,1,1,1,19,31,-1,-1,-1,-1,-1	rawSRR25316069.fastq
contig_143	13578	241	N	Y	3	*	143	rawSRR25316069.fastq
contig_133	12035	86	N	N	1	*	*,133,*	rawSRR25316069.fastq
contig_94	11642	63	N	N	1	*	*,94,*	rawSRR25316069.fastq
contig_146	11338	75	N	N	1	*	-48,1,1,1,1,1,146,-1,-1,-1,-1,-1,-33	rawSRR25316069.fastq
contig_158	11293	157	N	Y	3	*	158	rawSRR25316069.fastq
contig_58	10595	86	N	N	1	*	1,1,1,1,1,1,45,58,-14	rawSRR25316069.fastq
contig_145	10571	78	N	N	1	*	14,145,-14	rawSRR25316069.fastq
contig_102	10045	74	N	N	1	*	*,102,*	rawSRR25316069.fastq
contig_106	8395	71	N	N	1	*	*,106,*	rawSRR25316069.fastq
contig_112	8066	66	N	N	1	*	*,112,*	rawSRR25316069.fastq
contig_87	7959	222	N	Y	3	*	87	rawSRR25316069.fastq
contig_108	7855	70	N	N	1	*	*,108,*	rawSRR25316069.fastq
contig_155	7744	54	N	N	1	*	*,155,*	rawSRR25316069.fastq
contig_137	7573	70	N	N	1	*	*,137,*	rawSRR25316069.fastq
contig_48	7533	225	N	Y	3	*	48	rawSRR25316069.fastq
contig_63	7366	99	N	N	1	*	63,-52,-1,-1,-1,-1,-14	rawSRR25316069.fastq
contig_54	6479	267	N	Y	3	*	54	rawSRR25316069.fastq
contig_139	5978	79	N	N	2	*	*,139,*	rawSRR25316069.fastq
contig_119	5959	85	N	N	2	*	*,119,*	rawSRR25316069.fastq
contig_157	5577	417	N	Y	7	*	157	rawSRR25316069.fastq
contig_149	5548	481	N	Y	7	*	149	rawSRR25316069.fastq
contig_141	4965	64	N	Y	1	*	141	rawSRR25316069.fastq
contig_55	4929	232	N	Y	3	*	55	rawSRR25316069.fastq
contig_138	4920	20	N	N	1	*	130,138,-130	rawSRR25316069.fastq
contig_3	4850	237	N	Y	3	*	3	rawSRR25316069.fastq
contig_144	4807	151	N	Y	1	*	144	rawSRR25316069.fastq
contig_148	4536	305	N	Y	5	*	148	rawSRR25316069.fastq
contig_20	4497	54	N	Y	1	*	20	rawSRR25316069.fastq
contig_147	4469	150	N	Y	2	*	147	rawSRR25316069.fastq
contig_78	4451	577	N	Y	9	*	78	rawSRR25316069.fastq
contig_117	4349	28	N	N	2	*	*,117,*	rawSRR25316069.fastq
contig_72	4340	341	N	Y	6	*	*,72,*	rawSRR25316069.fastq
contig_82	4215	426	N	Y	6	*	82	rawSRR25316069.fastq
contig_114	3845	69	N	N	1	*	*,114,*	rawSRR25316069.fastq
contig_105	3839	66	N	N	2	*	*,105,*	rawSRR25316069.fastq
contig_159	3542	139	N	Y	2	*	159	rawSRR25316069.fastq
contig_33	3500	56	N	Y	1	*	33	rawSRR25316069.fastq
contig_18	3009	217	N	Y	3	*	18	rawSRR25316069.fastq
contig_113	2950	58	N	N	1	*	*,113,*	rawSRR25316069.fastq
contig_83	2910	857	N	Y	13	*	83	rawSRR25316069.fastq
contig_56	2886	201	N	Y	3	*	56	rawSRR25316069.fastq
contig_110	2809	75	N	N	1	*	*,110,*	rawSRR25316069.fastq
contig_6	2775	266	N	Y	3	*	6	rawSRR25316069.fastq
contig_47	2685	181	N	Y	1	*	47	rawSRR25316069.fastq
contig_153	2572	312	N	Y	5	*	153	rawSRR25316069.fastq
contig_4	2564	229	N	Y	3	*	4	rawSRR25316069.fastq
contig_107	2331	188	N	N	4	*	*,107,*	rawSRR25316069.fastq
contig_80	2248	195	N	Y	3	*	80	rawSRR25316069.fastq
contig_60	2162	50	N	Y	1	*	60	rawSRR25316069.fastq
contig_131	2118	255	N	Y	3	*	131	rawSRR25316069.fastq
contig_140	2073	25	N	Y	4	*	140	rawSRR25316069.fastq
contig_111	1989	41	N	N	2	*	*,111,*	rawSRR25316069.fastq
contig_81	1708	1388	N	Y	21	*	81	rawSRR25316069.fastq
contig_101	1684	76	N	N	3	*	*,101,*	rawSRR25316069.fastq
contig_43	1645	202	N	Y	3	*	43	rawSRR25316069.fastq
contig_42	1641	190	N	Y	3	*	42	rawSRR25316069.fastq
contig_68	1598	273	N	Y	3	*	68	rawSRR25316069.fastq
contig_89	1289	527	N	Y	7	*	89	rawSRR25316069.fastq
contig_5	1227	171	N	Y	1	*	5	rawSRR25316069.fastq
contig_41	902	252	N	Y	3	*	41	rawSRR25316069.fastq
contig_70	867	95	N	Y	1	*	70	rawSRR25316069.fastq
contig_115	836	19	N	N	1	*	*,115,*	rawSRR25316069.fastq
contig_61	728	407	N	Y	6	*	61	rawSRR25316069.fastq
contig_38	709	251	N	Y	3	*	38	rawSRR25316069.fastq
contig_53	679	157	N	Y	1	*	53	rawSRR25316069.fastq
contig_51	528	133	N	Y	2	*	51	rawSRR25316069.fastq
contig_5	316391	83	N	N	1	*	97,98,98,98,-73,5,-21,73,-98,-98,-97	rawSRR25316070.fastq
contig_22	294111	77	N	N	1	*	97,97,98,98,98,-73,22,-104	rawSRR25316070.fastq
contig_6	272996	83	N	N	1	*	-72,-20,6,-21,73,-98,-98,-98	rawSRR25316070.fastq
contig_31	261919	63	N	N	1	*	*,31,*	rawSRR25316070.fastq
contig_4	254374	78	N	N	1	*	104,4,-21,73,-98	rawSRR25316070.fastq
contig_44	241588	72	N	N	1	*	44	rawSRR25316070.fastq
contig_15	236301	74	N	N	1	*	15,-100	rawSRR25316070.fastq
contig_28	165782	63	N	N	1	*	*,28,-76,16,17	rawSRR25316070.fastq
contig_67	138715	81	N	N	1	*	67,20,72	rawSRR25316070.fastq
contig_7	136701	62	N	N	1	*	46,-19,-19,-19,7,101,100	rawSRR25316070.fastq
contig_43	125960	59	N	N	1	*	-84,-19,-19,-19,-19,-19,43	rawSRR25316070.fastq
contig_93	124127	84	N	N	1	*	-72,-20,93	rawSRR25316070.fastq
contig_91	113288	85	N	N	1	*	91	rawSRR25316070.fastq
contig_9	108769	71	N	N	1	*	-27,9	rawSRR25316070.fastq
contig_69	103974	64	N	N	1	*	18,-17,-16,69,19,19,19,19,19,19,19	rawSRR25316070.fastq
contig_111	97527	83	N	N	1	*	98,98,98,-73,21,111,20,72	rawSRR25316070.fastq
contig_36	91242	83	N	N	1	*	-72,-20,36,35	rawSRR25316070.fastq
contig_45	82438	60	N	N	1	*	-19,-19,-19,-19,51,45	rawSRR25316070.fastq
contig_68	76608	89	N	N	1	*	97,98,98,98,-73,21,68	rawSRR25316070.fastq
contig_33	74921	67	N	N	1	*	*,33	rawSRR25316070.fastq
contig_2	72452	59	N	N	1	*	*,2,*	rawSRR25316070.fastq
contig_54	57440	66	N	N	1	*	-35,54,-10	rawSRR25316070.fastq
contig_34	56601	66	N	N	1	*	34	rawSRR25316070.fastq
contig_106	46530	64	N	N	1	*	*,106,*	rawSRR25316070.fastq
contig_122	46424	59	N	N	1	*	122,*	rawSRR25316070.fastq
contig_11	44828	67	N	N	1	*	11,-51,19,19,19,19,19	rawSRR25316070.fastq
contig_112	43952	185	N	Y	3	*	112	rawSRR25316070.fastq
contig_52	43711	74	N	N	1	*	-19,-19,-19,-19,-19,-19,-19,52	rawSRR25316070.fastq
contig_89	38912	63	N	N	1	*	8,-16,89,*	rawSRR25316070.fastq
contig_120	34709	63	N	N	1	*	46,120,19,19,19,19,-63	rawSRR25316070.fastq
contig_42	33503	61	N	N	1	*	-19,-19,-19,41,42,19,19,19,19,19	rawSRR25316070.fastq
contig_77	32777	69	N	Y	1	*	77	rawSRR25316070.fastq
contig_49	32169	80	N	N	1	*	-72,-20,49,35	rawSRR25316070.fastq
contig_38	29072	84	N	N	1	*	-72,-20,38,-8	rawSRR25316070.fastq
contig_105	26944	64	N	N	1	*	*,105,*	rawSRR25316070.fastq
contig_59	22611	87	N	N	1	*	59,19,19,19,19,19,19,19,19,19,19,-41,19,19,19	rawSRR25316070.fastq
contig_53	19558	60	N	N	1	*	-17,-16,53	rawSRR25316070.fastq
contig_50	19353	79	N	N	1	*	50	rawSRR25316070.fastq
contig_87	18783	130	N	N	1	*	124,-19,-19,-19,-19,-19,-19,-19,-19,87,-79	rawSRR25316070.fastq
contig_3	17886	51	N	N	1	*	18,-17,-16,3,-41,19,19,19,19	rawSRR25316070.fastq
contig_83	17381	214	N	Y	3	*	83	rawSRR25316070.fastq
contig_90	17342	64	N	N	1	*	*,90,*	rawSRR25316070.fastq
contig_78	16193	72	N	N	1	*	10,78,19,19,19,19,19,19,19,19	rawSRR25316070.fastq
contig_116	14266	215	N	Y	3	*	116	rawSRR25316070.fastq
contig_85	13996	74	N	N	1	*	*,85,*	rawSRR25316070.fastq
contig_60	13842	68	N	N	1	*	-19,-19,-19,-19,-19,60,19,19,19,19,81	rawSRR25316070.fastq
contig_13	13578	212	N	Y	3	*	13	rawSRR25316070.fastq
contig_39	12534	79	N	N	1	*	-1,8,-19,-19,-19,-19,-19,39,35	rawSRR25316070.fastq
contig_57	12381	74	N	N	1	*	56,-19,-19,-19,-19,-19,57,19,27	rawSRR25316070.fastq
contig_128	12237	63	N	N	1	*	*,128,*	rawSRR25316070.fastq
contig_92	11168	69	N	N	1	*	*,92,*	rawSRR25316070.fastq
contig_108	10374	196	N	Y	3	*	108	rawSRR25316070.fastq
contig_117	9338	59	N	N	1	*	*,117,*	rawSRR25316070.fastq
contig_75	9093	126	N	N	2	*	125,-19,-19,-19,-19,-19,-19,75,-76,16,17,29,16,17	rawSRR25316070.fastq
contig_127	8738	323	N	Y	5	*	127	rawSRR25316070.fastq
contig_48	7976	67	N	N	1	*	48	rawSRR25316070.fastq
contig_114	7782	67	N	N	1	*	-19,114,19,19,19,19,19,19,19	rawSRR25316070.fastq
contig_118	7532	196	N	Y	3	*	118	rawSRR25316070.fastq
contig_74	7159	114	N	N	1	*	-19,-19,-19,-19,74	rawSRR25316070.fastq
contig_62	7108	70	N	N	2	*	62,19,19,19,19,19	rawSRR25316070.fastq
contig_125	6633	198	N	Y	3	*	125	rawSRR25316070.fastq
contig_94	6437	64	N	N	1	*	*,94,*	rawSRR25316070.fastq
contig_107	5578	371	N	Y	5	*	107	rawSRR25316070.fastq
contig_71	5549	432	N	Y	8	*	71	rawSRR25316070.fastq
contig_65	4926	208	N	Y	3	*	65	rawSRR25316070.fastq
contig_24	4849	198	N	Y	3	*	24	rawSRR25316070.fastq
contig_124	4826	130	N	Y	2	*	124	rawSRR25316070.fastq
contig_56	4784	65	N	Y	1	*	56	rawSRR25316070.fastq
contig_126	4499	73	N	Y	1	*	126	rawSRR25316070.fastq
contig_115	4103	324	N	Y	5	*	115	rawSRR25316070.fastq
contig_14	3991	42	N	N	1	*	-40,-1,14	rawSRR25316070.fastq
contig_61	3501	56	N	Y	1	*	61	rawSRR25316070.fastq
contig_121	3158	165	N	Y	3	*	121	rawSRR25316070.fastq
contig_119	3050	245	N	Y	5	*	119	rawSRR25316070.fastq
contig_102	3035	33	N	N	1	*	*,102,*	rawSRR25316070.fastq
contig_84	2911	655	N	Y	11	*	84	rawSRR25316070.fastq
contig_66	2885	168	N	Y	3	*	66	rawSRR25316070.fastq
contig_37	2811	86	N	Y	1	*	37	rawSRR25316070.fastq
contig_26	2776	191	N	Y	3	*	26	rawSRR25316070.fastq
contig_113	2566	191	N	Y	3	*	113	rawSRR25316070.fastq
contig_96	2496	35	N	N	1	*	*,96,*	rawSRR25316070.fastq
contig_47	2466	63	N	Y	1	*	47	rawSRR25316070.fastq
contig_109	2408	627	N	Y	10	*	109	rawSRR25316070.fastq
contig_88	2247	185	N	Y	3	*	88	rawSRR25316070.fastq
contig_70	2163	34	N	Y	1	*	70	rawSRR25316070.fastq
contig_103	2147	48	N	N	1	*	*,103,*	rawSRR25316070.fastq
contig_110	2067	212	N	Y	3	*	110	rawSRR25316070.fastq
contig_123	2033	843	N	Y	15	*	123	rawSRR25316070.fastq
contig_80	1906	177	N	Y	3	*	80	rawSRR25316070.fastq
contig_12	1848	230	N	Y	3	*	12	rawSRR25316070.fastq
contig_86	1706	1133	N	Y	20	*	86	rawSRR25316070.fastq
contig_64	1641	176	N	Y	3	*	64	rawSRR25316070.fastq
contig_55	1563	196	N	Y	3	*	55	rawSRR25316070.fastq
contig_30	1385	201	N	Y	3	*	30	rawSRR25316070.fastq
contig_10	1378	238	N	Y	8	*	10	rawSRR25316070.fastq
contig_58	1372	61	N	Y	1	*	58	rawSRR25316070.fastq
contig_82	1289	421	N	Y	6	*	82	rawSRR25316070.fastq
contig_25	1227	158	N	Y	2	*	25	rawSRR25316070.fastq
contig_99	1185	29	N	Y	2	*	99	rawSRR25316070.fastq
contig_95	1078	23	N	N	1	*	*,95,*	rawSRR25316070.fastq
contig_32	734	332	N	Y	5	*	32	rawSRR25316070.fastq
contig_1	3116481	69	Y	N	1	*	1	rawSRR26147054.fastq
contig_2	1079699	72	Y	N	1	*	2	rawSRR26147054.fastq
contig_1	3116776	107	Y	N	1	*	1	rawSRR26147055.fastq
contig_3	1079699	109	Y	N	1	*	3	rawSRR26147055.fastq
contig_2	5837	47	Y	Y	1	*	2	rawSRR26147055.fastq
contig_1	3119196	80	Y	N	1	*	1	rawSRR26147056.fastq
contig_2	1079694	81	Y	N	1	*	2	rawSRR26147056.fastq
contig_1	3116764	92	Y	N	1	*	1	rawSRR26147057.fastq
contig_2	1079705	91	Y	N	1	*	2	rawSRR26147057.fastq
contig_2	3105897	52	N	N	1	*	*,-1,-1,2,*	rawSRR26147058.fastq
contig_3	1120309	55	Y	N	1	*	3	rawSRR26147058.fastq
contig_1	3101053	102	N	N	1	*	1,2,2,2	rawSRR26147059.fastq
contig_3	1136702	105	Y	N	1	*	3	rawSRR26147059.fastq
contig_1	3107525	73	Y	N	1	*	1	rawSRR26147060.fastq
contig_2	1117901	75	Y	N	1	*	2	rawSRR26147060.fastq
contig_3	3105087	128	N	N	1	*	2,3,4,4,*	rawSRR26147061.fastq
contig_5	1079696	130	Y	N	1	*	5	rawSRR26147061.fastq
contig_1	11992	142	N	N	1	*	*,1,*	rawSRR26147061.fastq
contig_2	3104773	52	N	N	1	*	*,2,-1,*	rawSRR26147062.fastq
contig_3	1077345	52	Y	N	1	*	3	rawSRR26147062.fastq
contig_1	3093947	192	Y	N	1	*	1	rawSRR26147063.fastq
contig_2	1124998	198	Y	N	1	*	2	rawSRR26147063.fastq
contig_1	3098603	73	Y	N	1	*	1	rawSRR26147064.fastq
contig_2	1077308	76	Y	N	1	*	2	rawSRR26147064.fastq
contig_1	3072136	280	N	N	1	*	1,-4,-4	rawSRR26205254.fastq
contig_3	1927138	252	Y	N	1	*	3	rawSRR26205254.fastq
contig_2	178119	313	N	N	1	*	4,4,2	rawSRR26205254.fastq
contig_214	4192572	204	N	N	1	*	17,17,17,17,17,17,17,17,17,17,17,17,17,17,17,17,17,86,17,17,17,17,17,17,17,17,214,*	rawSRR26205255.fastq
contig_23	4043942	200	N	N	1	*	17,17,17,17,17,17,17,17,17,17,17,17,17,17,17,17,17,17,17,17,17,17,17,17,17,17,17,17,17,17,17,17,17,17,17,17,17,17,17,17,17,17,17,17,17,17,17,17,17,17,17,17,17,17,17,17,17,17,17,17,17,17,17,17,17,17,17,17,17,17,17,17,17,17,17,17,17,17,17,17,17,17,17,17,17,17,17,17,17,17,17,17,17,17,17,17,17,17,17,17,17,17,17,17,17,17,17,17,17,17,17,17,17,17,17,90,17,17,17,17,17,17,17,17,17,17,17,17,17,17,17,17,17,…	rawSRR26205255.fastq
contig_228	3639654	199	N	N	1	*	17,17,17,17,17,17,112,17,17,17,17,17,17,17,17,17,17,17,17,17,17,227,228,-227,-17,-17,-17,-17,-17,-17,-17,-17,-17,-17,-17,-17,-17,-17,-17,-17,-17,-17,-17,-17,-112,-17,-17,-17	rawSRR26205255.fastq
contig_218	3379051	200	N	N	1	*	17,17,17,17,17,17,17,17,17,17,17,17,17,17,17,17,17,17,17,17,17,17,17,17,17,17,17,17,17,17,17,17,17,17,17,17,17,17,17,17,17,17,17,17,17,17,17,17,17,17,17,17,17,88,17,17,17,17,17,17,17,17,17,17,17,17,17,17,17,17,17,17,90,17,17,17,17,17,17,17,17,17,17,17,17,17,17,17,17,17,17,17,17,17,17,17,17,17,17,17,17,17,17,17,17,17,17,17,17,17,17,17,17,17,17,17,17,17,17,17,17,17,17,17,17,17,17,17,17,17,17,17,17,…	rawSRR26205255.fastq
contig_13	3359822	218	N	N	1	*	*,13,-12,-9,-6,-5,-4,-3,-2,-1,-8,-6,-5,-4,-3,-2,-1,-8,-6,-5,-4,-3,-2,-1,-8,-6,-5,-4,-3,-2,-1,-8,-6,-5,-4,-3,-2,-1,-8,-6,-5,-5,-4,-3,-2,-7,-1,-8,-6,-5,-4,-3,-2,-1,-8,-6,-5,-5,-4,-3,-2,-1,-8	rawSRR26205255.fastq
contig_217	3088135	203	N	N	1	*	17,17,17,17,17,17,17,17,17,17,17,17,17,17,17,17,17,17,17,17,17,17,17,17,17,17,17,17,17,17,17,17,17,17,17,17,17,17,17,17,17,17,17,17,17,17,17,17,17,17,17,17,17,17,17,17,17,17,17,17,17,17,17,17,17,17,17,17,17,17,17,17,17,17,17,17,17,17,17,17,17,17,17,17,191,17,17,17,17,17,17,17,17,17,17,17,17,17,17,17,17,17,17,17,17,17,17,17,17,17,17,17,17,17,17,17,17,17,17,17,17,17,17,17,17,17,17,17,17,17,17,17,17…	rawSRR26205255.fastq
contig_350	2738678	215	N	N	1	*	8,1,2,3,4,5,5,6,8,1,2,3,4,5,5,6,8,1,2,3,4,5,6,8,1,2,3,4,5,6,8,1,2,3,4,5,6,8,1,2,3,4,5,5,6,8,1,2,3,4,5,5,6,8,1,2,3,4,5,6,9,10,12,350,*	rawSRR26205255.fastq
contig_54	2286564	199	N	N	1	*	17,17,17,17,17,17,17,17,17,17,17,17,17,17,17,17,17,17,17,17,17,17,17,17,17,17,17,17,17,17,17,17,17,17,17,17,17,17,17,17,17,17,17,17,17,17,17,17,17,17,17,17,17,17,17,17,17,17,17,17,17,17,17,17,17,17,17,17,17,17,17,17,17,17,17,17,17,17,17,17,17,17,17,17,17,17,17,17,17,17,17,17,17,17,17,17,17,17,17,17,17,17,17,17,17,17,17,17,17,17,17,17,17,17,17,17,17,17,17,17,17,17,17,17,17,17,17,17,17,17,17,17,17,…	rawSRR26205255.fastq
contig_404	2211750	1453	N	Y	6	*	404	rawSRR26205255.fastq
contig_402	2179362	410	N	Y	1	*	402	rawSRR26205255.fastq
contig_400	1923662	354	Y	N	1	*	400	rawSRR26205255.fastq
contig_351	1818174	217	N	N	1	*	9,12,351,*	rawSRR26205255.fastq
contig_341	1532722	172	N	N	1	*	*,310,310,310,310,310,310,310,310,310,310,310,310,310,310,310,310,310,310,310,310,310,310,310,310,310,310,310,310,310,310,310,310,310,310,310,310,310,310,310,311,315,341,-367,-322,-311,-311,-310,-310,-310,*	rawSRR26205255.fastq
contig_11	1422999	215	N	N	1	*	5,5,6,9,11	rawSRR26205255.fastq
contig_321	1077265	173	N	N	1	*	*,310,310,310,310,310,311,321,-352,-320,-311,-310,-310,-310,-310,-310,-310,-310,-310,-310,-310,-310,-310,-310,-310,-310,-310,-310,-310,-310,-310,-310,-310,-310,*	rawSRR26205255.fastq
contig_389	1042214	1899	N	Y	7	*	389	rawSRR26205255.fastq
contig_325	940320	175	N	N	1	*	*,310,310,310,310,310,310,310,310,310,310,310,310,310,310,310,310,310,310,310,312,325,-352,-320,-311,-310,-310,-310,-310,-310,-310,-310,-310,-310,-310,-310,-310,-310,-310,-310,-310,-310,-310,-310,*	rawSRR26205255.fastq
contig_327	905632	174	N	N	1	*	*,310,310,310,310,310,310,310,310,310,310,310,310,310,310,310,310,310,311,313,327,-320,-311,-310,-310,-310,-310,-310,-310,-310,*	rawSRR26205255.fastq
contig_314	828861	176	N	N	1	*	*,310,310,310,310,310,310,310,310,310,310,310,310,310,310,310,310,310,310,310,310,311,314,331,335,331,331,332,392,333,334,331,331	rawSRR26205255.fastq
contig_319	813197	172	N	N	1	*	*,310,310,310,310,310,310,310,310,310,310,310,310,310,310,310,310,310,310,310,310,310,310,310,312,310,311,319,-326,-313,-311,-310,-310,-310,-310,-310,-310,-310,-310,-310,-310,-310,-310,-310,-310,-310,-310,-310,-310,-310,-310,-310,-310,-310,*	rawSRR26205255.fastq
contig_340	789662	174	N	N	1	*	*,310,310,310,310,310,310,310,310,310,310,310,310,310,310,310,310,310,310,310,310,311,315,340,-329,-313,-311,-310,-310,-310,-310,-310,-310,-310,-310,-310,-310,-310,-310,-310,-310,-310,-310,-310,-310,-310,-310,-310,-310,-310,-310,-310,*	rawSRR26205255.fastq
contig_342	727988	185	N	N	1	*	342,-367,-322,-310,-310,-310,-310,*	rawSRR26205255.fastq
contig_324	679214	174	N	N	1	*	*,310,310,310,310,310,310,310,310,310,310,310,310,310,310,310,310,310,310,310,311,324,-310,-310,-310,-310,-310,-310,-310,-310,-310,-310,-310,-310,-310,-310,-310,-310,-310,-310,-310,-310,-310,-310,-310,-310,-310,*	rawSRR26205255.fastq
contig_339	604732	170	N	N	1	*	233,339,-315,-311,-310,-310,-310,-310,-310,-310,-310,-310,-310,-310,-310,-310,-310,-310,-310,-310,-310,-310,-310,-310,-310,-310,-310,-310,-310,-310,-310,-310,-310,-310,-310,-310,-310,-310,-310,-310,-310,-310,-310,-310,-310,-310,-310,-310,-310,-310,-310,-310,-310,-310,-310,-310,-310,-310,-310,-310,-310,-310,-310,-310,-310,-310,-310,-310,-310,-310,-310,*	rawSRR26205255.fastq
contig_316	580572	181	N	N	1	*	*,310,310,310,310,310,310,310,310,310,310,310,310,310,310,310,310,310,310,310,310,310,310,310,310,310,310,310,310,310,310,310,310,310,310,310,310,310,310,310,310,310,311,316,-310,-310,-310,-310,-310,-310,-310,-310,-310,-310,-310,-310,-310,-310,-310,-310,-310,-310,-310,-310,-310,-310,*	rawSRR26205255.fastq
contig_373	542999	441	N	Y	2	*	373	rawSRR26205255.fastq
contig_305	468622	176	N	N	1	*	-231,-231,-231,-231,-231,-231,-231,-231,-231,-231,-231,-231,-231,-231,-231,-231,-231,-231,-231,-231,-231,-231,-231,-231,-231,-231,-231,-231,-231,-231,-231,-231,-231,-231,-231,-231,-231,-231,-231,-231,-231,-231,-231,-231,-231,-231,-231,-231,-231,-231,-231,-231,-231,-231,-231,-231,-231,-231,-231,-231,-231,-231,-231,-231,-231,-231,-231,-231,-231,-231,-231,-231,-231,-231,-231,-231,-231,-231,-231,-231…	rawSRR26205255.fastq
contig_328	464527	175	N	N	1	*	*,310,310,310,310,310,310,310,310,310,310,310,310,310,310,310,310,311,313,328,-315,-311,-310,-310,-310,-310,-310,-310,-310,-310,-310,-310,-310,-310,-310,-310,-310,-310,-310,-310,-310,-310,-310,-310,-310,-310,-310,-310,-310,-310,-310,-310,-310,-310,-310,-310,-310,-310,-310,-310,-310,-310,-310,-310,-310,-310,*	rawSRR26205255.fastq
contig_394	457157	2042	N	Y	8	*	394	rawSRR26205255.fastq
contig_353	350300	172	N	N	1	*	344,353,364,364,364,364	rawSRR26205255.fastq
contig_405	305065	1826	N	Y	7	*	405	rawSRR26205255.fastq
contig_330	278864	181	N	N	1	*	*,310,310,310,310,310,310,310,310,310,310,310,310,310,310,310,310,310,310,310,310,310,310,310,310,310,310,310,310,310,310,310,310,310,311,313,326,330,331,331,331,332,392,333,333,334,331,331	rawSRR26205255.fastq
contig_347	270339	184	N	N	1	*	*,310,310,310,310,310,310,310,310,310,310,310,310,310,310,310,310,310,311,313,329,347,*	rawSRR26205255.fastq
contig_343	227161	180	N	N	1	*	*,317,344,343,-323,-310,-310,-310,*	rawSRR26205255.fastq
contig_398	205914	172	N	N	1	*	398,-322,-312,-310,-310,-310,-310,-310,-310,-310,-310,-310,-310,-310,-310,-310,-310,-310,-310,-310,-310,*	rawSRR26205255.fastq
contig_318	172783	178	N	N	1	*	*,318,336,-337	rawSRR26205255.fastq
contig_375	168286	464	N	Y	2	*	375	rawSRR26205255.fastq
contig_16	119687	207	N	N	1	*	16	rawSRR26205255.fastq
contig_370	95000	470	N	Y	2	*	370	rawSRR26205255.fastq
contig_396	94769	4074	N	N	37	*	396,358,360,-361,358	rawSRR26205255.fastq
contig_345	90613	191	N	N	1	*	345,-323,-310,-310,-310,-310,-310,-310,*	rawSRR26205255.fastq
contig_397	85879	1172	Y	Y	4	*	397	rawSRR26205255.fastq
contig_395	83945	1132	Y	Y	4	*	395	rawSRR26205255.fastq
contig_374	80287	435	N	Y	2	*	374	rawSRR26205255.fastq
contig_393	67418	177	N	N	1	*	-331,-331,-334,-333,-392,-332,-331,-331,-331,-331,-334,-333,-392,-332,-331,-331,393	rawSRR26205255.fastq
contig_386	59391	2198	N	Y	8	*	386	rawSRR26205255.fastq
contig_387	54902	2323	N	Y	9	*	387	rawSRR26205255.fastq
contig_376	50752	473	N	Y	2	*	376	rawSRR26205255.fastq
contig_372	36363	481	N	Y	2	*	372	rawSRR26205255.fastq
contig_371	33230	505	N	Y	2	*	371	rawSRR26205255.fastq
contig_399	26606	1708	Y	Y	7	*	399	rawSRR26205255.fastq
contig_388	15319	2136	N	Y	8	*	388	rawSRR26205255.fastq
contig_403	13795	139	Y	N	1	*	403	rawSRR26205255.fastq
contig_348	10552	87	N	Y	1	12	*,348,*	rawSRR26205255.fastq
contig_365	6765	205	N	N	1	*	*,365,*	rawSRR26205255.fastq
contig_317	6542	233	N	Y	1	*	*,317	rawSRR26205255.fastq
contig_369	5706	1644	N	Y	6	20	*,369,*	rawSRR26205255.fastq
contig_401	5359	4887	N	Y	20	*	401	rawSRR26205255.fastq
contig_384	4871	20351	N	Y	85	*	384	rawSRR26205255.fastq
contig_355	4427	86	N	Y	1	14	*,355,*	rawSRR26205255.fastq
contig_270	3748	194	N	Y	64	*	270	rawSRR26205255.fastq
contig_362	2912	866	N	Y	3	18	*,362,*	rawSRR26205255.fastq
contig_382	1956	10010	N	Y	42	*	382	rawSRR26205255.fastq
contig_346	1712	113	N	N	1	*	346	rawSRR26205255.fastq
contig_380	1631	10087	N	Y	41	*	380	rawSRR26205255.fastq
contig_272	1317	519	N	Y	259	*	272	rawSRR26205255.fastq
contig_381	1136	10099	N	Y	42	*	381	rawSRR26205255.fastq
contig_377	941	494	N	Y	2	*	377	rawSRR26205255.fastq
contig_378	757	9879	N	Y	40	*	378	rawSRR26205255.fastq
contig_385	734	2321	N	Y	9	*	385	rawSRR26205255.fastq
contig_235	608	334	N	Y	167	*	235	rawSRR26205255.fastq
contig_379	590	15953	N	Y	66	*	379	rawSRR26205255.fastq
contig_249	533	109	N	Y	1	*	249	rawSRR26205255.fastq
contig_3	3516484	23	N	N	1	*	3,5,5,5	rawSRR26374938.fastq
contig_4	2005752	22	Y	N	1	*	4	rawSRR26374938.fastq
contig_2	1818	4	N	Y	1	2	*,2,*	rawSRR26374938.fastq
contig_1	3176915	76	Y	N	1	*	1	rawSRR26425221.fastq
contig_2	1497395	61	Y	N	1	*	2	rawSRR26425221.fastq
contig_3	16000	261	Y	Y	4	*	3	rawSRR26425221.fastq
contig_1	2995440	158	Y	N	1	*	1	rawSRR26516984.fastq
contig_2	1073589	140	Y	N	1	*	2	rawSRR26516984.fastq
contig_1	3309206	270	Y	N	1	*	1	rawSRR26516985.fastq
contig_2	1737986	251	Y	N	1	*	2	rawSRR26516985.fastq
contig_4	102019	295	Y	N	1	*	4	rawSRR26516985.fastq
contig_3	3385894	72	Y	N	1	*	3	rawSRR26516986.fastq
contig_6	1747977	64	Y	N	1	*	6	rawSRR26516986.fastq
contig_5	128138	26	Y	N	1	*	5	rawSRR26516986.fastq
contig_4	26300	16	N	N	1	*	*,4,*	rawSRR26516986.fastq
contig_2	1940	24	N	Y	1	2	*,2,*	rawSRR26516986.fastq
contig_2	3457382	219	Y	N	1	*	2	rawSRR26517136.fastq
contig_1	1910777	199	Y	N	1	*	1	rawSRR26517136.fastq
contig_3	76857	520	Y	Y	2	*	3	rawSRR26517136.fastq
contig_4	3363213	161	Y	N	1	*	4	rawSRR26518018.fastq
contig_1	1928786	159	Y	N	1	*	1	rawSRR26518018.fastq
contig_3	13509	88	N	N	44	*	*,3,*	rawSRR26518018.fastq
contig_2	9328	82	N	N	11	*	*,2,*	rawSRR26518018.fastq
contig_5	5496	268	Y	Y	1	*	5	rawSRR26518018.fastq
contig_1	3252873	345	Y	N	1	*	1	rawSRR26518089.fastq
contig_2	1862597	333	Y	N	1	*	2	rawSRR26518089.fastq
contig_1	3328395	169	Y	N	1	*	1	rawSRR26620587.fastq
contig_2	1876706	151	Y	N	1	*	2	rawSRR26620587.fastq
contig_3	135912	196	Y	N	1	*	3	rawSRR26620587.fastq
contig_1	3055019	636	N	N	1	*	2,-5,1,5,-2	rawSRR26899093.fastq
contig_3	1114788	600	N	N	1	*	3,-4,-4,-4,-4	rawSRR26899093.fastq
contig_1	3029145	587	N	N	1	*	2,-6,1,6,-2	rawSRR26899094.fastq
contig_3	1113388	555	N	N	1	*	3,4,4,4,4	rawSRR26899094.fastq
contig_2	43196	548	N	Y	1	*	2	rawSRR26899094.fastq
contig_5	3165	179	Y	Y	1	*	5	rawSRR26899094.fastq
contig_2	3281311	432	Y	N	1	*	2	rawSRR26899142.fastq
contig_1	1865641	372	Y	N	1	*	1	rawSRR26899142.fastq
contig_4	4076	259	N	Y	1	*	4	rawSRR26899142.fastq
contig_5	1043	127	N	Y	1	*	5	rawSRR26899142.fastq
contig_1	3059092	647	N	N	1	*	2,-5,1,5,-2,-5	rawSRR26899144.fastq
contig_3	1114824	612	N	N	1	*	3,-4,-4,-4,-4	rawSRR26899144.fastq
contig_2	3059083	647	N	N	1	*	-5,-4,2,4,5,-4	rawSRR26899145.fastq
contig_1	1114822	611	N	N	1	*	1,-3,-3,-3,-3	rawSRR26899145.fastq
contig_11	64220	5	N	N	1	*	*,11,*	rawSRR27032233.fastq
contig_1	54042	4	N	N	1	*	*,1,*	rawSRR27032233.fastq
contig_7	52517	3	N	N	1	*	*,7,*	rawSRR27032233.fastq
contig_15	40289	6	N	Y	1	*	*,15,*	rawSRR27032233.fastq
contig_2	35229	4	N	Y	1	*	*,2,*	rawSRR27032233.fastq
contig_5	34651	3	N	N	1	*	*,5,*	rawSRR27032233.fastq
contig_3	34224	4	N	N	1	*	*,3,*	rawSRR27032233.fastq
contig_14	26652	4	N	N	1	*	*,14,*	rawSRR27032233.fastq
contig_13	26281	3	N	N	1	*	*,13,*	rawSRR27032233.fastq
contig_10	25351	3	N	N	1	*	*,10,*	rawSRR27032233.fastq
contig_12	21421	6	N	Y	1	*	*,12,*	rawSRR27032233.fastq
contig_8	20957	4	N	Y	1	*	*,8,*	rawSRR27032233.fastq
contig_9	13239	4	N	N	1	*	*,9,*	rawSRR27032233.fastq
contig_4	11538	3	N	N	1	*	*,4,*	rawSRR27032233.fastq
contig_6	9193	5	N	N	1	*	*,6,*	rawSRR27032233.fastq
contig_22	23318	4	N	Y	1	*	*,22,*	rawSRR27179988.fastq
contig_28	22710	4	N	Y	1	*	*,28,*	rawSRR27179988.fastq
contig_26	20802	4	N	Y	1	*	*,26,*	rawSRR27179988.fastq
contig_11	18556	3	N	Y	1	*	*,11,*	rawSRR27179988.fastq
contig_24	17044	4	N	Y	1	*	*,24,*	rawSRR27179988.fastq
contig_31	13382	4	N	Y	1	*	*,31,*	rawSRR27179988.fastq
contig_21	12778	3	N	Y	1	*	*,21,*	rawSRR27179988.fastq
contig_9	12460	4	N	Y	1	*	*,9,*	rawSRR27179988.fastq
contig_4	12206	3	N	Y	1	*	*,4,*	rawSRR27179988.fastq
contig_29	12108	3	N	Y	1	*	*,29,*	rawSRR27179988.fastq
contig_23	11891	3	N	Y	1	*	*,23,*	rawSRR27179988.fastq
contig_35	11533	3	N	Y	1	*	*,35,*	rawSRR27179988.fastq
contig_6	10374	3	N	Y	1	*	*,6,*	rawSRR27179988.fastq
contig_34	9306	4	N	Y	1	*	*,34,*	rawSRR27179988.fastq
contig_18	8668	3	N	Y	1	*	*,18,*	rawSRR27179988.fastq
contig_13	7478	5	N	Y	1	*	*,13,*	rawSRR27179988.fastq
contig_17	7096	3	N	Y	1	*	*,17,*	rawSRR27179988.fastq
contig_10	7043	11	N	Y	2	*	*,10,*	rawSRR27179988.fastq
contig_1	7003	3	N	Y	1	*	*,1,*	rawSRR27179988.fastq
contig_2	6790	3	N	Y	1	*	*,2,*	rawSRR27179988.fastq
contig_20	6600	4	N	Y	1	*	*,20,*	rawSRR27179988.fastq
contig_27	6594	3	N	Y	1	*	*,27,*	rawSRR27179988.fastq
contig_33	6184	3	N	Y	1	*	*,33,*	rawSRR27179988.fastq
contig_32	5348	3	N	Y	1	*	*,32,*	rawSRR27179988.fastq
contig_5	5287	4	N	Y	1	*	*,5,*	rawSRR27179988.fastq
contig_15	5281	4	N	Y	1	*	*,15,*	rawSRR27179988.fastq
contig_12	4394	3	N	Y	1	*	*,12,*	rawSRR27179988.fastq
contig_16	4342	3	N	Y	1	*	*,16,*	rawSRR27179988.fastq
contig_3	4068	3	N	Y	1	*	*,3,*	rawSRR27179988.fastq
contig_36	3754	5	N	Y	1	*	*,36,*	rawSRR27179988.fastq
contig_30	3753	3	N	Y	1	*	*,30,*	rawSRR27179988.fastq
contig_14	3240	5	N	Y	1	*	*,14,*	rawSRR27179988.fastq
contig_8	3000	19	N	Y	6	*	*,8,*	rawSRR27179988.fastq
contig_25	2599	6	N	Y	1	*	*,25,*	rawSRR27179988.fastq
contig_19	2319	3	N	Y	1	*	*,19,*	rawSRR27179988.fastq
contig_7	1606	10	N	Y	2	*	*,7,*	rawSRR27179988.fastq
contig_7	17564	3	N	Y	1	*	*,7,*	rawSRR27179999.fastq
contig_6	7344	3	N	Y	1	*	*,6,*	rawSRR27179999.fastq
contig_2	7105	3	N	Y	1	*	*,2,*	rawSRR27179999.fastq
contig_4	5962	3	N	Y	1	*	*,4,*	rawSRR27179999.fastq
contig_1	5223	3	N	Y	1	*	*,1,*	rawSRR27179999.fastq
contig_3	3936	3	N	Y	1	*	*,3,*	rawSRR27179999.fastq
contig_5	3721	3	N	Y	1	*	*,5,*	rawSRR27179999.fastq
contig_1	5080	3	N	Y	1	*	*,1,*	rawSRR27180022.fastq
contig_1	10075	3	N	Y	1	*	*,1,*	rawSRR27180023.fastq
contig_3	14061	3	N	Y	1	*	*,3,*	rawSRR27180026.fastq
contig_2	13305	3	N	Y	1	*	*,2,*	rawSRR27180026.fastq
contig_1	6929	3	N	Y	1	*	*,1,*	rawSRR27180026.fastq
contig_3	4974	7	Y	Y	2	*	3	rawSRR27180052.fastq
contig_1	1603	4	N	Y	1	2	*,1,*	rawSRR27180052.fastq
contig_64	90651	4	N	N	1	*	*,64,*	rawSRR27180059.fastq
contig_135	81636	4	N	N	1	*	*,135,*	rawSRR27180059.fastq
contig_142	71693	4	N	N	1	*	*,142,*	rawSRR27180059.fastq
contig_136	69413	4	N	N	1	*	*,136,*	rawSRR27180059.fastq
contig_138	66632	3	N	N	1	*	*,138,*	rawSRR27180059.fastq
contig_133	66128	4	N	N	1	*	*,133,*	rawSRR27180059.fastq
contig_103	65993	3	N	N	1	*	*,103,*	rawSRR27180059.fastq
contig_145	59071	4	N	N	1	*	*,145,-79	rawSRR27180059.fastq
contig_11	50196	4	N	N	1	*	*,11,*	rawSRR27180059.fastq
contig_147	47218	5	N	N	1	*	147,146,146	rawSRR27180059.fastq
contig_87	46772	4	N	N	1	*	*,87,*	rawSRR27180059.fastq
contig_121	45576	4	N	N	1	*	*,121,*	rawSRR27180059.fastq
contig_105	45244	4	N	N	1	*	*,105,*	rawSRR27180059.fastq
contig_134	42953	4	N	N	1	*	*,134,*	rawSRR27180059.fastq
contig_50	42758	3	N	N	1	*	*,50,*	rawSRR27180059.fastq
[truncated: 1,655 more rows]
