# Supplementary material for: Prevalent chromosome fusion in Vibrio cholerae O1
Source: Nat Commun. 2025 Jul 1;16:5830. doi: 10.1038/s41467-025-60699-0 (PMC12219848; doi:10.1038/s41467-025-60699-0)
Supplement: Supplementary file 8 — Source Data [file 41467_2025_60699_MOESM8_ESM.zip › source_data/Supplement/S7/S7b/assembly_info_repeat_b.txt]

contig_1	3281431	259	Y	N	1	*	1	SRR26899138_subsample
contig_2	1865638	222	Y	N	1	*	2	SRR26899138_subsample
contig_1	3055315	64	N	N	1	*	1,-3,-3	ERR10146520
contig_2	1045151	64	Y	N	1	*	2	ERR10146520
contig_1	3052062	46	Y	N	1	*	1	ERR10144453
contig_2	1045509	44	Y	N	1	*	2	ERR10144453
contig_1	3241820	203	Y	N	1	*	1	ERR11011593_subsample
contig_4	1421015	163	Y	N	1	*	4	ERR11011593_subsample
contig_3	5567	154	N	Y	1	*	3	ERR11011593_subsample
contig_1	2961664	273	Y	N	1	*	1	SRR17631716_subreads
contig_2	1097544	225	Y	N	1	*	2	SRR17631716_subreads
contig_1	3281405	252	Y	N	1	*	1	SRR26899139_subsample
contig_2	1865622	219	Y	N	1	*	2	SRR26899139_subsample
contig_2	3281436	261	Y	N	1	*	2	SRR26899137_subsample
contig_1	1865643	223	Y	N	1	*	1	SRR26899137_subsample
contig_2	3054299	72	Y	N	1	*	2	ERR10145274
contig_1	1059680	61	Y	N	1	*	1	ERR10145274
contig_4	2530926	40	N	N	1	*	-2,4,2	ERR11475402
contig_5	1075208	41	Y	N	1	*	5	ERR11475402
contig_3	427804	43	N	N	1	*	2,3,-2	ERR11475402
contig_6	6889	99	Y	Y	2	*	6	ERR11475402
contig_2	5662	17	N	Y	1	*	2	ERR11475402
contig_4	2858559	375	N	N	1	*	4	SRR23692898_subreads
contig_3	1654831	325	Y	N	1	*	3	SRR23692898_subreads
contig_2	361841	476	N	N	1	*	-1,2,1	SRR23692898_subreads
contig_1	3080494	193	Y	N	1	*	1	ERR12321267_subsample
contig_4	1531394	196	Y	N	1	*	4	ERR12321267_subsample
contig_3	46186	216	Y	N	1	*	3	ERR12321267_subsample
contig_1	3057356	113	Y	N	1	*	1	ERR10146532
contig_2	1059104	107	Y	N	1	*	2	ERR10146532
contig_2	2524469	35	N	N	1	*	-3,2,3	ERR11475405
contig_6	1075209	31	Y	N	1	*	6	ERR11475405
contig_1	438855	37	N	N	1	*	-5,4,-5,1,-4,5	ERR11475405
contig_7	12266	69	Y	N	2	*	7	ERR11475405
contig_1	3058004	84	N	N	1	*	1,3,3	ERR10145058
contig_2	1059670	83	Y	N	1	*	2	ERR10145058
contig_2	3047495	416	Y	N	1	*	2	ERR9364109
contig_1	1045215	369	Y	N	1	*	1	ERR9364109
contig_1	3053227	291	Y	N	1	*	1	ERR9364106
contig_2	1042967	286	Y	N	1	*	2	ERR9364106
contig_1	3056881	99	N	N	1	*	1,2,2	ERR10144421
contig_3	1045498	98	Y	N	1	*	3	ERR10144421
contig_1	2953543	227	Y	N	1	*	1	SRR18554162_subreads
contig_2	1108602	189	Y	N	1	*	2	SRR18554162_subreads
contig_1	3020176	683	Y	N	3	*	1	SRR24138845
contig_2	1037194	640	Y	N	3	*	2	SRR24138845
contig_1	2887387	892	Y	N	2	*	1	SRR23799115
contig_2	1082547	704	Y	N	2	*	2	SRR23799115
contig_1	3034959	567	Y	N	1	*	1	SRR12699728_1
contig_2	1042723	521	Y	N	1	*	2	SRR12699728_1
contig_1	3278210	1045	Y	N	1	*	1	SRR26899140
contig_2	1863824	897	Y	N	1	*	2	SRR26899140
