# Supplementary material for: Prevalent chromosome fusion in Vibrio cholerae O1
Source: Nat Commun. 2025 Jul 1;16:5830. doi: 10.1038/s41467-025-60699-0 (PMC12219848; doi:10.1038/s41467-025-60699-0)
Supplement: Supplementary file 8 — Source Data [file 41467_2025_60699_MOESM8_ESM.zip › source_data/Supplement/S7/S7c/all_snps_1.txt]

	variant	sample	reference
Variant-INS	6	DRR068856	DRR069040.fna
Variant-MNP	7	DRR068856	DRR069040.fna
Variant-SNP	909	DRR068856	DRR069040.fna
VariantTotal	1095	DRR068856	DRR069040.fna
Variant-INS	6	DRR068856	DRR069076.fna
Variant-MNP	7	DRR068856	DRR069076.fna
Variant-SNP	914	DRR068856	DRR069076.fna
VariantTotal	1100	DRR068856	DRR069076.fna
Variant-INS	4	DRR068856	DRR189298.fna
Variant-MNP	7	DRR068856	DRR189298.fna
Variant-SNP	925	DRR068856	DRR189298.fna
VariantTotal	1111	DRR068856	DRR189298.fna
#Software	snippy 4.6.0	DRR068856	DRR189307.fna
Variant-DEL	4	DRR068856	DRR189307.fna
Variant-SNP	22	DRR068856	DRR189307.fna
VariantTotal	26	DRR068856	DRR189307.fna
Variant-INS	5	DRR068856	DRR335621.fna
Variant-MNP	7	DRR068856	DRR335621.fna
Variant-SNP	907	DRR068856	DRR335621.fna
VariantTotal	1093	DRR068856	DRR335621.fna
Variant-INS	6	DRR068856	DRR394995.fna
Variant-MNP	7	DRR068856	DRR394995.fna
Variant-SNP	939	DRR068856	DRR394995.fna
VariantTotal	1126	DRR068856	DRR394995.fna
Variant-DEL	4	DRR068856	ERR018111.fna
Variant-INS	4	DRR068856	ERR018111.fna
Variant-SNP	30	DRR068856	ERR018111.fna
VariantTotal	39	DRR068856	ERR018111.fna
Variant-INS	5	DRR068856	ERR018113.fna
Variant-MNP	7	DRR068856	ERR018113.fna
Variant-SNP	888	DRR068856	ERR018113.fna
VariantTotal	1076	DRR068856	ERR018113.fna
Variant-INS	4	DRR068856	ERR018123.fna
Variant-MNP	7	DRR068856	ERR018123.fna
Variant-SNP	911	DRR068856	ERR018123.fna
VariantTotal	1097	DRR068856	ERR018123.fna
Variant-INS	4	DRR068856	ERR051745.fna
Variant-MNP	7	DRR068856	ERR051745.fna
Variant-SNP	913	DRR068856	ERR051745.fna
VariantTotal	1098	DRR068856	ERR051745.fna
Variant-INS	5	DRR068856	ERR117600.fna
Variant-MNP	7	DRR068856	ERR117600.fna
Variant-SNP	913	DRR068856	ERR117600.fna
VariantTotal	1099	DRR068856	ERR117600.fna
Variant-DEL	20	DRR068856	ERR1485312.fna
Variant-INS	10	DRR068856	ERR1485312.fna
Variant-SNP	224	DRR068856	ERR1485312.fna
VariantTotal	254	DRR068856	ERR1485312.fna
Variant-INS	5	DRR068856	ERR3039944.fna
Variant-MNP	7	DRR068856	ERR3039944.fna
Variant-SNP	924	DRR068856	ERR3039944.fna
VariantTotal	1111	DRR068856	ERR3039944.fna
Variant-INS	5	DRR068856	ERR466829.fna
Variant-MNP	7	DRR068856	ERR466829.fna
Variant-SNP	854	DRR068856	ERR466829.fna
VariantTotal	1018	DRR068856	ERR466829.fna
Variant-INS	7	DRR068857	DRR069040.fna
Variant-MNP	9	DRR068857	DRR069040.fna
Variant-SNP	759	DRR068857	DRR069040.fna
VariantTotal	905	DRR068857	DRR069040.fna
Variant-INS	4	DRR068857	DRR069076.fna
Variant-MNP	9	DRR068857	DRR069076.fna
Variant-SNP	764	DRR068857	DRR069076.fna
VariantTotal	906	DRR068857	DRR069076.fna
Variant-INS	3	DRR068857	DRR189298.fna
Variant-MNP	9	DRR068857	DRR189298.fna
Variant-SNP	775	DRR068857	DRR189298.fna
VariantTotal	917	DRR068857	DRR189298.fna
##Software	snippy 4.6.0	DRR068857	DRR189307.fna
Variant-DEL	3	DRR068857	DRR189307.fna
Variant-SNP	17	DRR068857	DRR189307.fna
VariantTotal	20	DRR068857	DRR189307.fna
Variant-INS	4	DRR068857	DRR335621.fna
Variant-MNP	9	DRR068857	DRR335621.fna
Variant-SNP	758	DRR068857	DRR335621.fna
VariantTotal	901	DRR068857	DRR335621.fna
Variant-INS	5	DRR068857	DRR394995.fna
Variant-MNP	9	DRR068857	DRR394995.fna
Variant-SNP	790	DRR068857	DRR394995.fna
VariantTotal	934	DRR068857	DRR394995.fna
Variant-DEL	4	DRR068857	ERR018111.fna
Variant-INS	3	DRR068857	ERR018111.fna
Variant-SNP	19	DRR068857	ERR018111.fna
VariantTotal	26	DRR068857	ERR018111.fna
Variant-INS	5	DRR068857	ERR018113.fna
Variant-MNP	8	DRR068857	ERR018113.fna
Variant-SNP	740	DRR068857	ERR018113.fna
VariantTotal	884	DRR068857	ERR018113.fna
Variant-INS	5	DRR068857	ERR018123.fna
Variant-MNP	9	DRR068857	ERR018123.fna
Variant-SNP	765	DRR068857	ERR018123.fna
VariantTotal	910	DRR068857	ERR018123.fna
Variant-INS	5	DRR068857	ERR051745.fna
Variant-MNP	9	DRR068857	ERR051745.fna
Variant-SNP	766	DRR068857	ERR051745.fna
VariantTotal	910	DRR068857	ERR051745.fna
Variant-INS	6	DRR068857	ERR117600.fna
Variant-MNP	8	DRR068857	ERR117600.fna
Variant-SNP	762	DRR068857	ERR117600.fna
VariantTotal	907	DRR068857	ERR117600.fna
Variant-DEL	16	DRR068857	ERR1485312.fna
Variant-INS	6	DRR068857	ERR1485312.fna
Variant-SNP	192	DRR068857	ERR1485312.fna
VariantTotal	214	DRR068857	ERR1485312.fna
Variant-INS	5	DRR068857	ERR3039944.fna
Variant-MNP	8	DRR068857	ERR3039944.fna
Variant-SNP	773	DRR068857	ERR3039944.fna
VariantTotal	917	DRR068857	ERR3039944.fna
Variant-INS	6	DRR068857	ERR466829.fna
Variant-MNP	8	DRR068857	ERR466829.fna
Variant-SNP	720	DRR068857	ERR466829.fna
VariantTotal	853	DRR068857	ERR466829.fna
Variant-DEL	7	DRR069021	DRR069040.fna
Variant-INS	10	DRR069021	DRR069040.fna
Variant-SNP	80	DRR069021	DRR069040.fna
VariantTotal	97	DRR069021	DRR069040.fna
Variant-DEL	8	DRR069021	DRR069076.fna
Variant-INS	6	DRR069021	DRR069076.fna
Variant-SNP	87	DRR069021	DRR069076.fna
VariantTotal	101	DRR069021	DRR069076.fna
Variant-DEL	11	DRR069021	DRR189298.fna
Variant-INS	5	DRR069021	DRR189298.fna
Variant-SNP	96	DRR069021	DRR189298.fna
VariantTotal	112	DRR069021	DRR189298.fna
Variant-DEL	5	DRR069021	DRR189307.fna
Variant-INS	2	DRR069021	DRR189307.fna
Variant-SNP	16	DRR069021	DRR189307.fna
VariantTotal	23	DRR069021	DRR189307.fna
Variant-DEL	8	DRR069021	DRR335621.fna
Variant-INS	8	DRR069021	DRR335621.fna
Variant-SNP	78	DRR069021	DRR335621.fna
VariantTotal	94	DRR069021	DRR335621.fna
Variant-DEL	9	DRR069021	DRR394995.fna
Variant-INS	9	DRR069021	DRR394995.fna
Variant-SNP	112	DRR069021	DRR394995.fna
VariantTotal	130	DRR069021	DRR394995.fna
Variant-DEL	3	DRR069021	ERR018111.fna
Variant-INS	3	DRR069021	ERR018111.fna
Variant-SNP	28	DRR069021	ERR018111.fna
VariantTotal	34	DRR069021	ERR018111.fna
Variant-DEL	4	DRR069021	ERR018113.fna
Variant-INS	5	DRR069021	ERR018113.fna
Variant-SNP	60	DRR069021	ERR018113.fna
VariantTotal	70	DRR069021	ERR018113.fna
Variant-DEL	6	DRR069021	ERR018123.fna
Variant-INS	5	DRR069021	ERR018123.fna
Variant-SNP	86	DRR069021	ERR018123.fna
VariantTotal	98	DRR069021	ERR018123.fna
Variant-INS	6	DRR069021	ERR051745.fna
Variant-MNP	1	DRR069021	ERR051745.fna
Variant-SNP	85	DRR069021	ERR051745.fna
VariantTotal	99	DRR069021	ERR051745.fna
Variant-DEL	7	DRR069021	ERR117600.fna
Variant-INS	8	DRR069021	ERR117600.fna
Variant-SNP	84	DRR069021	ERR117600.fna
VariantTotal	101	DRR069021	ERR117600.fna
Variant-DEL	25	DRR069021	ERR1485312.fna
Variant-INS	14	DRR069021	ERR1485312.fna
Variant-SNP	230	DRR069021	ERR1485312.fna
VariantTotal	269	DRR069021	ERR1485312.fna
Variant-DEL	9	DRR069021	ERR3039944.fna
Variant-INS	8	DRR069021	ERR3039944.fna
Variant-SNP	100	DRR069021	ERR3039944.fna
VariantTotal	117	DRR069021	ERR3039944.fna
Variant-DEL	7	DRR069021	ERR466829.fna
Variant-INS	9	DRR069021	ERR466829.fna
Variant-SNP	86	DRR069021	ERR466829.fna
VariantTotal	102	DRR069021	ERR466829.fna
Variant-DEL	6	DRR069024	DRR069040.fna
Variant-INS	7	DRR069024	DRR069040.fna
Variant-SNP	79	DRR069024	DRR069040.fna
VariantTotal	92	DRR069024	DRR069040.fna
Variant-DEL	8	DRR069024	DRR069076.fna
Variant-INS	7	DRR069024	DRR069076.fna
Variant-SNP	86	DRR069024	DRR069076.fna
VariantTotal	101	DRR069024	DRR069076.fna
Variant-DEL	11	DRR069024	DRR189298.fna
Variant-INS	6	DRR069024	DRR189298.fna
Variant-SNP	95	DRR069024	DRR189298.fna
VariantTotal	112	DRR069024	DRR189298.fna
Variant-DEL	5	DRR069024	DRR189307.fna
Variant-INS	4	DRR069024	DRR189307.fna
Variant-SNP	15	DRR069024	DRR189307.fna
VariantTotal	24	DRR069024	DRR189307.fna
Variant-DEL	8	DRR069024	DRR335621.fna
Variant-INS	7	DRR069024	DRR335621.fna
Variant-SNP	77	DRR069024	DRR335621.fna
VariantTotal	92	DRR069024	DRR335621.fna
Variant-DEL	9	DRR069024	DRR394995.fna
Variant-INS	9	DRR069024	DRR394995.fna
Variant-SNP	111	DRR069024	DRR394995.fna
VariantTotal	129	DRR069024	DRR394995.fna
Variant-DEL	3	DRR069024	ERR018111.fna
Variant-INS	3	DRR069024	ERR018111.fna
Variant-SNP	26	DRR069024	ERR018111.fna
VariantTotal	32	DRR069024	ERR018111.fna
Variant-DEL	4	DRR069024	ERR018113.fna
Variant-INS	6	DRR069024	ERR018113.fna
Variant-SNP	59	DRR069024	ERR018113.fna
VariantTotal	70	DRR069024	ERR018113.fna
Variant-DEL	6	DRR069024	ERR018123.fna
Variant-INS	5	DRR069024	ERR018123.fna
Variant-SNP	85	DRR069024	ERR018123.fna
VariantTotal	97	DRR069024	ERR018123.fna
Variant-DEL	7	DRR069024	ERR051745.fna
Variant-INS	5	DRR069024	ERR051745.fna
Variant-SNP	84	DRR069024	ERR051745.fna
VariantTotal	97	DRR069024	ERR051745.fna
Variant-DEL	7	DRR069024	ERR117600.fna
Variant-INS	7	DRR069024	ERR117600.fna
Variant-SNP	83	DRR069024	ERR117600.fna
VariantTotal	99	DRR069024	ERR117600.fna
Variant-DEL	25	DRR069024	ERR1485312.fna
Variant-INS	15	DRR069024	ERR1485312.fna
Variant-SNP	229	DRR069024	ERR1485312.fna
VariantTotal	269	DRR069024	ERR1485312.fna
Variant-DEL	10	DRR069024	ERR3039944.fna
Variant-INS	7	DRR069024	ERR3039944.fna
Variant-SNP	98	DRR069024	ERR3039944.fna
VariantTotal	115	DRR069024	ERR3039944.fna
Variant-DEL	7	DRR069024	ERR466829.fna
Variant-INS	8	DRR069024	ERR466829.fna
Variant-SNP	85	DRR069024	ERR466829.fna
VariantTotal	100	DRR069024	ERR466829.fna
Variant-INS	12	DRR069025	DRR069040.fna
Variant-MNP	18	DRR069025	DRR069040.fna
Variant-SNP	944	DRR069025	DRR069040.fna
VariantTotal	1152	DRR069025	DRR069040.fna
Variant-INS	12	DRR069025	DRR069076.fna
Variant-MNP	18	DRR069025	DRR069076.fna
Variant-SNP	952	DRR069025	DRR069076.fna
VariantTotal	1161	DRR069025	DRR069076.fna
Variant-INS	11	DRR069025	DRR189298.fna
Variant-MNP	18	DRR069025	DRR189298.fna
Variant-SNP	961	DRR069025	DRR189298.fna
VariantTotal	1171	DRR069025	DRR189298.fna
Variant-DEL	3	DRR069025	DRR189307.fna
Variant-INS	4	DRR069025	DRR189307.fna
Variant-SNP	22	DRR069025	DRR189307.fna
VariantTotal	29	DRR069025	DRR189307.fna
Variant-INS	11	DRR069025	DRR335621.fna
Variant-MNP	18	DRR069025	DRR335621.fna
Variant-SNP	942	DRR069025	DRR335621.fna
VariantTotal	1150	DRR069025	DRR335621.fna
Variant-INS	13	DRR069025	DRR394995.fna
Variant-MNP	18	DRR069025	DRR394995.fna
Variant-SNP	978	DRR069025	DRR394995.fna
VariantTotal	1189	DRR069025	DRR394995.fna
Variant-DEL	3	DRR069025	ERR018111.fna
Variant-INS	6	DRR069025	ERR018111.fna
Variant-SNP	34	DRR069025	ERR018111.fna
VariantTotal	43	DRR069025	ERR018111.fna
Variant-INS	8	DRR069025	ERR018113.fna
Variant-MNP	18	DRR069025	ERR018113.fna
Variant-SNP	924	DRR069025	ERR018113.fna
VariantTotal	1126	DRR069025	ERR018113.fna
Variant-INS	7	DRR069025	ERR018123.fna
Variant-MNP	18	DRR069025	ERR018123.fna
Variant-SNP	951	DRR069025	ERR018123.fna
VariantTotal	1155	DRR069025	ERR018123.fna
Variant-INS	8	DRR069025	ERR051745.fna
Variant-MNP	19	DRR069025	ERR051745.fna
Variant-SNP	948	DRR069025	ERR051745.fna
VariantTotal	1153	DRR069025	ERR051745.fna
Variant-INS	10	DRR069025	ERR117600.fna
Variant-MNP	18	DRR069025	ERR117600.fna
Variant-SNP	947	DRR069025	ERR117600.fna
VariantTotal	1155	DRR069025	ERR117600.fna
Variant-DEL	24	DRR069025	ERR1485312.fna
Variant-INS	16	DRR069025	ERR1485312.fna
Variant-SNP	245	DRR069025	ERR1485312.fna
VariantTotal	285	DRR069025	ERR1485312.fna
Variant-INS	11	DRR069025	ERR3039944.fna
Variant-MNP	18	DRR069025	ERR3039944.fna
Variant-SNP	965	DRR069025	ERR3039944.fna
VariantTotal	1175	DRR069025	ERR3039944.fna
Variant-INS	12	DRR069025	ERR466829.fna
Variant-MNP	17	DRR069025	ERR466829.fna
Variant-SNP	884	DRR069025	ERR466829.fna
VariantTotal	1062	DRR069025	ERR466829.fna
Variant-DEL	3	DRR069030	DRR069040.fna
Variant-INS	6	DRR069030	DRR069040.fna
Variant-SNP	27	DRR069030	DRR069040.fna
VariantTotal	36	DRR069030	DRR069040.fna
Variant-DEL	4	DRR069030	DRR069076.fna
Variant-INS	4	DRR069030	DRR069076.fna
Variant-SNP	35	DRR069030	DRR069076.fna
VariantTotal	43	DRR069030	DRR069076.fna
Variant-DEL	6	DRR069030	DRR189298.fna
Variant-INS	3	DRR069030	DRR189298.fna
Variant-SNP	44	DRR069030	DRR189298.fna
VariantTotal	53	DRR069030	DRR189298.fna
Variant-INS	11	DRR069030	DRR189307.fna
Variant-MNP	11	DRR069030	DRR189307.fna
Variant-SNP	934	DRR069030	DRR189307.fna
VariantTotal	1132	DRR069030	DRR189307.fna
Variant-DEL	2	DRR069030	DRR335621.fna
Variant-INS	3	DRR069030	DRR335621.fna
Variant-SNP	9	DRR069030	DRR335621.fna
VariantTotal	14	DRR069030	DRR335621.fna
Variant-DEL	5	DRR069030	DRR394995.fna
Variant-INS	5	DRR069030	DRR394995.fna
Variant-SNP	60	DRR069030	DRR394995.fna
VariantTotal	70	DRR069030	DRR394995.fna
Variant-INS	12	DRR069030	ERR018111.fna
Variant-MNP	11	DRR069030	ERR018111.fna
Variant-SNP	944	DRR069030	ERR018111.fna
VariantTotal	1141	DRR069030	ERR018111.fna
Variant-DEL	5	DRR069030	ERR018113.fna
Variant-INS	7	DRR069030	ERR018113.fna
Variant-SNP	51	DRR069030	ERR018113.fna
VariantTotal	66	DRR069030	ERR018113.fna
Variant-DEL	2	DRR069030	ERR018123.fna
Variant-INS	2	DRR069030	ERR018123.fna
Variant-SNP	38	DRR069030	ERR018123.fna
VariantTotal	43	DRR069030	ERR018123.fna
Variant-INS	3	DRR069030	ERR051745.fna
Variant-MNP	1	DRR069030	ERR051745.fna
Variant-SNP	41	DRR069030	ERR051745.fna
VariantTotal	49	DRR069030	ERR051745.fna
Variant-DEL	3	DRR069030	ERR117600.fna
Variant-INS	4	DRR069030	ERR117600.fna
Variant-SNP	32	DRR069030	ERR117600.fna
VariantTotal	41	DRR069030	ERR117600.fna
Variant-INS	23	DRR069030	ERR1485312.fna
Variant-MNP	12	DRR069030	ERR1485312.fna
Variant-SNP	1151	DRR069030	ERR1485312.fna
VariantTotal	1383	DRR069030	ERR1485312.fna
Variant-DEL	5	DRR069030	ERR3039944.fna
Variant-INS	3	DRR069030	ERR3039944.fna
Variant-SNP	45	DRR069030	ERR3039944.fna
VariantTotal	53	DRR069030	ERR3039944.fna
Variant-DEL	3	DRR069030	ERR466829.fna
Variant-INS	6	DRR069030	ERR466829.fna
Variant-SNP	33	DRR069030	ERR466829.fna
VariantTotal	42	DRR069030	ERR466829.fna
Variant-DEL	3	DRR069032	DRR069040.fna
Variant-INS	4	DRR069032	DRR069040.fna
Variant-SNP	28	DRR069032	DRR069040.fna
VariantTotal	35	DRR069032	DRR069040.fna
Variant-DEL	4	DRR069032	DRR069076.fna
Variant-INS	2	DRR069032	DRR069076.fna
Variant-SNP	36	DRR069032	DRR069076.fna
VariantTotal	42	DRR069032	DRR069076.fna
Variant-DEL	6	DRR069032	DRR189298.fna
Variant-INS	1	DRR069032	DRR189298.fna
Variant-SNP	45	DRR069032	DRR189298.fna
VariantTotal	52	DRR069032	DRR189298.fna
Variant-INS	9	DRR069032	DRR189307.fna
Variant-MNP	7	DRR069032	DRR189307.fna
Variant-SNP	935	DRR069032	DRR189307.fna
VariantTotal	1131	DRR069032	DRR189307.fna
Variant-DEL	2	DRR069032	DRR335621.fna
Variant-INS	1	DRR069032	DRR335621.fna
Variant-SNP	10	DRR069032	DRR335621.fna
VariantTotal	13	DRR069032	DRR335621.fna
Variant-DEL	5	DRR069032	DRR394995.fna
Variant-INS	2	DRR069032	DRR394995.fna
Variant-SNP	61	DRR069032	DRR394995.fna
VariantTotal	68	DRR069032	DRR394995.fna
Variant-INS	10	DRR069032	ERR018111.fna
Variant-MNP	7	DRR069032	ERR018111.fna
Variant-SNP	946	DRR069032	ERR018111.fna
VariantTotal	1141	DRR069032	ERR018111.fna
Variant-DEL	5	DRR069032	ERR018113.fna
Variant-INS	4	DRR069032	ERR018113.fna
Variant-SNP	54	DRR069032	ERR018113.fna
VariantTotal	67	DRR069032	ERR018113.fna
Variant-COMPLEX	1	DRR069032	ERR018123.fna
Variant-DEL	2	DRR069032	ERR018123.fna
Variant-SNP	39	DRR069032	ERR018123.fna
VariantTotal	42	DRR069032	ERR018123.fna
Variant-DEL	4	DRR069032	ERR051745.fna
Variant-INS	1	DRR069032	ERR051745.fna
Variant-SNP	42	DRR069032	ERR051745.fna
VariantTotal	48	DRR069032	ERR051745.fna
Variant-DEL	3	DRR069032	ERR117600.fna
Variant-INS	1	DRR069032	ERR117600.fna
Variant-SNP	33	DRR069032	ERR117600.fna
VariantTotal	38	DRR069032	ERR117600.fna
Variant-INS	20	DRR069032	ERR1485312.fna
Variant-MNP	7	DRR069032	ERR1485312.fna
Variant-SNP	1153	DRR069032	ERR1485312.fna
VariantTotal	1382	DRR069032	ERR1485312.fna
Variant-DEL	5	DRR069032	ERR3039944.fna
Variant-INS	1	DRR069032	ERR3039944.fna
Variant-SNP	48	DRR069032	ERR3039944.fna
VariantTotal	54	DRR069032	ERR3039944.fna
Variant-DEL	3	DRR069032	ERR466829.fna
Variant-INS	4	DRR069032	ERR466829.fna
Variant-SNP	34	DRR069032	ERR466829.fna
VariantTotal	41	DRR069032	ERR466829.fna
Variant-INS	12	DRR069038	DRR069040.fna
Variant-MNP	10	DRR069038	DRR069040.fna
Variant-SNP	965	DRR069038	DRR069040.fna
VariantTotal	1169	DRR069038	DRR069040.fna
Variant-INS	8	DRR069038	DRR069076.fna
Variant-MNP	10	DRR069038	DRR069076.fna
Variant-SNP	973	DRR069038	DRR069076.fna
VariantTotal	1175	DRR069038	DRR069076.fna
Variant-INS	8	DRR069038	DRR189298.fna
Variant-MNP	10	DRR069038	DRR189298.fna
Variant-SNP	982	DRR069038	DRR189298.fna
VariantTotal	1184	DRR069038	DRR189298.fna
Variant-DEL	5	DRR069038	DRR189307.fna
Variant-INS	5	DRR069038	DRR189307.fna
Variant-SNP	40	DRR069038	DRR189307.fna
VariantTotal	53	DRR069038	DRR189307.fna
Variant-INS	10	DRR069038	DRR335621.fna
Variant-MNP	10	DRR069038	DRR335621.fna
Variant-SNP	963	DRR069038	DRR335621.fna
VariantTotal	1165	DRR069038	DRR335621.fna
Variant-INS	10	DRR069038	DRR394995.fna
Variant-MNP	10	DRR069038	DRR394995.fna
Variant-SNP	997	DRR069038	DRR394995.fna
VariantTotal	1201	DRR069038	DRR394995.fna
Variant-DEL	4	DRR069038	ERR018111.fna
Variant-INS	5	DRR069038	ERR018111.fna
Variant-SNP	65	DRR069038	ERR018111.fna
VariantTotal	79	DRR069038	ERR018111.fna
Variant-INS	6	DRR069038	ERR018113.fna
Variant-MNP	9	DRR069038	ERR018113.fna
Variant-SNP	948	DRR069038	ERR018113.fna
VariantTotal	1144	DRR069038	ERR018113.fna
Variant-INS	7	DRR069038	ERR018123.fna
Variant-MNP	9	DRR069038	ERR018123.fna
Variant-SNP	982	DRR069038	ERR018123.fna
VariantTotal	1182	DRR069038	ERR018123.fna
Variant-INS	7	DRR069038	ERR051745.fna
Variant-MNP	11	DRR069038	ERR051745.fna
Variant-SNP	969	DRR069038	ERR051745.fna
VariantTotal	1168	DRR069038	ERR051745.fna
Variant-INS	8	DRR069038	ERR117600.fna
Variant-MNP	9	DRR069038	ERR117600.fna
Variant-SNP	967	DRR069038	ERR117600.fna
VariantTotal	1169	DRR069038	ERR117600.fna
Variant-DEL	26	DRR069038	ERR1485312.fna
Variant-INS	14	DRR069038	ERR1485312.fna
Variant-SNP	267	DRR069038	ERR1485312.fna
VariantTotal	310	DRR069038	ERR1485312.fna
Variant-INS	8	DRR069038	ERR3039944.fna
Variant-MNP	9	DRR069038	ERR3039944.fna
Variant-SNP	986	DRR069038	ERR3039944.fna
VariantTotal	1188	DRR069038	ERR3039944.fna
Variant-INS	10	DRR069038	ERR466829.fna
Variant-MNP	8	DRR069038	ERR466829.fna
Variant-SNP	906	DRR069038	ERR466829.fna
VariantTotal	1087	DRR069038	ERR466829.fna
Reference	/lustre04/scratch/acuenod/household/01_data/17_lineage_assignment/refs/assemblies/results/DRR069040/2_annotation/DRR069040.fna	DRR069040	DRR069040.fna
ReferenceSize	4019167	DRR069040	DRR069040.fna
##Software	snippy 4.6.0	DRR069040	DRR069040.fna
VariantTotal	0	DRR069040	DRR069040.fna
Variant-DEL	5	DRR069040	DRR069076.fna
Variant-INS	3	DRR069040	DRR069076.fna
Variant-SNP	26	DRR069040	DRR069076.fna
VariantTotal	37	DRR069040	DRR069076.fna
Variant-DEL	6	DRR069040	DRR189298.fna
Variant-INS	2	DRR069040	DRR189298.fna
Variant-SNP	35	DRR069040	DRR189298.fna
VariantTotal	46	DRR069040	DRR189298.fna
Variant-INS	10	DRR069040	DRR189307.fna
Variant-MNP	9	DRR069040	DRR189307.fna
Variant-SNP	934	DRR069040	DRR189307.fna
VariantTotal	1134	DRR069040	DRR189307.fna
Variant-DEL	4	DRR069040	DRR335621.fna
Variant-INS	3	DRR069040	DRR335621.fna
Variant-SNP	28	DRR069040	DRR335621.fna
VariantTotal	38	DRR069040	DRR335621.fna
Variant-DEL	5	DRR069040	DRR394995.fna
Variant-INS	4	DRR069040	DRR394995.fna
Variant-SNP	51	DRR069040	DRR394995.fna
VariantTotal	63	DRR069040	DRR394995.fna
Variant-INS	11	DRR069040	ERR018111.fna
Variant-MNP	9	DRR069040	ERR018111.fna
Variant-SNP	943	DRR069040	ERR018111.fna
VariantTotal	1140	DRR069040	ERR018111.fna
Variant-DEL	6	DRR069040	ERR018113.fna
Variant-INS	5	DRR069040	ERR018113.fna
Variant-SNP	56	DRR069040	ERR018113.fna
VariantTotal	71	DRR069040	ERR018113.fna
Variant-DEL	2	DRR069040	ERR018123.fna
Variant-INS	1	DRR069040	ERR018123.fna
Variant-SNP	51	DRR069040	ERR018123.fna
VariantTotal	59	DRR069040	ERR018123.fna
Variant-DEL	5	DRR069040	ERR051745.fna
Variant-INS	2	DRR069040	ERR051745.fna
Variant-SNP	42	DRR069040	ERR051745.fna
VariantTotal	53	DRR069040	ERR051745.fna
Variant-DEL	3	DRR069040	ERR117600.fna
Variant-INS	2	DRR069040	ERR117600.fna
Variant-SNP	13	DRR069040	ERR117600.fna
VariantTotal	18	DRR069040	ERR117600.fna
Variant-INS	21	DRR069040	ERR1485312.fna
Variant-MNP	9	DRR069040	ERR1485312.fna
Variant-SNP	1150	DRR069040	ERR1485312.fna
VariantTotal	1384	DRR069040	ERR1485312.fna
Variant-DEL	6	DRR069040	ERR3039944.fna
Variant-INS	2	DRR069040	ERR3039944.fna
Variant-SNP	39	DRR069040	ERR3039944.fna
VariantTotal	50	DRR069040	ERR3039944.fna
Variant-DEL	3	DRR069040	ERR466829.fna
Variant-INS	4	DRR069040	ERR466829.fna
Variant-SNP	24	DRR069040	ERR466829.fna
VariantTotal	34	DRR069040	ERR466829.fna
Variant-DEL	3	DRR069041	DRR069040.fna
Variant-INS	4	DRR069041	DRR069040.fna
Variant-SNP	22	DRR069041	DRR069040.fna
VariantTotal	29	DRR069041	DRR069040.fna
Variant-DEL	4	DRR069041	DRR069076.fna
Variant-INS	2	DRR069041	DRR069076.fna
Variant-SNP	30	DRR069041	DRR069076.fna
VariantTotal	36	DRR069041	DRR069076.fna
Variant-DEL	6	DRR069041	DRR189298.fna
Variant-INS	1	DRR069041	DRR189298.fna
Variant-SNP	39	DRR069041	DRR189298.fna
VariantTotal	46	DRR069041	DRR189298.fna
Variant-INS	9	DRR069041	DRR189307.fna
Variant-MNP	9	DRR069041	DRR189307.fna
Variant-SNP	937	DRR069041	DRR189307.fna
VariantTotal	1132	DRR069041	DRR189307.fna
Variant-DEL	3	DRR069041	DRR335621.fna
Variant-INS	2	DRR069041	DRR335621.fna
Variant-SNP	30	DRR069041	DRR335621.fna
VariantTotal	35	DRR069041	DRR335621.fna
Variant-DEL	5	DRR069041	DRR394995.fna
Variant-INS	3	DRR069041	DRR394995.fna
Variant-SNP	54	DRR069041	DRR394995.fna
VariantTotal	62	DRR069041	DRR394995.fna
Variant-INS	10	DRR069041	ERR018111.fna
Variant-MNP	9	DRR069041	ERR018111.fna
Variant-SNP	946	DRR069041	ERR018111.fna
VariantTotal	1140	DRR069041	ERR018111.fna
Variant-DEL	5	DRR069041	ERR018113.fna
Variant-INS	4	DRR069041	ERR018113.fna
Variant-SNP	58	DRR069041	ERR018113.fna
VariantTotal	71	DRR069041	ERR018113.fna
Variant-COMPLEX	1	DRR069041	ERR018123.fna
Variant-DEL	2	DRR069041	ERR018123.fna
Variant-SNP	41	DRR069041	ERR018123.fna
VariantTotal	44	DRR069041	ERR018123.fna
Variant-DEL	3	DRR069041	ERR051745.fna
Variant-INS	1	DRR069041	ERR051745.fna
Variant-SNP	44	DRR069041	ERR051745.fna
VariantTotal	49	DRR069041	ERR051745.fna
Variant-DEL	2	DRR069041	ERR117600.fna
Variant-INS	1	DRR069041	ERR117600.fna
Variant-SNP	25	DRR069041	ERR117600.fna
VariantTotal	29	DRR069041	ERR117600.fna
Variant-INS	20	DRR069041	ERR1485312.fna
Variant-MNP	9	DRR069041	ERR1485312.fna
Variant-SNP	1153	DRR069041	ERR1485312.fna
VariantTotal	1380	DRR069041	ERR1485312.fna
Variant-DEL	5	DRR069041	ERR3039944.fna
Variant-INS	1	DRR069041	ERR3039944.fna
Variant-SNP	43	DRR069041	ERR3039944.fna
VariantTotal	49	DRR069041	ERR3039944.fna
Variant-DEL	3	DRR069041	ERR466829.fna
Variant-INS	4	DRR069041	ERR466829.fna
Variant-SNP	28	DRR069041	ERR466829.fna
VariantTotal	35	DRR069041	ERR466829.fna
Variant-DEL	2	DRR069042	DRR069040.fna
Variant-INS	4	DRR069042	DRR069040.fna
Variant-SNP	21	DRR069042	DRR069040.fna
VariantTotal	27	DRR069042	DRR069040.fna
Variant-DEL	3	DRR069042	DRR069076.fna
Variant-INS	2	DRR069042	DRR069076.fna
Variant-SNP	29	DRR069042	DRR069076.fna
VariantTotal	34	DRR069042	DRR069076.fna
Variant-DEL	5	DRR069042	DRR189298.fna
Variant-INS	1	DRR069042	DRR189298.fna
Variant-SNP	38	DRR069042	DRR189298.fna
VariantTotal	44	DRR069042	DRR189298.fna
Variant-INS	9	DRR069042	DRR189307.fna
Variant-MNP	9	DRR069042	DRR189307.fna
Variant-SNP	934	DRR069042	DRR189307.fna
VariantTotal	1134	DRR069042	DRR189307.fna
Variant-DEL	2	DRR069042	DRR335621.fna
Variant-INS	2	DRR069042	DRR335621.fna
Variant-SNP	29	DRR069042	DRR335621.fna
VariantTotal	33	DRR069042	DRR335621.fna
Variant-DEL	4	DRR069042	DRR394995.fna
Variant-INS	3	DRR069042	DRR394995.fna
Variant-SNP	53	DRR069042	DRR394995.fna
VariantTotal	60	DRR069042	DRR394995.fna
Variant-INS	11	DRR069042	ERR018111.fna
Variant-MNP	9	DRR069042	ERR018111.fna
Variant-SNP	943	DRR069042	ERR018111.fna
VariantTotal	1143	DRR069042	ERR018111.fna
Variant-DEL	4	DRR069042	ERR018113.fna
Variant-INS	4	DRR069042	ERR018113.fna
Variant-SNP	57	DRR069042	ERR018113.fna
VariantTotal	69	DRR069042	ERR018113.fna
Variant-COMPLEX	1	DRR069042	ERR018123.fna
Variant-DEL	1	DRR069042	ERR018123.fna
Variant-SNP	40	DRR069042	ERR018123.fna
VariantTotal	42	DRR069042	ERR018123.fna
Variant-DEL	2	DRR069042	ERR051745.fna
Variant-INS	2	DRR069042	ERR051745.fna
Variant-SNP	43	DRR069042	ERR051745.fna
VariantTotal	48	DRR069042	ERR051745.fna
Variant-DEL	1	DRR069042	ERR117600.fna
Variant-INS	1	DRR069042	ERR117600.fna
Variant-SNP	24	DRR069042	ERR117600.fna
VariantTotal	28	DRR069042	ERR117600.fna
Variant-INS	21	DRR069042	ERR1485312.fna
Variant-MNP	9	DRR069042	ERR1485312.fna
Variant-SNP	1150	DRR069042	ERR1485312.fna
VariantTotal	1383	DRR069042	ERR1485312.fna
Variant-DEL	4	DRR069042	ERR3039944.fna
Variant-INS	1	DRR069042	ERR3039944.fna
Variant-SNP	42	DRR069042	ERR3039944.fna
VariantTotal	47	DRR069042	ERR3039944.fna
Variant-DEL	2	DRR069042	ERR466829.fna
Variant-INS	4	DRR069042	ERR466829.fna
Variant-SNP	27	DRR069042	ERR466829.fna
VariantTotal	33	DRR069042	ERR466829.fna
Variant-DEL	4	DRR069043	DRR069040.fna
Variant-INS	5	DRR069043	DRR069040.fna
Variant-SNP	25	DRR069043	DRR069040.fna
VariantTotal	34	DRR069043	DRR069040.fna
Variant-DEL	5	DRR069043	DRR069076.fna
Variant-INS	3	DRR069043	DRR069076.fna
Variant-SNP	33	DRR069043	DRR069076.fna
VariantTotal	41	DRR069043	DRR069076.fna
Variant-DEL	7	DRR069043	DRR189298.fna
Variant-INS	2	DRR069043	DRR189298.fna
Variant-SNP	42	DRR069043	DRR189298.fna
VariantTotal	51	DRR069043	DRR189298.fna
Variant-INS	10	DRR069043	DRR189307.fna
Variant-MNP	10	DRR069043	DRR189307.fna
Variant-SNP	939	DRR069043	DRR189307.fna
VariantTotal	1137	DRR069043	DRR189307.fna
Variant-DEL	4	DRR069043	DRR335621.fna
Variant-INS	3	DRR069043	DRR335621.fna
Variant-SNP	33	DRR069043	DRR335621.fna
VariantTotal	40	DRR069043	DRR335621.fna
Variant-DEL	6	DRR069043	DRR394995.fna
Variant-INS	3	DRR069043	DRR394995.fna
Variant-SNP	58	DRR069043	DRR394995.fna
VariantTotal	67	DRR069043	DRR394995.fna
Variant-INS	11	DRR069043	ERR018111.fna
Variant-MNP	10	DRR069043	ERR018111.fna
Variant-SNP	948	DRR069043	ERR018111.fna
VariantTotal	1145	DRR069043	ERR018111.fna
Variant-DEL	5	DRR069043	ERR018113.fna
Variant-INS	4	DRR069043	ERR018113.fna
Variant-SNP	61	DRR069043	ERR018113.fna
VariantTotal	74	DRR069043	ERR018113.fna
Variant-DEL	3	DRR069043	ERR018123.fna
Variant-INS	1	DRR069043	ERR018123.fna
Variant-SNP	45	DRR069043	ERR018123.fna
VariantTotal	51	DRR069043	ERR018123.fna
Variant-INS	2	DRR069043	ERR051745.fna
Variant-MNP	1	DRR069043	ERR051745.fna
Variant-SNP	47	DRR069043	ERR051745.fna
VariantTotal	54	DRR069043	ERR051745.fna
Variant-DEL	3	DRR069043	ERR117600.fna
Variant-INS	2	DRR069043	ERR117600.fna
Variant-SNP	28	DRR069043	ERR117600.fna
VariantTotal	33	DRR069043	ERR117600.fna
Variant-INS	21	DRR069043	ERR1485312.fna
Variant-MNP	11	DRR069043	ERR1485312.fna
Variant-SNP	1153	DRR069043	ERR1485312.fna
VariantTotal	1383	DRR069043	ERR1485312.fna
Variant-DEL	7	DRR069043	ERR3039944.fna
Variant-INS	2	DRR069043	ERR3039944.fna
Variant-SNP	45	DRR069043	ERR3039944.fna
VariantTotal	54	DRR069043	ERR3039944.fna
Variant-DEL	4	DRR069043	ERR466829.fna
Variant-INS	5	DRR069043	ERR466829.fna
Variant-SNP	31	DRR069043	ERR466829.fna
VariantTotal	40	DRR069043	ERR466829.fna
Variant-DEL	2	DRR069044	DRR069040.fna
Variant-INS	5	DRR069044	DRR069040.fna
Variant-SNP	21	DRR069044	DRR069040.fna
VariantTotal	28	DRR069044	DRR069040.fna
Variant-DEL	3	DRR069044	DRR069076.fna
Variant-INS	3	DRR069044	DRR069076.fna
Variant-SNP	29	DRR069044	DRR069076.fna
VariantTotal	35	DRR069044	DRR069076.fna
Variant-DEL	5	DRR069044	DRR189298.fna
Variant-INS	2	DRR069044	DRR189298.fna
Variant-SNP	38	DRR069044	DRR189298.fna
VariantTotal	45	DRR069044	DRR189298.fna
Variant-INS	10	DRR069044	DRR189307.fna
Variant-MNP	8	DRR069044	DRR189307.fna
Variant-SNP	938	DRR069044	DRR189307.fna
VariantTotal	1140	DRR069044	DRR189307.fna
Variant-DEL	2	DRR069044	DRR335621.fna
Variant-INS	3	DRR069044	DRR335621.fna
Variant-SNP	29	DRR069044	DRR335621.fna
VariantTotal	34	DRR069044	DRR335621.fna
Variant-DEL	4	DRR069044	DRR394995.fna
Variant-INS	4	DRR069044	DRR394995.fna
Variant-SNP	54	DRR069044	DRR394995.fna
VariantTotal	62	DRR069044	DRR394995.fna
Variant-INS	11	DRR069044	ERR018111.fna
Variant-MNP	8	DRR069044	ERR018111.fna
Variant-SNP	948	DRR069044	ERR018111.fna
VariantTotal	1149	DRR069044	ERR018111.fna
Variant-DEL	4	DRR069044	ERR018113.fna
Variant-INS	5	DRR069044	ERR018113.fna
Variant-SNP	57	DRR069044	ERR018113.fna
VariantTotal	69	DRR069044	ERR018113.fna
Variant-DEL	1	DRR069044	ERR018123.fna
Variant-INS	1	DRR069044	ERR018123.fna
Variant-SNP	40	DRR069044	ERR018123.fna
VariantTotal	43	DRR069044	ERR018123.fna
Variant-DEL	2	DRR069044	ERR051745.fna
Variant-INS	2	DRR069044	ERR051745.fna
Variant-SNP	43	DRR069044	ERR051745.fna
VariantTotal	48	DRR069044	ERR051745.fna
Variant-DEL	1	DRR069044	ERR117600.fna
Variant-INS	2	DRR069044	ERR117600.fna
Variant-SNP	24	DRR069044	ERR117600.fna
VariantTotal	29	DRR069044	ERR117600.fna
Variant-INS	21	DRR069044	ERR1485312.fna
Variant-MNP	8	DRR069044	ERR1485312.fna
Variant-SNP	1154	DRR069044	ERR1485312.fna
VariantTotal	1389	DRR069044	ERR1485312.fna
Variant-DEL	4	DRR069044	ERR3039944.fna
Variant-INS	2	DRR069044	ERR3039944.fna
Variant-SNP	41	DRR069044	ERR3039944.fna
VariantTotal	47	DRR069044	ERR3039944.fna
Variant-DEL	2	DRR069044	ERR466829.fna
Variant-INS	5	DRR069044	ERR466829.fna
Variant-SNP	27	DRR069044	ERR466829.fna
VariantTotal	34	DRR069044	ERR466829.fna
Variant-DEL	3	DRR069045	DRR069040.fna
Variant-INS	4	DRR069045	DRR069040.fna
Variant-SNP	24	DRR069045	DRR069040.fna
VariantTotal	31	DRR069045	DRR069040.fna
Variant-DEL	4	DRR069045	DRR069076.fna
Variant-INS	2	DRR069045	DRR069076.fna
Variant-SNP	32	DRR069045	DRR069076.fna
VariantTotal	38	DRR069045	DRR069076.fna
Variant-DEL	6	DRR069045	DRR189298.fna
Variant-INS	1	DRR069045	DRR189298.fna
Variant-SNP	41	DRR069045	DRR189298.fna
VariantTotal	48	DRR069045	DRR189298.fna
Variant-INS	9	DRR069045	DRR189307.fna
Variant-MNP	12	DRR069045	DRR189307.fna
Variant-SNP	938	DRR069045	DRR189307.fna
VariantTotal	1133	DRR069045	DRR189307.fna
Variant-DEL	3	DRR069045	DRR335621.fna
Variant-INS	2	DRR069045	DRR335621.fna
Variant-SNP	32	DRR069045	DRR335621.fna
VariantTotal	37	DRR069045	DRR335621.fna
Variant-DEL	5	DRR069045	DRR394995.fna
Variant-INS	3	DRR069045	DRR394995.fna
Variant-SNP	56	DRR069045	DRR394995.fna
VariantTotal	64	DRR069045	DRR394995.fna
Variant-INS	10	DRR069045	ERR018111.fna
Variant-MNP	12	DRR069045	ERR018111.fna
Variant-SNP	948	DRR069045	ERR018111.fna
VariantTotal	1142	DRR069045	ERR018111.fna
Variant-DEL	5	DRR069045	ERR018113.fna
Variant-INS	5	DRR069045	ERR018113.fna
Variant-SNP	59	DRR069045	ERR018113.fna
VariantTotal	73	DRR069045	ERR018113.fna
Variant-COMPLEX	1	DRR069045	ERR018123.fna
Variant-DEL	2	DRR069045	ERR018123.fna
Variant-SNP	43	DRR069045	ERR018123.fna
VariantTotal	46	DRR069045	ERR018123.fna
Variant-DEL	3	DRR069045	ERR051745.fna
Variant-INS	1	DRR069045	ERR051745.fna
Variant-SNP	46	DRR069045	ERR051745.fna
VariantTotal	51	DRR069045	ERR051745.fna
Variant-DEL	2	DRR069045	ERR117600.fna
Variant-INS	1	DRR069045	ERR117600.fna
Variant-SNP	27	DRR069045	ERR117600.fna
VariantTotal	32	DRR069045	ERR117600.fna
Variant-INS	21	DRR069045	ERR1485312.fna
Variant-MNP	12	DRR069045	ERR1485312.fna
Variant-SNP	1154	DRR069045	ERR1485312.fna
VariantTotal	1382	DRR069045	ERR1485312.fna
Variant-DEL	5	DRR069045	ERR3039944.fna
Variant-INS	1	DRR069045	ERR3039944.fna
Variant-SNP	44	DRR069045	ERR3039944.fna
VariantTotal	50	DRR069045	ERR3039944.fna
Variant-DEL	3	DRR069045	ERR466829.fna
Variant-INS	4	DRR069045	ERR466829.fna
Variant-SNP	30	DRR069045	ERR466829.fna
VariantTotal	37	DRR069045	ERR466829.fna
Variant-DEL	3	DRR069046	DRR069040.fna
Variant-INS	4	DRR069046	DRR069040.fna
Variant-SNP	24	DRR069046	DRR069040.fna
VariantTotal	31	DRR069046	DRR069040.fna
Variant-DEL	4	DRR069046	DRR069076.fna
Variant-INS	2	DRR069046	DRR069076.fna
Variant-SNP	32	DRR069046	DRR069076.fna
VariantTotal	38	DRR069046	DRR069076.fna
Variant-DEL	6	DRR069046	DRR189298.fna
Variant-INS	1	DRR069046	DRR189298.fna
Variant-SNP	41	DRR069046	DRR189298.fna
VariantTotal	48	DRR069046	DRR189298.fna
Variant-INS	10	DRR069046	DRR189307.fna
Variant-MNP	12	DRR069046	DRR189307.fna
Variant-SNP	937	DRR069046	DRR189307.fna
VariantTotal	1133	DRR069046	DRR189307.fna
Variant-DEL	3	DRR069046	DRR335621.fna
Variant-INS	2	DRR069046	DRR335621.fna
Variant-SNP	32	DRR069046	DRR335621.fna
VariantTotal	37	DRR069046	DRR335621.fna
Variant-DEL	5	DRR069046	DRR394995.fna
Variant-INS	4	DRR069046	DRR394995.fna
Variant-SNP	56	DRR069046	DRR394995.fna
VariantTotal	65	DRR069046	DRR394995.fna
Variant-INS	11	DRR069046	ERR018111.fna
Variant-MNP	12	DRR069046	ERR018111.fna
Variant-SNP	946	DRR069046	ERR018111.fna
VariantTotal	1141	DRR069046	ERR018111.fna
Variant-DEL	5	DRR069046	ERR018113.fna
Variant-INS	4	DRR069046	ERR018113.fna
Variant-SNP	60	DRR069046	ERR018113.fna
VariantTotal	73	DRR069046	ERR018113.fna
Variant-COMPLEX	1	DRR069046	ERR018123.fna
Variant-DEL	2	DRR069046	ERR018123.fna
Variant-SNP	43	DRR069046	ERR018123.fna
VariantTotal	46	DRR069046	ERR018123.fna
Variant-INS	2	DRR069046	ERR051745.fna
Variant-MNP	1	DRR069046	ERR051745.fna
Variant-SNP	46	DRR069046	ERR051745.fna
VariantTotal	53	DRR069046	ERR051745.fna
Variant-DEL	2	DRR069046	ERR117600.fna
Variant-INS	1	DRR069046	ERR117600.fna
Variant-SNP	27	DRR069046	ERR117600.fna
VariantTotal	31	DRR069046	ERR117600.fna
Variant-INS	21	DRR069046	ERR1485312.fna
Variant-MNP	13	DRR069046	ERR1485312.fna
Variant-SNP	1153	DRR069046	ERR1485312.fna
VariantTotal	1381	DRR069046	ERR1485312.fna
Variant-DEL	5	DRR069046	ERR3039944.fna
Variant-INS	1	DRR069046	ERR3039944.fna
Variant-SNP	45	DRR069046	ERR3039944.fna
VariantTotal	51	DRR069046	ERR3039944.fna
Variant-DEL	3	DRR069046	ERR466829.fna
Variant-INS	4	DRR069046	ERR466829.fna
Variant-SNP	30	DRR069046	ERR466829.fna
VariantTotal	37	DRR069046	ERR466829.fna
Variant-DEL	2	DRR069047	DRR069040.fna
Variant-INS	4	DRR069047	DRR069040.fna
Variant-SNP	26	DRR069047	DRR069040.fna
VariantTotal	32	DRR069047	DRR069040.fna
Variant-DEL	3	DRR069047	DRR069076.fna
Variant-INS	2	DRR069047	DRR069076.fna
Variant-SNP	34	DRR069047	DRR069076.fna
VariantTotal	39	DRR069047	DRR069076.fna
Variant-DEL	5	DRR069047	DRR189298.fna
Variant-INS	1	DRR069047	DRR189298.fna
Variant-SNP	43	DRR069047	DRR189298.fna
VariantTotal	49	DRR069047	DRR189298.fna
Variant-INS	9	DRR069047	DRR189307.fna
Variant-MNP	11	DRR069047	DRR189307.fna
Variant-SNP	941	DRR069047	DRR189307.fna
VariantTotal	1142	DRR069047	DRR189307.fna
Variant-DEL	2	DRR069047	DRR335621.fna
Variant-INS	2	DRR069047	DRR335621.fna
Variant-SNP	34	DRR069047	DRR335621.fna
VariantTotal	38	DRR069047	DRR335621.fna
Variant-DEL	4	DRR069047	DRR394995.fna
Variant-INS	3	DRR069047	DRR394995.fna
Variant-SNP	59	DRR069047	DRR394995.fna
VariantTotal	66	DRR069047	DRR394995.fna
Variant-INS	10	DRR069047	ERR018111.fna
Variant-MNP	11	DRR069047	ERR018111.fna
Variant-SNP	950	DRR069047	ERR018111.fna
VariantTotal	1150	DRR069047	ERR018111.fna
Variant-DEL	4	DRR069047	ERR018113.fna
Variant-INS	5	DRR069047	ERR018113.fna
Variant-SNP	61	DRR069047	ERR018113.fna
VariantTotal	74	DRR069047	ERR018113.fna
Variant-COMPLEX	1	DRR069047	ERR018123.fna
Variant-DEL	1	DRR069047	ERR018123.fna
Variant-SNP	44	DRR069047	ERR018123.fna
VariantTotal	46	DRR069047	ERR018123.fna
Variant-DEL	2	DRR069047	ERR051745.fna
Variant-INS	1	DRR069047	ERR051745.fna
Variant-SNP	48	DRR069047	ERR051745.fna
VariantTotal	52	DRR069047	ERR051745.fna
Variant-DEL	1	DRR069047	ERR117600.fna
Variant-INS	1	DRR069047	ERR117600.fna
Variant-SNP	29	DRR069047	ERR117600.fna
VariantTotal	33	DRR069047	ERR117600.fna
Variant-INS	20	DRR069047	ERR1485312.fna
Variant-MNP	11	DRR069047	ERR1485312.fna
Variant-SNP	1157	DRR069047	ERR1485312.fna
VariantTotal	1390	DRR069047	ERR1485312.fna
Variant-DEL	4	DRR069047	ERR3039944.fna
Variant-INS	1	DRR069047	ERR3039944.fna
Variant-SNP	47	DRR069047	ERR3039944.fna
VariantTotal	52	DRR069047	ERR3039944.fna
Variant-DEL	2	DRR069047	ERR466829.fna
Variant-INS	4	DRR069047	ERR466829.fna
Variant-SNP	32	DRR069047	ERR466829.fna
VariantTotal	38	DRR069047	ERR466829.fna
Variant-DEL	3	DRR069048	DRR069040.fna
Variant-INS	5	DRR069048	DRR069040.fna
Variant-SNP	23	DRR069048	DRR069040.fna
VariantTotal	31	DRR069048	DRR069040.fna
Variant-DEL	4	DRR069048	DRR069076.fna
Variant-INS	3	DRR069048	DRR069076.fna
Variant-SNP	31	DRR069048	DRR069076.fna
VariantTotal	38	DRR069048	DRR069076.fna
Variant-DEL	6	DRR069048	DRR189298.fna
Variant-INS	2	DRR069048	DRR189298.fna
Variant-SNP	40	DRR069048	DRR189298.fna
VariantTotal	48	DRR069048	DRR189298.fna
Variant-INS	10	DRR069048	DRR189307.fna
Variant-MNP	12	DRR069048	DRR189307.fna
Variant-SNP	941	DRR069048	DRR189307.fna
VariantTotal	1143	DRR069048	DRR189307.fna
Variant-DEL	3	DRR069048	DRR335621.fna
Variant-INS	3	DRR069048	DRR335621.fna
Variant-SNP	31	DRR069048	DRR335621.fna
VariantTotal	37	DRR069048	DRR335621.fna
Variant-DEL	5	DRR069048	DRR394995.fna
Variant-INS	4	DRR069048	DRR394995.fna
Variant-SNP	55	DRR069048	DRR394995.fna
VariantTotal	64	DRR069048	DRR394995.fna
Variant-INS	11	DRR069048	ERR018111.fna
Variant-MNP	12	DRR069048	ERR018111.fna
Variant-SNP	951	DRR069048	ERR018111.fna
VariantTotal	1152	DRR069048	ERR018111.fna
Variant-INS	5	DRR069048	ERR018113.fna
Variant-MNP	1	DRR069048	ERR018113.fna
Variant-SNP	59	DRR069048	ERR018113.fna
VariantTotal	73	DRR069048	ERR018113.fna
Variant-DEL	2	DRR069048	ERR018123.fna
Variant-INS	1	DRR069048	ERR018123.fna
Variant-SNP	42	DRR069048	ERR018123.fna
VariantTotal	46	DRR069048	ERR018123.fna
Variant-DEL	3	DRR069048	ERR051745.fna
Variant-INS	2	DRR069048	ERR051745.fna
Variant-SNP	45	DRR069048	ERR051745.fna
VariantTotal	51	DRR069048	ERR051745.fna
Variant-DEL	2	DRR069048	ERR117600.fna
Variant-INS	2	DRR069048	ERR117600.fna
Variant-SNP	26	DRR069048	ERR117600.fna
VariantTotal	32	DRR069048	ERR117600.fna
Variant-INS	22	DRR069048	ERR1485312.fna
Variant-MNP	12	DRR069048	ERR1485312.fna
Variant-SNP	1157	DRR069048	ERR1485312.fna
VariantTotal	1392	DRR069048	ERR1485312.fna
Variant-DEL	5	DRR069048	ERR3039944.fna
Variant-INS	2	DRR069048	ERR3039944.fna
Variant-SNP	43	DRR069048	ERR3039944.fna
VariantTotal	50	DRR069048	ERR3039944.fna
Variant-DEL	3	DRR069048	ERR466829.fna
Variant-INS	5	DRR069048	ERR466829.fna
Variant-SNP	29	DRR069048	ERR466829.fna
VariantTotal	37	DRR069048	ERR466829.fna
Variant-INS	9	DRR069049	DRR069040.fna
Variant-MNP	16	DRR069049	DRR069040.fna
Variant-SNP	948	DRR069049	DRR069040.fna
VariantTotal	1146	DRR069049	DRR069040.fna
Variant-INS	7	DRR069049	DRR069076.fna
Variant-MNP	16	DRR069049	DRR069076.fna
Variant-SNP	956	DRR069049	DRR069076.fna
VariantTotal	1153	DRR069049	DRR069076.fna
Variant-INS	6	DRR069049	DRR189298.fna
Variant-MNP	16	DRR069049	DRR189298.fna
Variant-SNP	965	DRR069049	DRR189298.fna
VariantTotal	1162	DRR069049	DRR189298.fna
Variant-DEL	4	DRR069049	DRR189307.fna
Variant-INS	2	DRR069049	DRR189307.fna
Variant-SNP	25	DRR069049	DRR189307.fna
VariantTotal	31	DRR069049	DRR189307.fna
Variant-INS	7	DRR069049	DRR335621.fna
Variant-MNP	16	DRR069049	DRR335621.fna
Variant-SNP	946	DRR069049	DRR335621.fna
VariantTotal	1142	DRR069049	DRR335621.fna
Variant-INS	8	DRR069049	DRR394995.fna
Variant-MNP	16	DRR069049	DRR394995.fna
Variant-SNP	980	DRR069049	DRR394995.fna
VariantTotal	1179	DRR069049	DRR394995.fna
Variant-DEL	3	DRR069049	ERR018111.fna
Variant-INS	3	DRR069049	ERR018111.fna
Variant-SNP	37	DRR069049	ERR018111.fna
VariantTotal	43	DRR069049	ERR018111.fna
Variant-INS	4	DRR069049	ERR018113.fna
Variant-MNP	16	DRR069049	ERR018113.fna
Variant-SNP	928	DRR069049	ERR018113.fna
VariantTotal	1118	DRR069049	ERR018113.fna
Variant-INS	6	DRR069049	ERR018123.fna
Variant-MNP	16	DRR069049	ERR018123.fna
Variant-SNP	954	DRR069049	ERR018123.fna
VariantTotal	1148	DRR069049	ERR018123.fna
Variant-INS	5	DRR069049	ERR051745.fna
Variant-MNP	16	DRR069049	ERR051745.fna
Variant-SNP	953	DRR069049	ERR051745.fna
VariantTotal	1148	DRR069049	ERR051745.fna
Variant-INS	7	DRR069049	ERR117600.fna
Variant-MNP	16	DRR069049	ERR117600.fna
Variant-SNP	950	DRR069049	ERR117600.fna
VariantTotal	1148	DRR069049	ERR117600.fna
Variant-DEL	23	DRR069049	ERR1485312.fna
Variant-INS	14	DRR069049	ERR1485312.fna
Variant-SNP	248	DRR069049	ERR1485312.fna
VariantTotal	285	DRR069049	ERR1485312.fna
Variant-INS	7	DRR069049	ERR3039944.fna
Variant-MNP	16	DRR069049	ERR3039944.fna
Variant-SNP	969	DRR069049	ERR3039944.fna
VariantTotal	1168	DRR069049	ERR3039944.fna
Variant-INS	9	DRR069049	ERR466829.fna
Variant-MNP	14	DRR069049	ERR466829.fna
Variant-SNP	889	DRR069049	ERR466829.fna
VariantTotal	1066	DRR069049	ERR466829.fna
Variant-DEL	4	DRR069050	DRR069040.fna
Variant-INS	6	DRR069050	DRR069040.fna
Variant-SNP	27	DRR069050	DRR069040.fna
VariantTotal	37	DRR069050	DRR069040.fna
Variant-DEL	6	DRR069050	DRR069076.fna
Variant-INS	4	DRR069050	DRR069076.fna
Variant-SNP	19	DRR069050	DRR069076.fna
VariantTotal	29	DRR069050	DRR069076.fna
Variant-DEL	6	DRR069050	DRR189298.fna
Variant-INS	3	DRR069050	DRR189298.fna
Variant-SNP	27	DRR069050	DRR189298.fna
VariantTotal	36	DRR069050	DRR189298.fna
Variant-INS	12	DRR069050	DRR189307.fna
Variant-MNP	9	DRR069050	DRR189307.fna
Variant-SNP	943	DRR069050	DRR189307.fna
VariantTotal	1145	DRR069050	DRR189307.fna
Variant-DEL	5	DRR069050	DRR335621.fna
Variant-INS	5	DRR069050	DRR335621.fna
Variant-SNP	37	DRR069050	DRR335621.fna
VariantTotal	47	DRR069050	DRR335621.fna
Variant-DEL	5	DRR069050	DRR394995.fna
Variant-INS	5	DRR069050	DRR394995.fna
Variant-SNP	44	DRR069050	DRR394995.fna
VariantTotal	54	DRR069050	DRR394995.fna
Variant-INS	13	DRR069050	ERR018111.fna
Variant-MNP	9	DRR069050	ERR018111.fna
Variant-SNP	953	DRR069050	ERR018111.fna
VariantTotal	1153	DRR069050	ERR018111.fna
Variant-DEL	6	DRR069050	ERR018113.fna
Variant-INS	7	DRR069050	ERR018113.fna
Variant-SNP	62	DRR069050	ERR018113.fna
VariantTotal	79	DRR069050	ERR018113.fna
Variant-DEL	2	DRR069050	ERR018123.fna
Variant-INS	3	DRR069050	ERR018123.fna
Variant-SNP	47	DRR069050	ERR018123.fna
VariantTotal	53	DRR069050	ERR018123.fna
Variant-DEL	5	DRR069050	ERR051745.fna
Variant-INS	4	DRR069050	ERR051745.fna
Variant-SNP	50	DRR069050	ERR051745.fna
VariantTotal	60	DRR069050	ERR051745.fna
Variant-DEL	5	DRR069050	ERR117600.fna
Variant-INS	6	DRR069050	ERR117600.fna
Variant-SNP	29	DRR069050	ERR117600.fna
VariantTotal	42	DRR069050	ERR117600.fna
Variant-INS	23	DRR069050	ERR1485312.fna
Variant-MNP	9	DRR069050	ERR1485312.fna
Variant-SNP	1159	DRR069050	ERR1485312.fna
VariantTotal	1393	DRR069050	ERR1485312.fna
Variant-DEL	6	DRR069050	ERR3039944.fna
Variant-INS	3	DRR069050	ERR3039944.fna
Variant-SNP	32	DRR069050	ERR3039944.fna
VariantTotal	41	DRR069050	ERR3039944.fna
Variant-DEL	2	DRR069050	ERR466829.fna
Variant-INS	4	DRR069050	ERR466829.fna
Variant-SNP	16	DRR069050	ERR466829.fna
VariantTotal	22	DRR069050	ERR466829.fna
Variant-DEL	5	DRR069051	DRR069040.fna
Variant-INS	6	DRR069051	DRR069040.fna
Variant-SNP	27	DRR069051	DRR069040.fna
VariantTotal	38	DRR069051	DRR069040.fna
Variant-DEL	6	DRR069051	DRR069076.fna
Variant-INS	3	DRR069051	DRR069076.fna
Variant-SNP	19	DRR069051	DRR069076.fna
VariantTotal	28	DRR069051	DRR069076.fna
Variant-DEL	6	DRR069051	DRR189298.fna
Variant-INS	2	DRR069051	DRR189298.fna
Variant-SNP	27	DRR069051	DRR189298.fna
VariantTotal	35	DRR069051	DRR189298.fna
Variant-INS	11	DRR069051	DRR189307.fna
Variant-MNP	11	DRR069051	DRR189307.fna
Variant-SNP	942	DRR069051	DRR189307.fna
VariantTotal	1142	DRR069051	DRR189307.fna
Variant-DEL	5	DRR069051	DRR335621.fna
Variant-INS	4	DRR069051	DRR335621.fna
Variant-SNP	37	DRR069051	DRR335621.fna
VariantTotal	46	DRR069051	DRR335621.fna
Variant-DEL	6	DRR069051	DRR394995.fna
Variant-INS	4	DRR069051	DRR394995.fna
Variant-SNP	44	DRR069051	DRR394995.fna
VariantTotal	54	DRR069051	DRR394995.fna
Variant-INS	12	DRR069051	ERR018111.fna
Variant-MNP	11	DRR069051	ERR018111.fna
Variant-SNP	952	DRR069051	ERR018111.fna
VariantTotal	1150	DRR069051	ERR018111.fna
Variant-DEL	6	DRR069051	ERR018113.fna
Variant-INS	6	DRR069051	ERR018113.fna
Variant-SNP	62	DRR069051	ERR018113.fna
VariantTotal	78	DRR069051	ERR018113.fna
Variant-DEL	3	DRR069051	ERR018123.fna
Variant-INS	2	DRR069051	ERR018123.fna
Variant-SNP	47	DRR069051	ERR018123.fna
VariantTotal	53	DRR069051	ERR018123.fna
Variant-INS	3	DRR069051	ERR051745.fna
Variant-MNP	1	DRR069051	ERR051745.fna
Variant-SNP	50	DRR069051	ERR051745.fna
VariantTotal	59	DRR069051	ERR051745.fna
Variant-DEL	5	DRR069051	ERR117600.fna
Variant-INS	4	DRR069051	ERR117600.fna
Variant-SNP	29	DRR069051	ERR117600.fna
VariantTotal	40	DRR069051	ERR117600.fna
Variant-INS	21	DRR069051	ERR1485312.fna
Variant-MNP	11	DRR069051	ERR1485312.fna
Variant-SNP	1158	DRR069051	ERR1485312.fna
VariantTotal	1389	DRR069051	ERR1485312.fna
Variant-DEL	6	DRR069051	ERR3039944.fna
Variant-INS	2	DRR069051	ERR3039944.fna
Variant-SNP	32	DRR069051	ERR3039944.fna
VariantTotal	40	DRR069051	ERR3039944.fna
Variant-DEL	3	DRR069051	ERR466829.fna
Variant-INS	4	DRR069051	ERR466829.fna
Variant-SNP	16	DRR069051	ERR466829.fna
VariantTotal	23	DRR069051	ERR466829.fna
Variant-DEL	5	DRR069052	DRR069040.fna
Variant-INS	6	DRR069052	DRR069040.fna
Variant-SNP	27	DRR069052	DRR069040.fna
VariantTotal	39	DRR069052	DRR069040.fna
Variant-DEL	5	DRR069052	DRR069076.fna
Variant-INS	5	DRR069052	DRR069076.fna
Variant-SNP	19	DRR069052	DRR069076.fna
VariantTotal	30	DRR069052	DRR069076.fna
Variant-DEL	6	DRR069052	DRR189298.fna
Variant-INS	4	DRR069052	DRR189298.fna
Variant-SNP	27	DRR069052	DRR189298.fna
VariantTotal	38	DRR069052	DRR189298.fna
Variant-INS	12	DRR069052	DRR189307.fna
Variant-MNP	21	DRR069052	DRR189307.fna
Variant-SNP	941	DRR069052	DRR189307.fna
VariantTotal	1150	DRR069052	DRR189307.fna
Variant-DEL	5	DRR069052	DRR335621.fna
Variant-INS	5	DRR069052	DRR335621.fna
Variant-SNP	37	DRR069052	DRR335621.fna
VariantTotal	48	DRR069052	DRR335621.fna
Variant-DEL	5	DRR069052	DRR394995.fna
Variant-INS	6	DRR069052	DRR394995.fna
Variant-SNP	44	DRR069052	DRR394995.fna
VariantTotal	56	DRR069052	DRR394995.fna
Variant-INS	14	DRR069052	ERR018111.fna
Variant-MNP	21	DRR069052	ERR018111.fna
Variant-SNP	952	DRR069052	ERR018111.fna
VariantTotal	1160	DRR069052	ERR018111.fna
Variant-DEL	6	DRR069052	ERR018113.fna
Variant-INS	8	DRR069052	ERR018113.fna
Variant-SNP	56	DRR069052	ERR018113.fna
VariantTotal	71	DRR069052	ERR018113.fna
Variant-DEL	2	DRR069052	ERR018123.fna
Variant-INS	4	DRR069052	ERR018123.fna
Variant-SNP	49	DRR069052	ERR018123.fna
VariantTotal	57	DRR069052	ERR018123.fna
Variant-INS	5	DRR069052	ERR051745.fna
Variant-MNP	1	DRR069052	ERR051745.fna
Variant-SNP	49	DRR069052	ERR051745.fna
VariantTotal	60	DRR069052	ERR051745.fna
Variant-DEL	4	DRR069052	ERR117600.fna
Variant-INS	6	DRR069052	ERR117600.fna
Variant-SNP	30	DRR069052	ERR117600.fna
VariantTotal	42	DRR069052	ERR117600.fna
Variant-INS	22	DRR069052	ERR1485312.fna
Variant-MNP	22	DRR069052	ERR1485312.fna
Variant-SNP	1160	DRR069052	ERR1485312.fna
VariantTotal	1400	DRR069052	ERR1485312.fna
Variant-DEL	7	DRR069052	ERR3039944.fna
Variant-INS	4	DRR069052	ERR3039944.fna
Variant-SNP	34	DRR069052	ERR3039944.fna
VariantTotal	46	DRR069052	ERR3039944.fna
Variant-DEL	3	DRR069052	ERR466829.fna
Variant-INS	5	DRR069052	ERR466829.fna
Variant-SNP	16	DRR069052	ERR466829.fna
VariantTotal	25	DRR069052	ERR466829.fna
Variant-DEL	2	DRR069053	DRR069040.fna
Variant-INS	7	DRR069053	DRR069040.fna
Variant-SNP	28	DRR069053	DRR069040.fna
VariantTotal	38	DRR069053	DRR069040.fna
Variant-DEL	3	DRR069053	DRR069076.fna
Variant-INS	5	DRR069053	DRR069076.fna
Variant-SNP	20	DRR069053	DRR069076.fna
VariantTotal	29	DRR069053	DRR069076.fna
Variant-DEL	5	DRR069053	DRR189298.fna
Variant-INS	4	DRR069053	DRR189298.fna
Variant-SNP	28	DRR069053	DRR189298.fna
VariantTotal	38	DRR069053	DRR189298.fna
Variant-INS	11	DRR069053	DRR189307.fna
Variant-MNP	20	DRR069053	DRR189307.fna
Variant-SNP	944	DRR069053	DRR189307.fna
VariantTotal	1150	DRR069053	DRR189307.fna
Variant-DEL	4	DRR069053	DRR335621.fna
Variant-INS	5	DRR069053	DRR335621.fna
Variant-SNP	38	DRR069053	DRR335621.fna
VariantTotal	48	DRR069053	DRR335621.fna
Variant-DEL	3	DRR069053	DRR394995.fna
Variant-INS	6	DRR069053	DRR394995.fna
Variant-SNP	44	DRR069053	DRR394995.fna
VariantTotal	54	DRR069053	DRR394995.fna
Variant-INS	14	DRR069053	ERR018111.fna
Variant-MNP	20	DRR069053	ERR018111.fna
Variant-SNP	953	DRR069053	ERR018111.fna
VariantTotal	1159	DRR069053	ERR018111.fna
Variant-DEL	4	DRR069053	ERR018113.fna
Variant-INS	8	DRR069053	ERR018113.fna
Variant-SNP	56	DRR069053	ERR018113.fna
VariantTotal	69	DRR069053	ERR018113.fna
Variant-DEL	1	DRR069053	ERR018123.fna
Variant-INS	4	DRR069053	ERR018123.fna
Variant-SNP	50	DRR069053	ERR018123.fna
VariantTotal	57	DRR069053	ERR018123.fna
Variant-DEL	3	DRR069053	ERR051745.fna
Variant-INS	4	DRR069053	ERR051745.fna
Variant-SNP	50	DRR069053	ERR051745.fna
VariantTotal	58	DRR069053	ERR051745.fna
Variant-DEL	3	DRR069053	ERR117600.fna
Variant-INS	6	DRR069053	ERR117600.fna
Variant-SNP	31	DRR069053	ERR117600.fna
VariantTotal	42	DRR069053	ERR117600.fna
Variant-INS	23	DRR069053	ERR1485312.fna
Variant-MNP	22	DRR069053	ERR1485312.fna
Variant-SNP	1160	DRR069053	ERR1485312.fna
VariantTotal	1400	DRR069053	ERR1485312.fna
Variant-DEL	6	DRR069053	ERR3039944.fna
Variant-INS	4	DRR069053	ERR3039944.fna
Variant-SNP	34	DRR069053	ERR3039944.fna
VariantTotal	45	DRR069053	ERR3039944.fna
Variant-COMPLEX	1	DRR069053	ERR466829.fna
Variant-INS	6	DRR069053	ERR466829.fna
Variant-SNP	17	DRR069053	ERR466829.fna
VariantTotal	24	DRR069053	ERR466829.fna
Variant-DEL	2	DRR069054	DRR069040.fna
Variant-INS	5	DRR069054	DRR069040.fna
Variant-SNP	22	DRR069054	DRR069040.fna
VariantTotal	29	DRR069054	DRR069040.fna
Variant-DEL	2	DRR069054	DRR069076.fna
Variant-INS	3	DRR069054	DRR069076.fna
Variant-SNP	10	DRR069054	DRR069076.fna
VariantTotal	15	DRR069054	DRR069076.fna
Variant-DEL	4	DRR069054	DRR189298.fna
Variant-INS	2	DRR069054	DRR189298.fna
Variant-SNP	19	DRR069054	DRR189298.fna
VariantTotal	25	DRR069054	DRR189298.fna
Variant-INS	11	DRR069054	DRR189307.fna
Variant-MNP	20	DRR069054	DRR189307.fna
Variant-SNP	941	DRR069054	DRR189307.fna
VariantTotal	1147	DRR069054	DRR189307.fna
Variant-DEL	2	DRR069054	DRR335621.fna
Variant-INS	3	DRR069054	DRR335621.fna
Variant-SNP	32	DRR069054	DRR335621.fna
VariantTotal	37	DRR069054	DRR335621.fna
Variant-DEL	3	DRR069054	DRR394995.fna
Variant-INS	5	DRR069054	DRR394995.fna
Variant-SNP	35	DRR069054	DRR394995.fna
VariantTotal	43	DRR069054	DRR394995.fna
Variant-INS	14	DRR069054	ERR018111.fna
Variant-MNP	20	DRR069054	ERR018111.fna
Variant-SNP	951	DRR069054	ERR018111.fna
VariantTotal	1157	DRR069054	ERR018111.fna
Variant-DEL	3	DRR069054	ERR018113.fna
Variant-INS	6	DRR069054	ERR018113.fna
Variant-SNP	55	DRR069054	ERR018113.fna
VariantTotal	66	DRR069054	ERR018113.fna
Variant-COMPLEX	2	DRR069054	ERR018123.fna
Variant-INS	2	DRR069054	ERR018123.fna
Variant-SNP	46	DRR069054	ERR018123.fna
VariantTotal	50	DRR069054	ERR018123.fna
Variant-INS	4	DRR069054	ERR051745.fna
Variant-MNP	1	DRR069054	ERR051745.fna
Variant-SNP	46	DRR069054	ERR051745.fna
VariantTotal	54	DRR069054	ERR051745.fna
Variant-DEL	1	DRR069054	ERR117600.fna
Variant-INS	5	DRR069054	ERR117600.fna
Variant-SNP	27	DRR069054	ERR117600.fna
VariantTotal	35	DRR069054	ERR117600.fna
Variant-INS	22	DRR069054	ERR1485312.fna
Variant-MNP	20	DRR069054	ERR1485312.fna
Variant-SNP	1157	DRR069054	ERR1485312.fna
VariantTotal	1395	DRR069054	ERR1485312.fna
Variant-DEL	4	DRR069054	ERR3039944.fna
Variant-INS	2	DRR069054	ERR3039944.fna
Variant-SNP	23	DRR069054	ERR3039944.fna
VariantTotal	29	DRR069054	ERR3039944.fna
Variant-DEL	1	DRR069054	ERR466829.fna
Variant-INS	5	DRR069054	ERR466829.fna
Variant-SNP	13	DRR069054	ERR466829.fna
VariantTotal	19	DRR069054	ERR466829.fna
Variant-DEL	2	DRR069055	DRR069040.fna
Variant-INS	6	DRR069055	DRR069040.fna
Variant-SNP	30	DRR069055	DRR069040.fna
VariantTotal	38	DRR069055	DRR069040.fna
Variant-DEL	4	DRR069055	DRR069076.fna
Variant-INS	5	DRR069055	DRR069076.fna
Variant-SNP	22	DRR069055	DRR069076.fna
VariantTotal	31	DRR069055	DRR069076.fna
Variant-DEL	5	DRR069055	DRR189298.fna
Variant-INS	4	DRR069055	DRR189298.fna
Variant-SNP	30	DRR069055	DRR189298.fna
VariantTotal	39	DRR069055	DRR189298.fna
Variant-INS	9	DRR069055	DRR189307.fna
Variant-MNP	21	DRR069055	DRR189307.fna
Variant-SNP	948	DRR069055	DRR189307.fna
VariantTotal	1151	DRR069055	DRR189307.fna
Variant-DEL	4	DRR069055	DRR335621.fna
Variant-INS	4	DRR069055	DRR335621.fna
Variant-SNP	40	DRR069055	DRR335621.fna
VariantTotal	48	DRR069055	DRR335621.fna
Variant-DEL	3	DRR069055	DRR394995.fna
Variant-INS	5	DRR069055	DRR394995.fna
Variant-SNP	47	DRR069055	DRR394995.fna
VariantTotal	55	DRR069055	DRR394995.fna
Variant-INS	12	DRR069055	ERR018111.fna
Variant-MNP	21	DRR069055	ERR018111.fna
Variant-SNP	957	DRR069055	ERR018111.fna
VariantTotal	1160	DRR069055	ERR018111.fna
Variant-DEL	4	DRR069055	ERR018113.fna
Variant-INS	6	DRR069055	ERR018113.fna
Variant-SNP	58	DRR069055	ERR018113.fna
VariantTotal	69	DRR069055	ERR018113.fna
Variant-DEL	1	DRR069055	ERR018123.fna
Variant-INS	3	DRR069055	ERR018123.fna
Variant-SNP	52	DRR069055	ERR018123.fna
VariantTotal	58	DRR069055	ERR018123.fna
Variant-INS	5	DRR069055	ERR051745.fna
Variant-MNP	1	DRR069055	ERR051745.fna
Variant-SNP	52	DRR069055	ERR051745.fna
VariantTotal	61	DRR069055	ERR051745.fna
Variant-DEL	3	DRR069055	ERR117600.fna
Variant-INS	6	DRR069055	ERR117600.fna
Variant-SNP	33	DRR069055	ERR117600.fna
VariantTotal	44	DRR069055	ERR117600.fna
Variant-INS	20	DRR069055	ERR1485312.fna
Variant-MNP	21	DRR069055	ERR1485312.fna
Variant-SNP	1164	DRR069055	ERR1485312.fna
VariantTotal	1399	DRR069055	ERR1485312.fna
Variant-DEL	6	DRR069055	ERR3039944.fna
Variant-INS	3	DRR069055	ERR3039944.fna
Variant-SNP	35	DRR069055	ERR3039944.fna
VariantTotal	44	DRR069055	ERR3039944.fna
##Software	snippy 4.6.0	DRR069055	ERR466829.fna
Variant-INS	5	DRR069055	ERR466829.fna
Variant-SNP	19	DRR069055	ERR466829.fna
VariantTotal	24	DRR069055	ERR466829.fna
Variant-DEL	3	DRR069056	DRR069040.fna
Variant-INS	6	DRR069056	DRR069040.fna
Variant-SNP	30	DRR069056	DRR069040.fna
VariantTotal	40	DRR069056	DRR069040.fna
Variant-DEL	4	DRR069056	DRR069076.fna
Variant-INS	4	DRR069056	DRR069076.fna
Variant-SNP	22	DRR069056	DRR069076.fna
VariantTotal	31	DRR069056	DRR069076.fna
Variant-DEL	5	DRR069056	DRR189298.fna
Variant-INS	3	DRR069056	DRR189298.fna
Variant-SNP	30	DRR069056	DRR189298.fna
VariantTotal	39	DRR069056	DRR189298.fna
Variant-INS	11	DRR069056	DRR189307.fna
Variant-MNP	21	DRR069056	DRR189307.fna
Variant-SNP	945	DRR069056	DRR189307.fna
VariantTotal	1152	DRR069056	DRR189307.fna
Variant-DEL	4	DRR069056	DRR335621.fna
Variant-INS	4	DRR069056	DRR335621.fna
Variant-SNP	40	DRR069056	DRR335621.fna
VariantTotal	49	DRR069056	DRR335621.fna
Variant-DEL	4	DRR069056	DRR394995.fna
Variant-INS	5	DRR069056	DRR394995.fna
Variant-SNP	47	DRR069056	DRR394995.fna
VariantTotal	57	DRR069056	DRR394995.fna
Variant-INS	14	DRR069056	ERR018111.fna
Variant-MNP	21	DRR069056	ERR018111.fna
Variant-SNP	954	DRR069056	ERR018111.fna
VariantTotal	1160	DRR069056	ERR018111.fna
Variant-DEL	4	DRR069056	ERR018113.fna
Variant-INS	6	DRR069056	ERR018113.fna
Variant-SNP	57	DRR069056	ERR018113.fna
VariantTotal	68	DRR069056	ERR018113.fna
Variant-DEL	1	DRR069056	ERR018123.fna
Variant-INS	3	DRR069056	ERR018123.fna
Variant-SNP	52	DRR069056	ERR018123.fna
VariantTotal	58	DRR069056	ERR018123.fna
Variant-INS	4	DRR069056	ERR051745.fna
Variant-MNP	1	DRR069056	ERR051745.fna
Variant-SNP	52	DRR069056	ERR051745.fna
VariantTotal	61	DRR069056	ERR051745.fna
Variant-DEL	3	DRR069056	ERR117600.fna
Variant-INS	6	DRR069056	ERR117600.fna
Variant-SNP	33	DRR069056	ERR117600.fna
VariantTotal	44	DRR069056	ERR117600.fna
Variant-INS	21	DRR069056	ERR1485312.fna
Variant-MNP	21	DRR069056	ERR1485312.fna
Variant-SNP	1161	DRR069056	ERR1485312.fna
VariantTotal	1400	DRR069056	ERR1485312.fna
Variant-DEL	6	DRR069056	ERR3039944.fna
Variant-INS	3	DRR069056	ERR3039944.fna
Variant-SNP	32	DRR069056	ERR3039944.fna
VariantTotal	42	DRR069056	ERR3039944.fna
Variant-DEL	1	DRR069056	ERR466829.fna
Variant-INS	5	DRR069056	ERR466829.fna
Variant-SNP	19	DRR069056	ERR466829.fna
VariantTotal	26	DRR069056	ERR466829.fna
Variant-DEL	2	DRR069057	DRR069040.fna
Variant-INS	5	DRR069057	DRR069040.fna
Variant-SNP	30	DRR069057	DRR069040.fna
VariantTotal	39	DRR069057	DRR069040.fna
Variant-DEL	5	DRR069057	DRR069076.fna
Variant-INS	4	DRR069057	DRR069076.fna
Variant-SNP	22	DRR069057	DRR069076.fna
VariantTotal	33	DRR069057	DRR069076.fna
Variant-DEL	6	DRR069057	DRR189298.fna
Variant-INS	3	DRR069057	DRR189298.fna
Variant-SNP	29	DRR069057	DRR189298.fna
VariantTotal	40	DRR069057	DRR189298.fna
Variant-INS	10	DRR069057	DRR189307.fna
Variant-MNP	21	DRR069057	DRR189307.fna
Variant-SNP	946	DRR069057	DRR189307.fna
VariantTotal	1154	DRR069057	DRR189307.fna
Variant-DEL	4	DRR069057	DRR335621.fna
Variant-INS	3	DRR069057	DRR335621.fna
Variant-SNP	40	DRR069057	DRR335621.fna
VariantTotal	49	DRR069057	DRR335621.fna
Variant-DEL	5	DRR069057	DRR394995.fna
Variant-INS	5	DRR069057	DRR394995.fna
Variant-SNP	47	DRR069057	DRR394995.fna
VariantTotal	59	DRR069057	DRR394995.fna
Variant-INS	12	DRR069057	ERR018111.fna
Variant-MNP	21	DRR069057	ERR018111.fna
Variant-SNP	955	DRR069057	ERR018111.fna
VariantTotal	1162	DRR069057	ERR018111.fna
Variant-DEL	5	DRR069057	ERR018113.fna
Variant-INS	4	DRR069057	ERR018113.fna
Variant-SNP	58	DRR069057	ERR018113.fna
VariantTotal	69	DRR069057	ERR018113.fna
Variant-DEL	2	DRR069057	ERR018123.fna
Variant-INS	1	DRR069057	ERR018123.fna
Variant-SNP	51	DRR069057	ERR018123.fna
VariantTotal	57	DRR069057	ERR018123.fna
Variant-INS	2	DRR069057	ERR051745.fna
Variant-MNP	1	DRR069057	ERR051745.fna
Variant-SNP	52	DRR069057	ERR051745.fna
VariantTotal	60	DRR069057	ERR051745.fna
Variant-DEL	4	DRR069057	ERR117600.fna
Variant-INS	4	DRR069057	ERR117600.fna
Variant-SNP	33	DRR069057	ERR117600.fna
VariantTotal	44	DRR069057	ERR117600.fna
Variant-INS	20	DRR069057	ERR1485312.fna
Variant-MNP	22	DRR069057	ERR1485312.fna
Variant-SNP	1161	DRR069057	ERR1485312.fna
VariantTotal	1401	DRR069057	ERR1485312.fna
Variant-DEL	8	DRR069057	ERR3039944.fna
Variant-INS	3	DRR069057	ERR3039944.fna
Variant-SNP	32	DRR069057	ERR3039944.fna
VariantTotal	45	DRR069057	ERR3039944.fna
Variant-DEL	2	DRR069057	ERR466829.fna
Variant-INS	5	DRR069057	ERR466829.fna
Variant-SNP	19	DRR069057	ERR466829.fna
VariantTotal	28	DRR069057	ERR466829.fna
Variant-DEL	3	DRR069058	DRR069040.fna
Variant-INS	4	DRR069058	DRR069040.fna
Variant-SNP	30	DRR069058	DRR069040.fna
VariantTotal	38	DRR069058	DRR069040.fna
Variant-DEL	6	DRR069058	DRR069076.fna
Variant-INS	3	DRR069058	DRR069076.fna
Variant-SNP	21	DRR069058	DRR069076.fna
VariantTotal	31	DRR069058	DRR069076.fna
Variant-DEL	7	DRR069058	DRR189298.fna
Variant-INS	2	DRR069058	DRR189298.fna
Variant-SNP	30	DRR069058	DRR189298.fna
VariantTotal	40	DRR069058	DRR189298.fna
Variant-INS	9	DRR069058	DRR189307.fna
Variant-MNP	16	DRR069058	DRR189307.fna
Variant-SNP	945	DRR069058	DRR189307.fna
VariantTotal	1150	DRR069058	DRR189307.fna
Variant-DEL	5	DRR069058	DRR335621.fna
Variant-INS	2	DRR069058	DRR335621.fna
Variant-SNP	40	DRR069058	DRR335621.fna
VariantTotal	48	DRR069058	DRR335621.fna
Variant-DEL	5	DRR069058	DRR394995.fna
Variant-INS	4	DRR069058	DRR394995.fna
Variant-SNP	47	DRR069058	DRR394995.fna
VariantTotal	57	DRR069058	DRR394995.fna
Variant-INS	11	DRR069058	ERR018111.fna
Variant-MNP	16	DRR069058	ERR018111.fna
Variant-SNP	954	DRR069058	ERR018111.fna
VariantTotal	1157	DRR069058	ERR018111.fna
Variant-DEL	5	DRR069058	ERR018113.fna
Variant-INS	5	DRR069058	ERR018113.fna
Variant-SNP	58	DRR069058	ERR018113.fna
VariantTotal	69	DRR069058	ERR018113.fna
Variant-DEL	2	DRR069058	ERR018123.fna
Variant-INS	1	DRR069058	ERR018123.fna
Variant-SNP	52	DRR069058	ERR018123.fna
VariantTotal	57	DRR069058	ERR018123.fna
Variant-INS	2	DRR069058	ERR051745.fna
Variant-MNP	1	DRR069058	ERR051745.fna
Variant-SNP	52	DRR069058	ERR051745.fna
VariantTotal	59	DRR069058	ERR051745.fna
Variant-DEL	4	DRR069058	ERR117600.fna
Variant-INS	3	DRR069058	ERR117600.fna
Variant-SNP	33	DRR069058	ERR117600.fna
VariantTotal	42	DRR069058	ERR117600.fna
Variant-INS	21	DRR069058	ERR1485312.fna
Variant-MNP	16	DRR069058	ERR1485312.fna
Variant-SNP	1161	DRR069058	ERR1485312.fna
VariantTotal	1400	DRR069058	ERR1485312.fna
Variant-DEL	7	DRR069058	ERR3039944.fna
Variant-INS	2	DRR069058	ERR3039944.fna
Variant-SNP	36	DRR069058	ERR3039944.fna
VariantTotal	46	DRR069058	ERR3039944.fna
Variant-DEL	2	DRR069058	ERR466829.fna
Variant-INS	4	DRR069058	ERR466829.fna
Variant-SNP	19	DRR069058	ERR466829.fna
VariantTotal	26	DRR069058	ERR466829.fna
Variant-DEL	2	DRR069059	DRR069040.fna
Variant-INS	5	DRR069059	DRR069040.fna
Variant-SNP	31	DRR069059	DRR069040.fna
VariantTotal	40	DRR069059	DRR069040.fna
Variant-DEL	5	DRR069059	DRR069076.fna
Variant-INS	3	DRR069059	DRR069076.fna
Variant-SNP	23	DRR069059	DRR069076.fna
VariantTotal	32	DRR069059	DRR069076.fna
Variant-DEL	6	DRR069059	DRR189298.fna
Variant-INS	2	DRR069059	DRR189298.fna
Variant-SNP	31	DRR069059	DRR189298.fna
VariantTotal	40	DRR069059	DRR189298.fna
Variant-INS	9	DRR069059	DRR189307.fna
Variant-MNP	20	DRR069059	DRR189307.fna
Variant-SNP	946	DRR069059	DRR189307.fna
VariantTotal	1151	DRR069059	DRR189307.fna
Variant-DEL	4	DRR069059	DRR335621.fna
Variant-INS	3	DRR069059	DRR335621.fna
Variant-SNP	41	DRR069059	DRR335621.fna
VariantTotal	49	DRR069059	DRR335621.fna
Variant-DEL	4	DRR069059	DRR394995.fna
Variant-INS	5	DRR069059	DRR394995.fna
Variant-SNP	48	DRR069059	DRR394995.fna
VariantTotal	58	DRR069059	DRR394995.fna
Variant-INS	11	DRR069059	ERR018111.fna
Variant-MNP	20	DRR069059	ERR018111.fna
Variant-SNP	955	DRR069059	ERR018111.fna
VariantTotal	1159	DRR069059	ERR018111.fna
Variant-DEL	5	DRR069059	ERR018113.fna
Variant-INS	5	DRR069059	ERR018113.fna
Variant-SNP	59	DRR069059	ERR018113.fna
VariantTotal	70	DRR069059	ERR018113.fna
Variant-DEL	1	DRR069059	ERR018123.fna
Variant-INS	2	DRR069059	ERR018123.fna
Variant-SNP	53	DRR069059	ERR018123.fna
VariantTotal	58	DRR069059	ERR018123.fna
Variant-INS	3	DRR069059	ERR051745.fna
Variant-MNP	1	DRR069059	ERR051745.fna
Variant-SNP	53	DRR069059	ERR051745.fna
VariantTotal	61	DRR069059	ERR051745.fna
Variant-DEL	3	DRR069059	ERR117600.fna
Variant-INS	4	DRR069059	ERR117600.fna
Variant-SNP	34	DRR069059	ERR117600.fna
VariantTotal	43	DRR069059	ERR117600.fna
Variant-INS	19	DRR069059	ERR1485312.fna
Variant-MNP	20	DRR069059	ERR1485312.fna
Variant-SNP	1161	DRR069059	ERR1485312.fna
VariantTotal	1396	DRR069059	ERR1485312.fna
Variant-DEL	7	DRR069059	ERR3039944.fna
Variant-INS	2	DRR069059	ERR3039944.fna
Variant-SNP	34	DRR069059	ERR3039944.fna
VariantTotal	44	DRR069059	ERR3039944.fna
Variant-DEL	1	DRR069059	ERR466829.fna
Variant-INS	5	DRR069059	ERR466829.fna
Variant-SNP	20	DRR069059	ERR466829.fna
VariantTotal	27	DRR069059	ERR466829.fna
Variant-DEL	8	DRR069060	DRR069040.fna
Variant-INS	10	DRR069060	DRR069040.fna
Variant-SNP	32	DRR069060	DRR069040.fna
VariantTotal	51	DRR069060	DRR069040.fna
Variant-DEL	9	DRR069060	DRR069076.fna
Variant-INS	9	DRR069060	DRR069076.fna
Variant-SNP	24	DRR069060	DRR069076.fna
VariantTotal	43	DRR069060	DRR069076.fna
Variant-DEL	10	DRR069060	DRR189298.fna
Variant-INS	8	DRR069060	DRR189298.fna
Variant-SNP	32	DRR069060	DRR189298.fna
VariantTotal	51	DRR069060	DRR189298.fna
Variant-INS	15	DRR069060	DRR189307.fna
Variant-MNP	20	DRR069060	DRR189307.fna
Variant-SNP	947	DRR069060	DRR189307.fna
VariantTotal	1163	DRR069060	DRR189307.fna
Variant-DEL	9	DRR069060	DRR335621.fna
Variant-INS	9	DRR069060	DRR335621.fna
Variant-SNP	42	DRR069060	DRR335621.fna
VariantTotal	61	DRR069060	DRR335621.fna
Variant-DEL	9	DRR069060	DRR394995.fna
Variant-INS	10	DRR069060	DRR394995.fna
Variant-SNP	48	DRR069060	DRR394995.fna
VariantTotal	68	DRR069060	DRR394995.fna
Variant-INS	16	DRR069060	ERR018111.fna
Variant-MNP	20	DRR069060	ERR018111.fna
Variant-SNP	956	DRR069060	ERR018111.fna
VariantTotal	1169	DRR069060	ERR018111.fna
Variant-DEL	9	DRR069060	ERR018113.fna
Variant-INS	11	DRR069060	ERR018113.fna
Variant-SNP	61	DRR069060	ERR018113.fna
VariantTotal	82	DRR069060	ERR018113.fna
Variant-DEL	6	DRR069060	ERR018123.fna
Variant-INS	7	DRR069060	ERR018123.fna
Variant-SNP	53	DRR069060	ERR018123.fna
VariantTotal	68	DRR069060	ERR018123.fna
Variant-INS	8	DRR069060	ERR051745.fna
Variant-MNP	1	DRR069060	ERR051745.fna
Variant-SNP	54	DRR069060	ERR051745.fna
VariantTotal	72	DRR069060	ERR051745.fna
Variant-DEL	8	DRR069060	ERR117600.fna
Variant-INS	10	DRR069060	ERR117600.fna
Variant-SNP	35	DRR069060	ERR117600.fna
VariantTotal	55	DRR069060	ERR117600.fna
Variant-INS	25	DRR069060	ERR1485312.fna
Variant-MNP	20	DRR069060	ERR1485312.fna
Variant-SNP	1161	DRR069060	ERR1485312.fna
VariantTotal	1409	DRR069060	ERR1485312.fna
Variant-DEL	11	DRR069060	ERR3039944.fna
Variant-INS	8	DRR069060	ERR3039944.fna
Variant-SNP	34	DRR069060	ERR3039944.fna
VariantTotal	54	DRR069060	ERR3039944.fna
Variant-DEL	6	DRR069060	ERR466829.fna
Variant-INS	9	DRR069060	ERR466829.fna
Variant-SNP	21	DRR069060	ERR466829.fna
VariantTotal	37	DRR069060	ERR466829.fna
Variant-DEL	2	DRR069061	DRR069040.fna
Variant-INS	7	DRR069061	DRR069040.fna
Variant-SNP	30	DRR069061	DRR069040.fna
VariantTotal	39	DRR069061	DRR069040.fna
Variant-DEL	4	DRR069061	DRR069076.fna
Variant-INS	4	DRR069061	DRR069076.fna
Variant-SNP	22	DRR069061	DRR069076.fna
VariantTotal	30	DRR069061	DRR069076.fna
Variant-DEL	5	DRR069061	DRR189298.fna
Variant-INS	3	DRR069061	DRR189298.fna
Variant-SNP	30	DRR069061	DRR189298.fna
VariantTotal	39	DRR069061	DRR189298.fna
Variant-INS	11	DRR069061	DRR189307.fna
Variant-MNP	19	DRR069061	DRR189307.fna
Variant-SNP	944	DRR069061	DRR189307.fna
VariantTotal	1147	DRR069061	DRR189307.fna
Variant-DEL	4	DRR069061	DRR335621.fna
Variant-INS	5	DRR069061	DRR335621.fna
Variant-SNP	40	DRR069061	DRR335621.fna
VariantTotal	49	DRR069061	DRR335621.fna
Variant-DEL	3	DRR069061	DRR394995.fna
Variant-INS	6	DRR069061	DRR394995.fna
Variant-SNP	46	DRR069061	DRR394995.fna
VariantTotal	55	DRR069061	DRR394995.fna
Variant-INS	12	DRR069061	ERR018111.fna
Variant-MNP	19	DRR069061	ERR018111.fna
Variant-SNP	953	DRR069061	ERR018111.fna
VariantTotal	1154	DRR069061	ERR018111.fna
Variant-DEL	4	DRR069061	ERR018113.fna
Variant-INS	7	DRR069061	ERR018113.fna
Variant-SNP	58	DRR069061	ERR018113.fna
VariantTotal	70	DRR069061	ERR018113.fna
Variant-INS	3	DRR069061	ERR018123.fna
Variant-MNP	1	DRR069061	ERR018123.fna
Variant-SNP	52	DRR069061	ERR018123.fna
VariantTotal	59	DRR069061	ERR018123.fna
Variant-INS	4	DRR069061	ERR051745.fna
Variant-MNP	1	DRR069061	ERR051745.fna
Variant-SNP	52	DRR069061	ERR051745.fna
VariantTotal	60	DRR069061	ERR051745.fna
Variant-DEL	3	DRR069061	ERR117600.fna
Variant-INS	5	DRR069061	ERR117600.fna
Variant-SNP	33	DRR069061	ERR117600.fna
VariantTotal	43	DRR069061	ERR117600.fna
Variant-INS	23	DRR069061	ERR1485312.fna
Variant-MNP	19	DRR069061	ERR1485312.fna
Variant-SNP	1159	DRR069061	ERR1485312.fna
VariantTotal	1396	DRR069061	ERR1485312.fna
Variant-DEL	6	DRR069061	ERR3039944.fna
Variant-INS	4	DRR069061	ERR3039944.fna
Variant-SNP	32	DRR069061	ERR3039944.fna
VariantTotal	42	DRR069061	ERR3039944.fna
##Software	snippy 4.6.0	DRR069061	ERR466829.fna
Variant-INS	6	DRR069061	ERR466829.fna
Variant-SNP	19	DRR069061	ERR466829.fna
VariantTotal	25	DRR069061	ERR466829.fna
Variant-DEL	5	DRR069062	DRR069040.fna
Variant-INS	5	DRR069062	DRR069040.fna
Variant-SNP	27	DRR069062	DRR069040.fna
VariantTotal	37	DRR069062	DRR069040.fna
Variant-DEL	6	DRR069062	DRR069076.fna
Variant-INS	3	DRR069062	DRR069076.fna
Variant-SNP	15	DRR069062	DRR069076.fna
VariantTotal	24	DRR069062	DRR069076.fna
Variant-DEL	7	DRR069062	DRR189298.fna
Variant-INS	2	DRR069062	DRR189298.fna
Variant-SNP	24	DRR069062	DRR189298.fna
VariantTotal	33	DRR069062	DRR189298.fna
Variant-INS	10	DRR069062	DRR189307.fna
Variant-MNP	21	DRR069062	DRR189307.fna
Variant-SNP	942	DRR069062	DRR189307.fna
VariantTotal	1147	DRR069062	DRR189307.fna
Variant-DEL	6	DRR069062	DRR335621.fna
Variant-INS	3	DRR069062	DRR335621.fna
Variant-SNP	37	DRR069062	DRR335621.fna
VariantTotal	46	DRR069062	DRR335621.fna
Variant-DEL	6	DRR069062	DRR394995.fna
Variant-INS	4	DRR069062	DRR394995.fna
Variant-SNP	40	DRR069062	DRR394995.fna
VariantTotal	50	DRR069062	DRR394995.fna
Variant-INS	11	DRR069062	ERR018111.fna
Variant-MNP	21	DRR069062	ERR018111.fna
Variant-SNP	953	DRR069062	ERR018111.fna
VariantTotal	1156	DRR069062	ERR018111.fna
Variant-DEL	6	DRR069062	ERR018113.fna
Variant-INS	5	DRR069062	ERR018113.fna
Variant-SNP	58	DRR069062	ERR018113.fna
VariantTotal	70	DRR069062	ERR018113.fna
Variant-DEL	3	DRR069062	ERR018123.fna
Variant-INS	1	DRR069062	ERR018123.fna
Variant-SNP	51	DRR069062	ERR018123.fna
VariantTotal	57	DRR069062	ERR018123.fna
Variant-INS	2	DRR069062	ERR051745.fna
Variant-MNP	1	DRR069062	ERR051745.fna
Variant-SNP	51	DRR069062	ERR051745.fna
VariantTotal	60	DRR069062	ERR051745.fna
Variant-DEL	5	DRR069062	ERR117600.fna
Variant-INS	3	DRR069062	ERR117600.fna
Variant-SNP	32	DRR069062	ERR117600.fna
VariantTotal	42	DRR069062	ERR117600.fna
Variant-INS	21	DRR069062	ERR1485312.fna
Variant-MNP	21	DRR069062	ERR1485312.fna
Variant-SNP	1157	DRR069062	ERR1485312.fna
VariantTotal	1395	DRR069062	ERR1485312.fna
Variant-DEL	8	DRR069062	ERR3039944.fna
Variant-INS	2	DRR069062	ERR3039944.fna
Variant-SNP	27	DRR069062	ERR3039944.fna
VariantTotal	37	DRR069062	ERR3039944.fna
Variant-DEL	4	DRR069062	ERR466829.fna
Variant-INS	5	DRR069062	ERR466829.fna
Variant-SNP	18	DRR069062	ERR466829.fna
VariantTotal	27	DRR069062	ERR466829.fna
Variant-DEL	2	DRR069063	DRR069040.fna
Variant-INS	6	DRR069063	DRR069040.fna
Variant-SNP	21	DRR069063	DRR069040.fna
VariantTotal	29	DRR069063	DRR069040.fna
Variant-DEL	2	DRR069063	DRR069076.fna
Variant-INS	4	DRR069063	DRR069076.fna
Variant-SNP	8	DRR069063	DRR069076.fna
VariantTotal	14	DRR069063	DRR069076.fna
Variant-DEL	4	DRR069063	DRR189298.fna
Variant-INS	3	DRR069063	DRR189298.fna
Variant-SNP	18	DRR069063	DRR189298.fna
VariantTotal	25	DRR069063	DRR189298.fna
Variant-INS	12	DRR069063	DRR189307.fna
Variant-MNP	19	DRR069063	DRR189307.fna
Variant-SNP	935	DRR069063	DRR189307.fna
VariantTotal	1140	DRR069063	DRR189307.fna
Variant-DEL	2	DRR069063	DRR335621.fna
Variant-INS	3	DRR069063	DRR335621.fna
Variant-SNP	31	DRR069063	DRR335621.fna
VariantTotal	36	DRR069063	DRR335621.fna
Variant-DEL	3	DRR069063	DRR394995.fna
Variant-INS	6	DRR069063	DRR394995.fna
Variant-SNP	34	DRR069063	DRR394995.fna
VariantTotal	43	DRR069063	DRR394995.fna
Variant-INS	14	DRR069063	ERR018111.fna
Variant-MNP	19	DRR069063	ERR018111.fna
Variant-SNP	946	DRR069063	ERR018111.fna
VariantTotal	1150	DRR069063	ERR018111.fna
Variant-DEL	3	DRR069063	ERR018113.fna
Variant-INS	8	DRR069063	ERR018113.fna
Variant-SNP	52	DRR069063	ERR018113.fna
VariantTotal	64	DRR069063	ERR018113.fna
Variant-COMPLEX	2	DRR069063	ERR018123.fna
Variant-INS	3	DRR069063	ERR018123.fna
Variant-SNP	45	DRR069063	ERR018123.fna
VariantTotal	50	DRR069063	ERR018123.fna
Variant-DEL	3	DRR069063	ERR051745.fna
Variant-INS	5	DRR069063	ERR051745.fna
Variant-SNP	45	DRR069063	ERR051745.fna
VariantTotal	54	DRR069063	ERR051745.fna
Variant-DEL	1	DRR069063	ERR117600.fna
Variant-INS	5	DRR069063	ERR117600.fna
Variant-SNP	26	DRR069063	ERR117600.fna
VariantTotal	34	DRR069063	ERR117600.fna
Variant-INS	23	DRR069063	ERR1485312.fna
Variant-MNP	20	DRR069063	ERR1485312.fna
Variant-SNP	1150	DRR069063	ERR1485312.fna
VariantTotal	1388	DRR069063	ERR1485312.fna
Variant-DEL	4	DRR069063	ERR3039944.fna
Variant-INS	3	DRR069063	ERR3039944.fna
Variant-SNP	19	DRR069063	ERR3039944.fna
VariantTotal	26	DRR069063	ERR3039944.fna
Variant-DEL	1	DRR069063	ERR466829.fna
Variant-INS	6	DRR069063	ERR466829.fna
Variant-SNP	12	DRR069063	ERR466829.fna
VariantTotal	19	DRR069063	ERR466829.fna
Variant-DEL	4	DRR069064	DRR069040.fna
Variant-INS	6	DRR069064	DRR069040.fna
Variant-SNP	25	DRR069064	DRR069040.fna
VariantTotal	35	DRR069064	DRR069040.fna
Variant-DEL	4	DRR069064	DRR069076.fna
Variant-INS	3	DRR069064	DRR069076.fna
Variant-SNP	13	DRR069064	DRR069076.fna
VariantTotal	20	DRR069064	DRR069076.fna
Variant-DEL	6	DRR069064	DRR189298.fna
Variant-INS	2	DRR069064	DRR189298.fna
Variant-SNP	22	DRR069064	DRR189298.fna
VariantTotal	30	DRR069064	DRR189298.fna
Variant-INS	9	DRR069064	DRR189307.fna
Variant-MNP	20	DRR069064	DRR189307.fna
Variant-SNP	941	DRR069064	DRR189307.fna
VariantTotal	1145	DRR069064	DRR189307.fna
Variant-DEL	4	DRR069064	DRR335621.fna
Variant-INS	4	DRR069064	DRR335621.fna
Variant-SNP	35	DRR069064	DRR335621.fna
VariantTotal	43	DRR069064	DRR335621.fna
Variant-DEL	5	DRR069064	DRR394995.fna
Variant-INS	4	DRR069064	DRR394995.fna
Variant-SNP	38	DRR069064	DRR394995.fna
VariantTotal	47	DRR069064	DRR394995.fna
Variant-INS	13	DRR069064	ERR018111.fna
Variant-MNP	20	DRR069064	ERR018111.fna
Variant-SNP	951	DRR069064	ERR018111.fna
VariantTotal	1156	DRR069064	ERR018111.fna
Variant-DEL	4	DRR069064	ERR018113.fna
Variant-INS	7	DRR069064	ERR018113.fna
Variant-SNP	54	DRR069064	ERR018113.fna
VariantTotal	66	DRR069064	ERR018113.fna
Variant-DEL	1	DRR069064	ERR018123.fna
Variant-INS	3	DRR069064	ERR018123.fna
Variant-SNP	49	DRR069064	ERR018123.fna
VariantTotal	55	DRR069064	ERR018123.fna
Variant-INS	5	DRR069064	ERR051745.fna
Variant-MNP	1	DRR069064	ERR051745.fna
Variant-SNP	49	DRR069064	ERR051745.fna
VariantTotal	60	DRR069064	ERR051745.fna
Variant-DEL	2	DRR069064	ERR117600.fna
Variant-INS	5	DRR069064	ERR117600.fna
Variant-SNP	30	DRR069064	ERR117600.fna
VariantTotal	39	DRR069064	ERR117600.fna
Variant-INS	20	DRR069064	ERR1485312.fna
Variant-MNP	21	DRR069064	ERR1485312.fna
Variant-SNP	1157	DRR069064	ERR1485312.fna
VariantTotal	1394	DRR069064	ERR1485312.fna
Variant-DEL	5	DRR069064	ERR3039944.fna
Variant-INS	2	DRR069064	ERR3039944.fna
Variant-SNP	27	DRR069064	ERR3039944.fna
VariantTotal	34	DRR069064	ERR3039944.fna
Variant-DEL	3	DRR069064	ERR466829.fna
Variant-INS	6	DRR069064	ERR466829.fna
Variant-SNP	16	DRR069064	ERR466829.fna
VariantTotal	25	DRR069064	ERR466829.fna
Variant-DEL	2	DRR069065	DRR069040.fna
Variant-INS	11	DRR069065	DRR069040.fna
Variant-SNP	29	DRR069065	DRR069040.fna
VariantTotal	43	DRR069065	DRR069040.fna
Variant-DEL	4	DRR069065	DRR069076.fna
Variant-INS	9	DRR069065	DRR069076.fna
Variant-SNP	21	DRR069065	DRR069076.fna
VariantTotal	35	DRR069065	DRR069076.fna
Variant-DEL	5	DRR069065	DRR189298.fna
Variant-INS	8	DRR069065	DRR189298.fna
Variant-SNP	29	DRR069065	DRR189298.fna
VariantTotal	43	DRR069065	DRR189298.fna
Variant-INS	16	DRR069065	DRR189307.fna
Variant-MNP	20	DRR069065	DRR189307.fna
Variant-SNP	941	DRR069065	DRR189307.fna
VariantTotal	1152	DRR069065	DRR189307.fna
Variant-DEL	4	DRR069065	DRR335621.fna
Variant-INS	8	DRR069065	DRR335621.fna
Variant-SNP	39	DRR069065	DRR335621.fna
VariantTotal	52	DRR069065	DRR335621.fna
Variant-DEL	3	DRR069065	DRR394995.fna
Variant-INS	10	DRR069065	DRR394995.fna
Variant-SNP	46	DRR069065	DRR394995.fna
VariantTotal	60	DRR069065	DRR394995.fna
Variant-INS	19	DRR069065	ERR018111.fna
Variant-MNP	20	DRR069065	ERR018111.fna
Variant-SNP	951	DRR069065	ERR018111.fna
VariantTotal	1161	DRR069065	ERR018111.fna
Variant-DEL	4	DRR069065	ERR018113.fna
Variant-INS	12	DRR069065	ERR018113.fna
Variant-SNP	57	DRR069065	ERR018113.fna
VariantTotal	74	DRR069065	ERR018113.fna
Variant-DEL	1	DRR069065	ERR018123.fna
Variant-INS	8	DRR069065	ERR018123.fna
Variant-SNP	51	DRR069065	ERR018123.fna
VariantTotal	62	DRR069065	ERR018123.fna
Variant-INS	8	DRR069065	ERR051745.fna
Variant-MNP	1	DRR069065	ERR051745.fna
Variant-SNP	51	DRR069065	ERR051745.fna
VariantTotal	63	DRR069065	ERR051745.fna
Variant-DEL	3	DRR069065	ERR117600.fna
Variant-INS	10	DRR069065	ERR117600.fna
Variant-SNP	32	DRR069065	ERR117600.fna
VariantTotal	47	DRR069065	ERR117600.fna
Variant-INS	27	DRR069065	ERR1485312.fna
Variant-MNP	21	DRR069065	ERR1485312.fna
Variant-SNP	1156	DRR069065	ERR1485312.fna
VariantTotal	1399	DRR069065	ERR1485312.fna
Variant-DEL	6	DRR069065	ERR3039944.fna
Variant-INS	8	DRR069065	ERR3039944.fna
Variant-SNP	34	DRR069065	ERR3039944.fna
VariantTotal	49	DRR069065	ERR3039944.fna
Variant-COMPLEX	1	DRR069065	ERR466829.fna
Variant-INS	10	DRR069065	ERR466829.fna
Variant-SNP	18	DRR069065	ERR466829.fna
VariantTotal	29	DRR069065	ERR466829.fna
Variant-DEL	2	DRR069066	DRR069040.fna
Variant-INS	5	DRR069066	DRR069040.fna
Variant-SNP	25	DRR069066	DRR069040.fna
VariantTotal	32	DRR069066	DRR069040.fna
Variant-DEL	3	DRR069066	DRR069076.fna
Variant-INS	3	DRR069066	DRR069076.fna
Variant-SNP	13	DRR069066	DRR069076.fna
VariantTotal	19	DRR069066	DRR069076.fna
Variant-DEL	4	DRR069066	DRR189298.fna
Variant-INS	2	DRR069066	DRR189298.fna
Variant-SNP	22	DRR069066	DRR189298.fna
VariantTotal	28	DRR069066	DRR189298.fna
Variant-INS	10	DRR069066	DRR189307.fna
Variant-MNP	20	DRR069066	DRR189307.fna
Variant-SNP	941	DRR069066	DRR189307.fna
VariantTotal	1145	DRR069066	DRR189307.fna
Variant-DEL	3	DRR069066	DRR335621.fna
Variant-INS	3	DRR069066	DRR335621.fna
Variant-SNP	35	DRR069066	DRR335621.fna
VariantTotal	41	DRR069066	DRR335621.fna
Variant-DEL	3	DRR069066	DRR394995.fna
Variant-INS	4	DRR069066	DRR394995.fna
Variant-SNP	38	DRR069066	DRR394995.fna
VariantTotal	45	DRR069066	DRR394995.fna
Variant-INS	12	DRR069066	ERR018111.fna
Variant-MNP	20	DRR069066	ERR018111.fna
Variant-SNP	953	DRR069066	ERR018111.fna
VariantTotal	1156	DRR069066	ERR018111.fna
Variant-DEL	3	DRR069066	ERR018113.fna
Variant-INS	5	DRR069066	ERR018113.fna
Variant-SNP	54	DRR069066	ERR018113.fna
VariantTotal	63	DRR069066	ERR018113.fna
Variant-COMPLEX	2	DRR069066	ERR018123.fna
Variant-INS	2	DRR069066	ERR018123.fna
Variant-SNP	49	DRR069066	ERR018123.fna
VariantTotal	53	DRR069066	ERR018123.fna
Variant-INS	3	DRR069066	ERR051745.fna
Variant-MNP	1	DRR069066	ERR051745.fna
Variant-SNP	49	DRR069066	ERR051745.fna
VariantTotal	56	DRR069066	ERR051745.fna
Variant-DEL	2	DRR069066	ERR117600.fna
Variant-INS	4	DRR069066	ERR117600.fna
Variant-SNP	30	DRR069066	ERR117600.fna
VariantTotal	38	DRR069066	ERR117600.fna
Variant-INS	22	DRR069066	ERR1485312.fna
Variant-MNP	20	DRR069066	ERR1485312.fna
Variant-SNP	1158	DRR069066	ERR1485312.fna
VariantTotal	1396	DRR069066	ERR1485312.fna
Variant-DEL	5	DRR069066	ERR3039944.fna
Variant-INS	2	DRR069066	ERR3039944.fna
Variant-SNP	26	DRR069066	ERR3039944.fna
VariantTotal	33	DRR069066	ERR3039944.fna
Variant-DEL	1	DRR069066	ERR466829.fna
Variant-INS	5	DRR069066	ERR466829.fna
Variant-SNP	16	DRR069066	ERR466829.fna
VariantTotal	22	DRR069066	ERR466829.fna
Variant-DEL	2	DRR069067	DRR069040.fna
Variant-INS	6	DRR069067	DRR069040.fna
Variant-SNP	21	DRR069067	DRR069040.fna
VariantTotal	29	DRR069067	DRR069040.fna
Variant-DEL	2	DRR069067	DRR069076.fna
Variant-INS	4	DRR069067	DRR069076.fna
Variant-SNP	9	DRR069067	DRR069076.fna
VariantTotal	15	DRR069067	DRR069076.fna
Variant-DEL	5	DRR069067	DRR189298.fna
Variant-INS	3	DRR069067	DRR189298.fna
Variant-SNP	18	DRR069067	DRR189298.fna
VariantTotal	26	DRR069067	DRR189298.fna
Variant-INS	11	DRR069067	DRR189307.fna
Variant-MNP	21	DRR069067	DRR189307.fna
Variant-SNP	936	DRR069067	DRR189307.fna
VariantTotal	1141	DRR069067	DRR189307.fna
Variant-DEL	3	DRR069067	DRR335621.fna
Variant-INS	4	DRR069067	DRR335621.fna
Variant-SNP	31	DRR069067	DRR335621.fna
VariantTotal	38	DRR069067	DRR335621.fna
Variant-DEL	3	DRR069067	DRR394995.fna
Variant-INS	5	DRR069067	DRR394995.fna
Variant-SNP	34	DRR069067	DRR394995.fna
VariantTotal	42	DRR069067	DRR394995.fna
Variant-INS	14	DRR069067	ERR018111.fna
Variant-MNP	21	DRR069067	ERR018111.fna
Variant-SNP	946	DRR069067	ERR018111.fna
VariantTotal	1152	DRR069067	ERR018111.fna
Variant-DEL	4	DRR069067	ERR018113.fna
Variant-INS	7	DRR069067	ERR018113.fna
Variant-SNP	52	DRR069067	ERR018113.fna
VariantTotal	64	DRR069067	ERR018113.fna
Variant-DEL	1	DRR069067	ERR018123.fna
Variant-INS	3	DRR069067	ERR018123.fna
Variant-SNP	44	DRR069067	ERR018123.fna
VariantTotal	50	DRR069067	ERR018123.fna
Variant-INS	3	DRR069067	ERR051745.fna
Variant-MNP	1	DRR069067	ERR051745.fna
Variant-SNP	45	DRR069067	ERR051745.fna
[truncated: 66,965 more rows]
