# Supplementary material for: Prevalent chromosome fusion in Vibrio cholerae O1
Source: Nat Commun. 2025 Jul 1;16:5830. doi: 10.1038/s41467-025-60699-0 (PMC12219848; doi:10.1038/s41467-025-60699-0)
Supplement: Supplementary file 8 — Source Data [file 41467_2025_60699_MOESM8_ESM.zip › source_data/Supplement/S7/S7c/Is_it_7PET.txt]

Sample	VC2346	ctxA	ctxB	Is_7PET
DRR068856	Yes	Yes	Yes	Yes
DRR068857	Yes	No	Yes	Maybe
DRR069021	Yes	Yes	Yes	Yes
DRR069024	Yes	Yes	Yes	Yes
DRR069025	Yes	Yes	Yes	Yes
DRR069030	Yes	Yes	Yes	Yes
DRR069032	Yes	Yes	Yes	Yes
DRR069038	Yes	Yes	Yes	Yes
DRR069040	Yes	Yes	Yes	Yes
DRR069041	Yes	Yes	Yes	Yes
DRR069042	Yes	Yes	Yes	Yes
DRR069043	Yes	Yes	Yes	Yes
DRR069044	Yes	Yes	Yes	Yes
DRR069045	Yes	Yes	Yes	Yes
DRR069046	Yes	Yes	Yes	Yes
DRR069047	Yes	Yes	Yes	Yes
DRR069048	Yes	Yes	Yes	Yes
DRR069049	Yes	Yes	Yes	Yes
DRR069050	Yes	Yes	Yes	Yes
DRR069051	Yes	Yes	Yes	Yes
DRR069052	Yes	Yes	Yes	Yes
DRR069053	Yes	Yes	Yes	Yes
DRR069054	Yes	Yes	Yes	Yes
DRR069055	Yes	Yes	Yes	Yes
DRR069056	Yes	Yes	Yes	Yes
DRR069057	Yes	Yes	Yes	Yes
DRR069058	Yes	Yes	Yes	Yes
DRR069059	Yes	Yes	Yes	Yes
DRR069060	Yes	Yes	Yes	Yes
DRR069061	Yes	Yes	Yes	Yes
DRR069062	Yes	Yes	Yes	Yes
DRR069063	Yes	Yes	Yes	Yes
DRR069064	Yes	Yes	Yes	Yes
DRR069065	Yes	Yes	Yes	Yes
DRR069066	Yes	Yes	Yes	Yes
DRR069067	Yes	Yes	Yes	Yes
DRR069068	Yes	Yes	Yes	Yes
DRR069069	Yes	Yes	Yes	Yes
DRR069070	Yes	Yes	Yes	Yes
DRR069071	Yes	Yes	Yes	Yes
DRR069072	Yes	Yes	Yes	Yes
DRR069073	Yes	Yes	Yes	Yes
DRR069074	Yes	Yes	Yes	Yes
DRR069075	Yes	Yes	Yes	Yes
DRR069076	Yes	Yes	Yes	Yes
DRR069077	Yes	Yes	Yes	Yes
DRR069078	Yes	Yes	Yes	Yes
DRR069079	Yes	Yes	Yes	Yes
DRR069080	Yes	Yes	Yes	Yes
DRR069081	Yes	Yes	Yes	Yes
DRR069082	Yes	Yes	Yes	Yes
DRR069083	Yes	Yes	Yes	Yes
DRR069084	Yes	Yes	Yes	Yes
DRR069085	Yes	Yes	Yes	Yes
DRR069086	Yes	Yes	Yes	Yes
DRR069087	Yes	Yes	Yes	Yes
DRR069088	Yes	Yes	Yes	Yes
DRR069089	Yes	Yes	Yes	Yes
DRR189280	Yes	Yes	Yes	Yes
DRR189281	Yes	Yes	Yes	Yes
DRR189282	Yes	Yes	Yes	Yes
DRR189283	Yes	Yes	Yes	Yes
DRR189284	Yes	Yes	Yes	Yes
DRR189285	Yes	Yes	Yes	Yes
DRR189286	Yes	Yes	Yes	Yes
DRR189287	Yes	Yes	Yes	Yes
DRR189288	Yes	Yes	Yes	Yes
DRR189289	Yes	Yes	Yes	Yes
DRR189290	Yes	Yes	Yes	Yes
DRR189291	Yes	Yes	Yes	Yes
DRR189292	Yes	Yes	Yes	Yes
DRR189293	Yes	Yes	Yes	Yes
DRR189294	Yes	Yes	Yes	Yes
DRR189295	Yes	Yes	Yes	Yes
DRR189296	Yes	Yes	Yes	Yes
DRR189297	Yes	Yes	Yes	Yes
DRR189298	Yes	Yes	Yes	Yes
DRR189299	Yes	Yes	Yes	Yes
DRR189300	Yes	Yes	Yes	Yes
DRR189301	Yes	Yes	Yes	Yes
DRR189302	Yes	Yes	Yes	Yes
DRR189303	Yes	Yes	Yes	Yes
DRR189304	Yes	Yes	Yes	Yes
DRR189305	Yes	Yes	Yes	Yes
DRR189306	Yes	Yes	Yes	Yes
DRR189308	Yes	Yes	Yes	Yes
DRR189309	Yes	Yes	Yes	Yes
DRR189310	Yes	Yes	Yes	Yes
DRR189311	Yes	Yes	Yes	Yes
DRR189312	Yes	Yes	Yes	Yes
DRR189313	Yes	Yes	Yes	Yes
DRR189314	Yes	Yes	Yes	Yes
DRR189315	Yes	Yes	Yes	Yes
DRR189316	Yes	Yes	Yes	Yes
DRR189317	Yes	Yes	Yes	Yes
DRR189318	Yes	Yes	Yes	Yes
DRR189319	Yes	Yes	Yes	Yes
DRR189320	Yes	Yes	Yes	Yes
DRR189321	Yes	Yes	Yes	Yes
DRR189322	Yes	Yes	Yes	Yes
DRR189323	Yes	Yes	Yes	Yes
DRR189324	Yes	Yes	Yes	Yes
DRR189325	Yes	Yes	Yes	Yes
DRR189326	Yes	Yes	Yes	Yes
DRR189327	Yes	Yes	Yes	Yes
DRR189328	Yes	Yes	Yes	Yes
DRR189329	Yes	Yes	Yes	Yes
DRR189330	Yes	Yes	Yes	Yes
DRR189331	Yes	Yes	Yes	Yes
DRR189332	Yes	Yes	Yes	Yes
DRR189333	Yes	Yes	Yes	Yes
DRR189334	Yes	Yes	Yes	Yes
DRR189336	Yes	Yes	Yes	Yes
DRR189337	Yes	Yes	Yes	Yes
DRR189338	Yes	Yes	Yes	Yes
DRR189339	Yes	Yes	Yes	Yes
DRR189341	Yes	No	Yes	Maybe
DRR189342	Yes	Yes	Yes	Yes
DRR189343	Yes	Yes	Yes	Yes
DRR189344	Yes	Yes	Yes	Yes
DRR189345	Yes	Yes	Yes	Yes
DRR189346	Yes	Yes	Yes	Yes
DRR189347	Yes	Yes	Yes	Yes
DRR213465	No	No	No	No
DRR213467	No	No	No	No
DRR235702	Yes	Yes	Yes	Yes
DRR235706	Yes	Yes	Yes	Yes
DRR235707	Yes	Yes	Yes	Yes
DRR235709	Yes	Yes	Yes	Yes
DRR235711	Yes	Yes	Yes	Yes
DRR235720	Yes	Yes	Yes	Yes
DRR235721	Yes	Yes	Yes	Yes
DRR235722	Yes	Yes	Yes	Yes
DRR235723	Yes	Yes	Yes	Yes
DRR235725	Yes	Yes	Yes	Yes
DRR235726	Yes	Yes	Yes	Yes
DRR235729	Yes	Yes	Yes	Yes
DRR235733	Yes	Yes	Yes	Yes
DRR235740	Yes	Yes	Yes	Yes
DRR235744	Yes	Yes	Yes	Yes
DRR235750	Yes	Yes	Yes	Yes
DRR235766	Yes	Yes	Yes	Yes
DRR235781	Yes	Yes	Yes	Yes
DRR235782	Yes	Yes	Yes	Yes
DRR235793	Yes	Yes	Yes	Yes
DRR235801	Yes	Yes	Yes	Yes
DRR235805	Yes	Yes	Yes	Yes
DRR235855	Yes	Yes	Yes	Yes
DRR235860	Yes	Yes	Yes	Yes
DRR294493	No	No	No	No
DRR294499	No	No	No	No
DRR294503	No	No	No	No
DRR335607	Yes	Yes	Yes	Yes
DRR335608	Yes	Yes	Yes	Yes
DRR335609	Yes	Yes	Yes	Yes
DRR335610	Yes	Yes	Yes	Yes
DRR335611	Yes	Yes	Yes	Yes
DRR335612	Yes	Yes	Yes	Yes
DRR335613	Yes	Yes	Yes	Yes
DRR335614	Yes	Yes	Yes	Yes
DRR335615	Yes	Yes	Yes	Yes
DRR335616	Yes	Yes	Yes	Yes
DRR335617	Yes	Yes	Yes	Yes
DRR335618	Yes	Yes	Yes	Yes
DRR335619	Yes	Yes	Yes	Yes
DRR335620	Yes	Yes	Yes	Yes
DRR335621	Yes	Yes	Yes	Yes
DRR335622	Yes	Yes	Yes	Yes
DRR335623	Yes	Yes	Yes	Yes
DRR335624	Yes	Yes	Yes	Yes
DRR335625	Yes	Yes	Yes	Yes
DRR335626	Yes	Yes	Yes	Yes
DRR335627	Yes	Yes	Yes	Yes
DRR335628	Yes	Yes	Yes	Yes
DRR335629	Yes	Yes	Yes	Yes
DRR335630	Yes	Yes	Yes	Yes
DRR335631	Yes	Yes	Yes	Yes
DRR335632	Yes	Yes	Yes	Yes
DRR335633	Yes	Yes	Yes	Yes
DRR335634	Yes	Yes	Yes	Yes
DRR335635	Yes	Yes	Yes	Yes
DRR335636	Yes	Yes	Yes	Yes
DRR335637	Yes	Yes	Yes	Yes
DRR335638	Yes	Yes	Yes	Yes
DRR335639	Yes	Yes	Yes	Yes
DRR335640	Yes	Yes	Yes	Yes
DRR335641	Yes	Yes	Yes	Yes
DRR335642	Yes	Yes	Yes	Yes
DRR335643	Yes	Yes	Yes	Yes
DRR335644	Yes	Yes	Yes	Yes
DRR335645	Yes	Yes	Yes	Yes
DRR335646	Yes	Yes	Yes	Yes
DRR335647	Yes	Yes	Yes	Yes
DRR335648	Yes	Yes	Yes	Yes
DRR335649	Yes	Yes	Yes	Yes
DRR335650	Yes	Yes	Yes	Yes
DRR335651	Yes	Yes	Yes	Yes
DRR335652	Yes	Yes	Yes	Yes
DRR335653	Yes	Yes	Yes	Yes
DRR335654	Yes	Yes	Yes	Yes
DRR335655	Yes	Yes	Yes	Yes
DRR335656	Yes	Yes	Yes	Yes
DRR335657	Yes	Yes	Yes	Yes
DRR335658	Yes	Yes	Yes	Yes
DRR335659	Yes	Yes	Yes	Yes
DRR335660	Yes	Yes	Yes	Yes
DRR335661	Yes	Yes	Yes	Yes
DRR335662	Yes	Yes	Yes	Yes
DRR335663	Yes	Yes	Yes	Yes
DRR335664	Yes	Yes	Yes	Yes
DRR335665	Yes	Yes	Yes	Yes
DRR335666	Yes	Yes	Yes	Yes
DRR335667	Yes	Yes	Yes	Yes
DRR335668	Yes	Yes	Yes	Yes
DRR335669	Yes	Yes	Yes	Yes
DRR335670	Yes	Yes	Yes	Yes
DRR335671	Yes	Yes	Yes	Yes
DRR335672	Yes	Yes	Yes	Yes
DRR335673	Yes	Yes	Yes	Yes
DRR335674	Yes	Yes	Yes	Yes
DRR335675	Yes	Yes	Yes	Yes
DRR335676	Yes	Yes	Yes	Yes
DRR335677	Yes	Yes	Yes	Yes
DRR335678	Yes	Yes	Yes	Yes
DRR335679	Yes	Yes	Yes	Yes
DRR335680	Yes	Yes	Yes	Yes
DRR335681	Yes	Yes	Yes	Yes
DRR335682	Yes	Yes	Yes	Yes
DRR335683	Yes	Yes	Yes	Yes
DRR335684	Yes	Yes	Yes	Yes
DRR335685	Yes	Yes	Yes	Yes
DRR335686	Yes	Yes	Yes	Yes
DRR335687	Yes	Yes	Yes	Yes
DRR335688	Yes	Yes	Yes	Yes
DRR335689	Yes	Yes	Yes	Yes
DRR335690	Yes	Yes	Yes	Yes
DRR335691	Yes	Yes	Yes	Yes
DRR335692	Yes	Yes	Yes	Yes
DRR335693	Yes	Yes	Yes	Yes
DRR335694	Yes	Yes	Yes	Yes
DRR335695	Yes	Yes	Yes	Yes
DRR335696	Yes	Yes	Yes	Yes
DRR335697	Yes	Yes	Yes	Yes
DRR335698	Yes	Yes	Yes	Yes
DRR335700	Yes	Yes	Yes	Yes
DRR335701	Yes	Yes	Yes	Yes
DRR335702	Yes	Yes	Yes	Yes
DRR335703	Yes	Yes	Yes	Yes
DRR335704	Yes	Yes	Yes	Yes
DRR335705	Yes	Yes	Yes	Yes
DRR335706	Yes	Yes	Yes	Yes
DRR335707	Yes	Yes	Yes	Yes
DRR335708	Yes	Yes	Yes	Yes
DRR335709	Yes	Yes	Yes	Yes
DRR335710	Yes	Yes	Yes	Yes
DRR335711	Yes	Yes	Yes	Yes
DRR335712	Yes	Yes	Yes	Yes
DRR335713	Yes	Yes	Yes	Yes
DRR335714	Yes	Yes	Yes	Yes
DRR335715	Yes	Yes	Yes	Yes
DRR335716	Yes	Yes	Yes	Yes
DRR335717	Yes	Yes	Yes	Yes
DRR335718	Yes	Yes	Yes	Yes
DRR335719	Yes	Yes	Yes	Yes
DRR335720	Yes	Yes	Yes	Yes
DRR335721	Yes	Yes	Yes	Yes
DRR335722	Yes	Yes	Yes	Yes
DRR335723	Yes	Yes	Yes	Yes
DRR335724	Yes	Yes	Yes	Yes
DRR335725	Yes	Yes	Yes	Yes
DRR391457	Yes	Yes	Yes	Yes
DRR394994	Yes	Yes	Yes	Yes
DRR394995	Yes	Yes	Yes	Yes
DRR394996	Yes	Yes	Yes	Yes
DRR394997	Yes	Yes	Yes	Yes
DRR394998	Yes	Yes	Yes	Yes
DRR394999	Yes	Yes	Yes	Yes
DRR395000	Yes	Yes	Yes	Yes
DRR395001	Yes	Yes	Yes	Yes
DRR395002	Yes	Yes	Yes	Yes
DRR395003	Yes	Yes	Yes	Yes
DRR395004	Yes	Yes	Yes	Yes
DRR395005	Yes	Yes	Yes	Yes
DRR395006	Yes	Yes	Yes	Yes
DRR395007	Yes	Yes	Yes	Yes
DRR395008	Yes	Yes	Yes	Yes
DRR395009	Yes	Yes	Yes	Yes
DRR395010	Yes	Yes	Yes	Yes
DRR395011	Yes	Yes	Yes	Yes
DRR395012	Yes	Yes	Yes	Yes
DRR395013	Yes	Yes	Yes	Yes
DRR395014	Yes	Yes	Yes	Yes
DRR395015	Yes	Yes	Yes	Yes
ERR018111	Yes	Yes	Yes	Yes
ERR018112	Yes	Yes	Yes	Yes
ERR018113	Yes	Yes	Yes	Yes
ERR018114	Yes	Yes	Yes	Yes
ERR018115	Yes	Yes	Yes	Yes
ERR018116	Yes	Yes	Yes	Yes
ERR018120	Yes	Yes	Yes	Yes
ERR018122	Yes	Yes	Yes	Yes
ERR018123	Yes	Yes	Yes	Yes
ERR018125	Yes	Yes	Yes	Yes
ERR018126	Yes	Yes	Yes	Yes
ERR018127	Yes	No	No	Maybe
ERR018128	Yes	Yes	Yes	Yes
ERR018130	Yes	No	No	Maybe
ERR018149	Yes	Yes	Yes	Yes
ERR018186	Yes	No	No	Maybe
ERR018188	Yes	Yes	Yes	Yes
ERR018189	Yes	Yes	Yes	Yes
ERR018191	Yes	Yes	Yes	Yes
ERR018195	Yes	Yes	Yes	Yes
ERR019288	Yes	Yes	Yes	Yes
ERR019290	Yes	Yes	Yes	Yes
ERR019291	Yes	Yes	Yes	Yes
ERR019295	Yes	Yes	Yes	Yes
ERR019296	Yes	Yes	Yes	Yes
ERR019297	Yes	Yes	Yes	Yes
ERR019879	Yes	Yes	Yes	Yes
ERR019880	Yes	Yes	Yes	Yes
ERR019881	Yes	Yes	Yes	Yes
ERR019882	Yes	Yes	Yes	Yes
ERR025356	Yes	Yes	Yes	Yes
ERR025357	Yes	Yes	Yes	Yes
ERR025358	Yes	Yes	Yes	Yes
ERR025359	Yes	Yes	Yes	Yes
ERR025360	Yes	Yes	Yes	Yes
ERR025361	Yes	Yes	Yes	Yes
ERR025362	Yes	Yes	Yes	Yes
ERR025364	Yes	Yes	Yes	Yes
ERR025366	Yes	Yes	Yes	Yes
ERR025367	Yes	Yes	Yes	Yes
ERR025368	Yes	Yes	Yes	Yes
ERR025369	Yes	Yes	Yes	Yes
ERR025370	Yes	Yes	Yes	Yes
ERR025371	Yes	Yes	Yes	Yes
ERR025372	Yes	Yes	Yes	Yes
ERR025373	Yes	Yes	Yes	Yes
ERR025374	Yes	Yes	Yes	Yes
ERR025375	Yes	Yes	Yes	Yes
ERR025377	Yes	Yes	Yes	Yes
ERR025378	Yes	Yes	Yes	Yes
ERR025379	Yes	Yes	Yes	Yes
ERR025380	Yes	Yes	Yes	Yes
ERR025381	Yes	Yes	Yes	Yes
ERR025382	Yes	Yes	Yes	Yes
ERR025383	Yes	Yes	Yes	Yes
ERR025384	Yes	Yes	Yes	Yes
ERR025385	Yes	Yes	Yes	Yes
ERR025386	Yes	Yes	Yes	Yes
ERR025388	Yes	Yes	Yes	Yes
ERR025389	Yes	Yes	Yes	Yes
ERR025390	Yes	Yes	Yes	Yes
ERR025392	Yes	Yes	Yes	Yes
ERR025393	Yes	Yes	Yes	Yes
ERR025395	Yes	Yes	Yes	Yes
ERR025396	Yes	Yes	Yes	Yes
ERR028068	Yes	Yes	Yes	Yes
ERR028074	Yes	Yes	Yes	Yes
ERR028075	Yes	Yes	Yes	Yes
ERR028076	Yes	Yes	Yes	Yes
ERR037741	Yes	Yes	Yes	Yes
ERR042733	Yes	Yes	Yes	Yes
ERR042738	Yes	Yes	Yes	Yes
ERR044779	Yes	Yes	Yes	Yes
ERR044797	Yes	Yes	Yes	Yes
ERR044799	Yes	Yes	Yes	Yes
ERR051745	Yes	Yes	Yes	Yes
ERR051746	Yes	Yes	Yes	Yes
ERR051748	Yes	Yes	Yes	Yes
ERR051749	Yes	Yes	Yes	Yes
ERR051751	Yes	Yes	Yes	Yes
ERR051752	Yes	Yes	Yes	Yes
ERR051756	Yes	Yes	Yes	Yes
ERR051759	Yes	Yes	Yes	Yes
ERR051760	Yes	Yes	Yes	Yes
ERR051761	Yes	Yes	Yes	Yes
ERR051762	Yes	Yes	Yes	Yes
ERR051763	Yes	Yes	Yes	Yes
ERR051764	Yes	Yes	Yes	Yes
ERR051765	Yes	Yes	Yes	Yes
ERR051767	Yes	Yes	Yes	Yes
ERR051768	Yes	Yes	Yes	Yes
ERR051769	Yes	Yes	Yes	Yes
ERR051770	Yes	Yes	Yes	Yes
ERR051771	Yes	Yes	Yes	Yes
ERR051772	Yes	Yes	Yes	Yes
ERR051773	Yes	Yes	Yes	Yes
ERR051775	Yes	Yes	Yes	Yes
ERR051776	Yes	Yes	Yes	Yes
ERR051777	Yes	Yes	Yes	Yes
ERR051779	Yes	Yes	Yes	Yes
ERR051780	Yes	Yes	Yes	Yes
ERR051781	Yes	Yes	Yes	Yes
ERR051783	Yes	Yes	Yes	Yes
ERR051784	Yes	Yes	Yes	Yes
ERR051785	Yes	Yes	Yes	Yes
ERR051786	Yes	Yes	Yes	Yes
ERR051787	Yes	Yes	Yes	Yes
ERR051788	Yes	Yes	Yes	Yes
ERR051789	Yes	Yes	Yes	Yes
ERR051790	Yes	Yes	Yes	Yes
ERR10149430	Yes	Yes	Yes	Yes
ERR10149434	Yes	Yes	Yes	Yes
ERR10441515	Yes	No	No	Maybe
ERR10913479	No	No	No	No
ERR10913499	No	No	No	No
ERR10913502	No	No	No	No
ERR10913508	No	No	No	No
ERR11219415	Yes	Yes	Yes	Yes
ERR11268539	No	Yes	Yes	Maybe
ERR11268540	No	Yes	Yes	Maybe
ERR11672900	Yes	Yes	Yes	Yes
ERR11672902	Yes	Yes	Yes	Yes
ERR11672923	Yes	Yes	Yes	Yes
ERR11679343	Yes	Yes	Yes	Yes
ERR117593	Yes	Yes	Yes	Yes
ERR117609	Yes	Yes	Yes	Yes
ERR11850017	Yes	Yes	Yes	Yes
ERR11850018	Yes	Yes	Yes	Yes
ERR11850019	Yes	Yes	Yes	Yes
ERR11850020	Yes	Yes	Yes	Yes
ERR11850021	Yes	Yes	Yes	Yes
ERR11850022	Yes	Yes	Yes	Yes
ERR11850023	Yes	Yes	Yes	Yes
ERR11850024	Yes	Yes	Yes	Yes
ERR11850025	Yes	Yes	Yes	Yes
ERR11850026	Yes	Yes	Yes	Yes
ERR11850027	Yes	Yes	Yes	Yes
ERR11850028	Yes	Yes	Yes	Yes
ERR11850029	Yes	Yes	Yes	Yes
ERR11850030	Yes	Yes	Yes	Yes
ERR11850031	Yes	Yes	Yes	Yes
ERR11850032	Yes	Yes	Yes	Yes
ERR11850033	Yes	Yes	Yes	Yes
ERR11850034	Yes	Yes	Yes	Yes
ERR11850035	Yes	Yes	Yes	Yes
ERR11850036	Yes	Yes	Yes	Yes
ERR11850037	Yes	Yes	Yes	Yes
ERR11850038	Yes	Yes	Yes	Yes
ERR11850039	Yes	Yes	Yes	Yes
ERR11850040	Yes	Yes	Yes	Yes
ERR11850041	Yes	Yes	Yes	Yes
ERR11850042	Yes	Yes	Yes	Yes
ERR11850043	Yes	Yes	Yes	Yes
ERR11850044	Yes	Yes	Yes	Yes
ERR11850045	Yes	Yes	Yes	Yes
ERR11850046	Yes	Yes	Yes	Yes
ERR11850047	Yes	Yes	Yes	Yes
ERR11850048	Yes	Yes	Yes	Yes
ERR11850049	Yes	Yes	Yes	Yes
ERR11850050	Yes	Yes	Yes	Yes
ERR11850051	Yes	Yes	Yes	Yes
ERR11850052	Yes	Yes	Yes	Yes
ERR11850053	Yes	Yes	Yes	Yes
ERR11850054	Yes	Yes	Yes	Yes
ERR11850055	Yes	Yes	Yes	Yes
ERR11850056	Yes	Yes	Yes	Yes
ERR11850057	Yes	Yes	Yes	Yes
ERR11850058	Yes	Yes	Yes	Yes
ERR11850059	Yes	Yes	Yes	Yes
ERR11850060	Yes	Yes	Yes	Yes
ERR11850061	Yes	Yes	Yes	Yes
ERR11850062	Yes	Yes	Yes	Yes
ERR11850063	Yes	Yes	Yes	Yes
ERR11850064	Yes	Yes	Yes	Yes
ERR11850065	Yes	Yes	Yes	Yes
ERR11850066	Yes	Yes	Yes	Yes
ERR11850067	Yes	Yes	Yes	Yes
ERR11850068	Yes	Yes	Yes	Yes
ERR11850069	Yes	Yes	Yes	Yes
ERR11850070	Yes	Yes	Yes	Yes
ERR11850071	Yes	Yes	Yes	Yes
ERR11850072	Yes	Yes	Yes	Yes
ERR11850073	Yes	Yes	Yes	Yes
ERR11850074	Yes	Yes	Yes	Yes
ERR11850075	Yes	Yes	Yes	Yes
ERR11850076	Yes	Yes	Yes	Yes
ERR11850077	Yes	Yes	Yes	Yes
ERR11850078	Yes	Yes	Yes	Yes
ERR11850079	Yes	Yes	Yes	Yes
ERR11850080	Yes	Yes	Yes	Yes
ERR11850081	Yes	Yes	Yes	Yes
ERR11850082	Yes	Yes	Yes	Yes
ERR11850083	Yes	Yes	Yes	Yes
ERR11850084	Yes	Yes	Yes	Yes
ERR11850085	Yes	Yes	Yes	Yes
ERR11850086	Yes	Yes	Yes	Yes
ERR11850087	Yes	Yes	Yes	Yes
ERR11850088	Yes	Yes	Yes	Yes
ERR11850089	Yes	Yes	Yes	Yes
ERR11850090	Yes	Yes	Yes	Yes
ERR11850091	Yes	Yes	Yes	Yes
ERR11850092	Yes	Yes	Yes	Yes
ERR11850093	Yes	Yes	Yes	Yes
ERR11850094	Yes	Yes	Yes	Yes
ERR11850095	Yes	Yes	Yes	Yes
ERR11850096	Yes	Yes	Yes	Yes
ERR11850097	Yes	Yes	Yes	Yes
ERR11850098	Yes	Yes	Yes	Yes
ERR11850099	Yes	Yes	Yes	Yes
ERR11850100	Yes	Yes	Yes	Yes
ERR11850101	Yes	Yes	Yes	Yes
ERR11850102	Yes	Yes	Yes	Yes
ERR11850103	Yes	Yes	Yes	Yes
ERR11850104	Yes	Yes	Yes	Yes
ERR11850105	Yes	Yes	Yes	Yes
ERR11850106	Yes	Yes	Yes	Yes
ERR11850107	Yes	Yes	Yes	Yes
ERR11850108	Yes	Yes	Yes	Yes
ERR11850109	Yes	Yes	Yes	Yes
ERR11850110	Yes	Yes	Yes	Yes
ERR11850111	Yes	Yes	Yes	Yes
ERR11850112	Yes	Yes	Yes	Yes
ERR11850113	Yes	Yes	Yes	Yes
ERR11850114	Yes	Yes	Yes	Yes
ERR11850115	Yes	Yes	Yes	Yes
ERR11850116	Yes	Yes	Yes	Yes
ERR11850117	Yes	Yes	Yes	Yes
ERR11850118	Yes	Yes	Yes	Yes
ERR11850119	Yes	Yes	Yes	Yes
ERR11850120	Yes	Yes	Yes	Yes
ERR11850121	Yes	Yes	Yes	Yes
ERR11850122	Yes	Yes	Yes	Yes
ERR11850123	Yes	Yes	Yes	Yes
ERR11850124	Yes	Yes	Yes	Yes
ERR11850125	Yes	Yes	Yes	Yes
ERR11850126	Yes	Yes	Yes	Yes
ERR11850127	Yes	Yes	Yes	Yes
ERR11850128	Yes	Yes	Yes	Yes
ERR11850129	Yes	Yes	Yes	Yes
ERR11850130	Yes	Yes	Yes	Yes
ERR11850131	Yes	Yes	Yes	Yes
ERR11850132	Yes	Yes	Yes	Yes
ERR11850133	Yes	Yes	Yes	Yes
ERR11850134	Yes	Yes	Yes	Yes
ERR11850135	Yes	Yes	Yes	Yes
ERR11850136	Yes	Yes	Yes	Yes
ERR11850137	Yes	Yes	Yes	Yes
ERR11850138	Yes	Yes	Yes	Yes
ERR11850139	Yes	Yes	Yes	Yes
ERR11850140	Yes	Yes	Yes	Yes
ERR11850141	Yes	Yes	Yes	Yes
ERR11850142	Yes	Yes	Yes	Yes
ERR11850143	Yes	Yes	Yes	Yes
ERR11850144	Yes	Yes	Yes	Yes
ERR11850145	Yes	Yes	Yes	Yes
ERR11850146	Yes	Yes	Yes	Yes
ERR11850147	Yes	Yes	Yes	Yes
ERR11850148	Yes	Yes	Yes	Yes
ERR11850149	Yes	Yes	Yes	Yes
ERR11850150	Yes	Yes	Yes	Yes
ERR11850151	Yes	Yes	Yes	Yes
ERR11850152	Yes	Yes	Yes	Yes
ERR11850153	Yes	Yes	Yes	Yes
ERR11850154	Yes	Yes	Yes	Yes
ERR11850156	Yes	Yes	Yes	Yes
ERR11850157	Yes	Yes	Yes	Yes
ERR11850158	Yes	Yes	Yes	Yes
ERR11850159	Yes	Yes	Yes	Yes
ERR11850160	Yes	Yes	Yes	Yes
ERR11850161	Yes	No	No	Maybe
ERR11850162	Yes	Yes	Yes	Yes
ERR11850163	Yes	Yes	Yes	Yes
ERR11850164	Yes	Yes	Yes	Yes
ERR11850165	Yes	Yes	Yes	Yes
ERR11850166	Yes	Yes	Yes	Yes
ERR11850167	Yes	Yes	Yes	Yes
ERR11850168	Yes	Yes	Yes	Yes
ERR11850169	Yes	Yes	Yes	Yes
ERR11850170	Yes	Yes	Yes	Yes
ERR11850171	Yes	Yes	Yes	Yes
ERR11850172	Yes	Yes	Yes	Yes
ERR11850173	Yes	Yes	Yes	Yes
ERR11850174	Yes	Yes	Yes	Yes
ERR11850175	Yes	Yes	Yes	Yes
ERR11850176	Yes	Yes	Yes	Yes
ERR11850177	Yes	Yes	Yes	Yes
ERR11850178	Yes	Yes	Yes	Yes
ERR11850179	Yes	Yes	Yes	Yes
ERR11850180	Yes	Yes	Yes	Yes
ERR11850181	Yes	Yes	Yes	Yes
ERR11850182	Yes	Yes	Yes	Yes
ERR11850183	Yes	Yes	Yes	Yes
ERR11850184	Yes	Yes	Yes	Yes
ERR11850185	Yes	Yes	Yes	Yes
ERR11850186	Yes	Yes	Yes	Yes
ERR11850187	Yes	Yes	Yes	Yes
ERR11850188	Yes	Yes	Yes	Yes
ERR11850189	Yes	Yes	Yes	Yes
ERR11850190	Yes	Yes	Yes	Yes
ERR11850191	Yes	Yes	Yes	Yes
ERR11850192	Yes	Yes	Yes	Yes
ERR11850193	Yes	Yes	Yes	Yes
ERR11850194	Yes	Yes	Yes	Yes
ERR11850195	Yes	Yes	Yes	Yes
ERR11850196	Yes	Yes	Yes	Yes
ERR11850197	Yes	Yes	Yes	Yes
ERR11850198	Yes	Yes	Yes	Yes
ERR11850199	Yes	Yes	Yes	Yes
ERR11850200	Yes	Yes	Yes	Yes
ERR11850201	Yes	Yes	Yes	Yes
ERR11850202	Yes	Yes	Yes	Yes
ERR11850203	Yes	Yes	Yes	Yes
ERR11850204	Yes	Yes	Yes	Yes
ERR11850205	Yes	Yes	Yes	Yes
ERR11850206	Yes	Yes	Yes	Yes
ERR11850207	Yes	Yes	Yes	Yes
ERR11850208	Yes	Yes	Yes	Yes
ERR11850209	Yes	Yes	Yes	Yes
ERR11850210	Yes	Yes	Yes	Yes
ERR11850211	Yes	Yes	Yes	Yes
ERR11850212	Yes	Yes	Yes	Yes
ERR11850213	Yes	Yes	Yes	Yes
ERR11850214	Yes	Yes	Yes	Yes
ERR11850215	Yes	Yes	Yes	Yes
ERR11850216	Yes	Yes	Yes	Yes
ERR11850217	Yes	Yes	Yes	Yes
ERR11850218	Yes	Yes	Yes	Yes
ERR11850219	Yes	Yes	Yes	Yes
ERR11850220	Yes	Yes	Yes	Yes
ERR11850221	Yes	Yes	Yes	Yes
ERR11850222	Yes	Yes	Yes	Yes
ERR11850223	Yes	Yes	Yes	Yes
ERR11850224	Yes	Yes	Yes	Yes
ERR11850225	Yes	Yes	Yes	Yes
ERR11850226	Yes	Yes	Yes	Yes
ERR11850227	Yes	Yes	Yes	Yes
ERR11850228	Yes	Yes	Yes	Yes
ERR11850229	Yes	Yes	Yes	Yes
ERR11850230	Yes	Yes	Yes	Yes
ERR11850231	Yes	Yes	Yes	Yes
ERR11850232	Yes	Yes	Yes	Yes
ERR11850233	Yes	Yes	Yes	Yes
ERR11850234	Yes	Yes	Yes	Yes
ERR11850235	Yes	Yes	Yes	Yes
ERR11850236	Yes	Yes	Yes	Yes
ERR11850237	Yes	Yes	Yes	Yes
ERR11850238	Yes	Yes	Yes	Yes
ERR11850239	Yes	Yes	Yes	Yes
ERR11876336	Yes	Yes	Yes	Yes
ERR11876338	Yes	Yes	Yes	Yes
ERR11876341	Yes	Yes	Yes	Yes
ERR12087774	Yes	Yes	Yes	Yes
ERR12148432	Yes	Yes	Yes	Yes
ERR12207941	Yes	Yes	Yes	Yes
ERR12207943	Yes	Yes	Yes	Yes
ERR12207947	Yes	Yes	Yes	Yes
ERR12207950	Yes	Yes	Yes	Yes
ERR12207951	Yes	Yes	Yes	Yes
ERR12207952	Yes	Yes	Yes	Yes
ERR12264642	Yes	Yes	Yes	Yes
ERR12264643	Yes	Yes	Yes	Yes
ERR12264644	Yes	Yes	Yes	Yes
ERR12342113	Yes	Yes	Yes	Yes
ERR12448414	Yes	Yes	Yes	Yes
ERR12448415	Yes	Yes	Yes	Yes
ERR12448419	Yes	Yes	Yes	Yes
ERR12448420	Yes	Yes	Yes	Yes
ERR1485207	Yes	Yes	Yes	Yes
ERR1485209	Yes	Yes	Yes	Yes
ERR1485211	Yes	Yes	Yes	Yes
ERR1485213	Yes	Yes	Yes	Yes
ERR1485217	Yes	Yes	Yes	Yes
ERR1485219	Yes	No	No	Maybe
ERR1485223	No	No	No	No
ERR1485316	No	No	No	No
ERR1485318	No	No	No	No
ERR1485330	No	No	No	No
ERR1485332	No	No	No	No
ERR1485336	No	No	No	No
ERR1485338	No	No	No	No
ERR1485344	No	No	No	No
ERR163240	Yes	Yes	Yes	Yes
ERR163242	Yes	Yes	Yes	Yes
ERR163243	Yes	Yes	Yes	Yes
ERR163244	Yes	Yes	Yes	Yes
ERR163247	Yes	Yes	Yes	Yes
ERR163248	Yes	Yes	Yes	Yes
ERR163250	Yes	Yes	Yes	Yes
ERR163271	Yes	Yes	Yes	Yes
ERR1877642	Yes	Yes	Yes	Yes
ERR1877643	Yes	Yes	Yes	Yes
ERR1877649	Yes	Yes	Yes	Yes
ERR1877938	Yes	Yes	Yes	Yes
ERR1878095	Yes	Yes	Yes	Yes
ERR1878553	Yes	Yes	Yes	Yes
ERR1878560	Yes	Yes	Yes	Yes
ERR1878604	Yes	Yes	Yes	Yes
ERR1878608	Yes	Yes	Yes	Yes
ERR1878615	Yes	Yes	Yes	Yes
ERR1878616	Yes	Yes	Yes	Yes
ERR1879387	Yes	No	No	Maybe
ERR1879392	Yes	Yes	Yes	Yes
ERR1879393	Yes	Yes	Yes	Yes
ERR1879429	Yes	Yes	Yes	Yes
ERR1879430	Yes	Yes	Yes	Yes
ERR1879431	Yes	Yes	Yes	Yes
ERR1879432	Yes	Yes	Yes	Yes
ERR1879536	Yes	Yes	Yes	Yes
ERR1879538	Yes	Yes	Yes	Yes
ERR1879545	Yes	Yes	Yes	Yes
ERR1879549	Yes	Yes	Yes	Yes
ERR1879553	Yes	Yes	Yes	Yes
ERR1879570	Yes	Yes	Yes	Yes
ERR1879574	Yes	Yes	Yes	Yes
ERR1879575	Yes	Yes	Yes	Yes
ERR1879597	Yes	Yes	Yes	Yes
ERR1879600	Yes	Yes	Yes	Yes
ERR1879649	Yes	Yes	Yes	Yes
ERR1880762	Yes	Yes	Yes	Yes
ERR1880765	Yes	Yes	Yes	Yes
ERR1880774	Yes	Yes	Yes	Yes
ERR1880801	Yes	Yes	Yes	Yes
ERR1880809	Yes	Yes	Yes	Yes
ERR1880821	Yes	Yes	Yes	Yes
ERR1880827	Yes	Yes	Yes	Yes
ERR1880828	Yes	Yes	Yes	Yes
ERR1880837	Yes	Yes	Yes	Yes
ERR1880838	Yes	Yes	Yes	Yes
ERR1880839	Yes	No	No	Maybe
ERR1880842	Yes	No	No	Maybe
ERR1880844	Yes	Yes	Yes	Yes
ERR2008341	Yes	Yes	Yes	Yes
ERR2008342	Yes	Yes	Yes	Yes
ERR2008352	Yes	Yes	Yes	Yes
ERR2008360	Yes	Yes	Yes	Yes
ERR2008391	Yes	Yes	Yes	Yes
ERR2008392	Yes	Yes	Yes	Yes
ERR2008395	Yes	Yes	Yes	Yes
ERR2008400	Yes	Yes	Yes	Yes
ERR2008405	Yes	Yes	Yes	Yes
ERR2008411	Yes	Yes	Yes	Yes
ERR2008421	Yes	Yes	Yes	Yes
ERR2008425	Yes	Yes	Yes	Yes
ERR2008748	Yes	Yes	Yes	Yes
ERR2008750	Yes	Yes	Yes	Yes
ERR2008751	Yes	Yes	Yes	Yes
ERR2008752	Yes	Yes	Yes	Yes
ERR2008759	Yes	Yes	Yes	Yes
ERR2144735	Yes	Yes	Yes	Yes
ERR2144781	Yes	Yes	Yes	Yes
ERR2265590	Yes	Yes	Yes	Yes
ERR2265649	Yes	Yes	Yes	Yes
ERR2269808	Yes	Yes	Yes	Yes
ERR2269922	Yes	Yes	Yes	Yes
ERR2269923	Yes	Yes	Yes	Yes
ERR2269924	Yes	Yes	Yes	Yes
ERR2269925	Yes	Yes	Yes	Yes
ERR2269926	Yes	No	No	Maybe
ERR2269927	Yes	Yes	Yes	Yes
ERR2269928	Yes	Yes	Yes	Yes
ERR2269929	Yes	Yes	Yes	Yes
ERR2269930	Yes	Yes	Yes	Yes
ERR2269944	Yes	Yes	Yes	Yes
ERR2269945	Yes	Yes	Yes	Yes
ERR2269946	Yes	Yes	Yes	Yes
ERR2269947	Yes	Yes	Yes	Yes
ERR2269948	Yes	Yes	Yes	Yes
ERR2269949	Yes	Yes	Yes	Yes
ERR2269950	Yes	Yes	Yes	Yes
ERR2269951	Yes	Yes	Yes	Yes
ERR2269952	Yes	Yes	Yes	Yes
ERR2269953	Yes	Yes	Yes	Yes
ERR2270655	Yes	Yes	Yes	Yes
ERR2270656	Yes	Yes	Yes	Yes
ERR2270657	Yes	Yes	Yes	Yes
ERR2270658	Yes	Yes	Yes	Yes
ERR2270659	Yes	Yes	Yes	Yes
ERR2270660	Yes	Yes	Yes	Yes
ERR2270661	Yes	Yes	Yes	Yes
ERR2270662	Yes	Yes	Yes	Yes
ERR3039943	Yes	Yes	Yes	Yes
ERR3039944	Yes	Yes	Yes	Yes
ERR3039957	Yes	Yes	Yes	Yes
ERR3039966	Yes	Yes	Yes	Yes
ERR3039967	Yes	Yes	Yes	Yes
ERR3039969	Yes	Yes	Yes	Yes
ERR3269009	Yes	Yes	Yes	Yes
ERR3269021	Yes	Yes	Yes	Yes
ERR3269022	Yes	Yes	Yes	Yes
ERR3269025	Yes	Yes	Yes	Yes
ERR3269051	Yes	Yes	Yes	Yes
ERR3269055	Yes	Yes	Yes	Yes
ERR3269061	Yes	Yes	Yes	Yes
ERR3269065	Yes	Yes	Yes	Yes
ERR3980552	Yes	No	Yes	Maybe
ERR3980553	Yes	Yes	Yes	Yes
ERR3980555	Yes	Yes	Yes	Yes
ERR3980556	Yes	Yes	Yes	Yes
ERR3980557	Yes	Yes	Yes	Yes
ERR3980560	Yes	Yes	Yes	Yes
ERR4452308	Yes	Yes	Yes	Yes
ERR4452309	Yes	Yes	Yes	Yes
ERR4452310	No	Yes	Yes	Maybe
ERR4452311	Yes	Yes	Yes	Yes
ERR4452313	Yes	No	No	Maybe
ERR4452314	No	Yes	Yes	Maybe
ERR4452318	No	Yes	Yes	Maybe
ERR4452321	No	Yes	Yes	Maybe
ERR466833	Yes	Yes	Yes	Yes
ERR466840	Yes	Yes	Yes	Yes
ERR466844	Yes	Yes	Yes	Yes
ERR4802243	No	No	No	No
ERR568406	Yes	Yes	Yes	Yes
ERR568407	Yes	Yes	Yes	Yes
ERR568408	Yes	Yes	Yes	Yes
ERR576951	Yes	Yes	Yes	Yes
ERR576974	Yes	Yes	Yes	Yes
ERR576975	Yes	Yes	Yes	Yes
ERR576976	Yes	Yes	Yes	Yes
ERR576977	Yes	Yes	Yes	Yes
ERR576984	Yes	Yes	Yes	Yes
ERR576985	Yes	Yes	Yes	Yes
ERR576986	Yes	Yes	Yes	Yes
ERR579061	Yes	Yes	Yes	Yes
ERR579068	Yes	Yes	Yes	Yes
ERR579073	Yes	Yes	Yes	Yes
ERR579076	Yes	Yes	Yes	Yes
ERR579077	Yes	Yes	Yes	Yes
ERR579078	Yes	Yes	Yes	Yes
ERR579080	Yes	Yes	Yes	Yes
ERR579081	Yes	Yes	Yes	Yes
ERR579082	Yes	Yes	Yes	Yes
ERR579085	Yes	Yes	Yes	Yes
ERR579086	Yes	Yes	Yes	Yes
ERR579092	Yes	Yes	Yes	Yes
ERR579093	Yes	Yes	Yes	Yes
ERR579311	Yes	Yes	Yes	Yes
ERR579313	Yes	Yes	Yes	Yes
ERR976391	Yes	No	No	Maybe
ERR976395	Yes	No	No	Maybe
ERR976398	Yes	Yes	Yes	Yes
ERR976399	Yes	Yes	Yes	Yes
ERR976409	Yes	Yes	Yes	Yes
ERR976410	Yes	Yes	Yes	Yes
ERR976411	Yes	Yes	Yes	Yes
ERR976463	Yes	Yes	Yes	Yes
ERR976477	Yes	Yes	Yes	Yes
ERR976482	Yes	Yes	Yes	Yes
ERR976488	Yes	Yes	Yes	Yes
ERR976489	Yes	Yes	Yes	Yes
ERR976495	Yes	Yes	Yes	Yes
ERR976514	Yes	Yes	Yes	Yes
ERR976515	Yes	Yes	Yes	Yes
ERR976516	Yes	Yes	Yes	Yes
ERR976534	Yes	Yes	Yes	Yes
ERR976536	Yes	Yes	Yes	Yes
ERR976537	Yes	Yes	Yes	Yes
ERR976545	Yes	Yes	Yes	Yes
ERR976547	Yes	Yes	Yes	Yes
ERR976562	Yes	Yes	Yes	Yes
ERR976565	Yes	Yes	Yes	Yes
ERR976573	Yes	Yes	Yes	Yes
ERR976583	Yes	Yes	Yes	Yes
ERR976584	Yes	Yes	Yes	Yes
ERR976585	Yes	Yes	Yes	Yes
ERR976586	Yes	Yes	Yes	Yes
ERR976587	Yes	Yes	Yes	Yes
ERR976598	Yes	Yes	Yes	Yes
ERR976599	Yes	No	No	Maybe
ERR9808344	Yes	Yes	Yes	Yes
ERR9808348	Yes	Yes	Yes	Yes
ERR9808351	Yes	Yes	Yes	Yes
ERR998722	Yes	Yes	Yes	Yes
SRR10350534	Yes	Yes	Yes	Yes
SRR10518525	Yes	Yes	Yes	Yes
SRR10531435	No	No	No	No
SRR10531447	Yes	Yes	Yes	Yes
SRR10531450	Yes	Yes	Yes	Yes
SRR11032119	No	Yes	Yes	Maybe
SRR1199311	No	No	No	No
SRR1201811	No	No	No	No
SRR1201812	No	No	No	No
SRR1201822	No	No	No	No
SRR1201823	No	No	No	No
SRR12123285	Yes	Yes	Yes	Yes
SRR12123295	Yes	Yes	Yes	Yes
SRR12123296	Yes	Yes	Yes	Yes
SRR12123297	Yes	Yes	Yes	Yes
SRR12123300	Yes	Yes	Yes	Yes
SRR12123316	Yes	Yes	Yes	Yes
SRR12123330	Yes	Yes	Yes	Yes
SRR12123331	Yes	Yes	Yes	Yes
SRR12123343	Yes	Yes	Yes	Yes
SRR12520469	No	No	No	No
SRR12520472	No	No	No	No
SRR12520473	No	No	No	No
SRR12853259	Yes	Yes	Yes	Yes
SRR12853260	Yes	Yes	Yes	Yes
SRR12853261	Yes	Yes	Yes	Yes
SRR12853266	Yes	Yes	Yes	Yes
SRR13600581	No	No	No	No
SRR14297460	Yes	Yes	Yes	Yes
SRR14297502	Yes	Yes	Yes	Yes
SRR14297510	Yes	Yes	Yes	Yes
SRR14297569	Yes	Yes	Yes	Yes
SRR14297592	Yes	Yes	Yes	Yes
SRR14297593	Yes	Yes	Yes	Yes
SRR14297595	Yes	Yes	Yes	Yes
SRR14297596	Yes	Yes	Yes	Yes
SRR14297604	Yes	Yes	Yes	Yes
SRR14297607	Yes	Yes	Yes	Yes
SRR14297608	Yes	Yes	Yes	Yes
SRR14297609	Yes	Yes	Yes	Yes
SRR14297614	Yes	Yes	Yes	Yes
SRR14297615	Yes	Yes	Yes	Yes
SRR14297617	Yes	Yes	Yes	Yes
SRR14297618	Yes	Yes	Yes	Yes
SRR14297619	Yes	Yes	Yes	Yes
SRR14297621	Yes	Yes	Yes	Yes
SRR14297627	Yes	Yes	Yes	Yes
SRR14297632	Yes	Yes	Yes	Yes
SRR14297639	Yes	Yes	Yes	Yes
SRR14297657	Yes	Yes	Yes	Yes
SRR14297658	Yes	Yes	Yes	Yes
SRR14297660	Yes	Yes	Yes	Yes
SRR14297681	Yes	Yes	Yes	Yes
SRR14995690	No	No	No	No
SRR15087409	No	No	No	No
SRR15192518	Yes	Yes	Yes	Yes
SRR15192519	Yes	Yes	Yes	Yes
SRR15192527	Yes	Yes	Yes	Yes
SRR15566855	No	No	No	No
SRR15902871	No	No	No	No
SRR16115465	No	No	No	No
SRR16204506	No	No	No	No
SRR17283078	Yes	Yes	Yes	Yes
SRR17393354	No	No	No	No
SRR17711780	No	No	No	No
SRR17711781	No	No	No	No
SRR18138286	No	No	No	No
SRR18138287	No	No	No	No
SRR18165798	Yes	Yes	Yes	Yes
SRR18191316	No	No	No	No
SRR18366058	Yes	Yes	Yes	Yes
SRR18366059	No	Yes	Yes	Maybe
SRR18366067	No	No	No	No
SRR18430212	No	No	No	No
SRR18731095	Yes	Yes	Yes	Yes
SRR18731097	No	No	No	No
SRR18731098	No	No	No	No
SRR18731101	Yes	Yes	Yes	Yes
SRR18731102	No	No	No	No
SRR18731103	No	No	No	No
SRR18731104	No	No	No	No
SRR18731105	No	No	No	No
SRR18731106	No	No	No	No
SRR18731108	No	No	No	No
SRR18731119	No	No	No	No
SRR18731122	No	No	No	No
SRR18731127	No	No	No	No
SRR18731128	No	No	No	No
SRR18731129	No	No	No	No
SRR18731130	No	No	No	No
SRR19094403	No	No	No	No
SRR19164910	Yes	Yes	Yes	Yes
SRR19164915	Yes	Yes	Yes	Yes
SRR19315440	Yes	No	No	Maybe
SRR19505385	No	No	No	No
SRR19513239	No	No	No	No
SRR19513241	No	No	No	No
SRR19513242	No	No	No	No
SRR19513251	No	No	No	No
SRR19513281	No	No	No	No
SRR19539296	No	No	No	No
SRR19544261	No	No	No	No
SRR19544263	No	No	No	No
SRR19910444	No	No	No	No
SRR20083147	No	No	No	No
SRR20083185	No	No	No	No
SRR20083245	Yes	No	No	Maybe
SRR20083279	No	No	No	No
SRR20083326	No	No	No	No
SRR21074466	Yes	Yes	Yes	Yes
SRR21074467	Yes	Yes	Yes	Yes
SRR21146802	No	No	No	No
SRR21146803	No	No	No	No
SRR21871394	No	No	No	No
SRR22035168	No	No	No	No
SRR22201910	No	Yes	Yes	Maybe
SRR22265439	Yes	Yes	Yes	Yes
SRR22265444	Yes	Yes	Yes	Yes
SRR22265445	No	No	No	No
SRR22265446	No	No	No	No
SRR22265447	No	No	No	No
SRR22265465	Yes	Yes	Yes	Yes
SRR22351616	Yes	Yes	Yes	Yes
SRR22580908	No	Yes	Yes	Maybe
SRR22581100	No	Yes	Yes	Maybe
SRR227303	Yes	Yes	Yes	Yes
SRR227311	Yes	Yes	Yes	Yes
SRR227312	Yes	Yes	Yes	Yes
SRR227324	Yes	Yes	Yes	Yes
SRR227335	Yes	Yes	Yes	Yes
SRR22875319	Yes	No	No	Maybe
SRR22875320	Yes	No	No	Maybe
SRR22875323	No	No	No	No
SRR22875328	No	No	No	No
SRR22875329	No	No	No	No
SRR22875330	No	No	No	No
SRR22875331	No	No	No	No
SRR22875332	No	No	No	No
SRR22875333	No	No	No	No
SRR22875334	No	No	No	No
SRR22875335	Yes	No	No	Maybe
SRR22875336	No	No	No	No
SRR22875337	No	No	No	No
SRR22875338	No	No	No	No
SRR22875339	No	No	No	No
SRR22875341	No	No	No	No
SRR22875342	No	No	No	No
SRR22875343	No	No	No	No
SRR22875344	No	No	No	No
SRR22875345	Yes	No	No	Maybe
SRR22875346	No	Yes	Yes	Maybe
SRR22875347	No	No	No	No
SRR22875348	No	Yes	Yes	Maybe
SRR22875350	No	Yes	Yes	Maybe
SRR22875353	No	No	No	No
SRR22875361	No	No	No	No
SRR22875363	No	No	No	No
SRR22875364	No	No	No	No
SRR22875365	No	No	No	No
SRR22875368	No	No	No	No
SRR22875369	No	No	No	No
SRR22875370	No	No	No	No
SRR22875371	No	No	No	No
SRR22875372	No	No	No	No
SRR22875373	No	No	No	No
SRR22875374	No	No	No	No
SRR22875375	No	No	No	No
SRR22875376	No	No	No	No
SRR22875377	No	No	No	No
SRR22936402	Yes	Yes	Yes	Yes
SRR22936403	Yes	Yes	Yes	Yes
SRR22936404	Yes	Yes	Yes	Yes
SRR23097978	No	No	No	No
SRR23509864	Yes	Yes	Yes	Yes
SRR23509889	Yes	Yes	Yes	Yes
SRR23509895	Yes	Yes	Yes	Yes
SRR23510637	Yes	Yes	Yes	Yes
SRR23510652	Yes	Yes	Yes	Yes
SRR23510654	Yes	Yes	Yes	Yes
SRR23703406	Yes	Yes	Yes	Yes
SRR23863572	Yes	Yes	Yes	Yes
SRR24149954	No	No	No	No
SRR24149962	No	No	No	No
SRR24149968	No	No	No	No
SRR24475521	Yes	No	No	Maybe
SRR24709507	No	No	No	No
SRR25120478	No	No	No	No
SRR25120487	No	No	No	No
SRR25120488	No	No	No	No
SRR25120490	No	No	No	No
SRR25120494	No	No	No	No
SRR25120498	No	No	No	No
SRR25120502	No	No	No	No
SRR25120518	No	No	No	No
SRR25120519	No	No	No	No
SRR25120523	No	No	No	No
SRR25120526	No	No	No	No
SRR25120527	No	No	No	No
SRR25120530	No	No	No	No
SRR25120531	No	No	No	No
SRR25120536	No	No	No	No
SRR25120540	Yes	No	No	Maybe
SRR25120542	No	No	No	No
SRR25120549	Yes	No	No	Maybe
SRR25120556	No	No	No	No
SRR25120557	No	No	No	No
SRR25120567	No	No	No	No
SRR25394321	No	No	No	No
SRR25394322	No	No	No	No
SRR25394323	No	No	No	No
SRR25394324	No	No	No	No
SRR25394325	No	No	No	No
SRR25394327	No	No	No	No
SRR25394328	No	No	No	No
SRR25394329	No	No	No	No
SRR25394330	No	No	No	No
SRR25394332	No	No	No	No
SRR25394339	No	No	No	No
SRR25394344	Yes	No	No	Maybe
SRR25394345	No	No	No	No
SRR25394347	No	No	No	No
SRR25430883	Yes	Yes	Yes	Yes
SRR25431052	Yes	Yes	Yes	Yes
SRR25828939	No	No	No	No
SRR26217580	No	No	No	No
SRR26217625	No	No	No	No
SRR26217627	Yes	Yes	Yes	Yes
SRR26217629	No	No	No	No
SRR26217641	Yes	Yes	Yes	Yes
SRR26217659	No	No	No	No
SRR26217665	Yes	Yes	Yes	Yes
SRR26217668	No	No	No	No
SRR26858854	No	No	No	No
SRR26858855	No	No	No	No
SRR26858856	No	No	No	No
SRR26858857	No	No	No	No
SRR26858858	No	No	No	No
SRR26858859	No	No	No	No
SRR26858861	No	No	No	No
SRR26941970	No	No	No	No
SRR26980564	No	No	No	No
SRR2738124	No	No	No	No
SRR2738126	No	No	No	No
SRR2738127	No	No	No	No
SRR2738128	No	No	No	No
SRR2738135	No	Yes	Yes	Maybe
SRR27410213	No	No	No	No
SRR3020417	Yes	Yes	Yes	Yes
SRR3020419	Yes	Yes	Yes	Yes
SRR3020452	Yes	Yes	Yes	Yes
SRR3020462	Yes	Yes	Yes	Yes
SRR3020466	Yes	Yes	Yes	Yes
SRR3020468	Yes	Yes	Yes	Yes
SRR3020473	Yes	Yes	Yes	Yes
SRR3020500	Yes	Yes	Yes	Yes
SRR3020502	Yes	Yes	Yes	Yes
SRR3020535	Yes	Yes	Yes	Yes
SRR3020545	Yes	Yes	Yes	Yes
SRR3020549	Yes	Yes	Yes	Yes
SRR3020551	Yes	Yes	Yes	Yes
SRR3020556	Yes	Yes	Yes	Yes
SRR308665	Yes	Yes	Yes	Yes
SRR308690	Yes	Yes	Yes	Yes
SRR308691	Yes	Yes	Yes	Yes
SRR308692	Yes	Yes	Yes	Yes
SRR308693	Yes	Yes	Yes	Yes
SRR308703	Yes	Yes	Yes	Yes
SRR308704	Yes	Yes	Yes	Yes
SRR308705	Yes	Yes	Yes	Yes
SRR308706	Yes	Yes	Yes	Yes
SRR308707	Yes	Yes	Yes	Yes
SRR308708	Yes	Yes	Yes	Yes
SRR308709	Yes	Yes	Yes	Yes
SRR308713	Yes	Yes	Yes	Yes
SRR308715	Yes	Yes	Yes	Yes
SRR308716	Yes	Yes	Yes	Yes
SRR308717	Yes	Yes	Yes	Yes
SRR308720	Yes	Yes	Yes	Yes
SRR308721	Yes	Yes	Yes	Yes
SRR308722	Yes	Yes	Yes	Yes
SRR308723	Yes	Yes	Yes	Yes
SRR308724	Yes	Yes	Yes	Yes
SRR308725	Yes	Yes	Yes	Yes
SRR308726	Yes	Yes	Yes	Yes
SRR308727	Yes	Yes	Yes	Yes
SRR350623	Yes	Yes	Yes	Yes
SRR4039819	No	Yes	Yes	Maybe
SRR4432994	Yes	Yes	Yes	Yes
SRR491124	Yes	Yes	Yes	Yes
SRR491153	Yes	Yes	Yes	Yes
SRR491158	Yes	Yes	Yes	Yes
SRR491169	Yes	Yes	Yes	Yes
SRR491170	Yes	Yes	Yes	Yes
SRR491171	Yes	Yes	Yes	Yes
SRR491175	Yes	Yes	Yes	Yes
SRR491176	Yes	Yes	Yes	Yes
SRR491177	Yes	Yes	Yes	Yes
SRR491178	Yes	Yes	Yes	Yes
SRR495447	Yes	Yes	Yes	Yes
SRR495764	Yes	Yes	Yes	Yes
SRR5198911	Yes	Yes	Yes	Yes
SRR5198913	Yes	Yes	Yes	Yes
SRR6027806	Yes	Yes	Yes	Yes
SRR6027824	Yes	Yes	Yes	Yes
SRR6027846	Yes	Yes	Yes	Yes
SRR6027849	Yes	Yes	Yes	Yes
SRR6027852	Yes	Yes	Yes	Yes
SRR6384537	No	No	No	No
SRR6853662	No	No	No	No
SRR6853663	No	No	No	No
SRR6871245	Yes	Yes	Yes	Yes
SRR6871247	Yes	Yes	Yes	Yes
SRR6871249	Yes	No	Yes	Maybe
SRR6871250	Yes	Yes	Yes	Yes
SRR6871251	Yes	Yes	Yes	Yes
SRR6871252	Yes	Yes	Yes	Yes
SRR6871253	Yes	Yes	Yes	Yes
SRR6871254	Yes	Yes	Yes	Yes
SRR6950904	Yes	Yes	Yes	Yes
SRR6950905	Yes	Yes	Yes	Yes
SRR7725759	No	No	No	No
SRR7791595	Yes	Yes	Yes	Yes
SRR7791596	Yes	Yes	Yes	Yes
SRR7791597	No	Yes	Yes	Maybe
SRR7791598	No	Yes	Yes	Maybe
SRR7791599	No	Yes	Yes	Maybe
SRR7791600	Yes	Yes	Yes	Yes
SRR7791601	No	Yes	Yes	Maybe
SRR7791602	No	Yes	Yes	Maybe
SRR7791603	Yes	Yes	Yes	Yes
SRR7791606	No	Yes	Yes	Maybe
SRR7791607	No	Yes	Yes	Maybe
SRR7791608	No	Yes	Yes	Maybe
SRR7791609	No	No	No	No
SRR7791610	Yes	Yes	Yes	Yes
SRR7791616	No	Yes	Yes	Maybe
SRR7791617	No	Yes	Yes	Maybe
SRR7791618	No	Yes	Yes	Maybe
SRR7791619	No	Yes	Yes	Maybe
SRR7791620	No	Yes	Yes	Maybe
SRR7791621	No	Yes	Yes	Maybe
SRR7791622	No	Yes	Yes	Maybe
SRR7791625	No	Yes	Yes	Maybe
SRR7791626	Yes	Yes	Yes	Yes
SRR7791628	Yes	Yes	Yes	Yes
SRR7791629	No	Yes	Yes	Maybe
SRR7791632	No	Yes	Yes	Maybe
SRR7791633	Yes	Yes	Yes	Yes
SRR7791634	No	Yes	Yes	Maybe
SRR7791641	No	Yes	Yes	Maybe
SRR8364300	Yes	Yes	Yes	Yes
SRR8364305	Yes	Yes	Yes	Yes
SRR8364352	Yes	Yes	Yes	Yes
SRR8364373	Yes	Yes	Yes	Yes
SRR8364381	Yes	Yes	Yes	Yes
SRR8364428	Yes	Yes	Yes	Yes
SRR8364433	Yes	Yes	Yes	Yes
SRR8364435	Yes	Yes	Yes	Yes
SRR8535198	No	No	No	No
SRR8535199	No	No	No	No
SRR8668513	No	Yes	Yes	Maybe
SRR8668514	No	Yes	Yes	Maybe
SRR8668518	Yes	Yes	Yes	Yes
SRR8668519	Yes	Yes	Yes	Yes
SRR8668525	Yes	Yes	Yes	Yes
SRR8668526	No	Yes	Yes	Maybe
SRR8668527	Yes	Yes	Yes	Yes
SRR8755238	Yes	Yes	Yes	Yes
