# Supplementary material for: Prevalent chromosome fusion in Vibrio cholerae O1
Source: Nat Commun. 2025 Jul 1;16:5830. doi: 10.1038/s41467-025-60699-0 (PMC12219848; doi:10.1038/s41467-025-60699-0)
Supplement: Supplementary file 8 — Source Data [file 41467_2025_60699_MOESM8_ESM.zip › source_data/Supplement/S7/S7c/metadata_public_short_read_incl.csv]

Sample	Read_quality	Read_depth	Contig_count	Total_length	N50_assembly	GC_percent	MetaPhlAn2_species	Year	Country.clean	Dataset
DRR069021	88.72	208.942	112	3935692	230162	47.51	Vibrio_cholerae	2008	India	TaylorBrown.et.al.NatCom.2023
DRR069024	91.04	193.151	100	3894322	246179	47.63	Vibrio_cholerae	2008	India	TaylorBrown.et.al.NatCom.2023
DRR069025	87.40	143.326	107	4029505	299112	47.48	Vibrio_cholerae	2008	India	TaylorBrown.et.al.NatCom.2023
DRR069030	88.35	149.441	99	4020957	246156	47.49	Vibrio_cholerae	2009	India	TaylorBrown.et.al.NatCom.2023
DRR069032	90.24	172.751	115	4020966	172340	47.50	Vibrio_cholerae	2009	India	TaylorBrown.et.al.NatCom.2023
DRR069038	89.18	178.352	130	4012211	179855	47.47	Vibrio_cholerae	2009	India	TaylorBrown.et.al.NatCom.2023
DRR069040	97.99	189.826	105	4018784	235587	47.5	Vibrio_cholerae	2010	India	TaylorBrown.et.al.NatCom.2023
DRR069041	98.02	202.144	116	4019966	220939	47.5	Vibrio_cholerae	2010	India	TaylorBrown.et.al.NatCom.2023
DRR069042	98.09	186.292	103	4020451	246154	47.49	Vibrio_cholerae	2010	India	TaylorBrown.et.al.NatCom.2023
DRR069043	90.67	176.096	108	4013065	219496	47.49	Vibrio_cholerae	2010	India	TaylorBrown.et.al.NatCom.2023
DRR069044	98.23	197.84	103	4020836	235587	47.5	Vibrio_cholerae	2010	India	TaylorBrown.et.al.NatCom.2023
DRR069045	98.36	163.486	118	4020405	198105	47.49	Vibrio_cholerae	2010	India	TaylorBrown.et.al.NatCom.2023
DRR069046	98.4	154.713	106	4021022	235587	47.5	Vibrio_cholerae	2010	India	TaylorBrown.et.al.NatCom.2023
DRR069047	98.49	207.555	104	4020695	235587	47.5	Vibrio_cholerae	2010	India	TaylorBrown.et.al.NatCom.2023
DRR069048	90.77	182.029	103	4020977	235587	47.50	Vibrio_cholerae	2010	India	TaylorBrown.et.al.NatCom.2023
DRR069049	98.48	206.438	116	4030005	235586	47.48	Vibrio_cholerae	2010	India	TaylorBrown.et.al.NatCom.2023
DRR069050	98.45	187.457	114	3999218	198111	47.48	Vibrio_cholerae	2011	India	TaylorBrown.et.al.NatCom.2023
DRR069051	98.51	182.43	103	3998592	246081	47.48	Vibrio_cholerae	2011	India	TaylorBrown.et.al.NatCom.2023
DRR069052	88.20	153.706	105	3999489	235587	47.48	Vibrio_cholerae	2011	India	TaylorBrown.et.al.NatCom.2023
DRR069053	91.39	177.252	105	3999509	235587	47.48	Vibrio_cholerae	2011	India	TaylorBrown.et.al.NatCom.2023
DRR069054	91.44	217.978	116	4019179	235587	47.49	Vibrio_cholerae	2011	India	TaylorBrown.et.al.NatCom.2023
DRR069055	91.86	203.323	122	3997433	198103	47.48	Vibrio_cholerae	2011	India	TaylorBrown.et.al.NatCom.2023
DRR069056	88.69	136.756	123	3995538	167805	47.48	Vibrio_cholerae	2011	India	TaylorBrown.et.al.NatCom.2023
DRR069057	90.87	187.055	105	3992779	235587	47.49	Vibrio_cholerae	2011	India	TaylorBrown.et.al.NatCom.2023
DRR069058	91.41	148.571	119	3999323	200149	47.48	Vibrio_cholerae	2011	India	TaylorBrown.et.al.NatCom.2023
DRR069059	90.53	136.651	112	3998504	235587	47.48	Vibrio_cholerae	2011	India	TaylorBrown.et.al.NatCom.2023
DRR069060	88.43	127.244	104	3998894	246153	47.48	Vibrio_cholerae	2012	India	TaylorBrown.et.al.NatCom.2023
DRR069061	91.14	112.533	102	3996670	197656	47.49	Vibrio_cholerae	2012	India	TaylorBrown.et.al.NatCom.2023
DRR069062	91.18	141.915	107	4020668	246154	47.49	Vibrio_cholerae	2012	India	TaylorBrown.et.al.NatCom.2023
DRR069063	88.31	113.294	101	4010804	235587	47.47	Vibrio_cholerae	2012	India	TaylorBrown.et.al.NatCom.2023
DRR069064	91.26	134.88	117	4018847	198053	47.5	Vibrio_cholerae	2012	India	TaylorBrown.et.al.NatCom.2023
DRR069065	86.51	139.682	105	3999412	246154	47.48	Vibrio_cholerae	2012	India	TaylorBrown.et.al.NatCom.2023
DRR069066	91.5	172.621	108	4020311	246154	47.49	Vibrio_cholerae	2012	India	TaylorBrown.et.al.NatCom.2023
DRR069067	91.63	149.542	100	4020783	246154	47.49	Vibrio_cholerae	2012	India	TaylorBrown.et.al.NatCom.2023
DRR069068	91.66	128.87	100	4020435	246154	47.5	Vibrio_cholerae	2012	India	TaylorBrown.et.al.NatCom.2023
DRR069069	91.45	145.282	108	4020096	246154	47.5	Vibrio_cholerae	2012	India	TaylorBrown.et.al.NatCom.2023
DRR069070	87.85	144.166	107	4019384	246154	47.50	Vibrio_cholerae	2013	India	TaylorBrown.et.al.NatCom.2023
DRR069071	87.85	169.772	102	4018227	246154	47.50	Vibrio_cholerae	2013	India	TaylorBrown.et.al.NatCom.2023
DRR069072	87.52	155.883	107	4020655	246154	47.49	Vibrio_cholerae	2013	India	TaylorBrown.et.al.NatCom.2023
DRR069073	91.85	186.655	100	4020943	246154	47.5	Vibrio_cholerae	2013	India	TaylorBrown.et.al.NatCom.2023
DRR069074	87.51	155.265	100	4019198	246154	47.50	Vibrio_cholerae	2013	India	TaylorBrown.et.al.NatCom.2023
DRR069075	88.38	161.915	100	4020629	246154	47.49	Vibrio_cholerae	2013	India	TaylorBrown.et.al.NatCom.2023
DRR069076	91.56	151.87	102	4020940	235587	47.49	Vibrio_cholerae	2013	India	TaylorBrown.et.al.NatCom.2023
DRR069077	91.9	179.918	108	4020592	246154	47.49	Vibrio_cholerae	2013	India	TaylorBrown.et.al.NatCom.2023
DRR069078	82.69	97.5417	102	4020546	246154	47.49	Vibrio_cholerae	2013	India	TaylorBrown.et.al.NatCom.2023
DRR069079	82.38	115.412	108	4020292	235588	47.49	Vibrio_cholerae	2013	India	TaylorBrown.et.al.NatCom.2023
DRR069080	77.51	93.6438	113	4018517	246154	47.50	Vibrio_cholerae	2014	India	TaylorBrown.et.al.NatCom.2023
DRR069081	78.66	94.7054	104	4020729	235588	47.49	Vibrio_cholerae	2014	India	TaylorBrown.et.al.NatCom.2023
DRR069082	75.52	88.0587	103	4020971	246154	47.50	Vibrio_cholerae	2014	India	TaylorBrown.et.al.NatCom.2023
DRR069083	79.4	156.385	107	4020620	246154	47.49	Vibrio_cholerae	2014	India	TaylorBrown.et.al.NatCom.2023
DRR069084	84.44	144.295	102	4020833	246154	47.49	Vibrio_cholerae	2014	India	TaylorBrown.et.al.NatCom.2023
DRR069085	82.63	108.415	107	4018690	246081	47.5	Vibrio_cholerae	2014	India	TaylorBrown.et.al.NatCom.2023
DRR069086	83.36	184.694	105	4020857	246154	47.49	Vibrio_cholerae	2014	India	TaylorBrown.et.al.NatCom.2023
DRR069087	82.72	123.296	111	4019615	246154	47.5	Vibrio_cholerae	2014	India	TaylorBrown.et.al.NatCom.2023
DRR069088	83.13	153.099	109	4019835	246154	47.5	Vibrio_cholerae	2014	India	TaylorBrown.et.al.NatCom.2023
DRR069089	83.33	173.147	115	4018218	246154	47.5	Vibrio_cholerae	2014	India	TaylorBrown.et.al.NatCom.2023
DRR189280	98.29	46.7791	121	4044600	235586	47.54	Vibrio_cholerae	2010	Bangladesh	TaylorBrown.et.al.NatCom.2023
DRR189281	95.30	46.3897	106	4019026	220870	47.50	Vibrio_cholerae	2010	Bangladesh	TaylorBrown.et.al.NatCom.2023
DRR189282	97.66	48.839	107	4019322	198585	47.5	Vibrio_cholerae	2010	Bangladesh	TaylorBrown.et.al.NatCom.2023
DRR189283	98.02	46.7414	106	4004740	235587	47.53	Vibrio_cholerae	2011	Bangladesh	TaylorBrown.et.al.NatCom.2023
DRR189284	97.56	60.5178	111	4017512	235587	47.5	Vibrio_cholerae	2011	Bangladesh	TaylorBrown.et.al.NatCom.2023
DRR189285	98.03	54.1729	116	4036706	172232	47.48	Vibrio_cholerae	2011	Bangladesh	TaylorBrown.et.al.NatCom.2023
DRR189286	97.71	52.1653	109	4020643	299124	47.51	Vibrio_cholerae	2012	Bangladesh	TaylorBrown.et.al.NatCom.2023
DRR189287	97.63	51.4785	108	4020951	169509	47.51	Vibrio_cholerae	2012	Bangladesh	TaylorBrown.et.al.NatCom.2023
DRR189288	97.58	48.048	112	4020413	246154	47.51	Vibrio_cholerae	2012	Bangladesh	TaylorBrown.et.al.NatCom.2023
DRR189289	97.6	62.1599	124	4082913	169509	47.44	Vibrio_cholerae	2012	Bangladesh	TaylorBrown.et.al.NatCom.2023
DRR189290	97.63	59.1023	114	4020224	178252	47.51	Vibrio_cholerae	2013	Bangladesh	TaylorBrown.et.al.NatCom.2023
DRR189291	98.03	52.9325	112	4032423	178252	47.48	Vibrio_cholerae	2014	Bangladesh	TaylorBrown.et.al.NatCom.2023
DRR189292	95.77	45.7699	111	3979112	226948	47.50	Vibrio_cholerae	2015	Bangladesh	TaylorBrown.et.al.NatCom.2023
DRR189293	97.27	60.451	117	4036594	169850	47.47	Vibrio_cholerae	2015	Bangladesh	TaylorBrown.et.al.NatCom.2023
DRR189294	97.73	54.2841	116	4038326	178252	47.47	Vibrio_cholerae	2015	Bangladesh	TaylorBrown.et.al.NatCom.2023
DRR189295	98.09	50.187	117	3974462	246080	47.58	Vibrio_cholerae	2015	Bangladesh	TaylorBrown.et.al.NatCom.2023
DRR189296	97.31	42.2504	112	4050984	246140	47.52	Vibrio_cholerae	2015	Bangladesh	TaylorBrown.et.al.NatCom.2023
DRR189297	98.03	62.801	120	4020791	169509	47.52	Vibrio_cholerae	2015	Bangladesh	TaylorBrown.et.al.NatCom.2023
DRR189298	98.27	69.2424	112	4019079	235587	47.5	Vibrio_cholerae	2016	Bangladesh	TaylorBrown.et.al.NatCom.2023
DRR189299	96.39	65.6477	108	3942799	228521	47.50	Vibrio_cholerae	2016	Bangladesh	TaylorBrown.et.al.NatCom.2023
DRR189300	98.31	57.5102	112	4032575	246178	47.48	Vibrio_cholerae	2016	Bangladesh	TaylorBrown.et.al.NatCom.2023
DRR189301	98.47	85.9122	123	4032202	169509	47.48	Vibrio_cholerae	2016	Bangladesh	TaylorBrown.et.al.NatCom.2023
DRR189302	96.62	47.7973	115	3913476	178220	47.46	Vibrio_cholerae	2016	Bangladesh	TaylorBrown.et.al.NatCom.2023
DRR189303	96.79	49.4572	125	4029237	171679	47.48	Vibrio_cholerae	2016	Bangladesh	TaylorBrown.et.al.NatCom.2023
DRR189304	97.95	60.1584	121	4031561	169509	47.48	Vibrio_cholerae	2016	Bangladesh	TaylorBrown.et.al.NatCom.2023
DRR189305	97.67	48.2251	117	4033591	172218	47.48	Vibrio_cholerae	2016	Bangladesh	TaylorBrown.et.al.NatCom.2023
DRR189306	98.2	125.084	122	4034189	157916	47.47	Vibrio_cholerae	2016	Bangladesh	TaylorBrown.et.al.NatCom.2023
DRR189308	98.68	198.869	119	4020165	154437	47.49	Vibrio_cholerae	2012	Bangladesh	TaylorBrown.et.al.NatCom.2023
DRR189309	98.64	209.387	104	4020780	235587	47.49	Vibrio_cholerae	2012	Bangladesh	TaylorBrown.et.al.NatCom.2023
DRR189310	98.57	199.661	120	4020196	166339	47.49	Vibrio_cholerae	2011	Bangladesh	TaylorBrown.et.al.NatCom.2023
DRR189311	98.77	197.457	119	4020844	197656	47.49	Vibrio_cholerae	2011	Bangladesh	TaylorBrown.et.al.NatCom.2023
DRR189312	98.35	175.124	105	4020723	235587	47.49	Vibrio_cholerae	2012	Bangladesh	TaylorBrown.et.al.NatCom.2023
DRR189313	98.83	175.939	98	4053789	246154	47.51	Vibrio_cholerae	2011	Bangladesh	TaylorBrown.et.al.NatCom.2023
DRR189314	98.04	246.082	109	4020642	235587	47.49	Vibrio_cholerae	2011	Bangladesh	TaylorBrown.et.al.NatCom.2023
DRR189315	98.59	154.645	108	4039816	246154	47.47	Vibrio_cholerae	2013	Bangladesh	TaylorBrown.et.al.NatCom.2023
DRR189316	98.81	198.238	108	4020408	246178	47.51	Vibrio_cholerae	2013	Bangladesh	TaylorBrown.et.al.NatCom.2023
DRR189317	98.77	132.018	124	4072324	169509	47.48	Vibrio_cholerae	2013	Bangladesh	TaylorBrown.et.al.NatCom.2023
DRR189318	98.65	177.974	109	4038509	246178	47.47	Vibrio_cholerae	2013	Bangladesh	TaylorBrown.et.al.NatCom.2023
DRR189319	98.21	193.205	108	4038504	246178	47.47	Vibrio_cholerae	2013	Bangladesh	TaylorBrown.et.al.NatCom.2023
DRR189320	98.79	109.52	106	4039587	246178	47.47	Vibrio_cholerae	2013	Bangladesh	TaylorBrown.et.al.NatCom.2023
DRR189321	98.2	179.688	108	4039857	178252	47.47	Vibrio_cholerae	2014	Bangladesh	TaylorBrown.et.al.NatCom.2023
DRR189322	97.94	245.606	109	4038534	178252	47.47	Vibrio_cholerae	2014	Bangladesh	TaylorBrown.et.al.NatCom.2023
DRR189323	98.05	233.397	108	4039091	178252	47.47	Vibrio_cholerae	2014	Bangladesh	TaylorBrown.et.al.NatCom.2023
DRR189324	98.08	222.132	111	4039072	178252	47.47	Vibrio_cholerae	2014	Bangladesh	TaylorBrown.et.al.NatCom.2023
DRR189325	98.12	187.802	114	4164682	169679	47.16	Vibrio_cholerae	2014	Bangladesh	TaylorBrown.et.al.NatCom.2023
DRR189326	98.51	178.53	114	4038282	246154	47.47	Vibrio_cholerae	2013	Bangladesh	TaylorBrown.et.al.NatCom.2023
DRR189327	98.12	210.401	111	4038705	246154	47.47	Vibrio_cholerae	2014	Bangladesh	TaylorBrown.et.al.NatCom.2023
DRR189328	97.82	225.317	112	4033344	246179	47.48	Vibrio_cholerae	2014	Bangladesh	TaylorBrown.et.al.NatCom.2023
DRR189329	98.1	229.367	110	4039154	246179	47.47	Vibrio_cholerae	2014	Bangladesh	TaylorBrown.et.al.NatCom.2023
DRR189330	98.56	166.847	106	4040216	178252	47.47	Vibrio_cholerae	2014	Bangladesh	TaylorBrown.et.al.NatCom.2023
DRR189331	98.66	122.918	116	4019549	246081	47.5	Vibrio_cholerae	2015	India	TaylorBrown.et.al.NatCom.2023
DRR189332	96.55	120.454	100	4018166	246154	47.50	Vibrio_cholerae	2015	India	TaylorBrown.et.al.NatCom.2023
DRR189333	98.52	113.363	106	4021578	178252	47.51	Vibrio_cholerae	2015	India	TaylorBrown.et.al.NatCom.2023
DRR189334	85.79	100.575	152	3992051	109453	47.62	Vibrio_cholerae	2015	India	TaylorBrown.et.al.NatCom.2023
DRR189336	92.59	61.276	116	4018575	197655	47.5	Vibrio_cholerae	2015	India	TaylorBrown.et.al.NatCom.2023
DRR189337	98.46	116.202	110	4013108	197656	47.52	Vibrio_cholerae	2016	India	TaylorBrown.et.al.NatCom.2023
DRR189338	91.97	66.3151	130	4010085	151468	47.54	Vibrio_cholerae	2016	India	TaylorBrown.et.al.NatCom.2023
DRR189339	86.17	64.5833	159	3935869	100497	47.67	Vibrio_cholerae	2016	India	TaylorBrown.et.al.NatCom.2023
DRR189341	80.79	54.5242	340	3851534	25654	47.99	Vibrio_cholerae	2016	India	TaylorBrown.et.al.NatCom.2023
DRR189342	88.78	44.2846	135	4008173	171228	47.54	Vibrio_cholerae	2016	India	TaylorBrown.et.al.NatCom.2023
DRR189343	91.84	58.4782	107	4016021	246154	47.51	Vibrio_cholerae	2016	India	TaylorBrown.et.al.NatCom.2023
DRR189344	90.83	56.2056	109	4017284	246154	47.51	Vibrio_cholerae	2016	India	TaylorBrown.et.al.NatCom.2023
DRR189345	93.54	76.0522	127	4016278	167403	47.51	Vibrio_cholerae	2016	India	TaylorBrown.et.al.NatCom.2023
DRR189346	98.68	197.772	109	4038973	246179	47.47	Vibrio_cholerae	2010	Bangladesh	TaylorBrown.et.al.NatCom.2023
DRR189347	98.59	210.315	110	4020642	246154	47.49	Vibrio_cholerae	2010	Bangladesh	TaylorBrown.et.al.NatCom.2023
DRR335607	81.99	133.5	107	4038365	246152	47.46	Vibrio_cholerae	2007	Bangladesh	Monir.et.al.MSpectrum.2022
DRR335608	85.62	198.158	149	4055347	127995	47.51	Vibrio_cholerae	2007	Bangladesh	Monir.et.al.MSpectrum.2022
DRR335609	79.34	184.429	113	4033483	246153	47.46	Vibrio_cholerae	2007	Bangladesh	Monir.et.al.MSpectrum.2022
DRR335610	82.19	177.823	109	4019543	246154	47.5	Vibrio_cholerae	2007	Bangladesh	Monir.et.al.MSpectrum.2022
DRR335611	82.48	177.624	111	4019255	246154	47.5	Vibrio_cholerae	2007	Bangladesh	Monir.et.al.MSpectrum.2022
DRR335612	80.79	120.173	112	4026595	235589	47.43	Vibrio_cholerae	2007	Bangladesh	Monir.et.al.MSpectrum.2022
DRR335613	83.07	237.705	106	4038370	235589	47.46	Vibrio_cholerae	2007	Bangladesh	Monir.et.al.MSpectrum.2022
DRR335614	82.41	223.626	106	4020201	235587	47.5	Vibrio_cholerae	2007	Bangladesh	Monir.et.al.MSpectrum.2022
DRR335615	79.76	106.537	116	4036182	235589	47.46	Vibrio_cholerae	2007	Bangladesh	Monir.et.al.MSpectrum.2022
DRR335616	84.17	160.789	117	4036887	235589	47.46	Vibrio_cholerae	2007	Bangladesh	Monir.et.al.MSpectrum.2022
DRR335617	81.12	158.712	104	4028373	246154	47.43	Vibrio_cholerae	2007	Bangladesh	Monir.et.al.MSpectrum.2022
DRR335618	82.48	174.755	115	4019794	235587	47.5	Vibrio_cholerae	2007	Bangladesh	Monir.et.al.MSpectrum.2022
DRR335619	82.36	180.056	115	4019011	246154	47.5	Vibrio_cholerae	2008	Bangladesh	Monir.et.al.MSpectrum.2022
DRR335620	81.63	141.074	114	4019192	246154	47.5	Vibrio_cholerae	2008	Bangladesh	Monir.et.al.MSpectrum.2022
DRR335621	80.15	173.922	115	4019421	246154	47.5	Vibrio_cholerae	2008	Bangladesh	Monir.et.al.MSpectrum.2022
DRR335622	81.32	151.367	111	4018746	246080	47.5	Vibrio_cholerae	2008	Bangladesh	Monir.et.al.MSpectrum.2022
DRR335623	82.27	99.4852	119	4018743	227635	47.5	Vibrio_cholerae	2008	Bangladesh	Monir.et.al.MSpectrum.2022
DRR335624	90.57	182.31	106	4020651	235587	47.5	Vibrio_cholerae	2008	Bangladesh	Monir.et.al.MSpectrum.2022
DRR335625	93.73	208.492	103	4020846	246154	47.5	Vibrio_cholerae	2008	Bangladesh	Monir.et.al.MSpectrum.2022
DRR335626	93.19	220.282	105	4020733	235587	47.49	Vibrio_cholerae	2008	Bangladesh	Monir.et.al.MSpectrum.2022
DRR335627	93.55	191.906	107	4020562	246154	47.49	Vibrio_cholerae	2008	Bangladesh	Monir.et.al.MSpectrum.2022
DRR335628	92.99	207.306	114	4074652	246179	47.47	Vibrio_cholerae	2009	Bangladesh	Monir.et.al.MSpectrum.2022
DRR335629	91.32	174.123	116	4074737	198105	47.47	Vibrio_cholerae	2009	Bangladesh	Monir.et.al.MSpectrum.2022
DRR335630	94.15	183.369	128	4049971	198400	47.5	Vibrio_cholerae	2009	Bangladesh	Monir.et.al.MSpectrum.2022
DRR335631	94.2	191.229	116	4040854	197665	47.46	Vibrio_cholerae	2009	Bangladesh	Monir.et.al.MSpectrum.2022
DRR335632	93.86	186.881	115	4040643	198111	47.46	Vibrio_cholerae	2009	Bangladesh	Monir.et.al.MSpectrum.2022
DRR335633	94	207.019	116	3964270	228531	47.54	Vibrio_cholerae	2009	Bangladesh	Monir.et.al.MSpectrum.2022
DRR335634	93.84	213.741	122	4074598	198105	47.47	Vibrio_cholerae	2009	Bangladesh	Monir.et.al.MSpectrum.2022
DRR335635	94.13	220.319	112	4020548	227615	47.5	Vibrio_cholerae	2010	Bangladesh	Monir.et.al.MSpectrum.2022
DRR335636	91.7	186.948	112	4020550	227615	47.5	Vibrio_cholerae	2010	Bangladesh	Monir.et.al.MSpectrum.2022
DRR335637	93.65	194.346	112	4020498	227615	47.5	Vibrio_cholerae	2010	Bangladesh	Monir.et.al.MSpectrum.2022
DRR335638	93.8	239.964	101	4020001	246153	47.5	Vibrio_cholerae	2010	Bangladesh	Monir.et.al.MSpectrum.2022
DRR335639	93.88	206.07	107	4020889	244198	47.5	Vibrio_cholerae	2010	Bangladesh	Monir.et.al.MSpectrum.2022
DRR335640	93.5	185.366	104	4020239	200162	47.5	Vibrio_cholerae	2010	Bangladesh	Monir.et.al.MSpectrum.2022
DRR335641	93.87	208.135	106	4020855	197656	47.5	Vibrio_cholerae	2010	Bangladesh	Monir.et.al.MSpectrum.2022
DRR335642	93.98	208.983	115	4020909	198105	47.5	Vibrio_cholerae	2010	Bangladesh	Monir.et.al.MSpectrum.2022
DRR335643	94	216.253	126	4041403	151468	47.46	Vibrio_cholerae	2010	Bangladesh	Monir.et.al.MSpectrum.2022
DRR335644	91.21	168.318	108	4020835	198448	47.5	Vibrio_cholerae	2010	Bangladesh	Monir.et.al.MSpectrum.2022
DRR335645	93.79	183.845	113	4020707	235587	47.49	Vibrio_cholerae	2010	Bangladesh	Monir.et.al.MSpectrum.2022
DRR335646	93.76	173.599	103	4020839	235587	47.5	Vibrio_cholerae	2010	Bangladesh	Monir.et.al.MSpectrum.2022
DRR335647	93.64	184.052	109	4020852	246154	47.5	Vibrio_cholerae	2011	Bangladesh	Monir.et.al.MSpectrum.2022
DRR335648	93.88	258.057	116	4020564	246154	47.49	Vibrio_cholerae	2011	Bangladesh	Monir.et.al.MSpectrum.2022
DRR335649	93.69	188.098	112	4020971	246154	47.5	Vibrio_cholerae	2011	Bangladesh	Monir.et.al.MSpectrum.2022
DRR335650	92.77	168.508	112	4020635	235587	47.49	Vibrio_cholerae	2012	Bangladesh	Monir.et.al.MSpectrum.2022
DRR335651	93.84	198.277	111	4020674	198111	47.49	Vibrio_cholerae	2012	Bangladesh	Monir.et.al.MSpectrum.2022
DRR335652	94.22	210.37	108	4020642	235587	47.49	Vibrio_cholerae	2012	Bangladesh	Monir.et.al.MSpectrum.2022
DRR335653	90.72	169.594	104	4020916	246154	47.49	Vibrio_cholerae	2012	Bangladesh	Monir.et.al.MSpectrum.2022
DRR335654	93.64	153.888	128	4031472	169510	47.46	Vibrio_cholerae	2013	Bangladesh	Monir.et.al.MSpectrum.2022
DRR335655	94.01	183.683	103	4072599	246180	47.48	Vibrio_cholerae	2013	Bangladesh	Monir.et.al.MSpectrum.2022
DRR335656	94.26	184.159	109	4038521	246178	47.47	Vibrio_cholerae	2013	Bangladesh	Monir.et.al.MSpectrum.2022
DRR335657	92.7	122.211	107	4038974	246154	47.47	Vibrio_cholerae	2013	Bangladesh	Monir.et.al.MSpectrum.2022
DRR335658	94.51	163.71	109	4038496	246179	47.47	Vibrio_cholerae	2013	Bangladesh	Monir.et.al.MSpectrum.2022
DRR335659	94.35	161.793	104	4039628	246081	47.47	Vibrio_cholerae	2013	Bangladesh	Monir.et.al.MSpectrum.2022
DRR335660	95.31	128.286	115	4038338	246179	47.47	Vibrio_cholerae	2013	Bangladesh	Monir.et.al.MSpectrum.2022
DRR335661	92.64	180.612	115	4038062	246140	47.47	Vibrio_cholerae	2013	Bangladesh	Monir.et.al.MSpectrum.2022
DRR335662	94.11	231.654	117	4039777	178252	47.47	Vibrio_cholerae	2014	Bangladesh	Monir.et.al.MSpectrum.2022
DRR335663	94.18	236.328	109	4039149	178252	47.47	Vibrio_cholerae	2014	Bangladesh	Monir.et.al.MSpectrum.2022
DRR335664	93.02	231.035	110	4039148	246154	47.47	Vibrio_cholerae	2014	Bangladesh	Monir.et.al.MSpectrum.2022
DRR335665	93.47	220.821	112	4038430	246178	47.47	Vibrio_cholerae	2014	Bangladesh	Monir.et.al.MSpectrum.2022
DRR335666	92.44	214.507	108	4039097	178254	47.47	Vibrio_cholerae	2014	Bangladesh	Monir.et.al.MSpectrum.2022
DRR335667	89.59	77.7519	117	4038190	169517	47.47	Vibrio_cholerae	2009	Bangladesh	Monir.et.al.MSpectrum.2022
DRR335668	89.21	74.5657	127	4107246	197665	47.43	Vibrio_cholerae	2009	Bangladesh	Monir.et.al.MSpectrum.2022
DRR335669	87.58	45.7517	117	4013047	171119	47.53	Vibrio_cholerae	2010	Bangladesh	Monir.et.al.MSpectrum.2022
DRR335670	87.35	47.1753	110	3893514	168527	47.46	Vibrio_cholerae	2011	Bangladesh	Monir.et.al.MSpectrum.2022
DRR335671	86.49	54.8184	119	4027566	246081	47.49	Vibrio_cholerae	2013	Bangladesh	Monir.et.al.MSpectrum.2022
DRR335672	89.68	38.5102	136	4007980	235587	47.52	Vibrio_cholerae	2014	Bangladesh	Monir.et.al.MSpectrum.2022
DRR335673	89.56	45.3039	112	3982926	246178	47.5	Vibrio_cholerae	2015	Bangladesh	Monir.et.al.MSpectrum.2022
DRR335674	89.72	48.4889	116	4038527	178252	47.47	Vibrio_cholerae	2015	Bangladesh	Monir.et.al.MSpectrum.2022
DRR335675	90.26	47.6995	108	4071580	246179	47.48	Vibrio_cholerae	2015	Bangladesh	Monir.et.al.MSpectrum.2022
DRR335676	88.25	45.2249	108	4033262	246179	47.48	Vibrio_cholerae	2015	Bangladesh	Monir.et.al.MSpectrum.2022
DRR335677	86.25	48.6006	120	4033489	246154	47.48	Vibrio_cholerae	2016	Bangladesh	Monir.et.al.MSpectrum.2022
DRR335678	88.43	42.7009	121	4063333	246176	47.49	Vibrio_cholerae	2016	Bangladesh	Monir.et.al.MSpectrum.2022
DRR335679	88.87	52.5621	110	4031824	172199	47.48	Vibrio_cholerae	2016	Bangladesh	Monir.et.al.MSpectrum.2022
DRR335680	90.68	109.427	100	3941041	246179	47.5	Vibrio_cholerae	2017	Bangladesh	Monir.et.al.MSpectrum.2022
DRR335681	90.6	106.216	99	3941619	299124	47.5	Vibrio_cholerae	2017	Bangladesh	Monir.et.al.MSpectrum.2022
DRR335682	88.96	93.5465	111	4015098	178252	47.52	Vibrio_cholerae	2017	Bangladesh	Monir.et.al.MSpectrum.2022
DRR335683	90.56	60.2369	103	4030126	178252	47.49	Vibrio_cholerae	2017	Bangladesh	Monir.et.al.MSpectrum.2022
DRR335684	90.36	63.9414	124	4014548	169510	47.52	Vibrio_cholerae	2017	Bangladesh	Monir.et.al.MSpectrum.2022
DRR335685	90.62	71.8549	109	4031319	246178	47.49	Vibrio_cholerae	2017	Bangladesh	Monir.et.al.MSpectrum.2022
DRR335686	89.86	104.719	112	4029845	246179	47.48	Vibrio_cholerae	2017	Bangladesh	Monir.et.al.MSpectrum.2022
DRR335687	88.99	61.0038	119	4014573	157916	47.52	Vibrio_cholerae	2017	Bangladesh	Monir.et.al.MSpectrum.2022
DRR335688	89.78	72.9008	107	4030558	246081	47.48	Vibrio_cholerae	2017	Bangladesh	Monir.et.al.MSpectrum.2022
DRR335689	89.7	76.3808	127	4031379	151468	47.48	Vibrio_cholerae	2017	Bangladesh	Monir.et.al.MSpectrum.2022
DRR335690	88.25	74.346	120	3922759	169510	47.54	Vibrio_cholerae	2017	Bangladesh	Monir.et.al.MSpectrum.2022
DRR335691	94.02	160.319	100	4019686	246163	47.5	Vibrio_cholerae	2004	Bangladesh	Monir.et.al.MSpectrum.2022
DRR335692	95.27	209.579	102	4020907	246154	47.49	Vibrio_cholerae	2004	Bangladesh	Monir.et.al.MSpectrum.2022
DRR335693	95.51	222.571	120	4039841	227635	47.47	Vibrio_cholerae	2004	Bangladesh	Monir.et.al.MSpectrum.2022
DRR335694	95.08	204.176	113	4035921	246155	47.5	Vibrio_cholerae	2005	Bangladesh	Monir.et.al.MSpectrum.2022
DRR335695	95.83	209.272	100	4039216	246156	47.45	Vibrio_cholerae	2005	Bangladesh	Monir.et.al.MSpectrum.2022
DRR335696	95.42	208.165	116	4036694	299124	47.5	Vibrio_cholerae	2005	Bangladesh	Monir.et.al.MSpectrum.2022
DRR335697	95.9	196.704	100	4020989	246152	47.5	Vibrio_cholerae	2005	Bangladesh	Monir.et.al.MSpectrum.2022
DRR335698	96.32	143.733	121	4022077	177414	47.47	Vibrio_cholerae	2006	Bangladesh	Monir.et.al.MSpectrum.2022
DRR335700	94.5	252.296	101	4038232	235587	47.46	Vibrio_cholerae	2007	Bangladesh	Monir.et.al.MSpectrum.2022
DRR335701	94.96	247.091	103	4057607	246154	47.48	Vibrio_cholerae	2007	Bangladesh	Monir.et.al.MSpectrum.2022
DRR335702	94.67	216.083	116	4038505	197656	47.46	Vibrio_cholerae	2007	Bangladesh	Monir.et.al.MSpectrum.2022
DRR335703	93.28	236.665	111	4039058	246179	47.47	Vibrio_cholerae	2008	Bangladesh	Monir.et.al.MSpectrum.2022
DRR335704	93.68	244.504	108	4020960	246154	47.51	Vibrio_cholerae	2008	Bangladesh	Monir.et.al.MSpectrum.2022
DRR335705	93.33	213.3	109	4023781	246154	47.5	Vibrio_cholerae	2009	Bangladesh	Monir.et.al.MSpectrum.2022
DRR335706	95.12	229.099	145	4053159	98832	47.51	Vibrio_cholerae	2010	Bangladesh	Monir.et.al.MSpectrum.2022
DRR335707	95.37	251.46	108	4020819	198105	47.5	Vibrio_cholerae	2010	Bangladesh	Monir.et.al.MSpectrum.2022
DRR335708	95.52	212.982	109	4019909	198111	47.5	Vibrio_cholerae	2010	Bangladesh	Monir.et.al.MSpectrum.2022
DRR335709	95.52	215.667	136	4107923	197665	47.43	Vibrio_cholerae	2010	Bangladesh	Monir.et.al.MSpectrum.2022
DRR335710	95.64	243.878	106	4031020	246180	47.48	Vibrio_cholerae	2011	Bangladesh	Monir.et.al.MSpectrum.2022
DRR335711	93.3	170.658	112	4031163	178252	47.48	Vibrio_cholerae	2011	Bangladesh	Monir.et.al.MSpectrum.2022
DRR335712	95.37	222.508	110	4039785	246145	47.47	Vibrio_cholerae	2011	Bangladesh	Monir.et.al.MSpectrum.2022
DRR335713	95.53	196.466	102	4009130	277912	47.52	Vibrio_cholerae	2011	Bangladesh	Monir.et.al.MSpectrum.2022
DRR335714	95.45	191.069	101	4031234	246155	47.48	Vibrio_cholerae	2011	Bangladesh	Monir.et.al.MSpectrum.2022
DRR335715	95.36	186.68	112	4039177	246154	47.47	Vibrio_cholerae	2011	Bangladesh	Monir.et.al.MSpectrum.2022
DRR335716	95.69	216.301	105	4050482	246154	47.5	Vibrio_cholerae	2011	Bangladesh	Monir.et.al.MSpectrum.2022
DRR335717	96.34	195.492	111	4071782	178252	47.48	Vibrio_cholerae	2012	Bangladesh	Monir.et.al.MSpectrum.2022
DRR335718	94.39	189.866	109	4073166	246154	47.48	Vibrio_cholerae	2012	Bangladesh	Monir.et.al.MSpectrum.2022
DRR335719	95.89	213.654	106	4072987	246178	47.48	Vibrio_cholerae	2012	Bangladesh	Monir.et.al.MSpectrum.2022
DRR335720	95.76	257.194	106	4056422	257072	47.42	Vibrio_cholerae	2012	Bangladesh	Monir.et.al.MSpectrum.2022
DRR335721	95.77	213.442	112	4056279	222465	47.42	Vibrio_cholerae	2012	Bangladesh	Monir.et.al.MSpectrum.2022
DRR335722	96.12	236.033	108	4039849	246156	47.47	Vibrio_cholerae	2012	Bangladesh	Monir.et.al.MSpectrum.2022
DRR335723	95.93	238.129	114	4055573	397538	47.42	Vibrio_cholerae	2012	Bangladesh	Monir.et.al.MSpectrum.2022
DRR335724	95.39	209.217	110	4038284	246179	47.47	Vibrio_cholerae	2013	Bangladesh	Monir.et.al.MSpectrum.2022
DRR335725	94.15	168.387	111	4039106	246081	47.47	Vibrio_cholerae	2014	Bangladesh	Monir.et.al.MSpectrum.2022
DRR068856	82.56	76.3134	125	4029621	198394	47.51	Vibrio_cholerae	2013	Viet Nam	NCBI.overview
DRR068857	77.27	44.5426	126	4016493	172305	47.51	Vibrio_cholerae	2013	Viet Nam	NCBI.overview
DRR213465	90.60	167.584	91	3944116	236816	47.61	Vibrio_cholerae	2001	Japan	NCBI.overview
DRR213467	87.20	162.229	106	3951299	293286	47.57	Vibrio_cholerae	2001	Bangladesh	NCBI.overview
DRR235702	89.07	191.637	95	4027198	299124	47.48	Vibrio_cholerae	2007	Thailand	NCBI.overview
DRR235706	88.85	206.096	101	4025360	349771	47.49	Vibrio_cholerae	2009	Thailand	NCBI.overview
DRR235707	90.63	115.356	101	4038886	246154	47.45	Vibrio_cholerae	2011	Thailand	NCBI.overview
DRR235709	91.28	155.305	98	4039338	246154	47.45	Vibrio_cholerae	2011	Thailand	NCBI.overview
DRR235711	90.68	123.183	104	4037746	246157	47.45	Vibrio_cholerae	2012	Thailand	NCBI.overview
DRR235720	90.76	145.161	104	4024673	349771	47.49	Vibrio_cholerae	2009	Thailand	NCBI.overview
DRR235721	88.67	216.831	101	4039231	246154	47.45	Vibrio_cholerae	2012	Thailand	NCBI.overview
DRR235722	92.09	241.728	98	4039148	246154	47.45	Vibrio_cholerae	2012	Thailand	NCBI.overview
DRR235723	90.04	137.917	109	4038765	246081	47.45	Vibrio_cholerae	2008	Thailand	NCBI.overview
DRR235725	88.90	169.702	102	4038910	246081	47.45	Vibrio_cholerae	2008	Thailand	NCBI.overview
DRR235726	89.52	214.71	103	4039463	246154	47.45	Vibrio_cholerae	2008	Thailand	NCBI.overview
DRR235729	91.10	159.504	97	4047394	349762	47.46	Vibrio_cholerae	2011	Thailand	NCBI.overview
DRR235733	91.51	152.541	98	4031923	349771	47.51	Vibrio_cholerae	2009	Thailand	NCBI.overview
DRR235740	91.12	246.755	96	4047768	349762	47.46	Vibrio_cholerae	2012	Thailand	NCBI.overview
DRR235744	87.23	224.742	101	4038777	246081	47.45	Vibrio_cholerae	2008	Thailand	NCBI.overview
DRR235750	88.90	250.98	100	4025636	246155	47.48	Vibrio_cholerae	2007	Thailand	NCBI.overview
DRR235766	98.79	146.993	105	4024225	246081	47.49	Vibrio_cholerae	2007	Laos	NCBI.overview
DRR235781	98.82	134.842	103	4025674	189647	47.48	Vibrio_cholerae	2007	Laos	NCBI.overview
DRR235782	98.82	180.16	108	4024879	246154	47.49	Vibrio_cholerae	2007	Laos	NCBI.overview
DRR235793	77.20	131.979	103	4024068	349771	47.49	Vibrio_cholerae	2010	Viet Nam	NCBI.overview
DRR235801	77.43	142.538	101	4070547	197665	47.42	Vibrio_cholerae	2008	Viet Nam	NCBI.overview
DRR235805	75.07	123.791	102	4070934	299124	47.42	Vibrio_cholerae	2008	Viet Nam	NCBI.overview
DRR235855	72.56	69.5348	110	3933706	246165	47.51	Vibrio_cholerae	2007	Viet Nam	NCBI.overview
DRR235860	73.64	121.751	119	4022709	246081	47.49	Vibrio_cholerae	2008	Viet Nam	NCBI.overview
DRR294493	87.13	153.494	164	4035400	112085	47.56	Vibrio_cholerae	2013	Japan	NCBI.overview
DRR294499	90.35	188.131	72	3856932	505305	47.71	Vibrio_cholerae	2013	Japan	NCBI.overview
DRR294503	91.16	51.5666	73	3852692	328903	47.72	Vibrio_cholerae	2013	Japan	NCBI.overview
DRR391457	98.55	250.9	118	4007490	399040	47.45	Vibrio_cholerae	2006	Mexico	NCBI.overview
DRR395011	96.78	134.394	97	4039748	246154	47.45	Vibrio_cholerae	2022	Bangladesh	NCBI.overview
DRR395004	97.28	133.102	103	4040570	246081	47.45	Vibrio_cholerae	2022	Bangladesh	NCBI.overview
DRR395010	97.56	180.491	99	4040928	235588	47.45	Vibrio_cholerae	2022	Bangladesh	NCBI.overview
DRR395006	96.87	92.3868	99	4040377	246081	47.45	Vibrio_cholerae	2022	Bangladesh	NCBI.overview
DRR394995	98.33	205.062	96	4039767	246081	47.45	Vibrio_cholerae	2022	Bangladesh	NCBI.overview
DRR395012	96.97	179.864	100	4040313	246081	47.45	Vibrio_cholerae	2022	Bangladesh	NCBI.overview
DRR395003	96.64	154.986	94	4040441	246081	47.45	Vibrio_cholerae	2022	Bangladesh	NCBI.overview
DRR394998	98.21	174.486	96	4039984	246154	47.45	Vibrio_cholerae	2022	Bangladesh	NCBI.overview
DRR395007	97.00	97.8488	96	4039513	197656	47.45	Vibrio_cholerae	2022	Bangladesh	NCBI.overview
DRR394999	98.26	167.82	100	4043542	235588	47.45	Vibrio_cholerae	2022	Bangladesh	NCBI.overview
DRR395000	98.33	143.62	95	4044918	246154	47.45	Vibrio_cholerae	2022	Bangladesh	NCBI.overview
DRR395002	97.74	146.865	96	4040380	318256	47.45	Vibrio_cholerae	2022	Bangladesh	NCBI.overview
DRR395014	95.85	116.295	96	4022140	235588	47.49	Vibrio_cholerae	2022	Bangladesh	NCBI.overview
DRR394997	98.18	160.264	106	4019784	246081	47.49	Vibrio_cholerae	2022	Bangladesh	NCBI.overview
DRR394996	98.22	144.002	103	4044139	246081	47.45	Vibrio_cholerae	2022	Bangladesh	NCBI.overview
DRR395005	96.43	142.718	104	4039594	246081	47.45	Vibrio_cholerae	2022	Bangladesh	NCBI.overview
DRR395008	96.93	102.342	106	4020554	246081	47.49	Vibrio_cholerae	2022	Bangladesh	NCBI.overview
DRR395001	98.31	139.91	101	4040776	246154	47.45	Vibrio_cholerae	2022	Bangladesh	NCBI.overview
DRR395013	96.93	183.09	101	4039359	246081	47.45	Vibrio_cholerae	2021	Bangladesh	NCBI.overview
DRR395015	96.65	114.041	99	4037595	246081	47.45	Vibrio_cholerae	2022	Bangladesh	NCBI.overview
DRR395009	96.07	68.2203	93	4043327	318256	47.45	Vibrio_cholerae	2022	Bangladesh	NCBI.overview
DRR394994	98.25	258.986	95	4044448	246081	47.45	Vibrio_cholerae	2022	Bangladesh	NCBI.overview
ERR018111	87.58	28.1424	155	3961918	54055	47.54	Vibrio_cholerae	2007	India	Ramamurthy.et.al.2022.NatCom_O1-strains
ERR018112	87.09	35.1339	146	3956858	66087	47.5	Vibrio_cholerae	2006	India	Ramamurthy.et.al.2022.NatCom_O1-strains
ERR018113	86.17	39.1942	164	3898485	62716	47.57	Vibrio_cholerae	2001	Bangladesh	Ramamurthy.et.al.2022.NatCom_O1-strains
ERR018114	87.6	30.1206	203	3942292	57817	47.52	Vibrio_cholerae	1999	Bangladesh	Ramamurthy.et.al.2022.NatCom_O1-strains
ERR018115	87.46	44.2655	128	3953461	78770	47.55	Vibrio_cholerae	2001	Bangladesh	Ramamurthy.et.al.2022.NatCom_O1-strains
ERR018116	86.83	26.2909	219	3878935	35461	47.79	Vibrio_cholerae	2001	Bangladesh	Ramamurthy.et.al.2022.NatCom_O1-strains
ERR018120	90.06	21.1283	294	4021082	22420	47.47	Vibrio_cholerae	1994	Bangladesh	Ramamurthy.et.al.2022.NatCom_O1-strains
ERR018122	89.75	41.9621	183	3947065	38592	47.51	Vibrio_cholerae	1991	Bangladesh	Ramamurthy.et.al.2022.NatCom_O1-strains
ERR018123	90.42	56.5823	170	3928609	53902	47.53	Vibrio_cholerae	2004	India	Ramamurthy.et.al.2022.NatCom_O1-strains
ERR018125	90.14	55.9746	197	3877479	46574	47.55	Vibrio_cholerae	1991	India	Ramamurthy.et.al.2022.NatCom_O1-strains
ERR018126	89.56	20.6229	295	3904469	21226	47.64	Vibrio_cholerae	1990	India	Ramamurthy.et.al.2022.NatCom_O1-strains
ERR018127	89.11	36.1276	198	3912975	34795	47.58	Vibrio_cholerae	1989	India	Ramamurthy.et.al.2022.NatCom_O1-strains
ERR018128	89.74	30.1545	227	3931867	31002	47.53	Vibrio_cholerae	2006	Bangladesh	Ramamurthy.et.al.2022.NatCom_O1-strains
ERR018130	89.9	55	176	3916529	46023	47.51	Vibrio_cholerae	2004	India	Ramamurthy.et.al.2022.NatCom_O1-strains
ERR018149	85.92	82.7181	293	3936797	35132	47.47	Vibrio_cholerae	1992	Colombia	Ramamurthy.et.al.2022.NatCom_O1-strains
ERR018186	83.58	29.9275	332	3712033	20140	47.87	Vibrio_cholerae	1973	India	Ramamurthy.et.al.2022.NatCom_O1-strains
ERR018188	85.7	61.3115	208	3850103	38699	47.51	Vibrio_cholerae	1979	India	Ramamurthy.et.al.2022.NatCom_O1-strains
ERR018189	85.87	60.7325	196	3897157	37838	47.53	Vibrio_cholerae	1980	India	Ramamurthy.et.al.2022.NatCom_O1-strains
ERR018191	86.26	75.6435	199	3871304	46644	47.51	Vibrio_cholerae	1979	India	Ramamurthy.et.al.2022.NatCom_O1-strains
ERR018195	85.91	52.1197	200	3932528	37988	47.51	Vibrio_cholerae	1992	India	Ramamurthy.et.al.2022.NatCom_O1-strains
ERR019288	93.16	18.1656	254	3926169	25018	47.55	Vibrio_cholerae	2005	Kenya	Ramamurthy.et.al.2022.NatCom_O1-strains
ERR019290	93.08	126.973	202	4009207	133989	47.48	Vibrio_cholerae	2007	Kenya	Ramamurthy.et.al.2022.NatCom_O1-strains
ERR019291	92.93	60.0151	143	3962662	65702	47.51	Vibrio_cholerae	2007	Kenya	Ramamurthy.et.al.2022.NatCom_O1-strains
ERR019295	93.45	29.1363	142	3936446	50662	47.52	Vibrio_cholerae	2007	Kenya	Ramamurthy.et.al.2022.NatCom_O1-strains
ERR019296	93.22	238.577	186	4008781	193639	47.48	Vibrio_cholerae	2005	Kenya	Ramamurthy.et.al.2022.NatCom_O1-strains
ERR019297	93.3	96.5845	218	4006993	114617	47.48	Vibrio_cholerae	2005	Kenya	Ramamurthy.et.al.2022.NatCom_O1-strains
ERR019879	80.5	66.7533	196	3834154	44922	47.66	Vibrio_cholerae	1995	Vietnam	Ramamurthy.et.al.2022.NatCom_O1-strains
ERR019880	80.46	40.785	259	3780455	25150	47.79	Vibrio_cholerae	2002	Vietnam	Ramamurthy.et.al.2022.NatCom_O1-strains
ERR019881	80.77	37.8411	265	3880032	28548	47.75	Vibrio_cholerae	2004	India	Ramamurthy.et.al.2022.NatCom_O1-strains
ERR019882	79.31	41.9882	276	3916440	26255	47.68	Vibrio_cholerae	2006	India	Ramamurthy.et.al.2022.NatCom_O1-strains
ERR025356	95.76	141.458	176	4050536	271045	47.41	Vibrio_cholerae	2005	Mozambique	Ramamurthy.et.al.2022.NatCom_O1-strains
ERR025357	94.96	107.795	190	4014166	245908	47.5	Vibrio_cholerae	2007	India	Ramamurthy.et.al.2022.NatCom_O1-strains
ERR025358	95.31	100.931	183	4010491	274375	47.47	Vibrio_cholerae	2007	India	Ramamurthy.et.al.2022.NatCom_O1-strains
ERR025359	94.11	98.9641	189	4015016	201883	47.5	Vibrio_cholerae	2007	India	Ramamurthy.et.al.2022.NatCom_O1-strains
ERR025360	94.97	150.876	175	4001563	245904	47.49	Vibrio_cholerae	2007	India	Ramamurthy.et.al.2022.NatCom_O1-strains
ERR025361	95.66	89.5136	184	4001214	198053	47.48	Vibrio_cholerae	2004	India	Ramamurthy.et.al.2022.NatCom_O1-strains
ERR025362	95.29	84.5397	177	3930591	245906	47.45	Vibrio_cholerae	2004	Vietnam	Ramamurthy.et.al.2022.NatCom_O1-strains
ERR025364	95.86	107.496	164	3912910	320106	47.5	Vibrio_cholerae	2003	Vietnam	Ramamurthy.et.al.2022.NatCom_O1-strains
ERR025366	95.13	115.71	184	4010056	274375	47.47	Vibrio_cholerae	2007	India	Ramamurthy.et.al.2022.NatCom_O1-strains
ERR025367	97.03	67.8517	185	4048569	271045	47.4	Vibrio_cholerae	2005	Mozambique	Ramamurthy.et.al.2022.NatCom_O1-strains
ERR025368	95.46	128.521	196	4013587	200040	47.5	Vibrio_cholerae	2007	India	Ramamurthy.et.al.2022.NatCom_O1-strains
ERR025369	94.75	84.6559	203	4003515	235580	47.48	Vibrio_cholerae	2006	India	Ramamurthy.et.al.2022.NatCom_O1-strains
ERR025370	96.26	88.7409	187	4000469	245905	47.46	Vibrio_cholerae	2009	Tanzania	Ramamurthy.et.al.2022.NatCom_O1-strains
ERR025371	94.11	125.89	195	4007961	235584	47.47	Vibrio_cholerae	2007	India	Ramamurthy.et.al.2022.NatCom_O1-strains
ERR025372	96.56	103.228	184	4030340	245906	47.44	Vibrio_cholerae	2007	India	Ramamurthy.et.al.2022.NatCom_O1-strains
ERR025373	95.47	81.0276	192	3999549	235587	47.49	Vibrio_cholerae	2001	Bangladesh	Ramamurthy.et.al.2022.NatCom_O1-strains
ERR025374	94.63	88.473	187	3999618	245905	47.49	Vibrio_cholerae	2005	India	Ramamurthy.et.al.2022.NatCom_O1-strains
ERR025375	89.93	79.2962	179	4010018	299066	47.47	Vibrio_cholerae	2007	India	Ramamurthy.et.al.2022.NatCom_O1-strains
ERR025377	95.26	124.313	163	4051825	271045	47.4	Vibrio_cholerae	2005	Mozambique	Ramamurthy.et.al.2022.NatCom_O1-strains
ERR025378	96.27	78.8237	207	3973206	225016	47.43	Vibrio_cholerae	1991	Peru	Ramamurthy.et.al.2022.NatCom_O1-strains
ERR025379	96.25	122.617	203	3952214	198054	47.5	Vibrio_cholerae	1980	India	Ramamurthy.et.al.2022.NatCom_O1-strains
ERR025380	95.85	95.1053	223	3918405	245901	47.48	Vibrio_cholerae	1973	Unknown	Ramamurthy.et.al.2022.NatCom_O1-strains
ERR025381	95.52	91.4679	202	4006415	376668	47.47	Vibrio_cholerae	1989	Angola	Ramamurthy.et.al.2022.NatCom_O1-strains
ERR025382	95.99	101.774	240	3971354	269826	47.46	Vibrio_cholerae	1957	Indonesia	Ramamurthy.et.al.2022.NatCom_O1-strains
ERR025383	96.91	88.8634	189	4132299	298985	47.68	Vibrio_cholerae	1979	Bangladesh	Ramamurthy.et.al.2022.NatCom_O1-strains
ERR025384	96.34	77.9904	251	3973577	245906	47.46	Vibrio_cholerae	1977	India	Ramamurthy.et.al.2022.NatCom_O1-strains
ERR025385	95.99	100.741	206	3919744	225135	47.48	Vibrio_cholerae	1971	Bangladesh	Ramamurthy.et.al.2022.NatCom_O1-strains
ERR025386	96.84	102.732	211	3954309	245905	47.39	Vibrio_cholerae	1979	Bangladesh	Ramamurthy.et.al.2022.NatCom_O1-strains
ERR025388	95.47	94.2949	214	3977614	320220	47.43	Vibrio_cholerae	1991	Peru	Ramamurthy.et.al.2022.NatCom_O1-strains
ERR025389	95.13	167.879	207	3979371	245904	47.43	Vibrio_cholerae	1991	Peru	Ramamurthy.et.al.2022.NatCom_O1-strains
ERR025390	96.76	106.894	204	3977820	299066	47.43	Vibrio_cholerae	1991	Peru	Ramamurthy.et.al.2022.NatCom_O1-strains
ERR025392	93.8	82.5411	182	4074702	269686	47.46	Vibrio_cholerae	1994	Bangladesh	Ramamurthy.et.al.2022.NatCom_O1-strains
ERR025393	87.87	75.1874	175	4000357	245905	47.49	Vibrio_cholerae	2006	Bangladesh	Ramamurthy.et.al.2022.NatCom_O1-strains
ERR025395	95.04	169.161	170	4001108	245905	47.49	Vibrio_cholerae	2007	Bangladesh	Ramamurthy.et.al.2022.NatCom_O1-strains
ERR025396	92.88	89.6087	179	4010190	197647	47.48	Vibrio_cholerae	1991	Bangladesh	Ramamurthy.et.al.2022.NatCom_O1-strains
ERR028068	95.8	23.825	100	3956540	75141	47.53	Vibrio_cholerae	2009	Kenya	Ramamurthy.et.al.2022.NatCom_O1-strains
ERR028074	95.21	126.296	187	4011077	197643	47.48	Vibrio_cholerae	2009	Kenya	Ramamurthy.et.al.2022.NatCom_O1-strains
ERR028075	95.39	28.0977	146	3979711	85706	47.5	Vibrio_cholerae	2009	Kenya	Ramamurthy.et.al.2022.NatCom_O1-strains
ERR028076	95.1	35.9513	221	3994996	106427	47.48	Vibrio_cholerae	2009	Kenya	Ramamurthy.et.al.2022.NatCom_O1-strains
ERR037741	91.11	164.726	173	4024535	171775	47.48	Vibrio_cholerae	2009	Kenya	Ramamurthy.et.al.2022.NatCom_O1-strains
ERR042733	84.58	113.52	118	4046720	135020	47.47	Vibrio_cholerae	1994	Gaza	Ramamurthy.et.al.2022.NatCom_O1-strains
ERR042738	84.65	109.062	231	4052399	133034	47.43	Vibrio_cholerae	1994	Palestine	Ramamurthy.et.al.2022.NatCom_O1-strains
ERR044779	91.2	267.333	170	3987834	227635	47.49	Vibrio_cholerae	1991	Mexico	Ramamurthy.et.al.2022.NatCom_O1-strains
ERR044797	91.29	135.79	167	4215758	245897	47.6	Vibrio_cholerae	2004	Mozambique	Ramamurthy.et.al.2022.NatCom_O1-strains
ERR044799	91.36	174.04	165	4085751	271045	47.42	Vibrio_cholerae	2009	Zimbabwe	Ramamurthy.et.al.2022.NatCom_O1-strains
ERR051745	97.57	138.319	151	4010091	245995	47.49	Vibrio_cholerae	2010	Pakistan	TaylorBrown.et.al.NatCom.2023
ERR051746	97.45	142.734	154	4007615	245995	47.49	Vibrio_cholerae	2010	Pakistan	TaylorBrown.et.al.NatCom.2023
ERR051748	97.5	117.327	150	4009161	245995	47.49	Vibrio_cholerae	2010	Pakistan	TaylorBrown.et.al.NatCom.2023
ERR051749	97.58	113.381	160	4007847	235587	47.49	Vibrio_cholerae	2010	Pakistan	TaylorBrown.et.al.NatCom.2023
ERR051751	97.5	116.485	154	4008611	245995	47.49	Vibrio_cholerae	2010	Pakistan	TaylorBrown.et.al.NatCom.2023
ERR051752	97.48	139.797	155	4008067	245899	47.49	Vibrio_cholerae	2010	Pakistan	TaylorBrown.et.al.NatCom.2023
ERR051756	97.5	122.578	156	4007674	245995	47.49	Vibrio_cholerae	2010	Pakistan	TaylorBrown.et.al.NatCom.2023
ERR051759	97.5	103.069	157	4007186	245995	47.49	Vibrio_cholerae	2010	Pakistan	TaylorBrown.et.al.NatCom.2023
ERR051760	97.46	113.456	157	4007495	245995	47.49	Vibrio_cholerae	2010	Pakistan	TaylorBrown.et.al.NatCom.2023
ERR051761	97.53	120.92	155	4008489	245995	47.49	Vibrio_cholerae	2010	Pakistan	TaylorBrown.et.al.NatCom.2023
ERR051762	97.44	92.7201	158	4008696	245995	47.49	Vibrio_cholerae	2010	Pakistan	TaylorBrown.et.al.NatCom.2023
ERR051763	97.4	95.8909	156	4006672	245899	47.49	Vibrio_cholerae	2010	Pakistan	TaylorBrown.et.al.NatCom.2023
ERR051764	97.52	101.221	152	4009966	245995	47.49	Vibrio_cholerae	2010	Pakistan	TaylorBrown.et.al.NatCom.2023
ERR051765	97.46	100.376	168	4026697	221813	47.46	Vibrio_cholerae	2010	Pakistan	TaylorBrown.et.al.NatCom.2023
ERR051767	97.5	121.054	166	4026777	221813	47.46	Vibrio_cholerae	2010	Pakistan	TaylorBrown.et.al.NatCom.2023
ERR051768	96.36	234.474	165	4026262	221813	47.46	Vibrio_cholerae	2010	Pakistan	TaylorBrown.et.al.NatCom.2023
ERR051769	96.35	223.11	164	4028766	221813	47.46	Vibrio_cholerae	2010	Pakistan	TaylorBrown.et.al.NatCom.2023
ERR051770	96.44	215.158	167	4024985	221813	47.46	Vibrio_cholerae	2010	Pakistan	TaylorBrown.et.al.NatCom.2023
ERR051771	96.28	188.063	155	4008859	198111	47.49	Vibrio_cholerae	2010	Pakistan	TaylorBrown.et.al.NatCom.2023
ERR051772	96.35	196.99	162	4026365	221813	47.46	Vibrio_cholerae	2010	Pakistan	TaylorBrown.et.al.NatCom.2023
ERR051773	95.93	194.397	282	3993510	85005	47.49	Vibrio_cholerae	2010	Pakistan	TaylorBrown.et.al.NatCom.2023
ERR051775	95.41	207.017	232	3995690	154703	47.49	Vibrio_cholerae	2010	Pakistan	TaylorBrown.et.al.NatCom.2023
ERR051776	95.91	184.404	233	3995887	165827	47.49	Vibrio_cholerae	2010	Pakistan	TaylorBrown.et.al.NatCom.2023
ERR051777	95.87	193.905	235	4006916	167745	47.51	Vibrio_cholerae	2010	Pakistan	TaylorBrown.et.al.NatCom.2023
ERR051779	96.23	225.817	156	4008925	246081	47.49	Vibrio_cholerae	2010	Pakistan	TaylorBrown.et.al.NatCom.2023
ERR051780	96.33	211.392	158	4009152	235587	47.49	Vibrio_cholerae	2010	Pakistan	TaylorBrown.et.al.NatCom.2023
ERR051781	96.34	190.175	157	4009289	246081	47.49	Vibrio_cholerae	2010	Pakistan	TaylorBrown.et.al.NatCom.2023
ERR051783	96.2	184.418	155	4008690	245995	47.49	Vibrio_cholerae	2010	Pakistan	TaylorBrown.et.al.NatCom.2023
ERR051784	96.3	215.555	151	4010114	246081	47.49	Vibrio_cholerae	2010	Pakistan	TaylorBrown.et.al.NatCom.2023
ERR051785	95.96	184.064	153	4008828	245995	47.49	Vibrio_cholerae	2010	Pakistan	TaylorBrown.et.al.NatCom.2023
ERR051786	96.18	199.103	160	4027454	221813	47.46	Vibrio_cholerae	2010	Pakistan	TaylorBrown.et.al.NatCom.2023
ERR051787	96.29	211.57	155	4010029	246081	47.49	Vibrio_cholerae	2010	Pakistan	TaylorBrown.et.al.NatCom.2023
ERR051788	96.25	179.828	160	4008822	246081	47.49	Vibrio_cholerae	2010	Pakistan	TaylorBrown.et.al.NatCom.2023
ERR051789	96.32	212.921	153	4010905	246081	47.49	Vibrio_cholerae	2010	Pakistan	TaylorBrown.et.al.NatCom.2023
ERR051790	96.35	220.517	150	4010199	246081	47.49	Vibrio_cholerae	2010	Pakistan	TaylorBrown.et.al.NatCom.2023
ERR117593	98.04	59.8087	191	4178107	235587	47.67	Vibrio_cholerae	2007	Kenya	TaylorBrown.et.al.NatCom.2023
ERR117609	98.42	57.2045	129	4164464	141492	47.61	Vibrio_cholerae	2009	Kenya	TaylorBrown.et.al.NatCom.2023
ERR11850017	99.91	66.249	98	4018405	246154	47.52	Vibrio_cholerae	2017	Bangladesh	TaylorBrown.et.al.NatCom.2023
ERR11850018	99.91	72.5608	112	4017624	246131	47.52	Vibrio_cholerae	2017	Bangladesh	TaylorBrown.et.al.NatCom.2023
ERR11850019	99.89	60.4978	105	4015824	246179	47.52	Vibrio_cholerae	2017	Bangladesh	TaylorBrown.et.al.NatCom.2023
ERR11850020	99.92	71.6007	109	4017427	246154	47.52	Vibrio_cholerae	2017	Bangladesh	TaylorBrown.et.al.NatCom.2023
ERR11850021	99.91	74.8204	98	4036125	246154	47.48	Vibrio_cholerae	2016	Bangladesh	TaylorBrown.et.al.NatCom.2023
ERR11850022	99.91	61.651	107	4013164	299124	47.52	Vibrio_cholerae	2018	Bangladesh	TaylorBrown.et.al.NatCom.2023
ERR11850023	99.91	64.2726	103	4035665	246154	47.47	Vibrio_cholerae	2016	Bangladesh	TaylorBrown.et.al.NatCom.2023
ERR11850024	99.92	72.3405	110	4066753	299124	47.49	Vibrio_cholerae	2015	Bangladesh	TaylorBrown.et.al.NatCom.2023
ERR11850025	99.92	78.5283	107	4017055	246154	47.51	Vibrio_cholerae	2017	Bangladesh	TaylorBrown.et.al.NatCom.2023
ERR11850026	99.91	75.1921	109	4013726	299124	47.52	Vibrio_cholerae	2018	Bangladesh	TaylorBrown.et.al.NatCom.2023
ERR11850027	99.92	69.0745	101	4035105	246154	47.48	Vibrio_cholerae	2017	Bangladesh	TaylorBrown.et.al.NatCom.2023
ERR11850028	99.91	63.994	113	4032016	246081	47.48	Vibrio_cholerae	2017	Bangladesh	TaylorBrown.et.al.NatCom.2023
ERR11850029	99.91	77.227	105	4017968	299124	47.52	Vibrio_cholerae	2017	Bangladesh	TaylorBrown.et.al.NatCom.2023
ERR11850030	99.91	71.8846	109	4030853	246154	47.48	Vibrio_cholerae	2016	Bangladesh	TaylorBrown.et.al.NatCom.2023
ERR11850031	99.91	69.9271	108	4017669	246081	47.51	Vibrio_cholerae	2017	Bangladesh	TaylorBrown.et.al.NatCom.2023
ERR11850032	99.92	72.1883	101	4073793	299124	47.48	Vibrio_cholerae	2015	Bangladesh	TaylorBrown.et.al.NatCom.2023
ERR11850033	99.92	69.6666	110	4014328	299124	47.52	Vibrio_cholerae	2018	Bangladesh	TaylorBrown.et.al.NatCom.2023
ERR11850034	99.91	71.5751	111	4016627	246179	47.51	Vibrio_cholerae	2017	Bangladesh	TaylorBrown.et.al.NatCom.2023
ERR11850035	99.91	69.5543	108	4033295	246081	47.48	Vibrio_cholerae	2017	Bangladesh	TaylorBrown.et.al.NatCom.2023
ERR11850036	99.9	60.7234	98	4018258	299124	47.52	Vibrio_cholerae	2017	Bangladesh	TaylorBrown.et.al.NatCom.2023
ERR11850037	99.92	70.4839	114	4032544	246154	47.48	Vibrio_cholerae	2015	Bangladesh	TaylorBrown.et.al.NatCom.2023
ERR11850038	99.92	48.3799	95	4018121	299124	47.51	Vibrio_cholerae	2017	Bangladesh	TaylorBrown.et.al.NatCom.2023
ERR11850039	99.91	72.2835	106	4014275	250697	47.52	Vibrio_cholerae	2018	Bangladesh	TaylorBrown.et.al.NatCom.2023
ERR11850040	99.93	77.362	112	4065542	246081	47.49	Vibrio_cholerae	2015	Bangladesh	TaylorBrown.et.al.NatCom.2023
ERR11850041	99.92	69.8278	109	4012953	299124	47.52	Vibrio_cholerae	2018	Bangladesh	TaylorBrown.et.al.NatCom.2023
ERR11850042	99.91	67.7812	95	4036661	246179	47.48	Vibrio_cholerae	2016	Bangladesh	TaylorBrown.et.al.NatCom.2023
ERR11850043	99.91	64.4014	108	4016594	246154	47.52	Vibrio_cholerae	2017	Bangladesh	TaylorBrown.et.al.NatCom.2023
ERR11850044	99.91	76.1355	112	4016621	299124	47.51	Vibrio_cholerae	2016	Bangladesh	TaylorBrown.et.al.NatCom.2023
ERR11850045	99.92	74.1598	110	4015185	299124	47.52	Vibrio_cholerae	2017	Bangladesh	TaylorBrown.et.al.NatCom.2023
ERR11850046	99.92	73.0721	108	4035484	246154	47.47	Vibrio_cholerae	2016	Bangladesh	TaylorBrown.et.al.NatCom.2023
ERR11850047	99.92	77.8757	109	4030489	246179	47.48	Vibrio_cholerae	2016	Bangladesh	TaylorBrown.et.al.NatCom.2023
ERR11850048	99.92	69.971	113	4030194	246081	47.49	Vibrio_cholerae	2016	Bangladesh	TaylorBrown.et.al.NatCom.2023
ERR11850049	99.91	76.9408	107	4030013	246154	47.48	Vibrio_cholerae	2016	Bangladesh	TaylorBrown.et.al.NatCom.2023
ERR11850050	99.91	69.4715	105	4031555	246179	47.48	Vibrio_cholerae	2016	Bangladesh	TaylorBrown.et.al.NatCom.2023
ERR11850051	99.91	70.7492	108	4108588	246081	47.38	Vibrio_cholerae	2016	Bangladesh	TaylorBrown.et.al.NatCom.2023
ERR11850052	99.92	71.6128	107	4031601	246179	47.48	Vibrio_cholerae	2016	Bangladesh	TaylorBrown.et.al.NatCom.2023
ERR11850053	99.92	74.6191	106	4107967	246154	47.38	Vibrio_cholerae	2016	Bangladesh	TaylorBrown.et.al.NatCom.2023
ERR11850054	99.91	76.1703	107	4034945	246154	47.48	Vibrio_cholerae	2015	Bangladesh	TaylorBrown.et.al.NatCom.2023
ERR11850055	99.91	84.9355	109	4031086	246154	47.48	Vibrio_cholerae	2016	Bangladesh	TaylorBrown.et.al.NatCom.2023
ERR11850056	99.92	82.7734	101	4032876	246154	47.48	Vibrio_cholerae	2016	Bangladesh	TaylorBrown.et.al.NatCom.2023
ERR11850057	99.92	69.2852	115	4123635	246081	47.42	Vibrio_cholerae	2016	Bangladesh	TaylorBrown.et.al.NatCom.2023
ERR11850058	99.93	66.6335	111	4030634	246178	47.48	Vibrio_cholerae	2016	Bangladesh	TaylorBrown.et.al.NatCom.2023
ERR11850059	99.91	71.0065	107	4031652	246081	47.48	Vibrio_cholerae	2016	Bangladesh	TaylorBrown.et.al.NatCom.2023
ERR11850060	99.91	77.4865	109	4014847	246154	47.52	Vibrio_cholerae	2016	Bangladesh	TaylorBrown.et.al.NatCom.2023
ERR11850061	99.91	75.0256	116	4014479	246081	47.52	Vibrio_cholerae	2016	Bangladesh	TaylorBrown.et.al.NatCom.2023
ERR11850062	99.92	76.966	111	4032441	246081	47.48	Vibrio_cholerae	2015	Bangladesh	TaylorBrown.et.al.NatCom.2023
ERR11850063	99.92	64.7498	121	4104398	221813	47.38	Vibrio_cholerae	2016	Bangladesh	TaylorBrown.et.al.NatCom.2023
ERR11850064	99.92	79.6086	113	4030555	246154	47.48	Vibrio_cholerae	2016	Bangladesh	TaylorBrown.et.al.NatCom.2023
ERR11850065	99.91	76.6539	112	4031480	246154	47.48	Vibrio_cholerae	2016	Bangladesh	TaylorBrown.et.al.NatCom.2023
ERR11850066	99.93	74.319	107	4031647	246154	47.48	Vibrio_cholerae	2016	Bangladesh	TaylorBrown.et.al.NatCom.2023
ERR11850067	99.92	80.2637	109	4029935	246154	47.48	Vibrio_cholerae	2016	Bangladesh	TaylorBrown.et.al.NatCom.2023
ERR11850068	99.92	75.2249	107	4031074	246081	47.48	Vibrio_cholerae	2016	Bangladesh	TaylorBrown.et.al.NatCom.2023
ERR11850069	99.92	82.2459	109	4030761	246154	47.48	Vibrio_cholerae	2016	Bangladesh	TaylorBrown.et.al.NatCom.2023
ERR11850070	99.92	83.4526	113	4029731	246154	47.48	Vibrio_cholerae	2016	Bangladesh	TaylorBrown.et.al.NatCom.2023
ERR11850071	99.92	79.5349	98	4022177	299112	47.49	Vibrio_cholerae	2018	Bangladesh	TaylorBrown.et.al.NatCom.2023
ERR11850072	99.92	77.2006	110	4029337	246179	47.48	Vibrio_cholerae	2016	Bangladesh	TaylorBrown.et.al.NatCom.2023
ERR11850073	99.91	79.7192	111	4032299	246154	47.48	Vibrio_cholerae	2016	Bangladesh	TaylorBrown.et.al.NatCom.2023
ERR11850074	99.92	73.1239	106	4034822	246154	47.48	Vibrio_cholerae	2017	Bangladesh	TaylorBrown.et.al.NatCom.2023
ERR11850075	99.92	81.3369	106	4031997	246154	47.48	Vibrio_cholerae	2017	Bangladesh	TaylorBrown.et.al.NatCom.2023
ERR11850076	99.91	82.012	112	4028908	246081	47.48	Vibrio_cholerae	2016	Bangladesh	TaylorBrown.et.al.NatCom.2023
ERR11850077	99.92	72.6845	117	4028725	246081	47.48	Vibrio_cholerae	2016	Bangladesh	TaylorBrown.et.al.NatCom.2023
ERR11850078	99.92	73.5557	102	4030735	246178	47.48	Vibrio_cholerae	2016	Bangladesh	TaylorBrown.et.al.NatCom.2023
ERR11850079	99.92	71.0379	111	4031334	246154	47.48	Vibrio_cholerae	2016	Bangladesh	TaylorBrown.et.al.NatCom.2023
ERR11850080	99.91	77.348	116	4028861	246081	47.48	Vibrio_cholerae	2016	Bangladesh	TaylorBrown.et.al.NatCom.2023
ERR11850081	99.92	74.3046	115	4030093	246154	47.48	Vibrio_cholerae	2016	Bangladesh	TaylorBrown.et.al.NatCom.2023
ERR11850082	99.92	83.007	109	4031232	246154	47.48	Vibrio_cholerae	2016	Bangladesh	TaylorBrown.et.al.NatCom.2023
ERR11850083	99.92	72.8324	107	4030502	246154	47.48	Vibrio_cholerae	2016	Bangladesh	TaylorBrown.et.al.NatCom.2023
ERR11850084	99.92	80.1154	105	4032077	246178	47.48	Vibrio_cholerae	2016	Bangladesh	TaylorBrown.et.al.NatCom.2023
ERR11850085	99.91	67.1356	111	4111301	246154	47.37	Vibrio_cholerae	2016	Bangladesh	TaylorBrown.et.al.NatCom.2023
ERR11850086	99.92	71.9983	107	4032023	246154	47.48	Vibrio_cholerae	2016	Bangladesh	TaylorBrown.et.al.NatCom.2023
ERR11850087	99.92	69.3763	109	4031610	246154	47.48	Vibrio_cholerae	2016	Bangladesh	TaylorBrown.et.al.NatCom.2023
ERR11850088	99.92	68.9357	107	4034382	246178	47.48	Vibrio_cholerae	2015	Bangladesh	TaylorBrown.et.al.NatCom.2023
ERR11850089	99.91	75.7736	108	4032464	246140	47.48	Vibrio_cholerae	2016	Bangladesh	TaylorBrown.et.al.NatCom.2023
ERR11850090	99.91	72.0945	114	4071698	246140	47.48	Vibrio_cholerae	2014	Bangladesh	TaylorBrown.et.al.NatCom.2023
ERR11850091	99.92	73.3606	107	4031960	246154	47.48	Vibrio_cholerae	2016	Bangladesh	TaylorBrown.et.al.NatCom.2023
ERR11850092	99.91	67.8474	112	4029925	246081	47.48	Vibrio_cholerae	2016	Bangladesh	TaylorBrown.et.al.NatCom.2023
ERR11850093	99.92	65.4283	100	4032830	246081	47.48	Vibrio_cholerae	2016	Bangladesh	TaylorBrown.et.al.NatCom.2023
ERR11850094	99.92	67.7516	107	4032099	246154	47.48	Vibrio_cholerae	2016	Bangladesh	TaylorBrown.et.al.NatCom.2023
ERR11850095	99.92	76.5399	106	4032179	246154	47.48	Vibrio_cholerae	2016	Bangladesh	TaylorBrown.et.al.NatCom.2023
ERR11850096	99.91	86.6628	104	4030426	246154	47.48	Vibrio_cholerae	2016	Bangladesh	TaylorBrown.et.al.NatCom.2023
ERR11850097	99.91	65.6224	112	4030965	246154	47.48	Vibrio_cholerae	2016	Bangladesh	TaylorBrown.et.al.NatCom.2023
ERR11850098	99.92	74.6315	107	4076520	246081	47.47	Vibrio_cholerae	2014	Bangladesh	TaylorBrown.et.al.NatCom.2023
ERR11850099	99.92	61.1701	108	4013671	299124	47.52	Vibrio_cholerae	2018	Bangladesh	TaylorBrown.et.al.NatCom.2023
ERR11850100	99.91	66.4323	111	4037857	246154	47.47	Vibrio_cholerae	2014	Bangladesh	TaylorBrown.et.al.NatCom.2023
ERR11850101	99.91	79.8208	111	4013477	299124	47.52	Vibrio_cholerae	2018	Bangladesh	TaylorBrown.et.al.NatCom.2023
ERR11850102	99.92	79.86	105	4012304	246179	47.52	Vibrio_cholerae	2018	Bangladesh	TaylorBrown.et.al.NatCom.2023
ERR11850103	99.92	80.3105	112	4052747	299124	47.52	Vibrio_cholerae	2014	Bangladesh	TaylorBrown.et.al.NatCom.2023
ERR11850104	99.91	76.463	108	4032852	246154	47.48	Vibrio_cholerae	2016	Bangladesh	TaylorBrown.et.al.NatCom.2023
ERR11850105	99.92	76.6286	108	4016523	299124	47.52	Vibrio_cholerae	2017	Bangladesh	TaylorBrown.et.al.NatCom.2023
ERR11850106	99.92	77.7822	106	4064609	246081	47.49	Vibrio_cholerae	2016	Bangladesh	TaylorBrown.et.al.NatCom.2023
ERR11850107	99.9	70.7323	116	4015499	299124	47.52	Vibrio_cholerae	2017	Bangladesh	TaylorBrown.et.al.NatCom.2023
ERR11850108	99.91	79.0892	99	4034690	246081	47.48	Vibrio_cholerae	2016	Bangladesh	TaylorBrown.et.al.NatCom.2023
ERR11850109	99.89	63.9722	101	4036354	246179	47.47	Vibrio_cholerae	2017	Bangladesh	TaylorBrown.et.al.NatCom.2023
ERR11850110	99.9	81.5887	107	4015495	246178	47.52	Vibrio_cholerae	2017	Bangladesh	TaylorBrown.et.al.NatCom.2023
ERR11850111	99.9	79.9976	108	4034107	246081	47.48	Vibrio_cholerae	2017	Bangladesh	TaylorBrown.et.al.NatCom.2023
ERR11850112	99.85	79.5419	105	4015617	246154	47.52	Vibrio_cholerae	2017	Bangladesh	TaylorBrown.et.al.NatCom.2023
ERR11850113	99.89	75.4865	109	4033952	246081	47.48	Vibrio_cholerae	2016	Bangladesh	TaylorBrown.et.al.NatCom.2023
ERR11850114	99.9	70.2961	99	4141424	246178	47.2	Vibrio_cholerae	2017	Bangladesh	TaylorBrown.et.al.NatCom.2023
ERR11850115	99.9	74.6504	100	4017468	246081	47.52	Vibrio_cholerae	2017	Bangladesh	TaylorBrown.et.al.NatCom.2023
ERR11850116	99.89	77.4324	111	4015917	246154	47.52	Vibrio_cholerae	2017	Bangladesh	TaylorBrown.et.al.NatCom.2023
ERR11850117	99.89	74.6323	104	4014422	246179	47.52	Vibrio_cholerae	2018	Bangladesh	TaylorBrown.et.al.NatCom.2023
ERR11850118	99.9	87.5044	107	4013035	299124	47.52	Vibrio_cholerae	2018	Bangladesh	TaylorBrown.et.al.NatCom.2023
ERR11850119	99.9	80.0717	105	4013630	246154	47.52	Vibrio_cholerae	2018	Bangladesh	TaylorBrown.et.al.NatCom.2023
ERR11850120	99.9	81.8442	106	4013577	299124	47.52	Vibrio_cholerae	2018	Bangladesh	TaylorBrown.et.al.NatCom.2023
ERR11850121	99.9	81.7639	106	4012342	246178	47.52	Vibrio_cholerae	2018	Bangladesh	TaylorBrown.et.al.NatCom.2023
ERR11850122	99.9	85.6081	112	4013028	246178	47.52	Vibrio_cholerae	2018	Bangladesh	TaylorBrown.et.al.NatCom.2023
ERR11850123	99.89	83.9219	108	4011828	246179	47.52	Vibrio_cholerae	2018	Bangladesh	TaylorBrown.et.al.NatCom.2023
ERR11850124	99.89	78.9882	111	4011981	299124	47.52	Vibrio_cholerae	2018	Bangladesh	TaylorBrown.et.al.NatCom.2023
ERR11850125	99.89	78.9185	110	4067060	246081	47.49	Vibrio_cholerae	2015	Bangladesh	TaylorBrown.et.al.NatCom.2023
ERR11850126	99.9	81.7292	111	4053557	246178	47.52	Vibrio_cholerae	2014	Bangladesh	TaylorBrown.et.al.NatCom.2023
ERR11850127	99.9	79.2487	101	4035262	246178	47.48	Vibrio_cholerae	2015	Bangladesh	TaylorBrown.et.al.NatCom.2023
ERR11850128	99.9	85.9853	114	4014415	246178	47.52	Vibrio_cholerae	2017	Bangladesh	TaylorBrown.et.al.NatCom.2023
ERR11850129	99.89	83.4653	102	4054383	246154	47.52	Vibrio_cholerae	2014	Bangladesh	TaylorBrown.et.al.NatCom.2023
ERR11850130	99.9	84.1513	107	4072327	246154	47.48	Vibrio_cholerae	2014	Bangladesh	TaylorBrown.et.al.NatCom.2023
ERR11850131	99.9	88.2643	101	4034448	246154	47.48	Vibrio_cholerae	2015	Bangladesh	TaylorBrown.et.al.NatCom.2023
ERR11850132	99.9	81.9671	104	4036157	246154	47.48	Vibrio_cholerae	2015	Bangladesh	TaylorBrown.et.al.NatCom.2023
ERR11850133	99.9	83.7708	109	4033006	246154	47.48	Vibrio_cholerae	2015	Bangladesh	TaylorBrown.et.al.NatCom.2023
ERR11850134	99.9	85.533	107	4071464	246179	47.48	Vibrio_cholerae	2014	Bangladesh	TaylorBrown.et.al.NatCom.2023
ERR11850135	99.89	75.1527	106	4015543	299124	47.52	Vibrio_cholerae	2017	Bangladesh	TaylorBrown.et.al.NatCom.2023
ERR11850136	99.91	73.7819	109	4072576	299124	47.48	Vibrio_cholerae	2014	Bangladesh	TaylorBrown.et.al.NatCom.2023
ERR11850137	99.89	82.165	107	4016712	246154	47.52	Vibrio_cholerae	2017	Bangladesh	TaylorBrown.et.al.NatCom.2023
ERR11850138	99.9	81.4881	105	4070823	246178	47.48	Vibrio_cholerae	2014	Bangladesh	TaylorBrown.et.al.NatCom.2023
ERR11850139	99.89	75.299	111	4012849	246154	47.52	Vibrio_cholerae	2018	Bangladesh	TaylorBrown.et.al.NatCom.2023
ERR11850140	99.9	82.0683	102	4036260	246154	47.48	Vibrio_cholerae	2015	Bangladesh	TaylorBrown.et.al.NatCom.2023
ERR11850141	99.9	75.1783	107	4020144	246154	47.49	Vibrio_cholerae	2018	Bangladesh	TaylorBrown.et.al.NatCom.2023
ERR11850142	99.9	88.5316	111	3946265	246081	47.49	Vibrio_cholerae	2015	Bangladesh	TaylorBrown.et.al.NatCom.2023
ERR11850143	99.89	85.837	111	4071377	246154	47.48	Vibrio_cholerae	2014	Bangladesh	TaylorBrown.et.al.NatCom.2023
ERR11850144	99.89	75.1188	103	4072593	246154	47.48	Vibrio_cholerae	2014	Bangladesh	TaylorBrown.et.al.NatCom.2023
ERR11850145	99.9	74.4544	111	4071417	299124	47.48	Vibrio_cholerae	2015	Bangladesh	TaylorBrown.et.al.NatCom.2023
ERR11850146	99.9	76.4476	109	4013893	299124	47.52	Vibrio_cholerae	2018	Bangladesh	TaylorBrown.et.al.NatCom.2023
ERR11850147	99.89	66.0082	114	4011974	246219	47.52	Vibrio_cholerae	2018	Bangladesh	TaylorBrown.et.al.NatCom.2023
ERR11850148	99.9	82.0289	102	4020433	246154	47.49	Vibrio_cholerae	2018	Bangladesh	TaylorBrown.et.al.NatCom.2023
ERR11850149	99.9	63.7393	95	4022179	246154	47.49	Vibrio_cholerae	2018	Bangladesh	TaylorBrown.et.al.NatCom.2023
ERR11850150	99.9	69.4205	110	4011693	246182	47.52	Vibrio_cholerae	2018	Bangladesh	TaylorBrown.et.al.NatCom.2023
ERR11850151	99.9	66.5491	101	4020648	246154	47.49	Vibrio_cholerae	2018	Bangladesh	TaylorBrown.et.al.NatCom.2023
ERR11850152	99.9	62.4031	106	4021142	246154	47.49	Vibrio_cholerae	2018	Bangladesh	TaylorBrown.et.al.NatCom.2023
ERR11850153	99.9	73.24	104	4017071	246179	47.52	Vibrio_cholerae	2017	Bangladesh	TaylorBrown.et.al.NatCom.2023
ERR11850154	99.88	67.8725	108	4015395	299124	47.52	Vibrio_cholerae	2017	Bangladesh	TaylorBrown.et.al.NatCom.2023
ERR11850156	99.9	83.4797	103	3925774	299124	47.54	Vibrio_cholerae	2017	Bangladesh	TaylorBrown.et.al.NatCom.2023
ERR11850157	99.89	72.438	111	3920296	256610	47.54	Vibrio_cholerae	2018	Bangladesh	TaylorBrown.et.al.NatCom.2023
ERR11850158	99.88	68.6862	108	3921228	299124	47.54	Vibrio_cholerae	2018	Bangladesh	TaylorBrown.et.al.NatCom.2023
ERR11850159	99.89	65.4637	113	4032370	193665	47.48	Vibrio_cholerae	2017	Bangladesh	TaylorBrown.et.al.NatCom.2023
ERR11850160	99.89	72.2724	105	4020189	246154	47.49	Vibrio_cholerae	2018	Bangladesh	TaylorBrown.et.al.NatCom.2023
ERR11850161	99.89	58.5584	99	3931934	355375	47.49	Vibrio_cholerae	2017	Bangladesh	TaylorBrown.et.al.NatCom.2023
ERR11850162	99.89	59.8783	110	3933797	246081	47.57	Vibrio_cholerae	2017	Bangladesh	TaylorBrown.et.al.NatCom.2023
ERR11850163	99.89	69.6921	109	3922491	299124	47.54	Vibrio_cholerae	2018	Bangladesh	TaylorBrown.et.al.NatCom.2023
ERR11850164	99.89	74.8059	109	4014920	299124	47.52	Vibrio_cholerae	2017	Bangladesh	TaylorBrown.et.al.NatCom.2023
ERR11850165	99.9	75.9733	100	4021360	246081	47.49	Vibrio_cholerae	2018	Bangladesh	TaylorBrown.et.al.NatCom.2023
ERR11850166	99.89	66.4763	106	4015885	299124	47.52	Vibrio_cholerae	2017	Bangladesh	TaylorBrown.et.al.NatCom.2023
ERR11850167	99.89	67.6205	103	4021652	246154	47.49	Vibrio_cholerae	2018	Bangladesh	TaylorBrown.et.al.NatCom.2023
ERR11850168	99.9	60.1393	105	4020495	246154	47.49	Vibrio_cholerae	2018	Bangladesh	TaylorBrown.et.al.NatCom.2023
ERR11850169	99.89	62.4779	114	4012666	299124	47.52	Vibrio_cholerae	2018	Bangladesh	TaylorBrown.et.al.NatCom.2023
ERR11850170	99.9	67.5616	106	4019596	246081	47.49	Vibrio_cholerae	2018	Bangladesh	TaylorBrown.et.al.NatCom.2023
ERR11850171	99.9	71.06	98	3923153	265949	47.54	Vibrio_cholerae	2018	Bangladesh	TaylorBrown.et.al.NatCom.2023
ERR11850172	99.9	82.1289	113	4033105	193665	47.48	Vibrio_cholerae	2017	Bangladesh	TaylorBrown.et.al.NatCom.2023
ERR11850173	99.89	76.451	108	4014130	246220	47.52	Vibrio_cholerae	2018	Bangladesh	TaylorBrown.et.al.NatCom.2023
ERR11850174	99.9	71.7121	113	4015144	246140	47.52	Vibrio_cholerae	2017	Bangladesh	TaylorBrown.et.al.NatCom.2023
ERR11850175	99.9	81.4995	92	3923469	256610	47.54	Vibrio_cholerae	2018	Bangladesh	TaylorBrown.et.al.NatCom.2023
ERR11850176	99.9	71.0949	109	4016073	299124	47.52	Vibrio_cholerae	2017	Bangladesh	TaylorBrown.et.al.NatCom.2023
ERR11850177	99.89	59.7721	113	4015085	299124	47.52	Vibrio_cholerae	2017	Bangladesh	TaylorBrown.et.al.NatCom.2023
ERR11850178	99.9	73.9872	110	4012046	246245	47.52	Vibrio_cholerae	2018	Bangladesh	TaylorBrown.et.al.NatCom.2023
ERR11850179	99.9	71.0354	107	4019718	246154	47.5	Vibrio_cholerae	2018	Bangladesh	TaylorBrown.et.al.NatCom.2023
ERR11850180	99.89	63.2919	114	4255418	246081	47.03	Vibrio_cholerae	2018	Bangladesh	TaylorBrown.et.al.NatCom.2023
ERR11850181	99.9	72.4778	106	4035506	193665	47.47	Vibrio_cholerae	2017	Bangladesh	TaylorBrown.et.al.NatCom.2023
ERR11850182	99.9	75.8125	107	4012960	238256	47.52	Vibrio_cholerae	2018	Bangladesh	TaylorBrown.et.al.NatCom.2023
ERR11850183	99.89	74.91	100	3922750	256610	47.54	Vibrio_cholerae	2018	Bangladesh	TaylorBrown.et.al.NatCom.2023
ERR11850184	99.9	70.8963	115	4014540	246154	47.52	Vibrio_cholerae	2017	Bangladesh	TaylorBrown.et.al.NatCom.2023
ERR11850185	99.88	87.7977	102	4020850	246154	47.49	Vibrio_cholerae	2019	Bangladesh	TaylorBrown.et.al.NatCom.2023
ERR11850186	99.89	82.3897	106	4138773	246154	47.21	Vibrio_cholerae	2017	Bangladesh	TaylorBrown.et.al.NatCom.2023
ERR11850187	99.86	84.4692	117	4011072	246081	47.52	Vibrio_cholerae	2018	Bangladesh	TaylorBrown.et.al.NatCom.2023
ERR11850188	99.91	67.6857	105	4030394	246154	47.48	Vibrio_cholerae	2016	Bangladesh	TaylorBrown.et.al.NatCom.2023
ERR11850189	99.92	79.7596	106	4016958	299124	47.52	Vibrio_cholerae	2016	Bangladesh	TaylorBrown.et.al.NatCom.2023
ERR11850190	99.92	72.9058	112	4013521	299124	47.52	Vibrio_cholerae	2018	Bangladesh	TaylorBrown.et.al.NatCom.2023
ERR11850191	99.92	78.4484	89	4022480	299112	47.49	Vibrio_cholerae	2019	Bangladesh	TaylorBrown.et.al.NatCom.2023
ERR11850192	99.92	87.1012	104	4072987	299124	47.48	Vibrio_cholerae	2014	Bangladesh	TaylorBrown.et.al.NatCom.2023
ERR11850193	99.92	72.8215	102	4034329	246157	47.48	Vibrio_cholerae	2016	Bangladesh	TaylorBrown.et.al.NatCom.2023
ERR11850194	99.91	72.1572	102	4021538	299112	47.49	Vibrio_cholerae	2019	Bangladesh	TaylorBrown.et.al.NatCom.2023
ERR11850195	99.92	70.5011	95	4022046	246154	47.49	Vibrio_cholerae	2019	Bangladesh	TaylorBrown.et.al.NatCom.2023
ERR11850196	99.92	77.7469	114	4033571	246081	47.48	Vibrio_cholerae	2015	Bangladesh	TaylorBrown.et.al.NatCom.2023
ERR11850197	99.91	68.6031	103	4023247	299112	47.49	Vibrio_cholerae	2019	Bangladesh	TaylorBrown.et.al.NatCom.2023
ERR11850198	99.91	65.6018	101	4035644	246081	47.47	Vibrio_cholerae	2016	Bangladesh	TaylorBrown.et.al.NatCom.2023
ERR11850199	99.91	49.4943	109	4033192	246081	47.48	Vibrio_cholerae	2016	Bangladesh	TaylorBrown.et.al.NatCom.2023
ERR11850200	99.86	50.3381	115	4070666	246081	47.48	Vibrio_cholerae	2014	Bangladesh	TaylorBrown.et.al.NatCom.2023
ERR11850201	99.85	57.2592	100	4035038	246154	47.48	Vibrio_cholerae	2015	Bangladesh	TaylorBrown.et.al.NatCom.2023
ERR11850202	99.85	67.2192	112	4014467	246178	47.52	Vibrio_cholerae	2017	Bangladesh	TaylorBrown.et.al.NatCom.2023
ERR11850203	99.87	65.5592	109	4034226	246154	47.48	Vibrio_cholerae	2016	Bangladesh	TaylorBrown.et.al.NatCom.2023
ERR11850204	99.87	72.4206	114	4015698	246157	47.52	Vibrio_cholerae	2017	Bangladesh	TaylorBrown.et.al.NatCom.2023
ERR11850205	99.87	63.7575	104	4015887	246081	47.52	Vibrio_cholerae	2017	Bangladesh	TaylorBrown.et.al.NatCom.2023
ERR11850206	99.85	71.1903	103	4020989	246081	47.49	Vibrio_cholerae	2019	Bangladesh	TaylorBrown.et.al.NatCom.2023
ERR11850207	99.86	77.1229	101	4020919	246081	47.49	Vibrio_cholerae	2019	Bangladesh	TaylorBrown.et.al.NatCom.2023
ERR11850208	99.87	74.1302	104	4020588	246154	47.49	Vibrio_cholerae	2019	Bangladesh	TaylorBrown.et.al.NatCom.2023
ERR11850209	99.86	88.4367	104	4020756	246154	47.49	Vibrio_cholerae	2019	Bangladesh	TaylorBrown.et.al.NatCom.2023
ERR11850210	99.86	79.8248	101	4022117	246154	47.49	Vibrio_cholerae	2019	Bangladesh	TaylorBrown.et.al.NatCom.2023
ERR11850211	99.85	75.2566	103	4021546	246154	47.49	Vibrio_cholerae	2019	Bangladesh	TaylorBrown.et.al.NatCom.2023
ERR11850212	99.87	69.7311	106	4021550	350788	47.5	Vibrio_cholerae	2019	Bangladesh	TaylorBrown.et.al.NatCom.2023
ERR11850213	99.85	69.1999	102	4020025	299112	47.49	Vibrio_cholerae	2019	Bangladesh	TaylorBrown.et.al.NatCom.2023
ERR11850214	99.86	74.9727	101	4021667	246154	47.49	Vibrio_cholerae	2019	Bangladesh	TaylorBrown.et.al.NatCom.2023
ERR11850215	99.87	77.1494	107	4020375	246154	47.49	Vibrio_cholerae	2019	Bangladesh	TaylorBrown.et.al.NatCom.2023
ERR11850216	99.86	79.5335	100	4020963	299112	47.49	Vibrio_cholerae	2019	Bangladesh	TaylorBrown.et.al.NatCom.2023
ERR11850217	99.86	79.7916	104	4021559	246154	47.49	Vibrio_cholerae	2019	Bangladesh	TaylorBrown.et.al.NatCom.2023
ERR11850218	99.86	66.9949	102	4020870	246081	47.49	Vibrio_cholerae	2019	Bangladesh	TaylorBrown.et.al.NatCom.2023
ERR11850219	99.86	77.4691	104	4020543	246154	47.49	Vibrio_cholerae	2019	Bangladesh	TaylorBrown.et.al.NatCom.2023
ERR11850220	99.85	74.4736	101	4020579	246154	47.49	Vibrio_cholerae	2019	Bangladesh	TaylorBrown.et.al.NatCom.2023
ERR11850221	99.86	71.2313	102	4021967	299112	47.49	Vibrio_cholerae	2019	Bangladesh	TaylorBrown.et.al.NatCom.2023
ERR11850222	99.86	88.0645	107	4020148	246154	47.49	Vibrio_cholerae	2019	Bangladesh	TaylorBrown.et.al.NatCom.2023
ERR11850223	99.86	84.254	107	4020491	246154	47.49	Vibrio_cholerae	2019	Bangladesh	TaylorBrown.et.al.NatCom.2023
ERR11850224	99.87	76.0528	104	4020143	246154	47.49	Vibrio_cholerae	2019	Bangladesh	TaylorBrown.et.al.NatCom.2023
ERR11850225	99.85	82.5464	107	4020210	246154	47.49	Vibrio_cholerae	2019	Bangladesh	TaylorBrown.et.al.NatCom.2023
ERR11850226	99.86	81.1353	99	4022477	299112	47.49	Vibrio_cholerae	2019	Bangladesh	TaylorBrown.et.al.NatCom.2023
ERR11850227	99.86	73.9126	102	4019963	246154	47.49	Vibrio_cholerae	2019	Bangladesh	TaylorBrown.et.al.NatCom.2023
ERR11850228	99.87	82.203	101	4021498	246157	47.49	Vibrio_cholerae	2019	Bangladesh	TaylorBrown.et.al.NatCom.2023
ERR11850229	99.87	74.0267	101	4020624	246154	47.49	Vibrio_cholerae	2019	Bangladesh	TaylorBrown.et.al.NatCom.2023
ERR11850230	99.86	86.0814	100	4021453	246154	47.49	Vibrio_cholerae	2019	Bangladesh	TaylorBrown.et.al.NatCom.2023
ERR11850231	99.86	79.5344	95	4023106	246154	47.49	Vibrio_cholerae	2019	Bangladesh	TaylorBrown.et.al.NatCom.2023
ERR11850232	99.85	85.9196	97	4024141	299112	47.49	Vibrio_cholerae	2019	Bangladesh	TaylorBrown.et.al.NatCom.2023
ERR11850233	99.86	85.4071	101	4020497	246154	47.49	Vibrio_cholerae	2019	Bangladesh	TaylorBrown.et.al.NatCom.2023
ERR11850234	99.85	66.4458	97	4022455	246154	47.49	Vibrio_cholerae	2019	Bangladesh	TaylorBrown.et.al.NatCom.2023
ERR11850235	99.87	80.5234	101	4021365	246081	47.49	Vibrio_cholerae	2019	Bangladesh	TaylorBrown.et.al.NatCom.2023
ERR11850236	99.86	75.9406	109	4021348	246154	47.49	Vibrio_cholerae	2019	Bangladesh	TaylorBrown.et.al.NatCom.2023
ERR11850237	99.86	71.6156	101	4020406	246154	47.49	Vibrio_cholerae	2019	Bangladesh	TaylorBrown.et.al.NatCom.2023
ERR11850238	99.85	80.7788	100	4022617	246154	47.49	Vibrio_cholerae	2019	Bangladesh	TaylorBrown.et.al.NatCom.2023
ERR11850239	99.87	82.0801	101	4020616	246154	47.49	Vibrio_cholerae	2019	Bangladesh	TaylorBrown.et.al.NatCom.2023
ERR163240	98.95	119.462	141	3936623	246081	47.5	Vibrio_cholerae	1993	Mexico	Ramamurthy.et.al.2022.NatCom_O1-strains
ERR163242	99.16	113.751	160	3955627	246081	47.49	Vibrio_cholerae	1994	Mexico	TaylorBrown.et.al.NatCom.2023
ERR163243	99.09	113.333	146	3957916	197962	47.49	Vibrio_cholerae	1995	Mexico	Ramamurthy.et.al.2022.NatCom_O1-strains
ERR163244	99.04	113.805	137	3958877	197968	47.49	Vibrio_cholerae	1995	Mexico	TaylorBrown.et.al.NatCom.2023
ERR163247	99.12	108.176	148	3981793	299065	47.46	Vibrio_cholerae	2004	Mexico	TaylorBrown.et.al.NatCom.2023
ERR163248	99.11	116.104	193	3988219	246072	47.45	Vibrio_cholerae	2004	Mexico	TaylorBrown.et.al.NatCom.2023
ERR163250	99.13	102.686	190	3990482	343566	47.45	Vibrio_cholerae	2007	Mexico	TaylorBrown.et.al.NatCom.2023
ERR163271	99.07	134.355	181	3996089	299066	47.45	Vibrio_cholerae	2010	Mexico	TaylorBrown.et.al.NatCom.2023
ERR1877642	99.62	145.358	86	4075635	303129	47.49	Vibrio_cholerae	2000	Rwanda	TaylorBrown.et.al.NatCom.2023
ERR1877643	99.4	248.306	72	4076464	299124	47.46	Vibrio_cholerae	2000	Cameroon	Ramamurthy.et.al.2022.NatCom_O1-strains
ERR1877649	99.56	99.0032	77	4234062	355413	47.51	Vibrio_cholerae	2000	Djibouti	Ramamurthy.et.al.2022.NatCom_O1-strains
ERR1877938	99.11	184.206	73	4228729	355413	47.52	Vibrio_cholerae	2000	Djibouti	Ramamurthy.et.al.2022.NatCom_O1-strains
ERR1878095	98.65	85.5672	96	4155245	299109	47.53	Vibrio_cholerae	2003	Somalia	TaylorBrown.et.al.NatCom.2023
ERR1878553	99.87	210.375	73	4043906	303129	47.48	Vibrio_cholerae	2007	SouthSudan	TaylorBrown.et.al.NatCom.2023
ERR1878560	99.63	111.56	91	4134780	349438	47.45	Vibrio_cholerae	1994	Algeria	TaylorBrown.et.al.NatCom.2023
ERR1878604	99.84	80.5716	99	4043447	299092	47.47	Vibrio_cholerae	2012	GuineaBissau	TaylorBrown.et.al.NatCom.2023
ERR1878608	98.87	61.2451	99	4191819	205140	47.67	Vibrio_cholerae	2014	DemocraticRepublicoftheCongo	Ramamurthy.et.al.2022.NatCom_O1-strains
ERR1878615	98.59	124.374	91	3946054	555047	47.5	Vibrio_cholerae	1990	RussianFederation	TaylorBrown.et.al.NatCom.2023
ERR1878616	99.77	130.425	87	3947796	627966	47.49	Vibrio_cholerae	1990	RussianFederation	Ramamurthy.et.al.2022.NatCom_O1-strains
ERR1879387	99.5	71.7478	104	4090429	246080	47.52	Vibrio_cholerae	1998	Ethiopia	TaylorBrown.et.al.NatCom.2023
ERR1879392	99.62	101.811	105	3965795	355373	47.47	Vibrio_cholerae	1985	Ethiopia	Ramamurthy.et.al.2022.NatCom_O1-strains
ERR1879393	99.56	126.709	91	4120151	445999	47.41	Vibrio_cholerae	1994	Romania	Ramamurthy.et.al.2022.NatCom_O1-strains
ERR1879429	99.58	91.7262	80	3972554	341805	47.51	Vibrio_cholerae	1992	Pakistan	Ramamurthy.et.al.2022.NatCom_O1-strains
ERR1879430	99.61	70.0531	89	4006811	341803	47.49	Vibrio_cholerae	1991	Romania	Ramamurthy.et.al.2022.NatCom_O1-strains
ERR1879431	99.47	82.0365	85	3940314	355381	47.63	Vibrio_cholerae	1987	Romania	Ramamurthy.et.al.2022.NatCom_O1-strains
ERR1879432	99.51	26.6598	149	4113548	250213	47.42	Vibrio_cholerae	1993	Lebanon	Ramamurthy.et.al.2022.NatCom_O1-strains
ERR1879536	99.62	161.226	98	3964159	355997	47.47	Vibrio_cholerae	1985	Somalia	Ramamurthy.et.al.2022.NatCom_O1-strains
ERR1879538	99.59	107.594	84	4050076	355375	47.44	Vibrio_cholerae	1993	Cambodia	Ramamurthy.et.al.2022.NatCom_O1-strains
ERR1879545	99.23	477.691	80	4160738	355439	47.54	Vibrio_cholerae	1998	Ethiopia	TaylorBrown.et.al.NatCom.2023
ERR1879549	99.5	198.494	73	3943762	355392	47.5	Vibrio_cholerae	1991	Turkey	TaylorBrown.et.al.NatCom.2023
ERR1879553	99.62	105.522	91	4010568	246081	47.49	Vibrio_cholerae	1992	India	Ramamurthy.et.al.2022.NatCom_O1-strains
ERR1879570	99.56	211.305	94	4086161	355375	47.38	Vibrio_cholerae	1993	Thailand	Ramamurthy.et.al.2022.NatCom_O1-strains
ERR1879574	99.55	177.474	107	4003095	246081	47.49	Vibrio_cholerae	1991	Romania	Ramamurthy.et.al.2022.NatCom_O1-strains
ERR1879575	99.5	265.398	75	3995178	555010	47.48	Vibrio_cholerae	1994	Somalia	TaylorBrown.et.al.NatCom.2023
ERR1879597	99.51	229.883	78	4033118	299066	47.49	Vibrio_cholerae	1996	India	Ramamurthy.et.al.2022.NatCom_O1-strains
ERR1879600	99.37	122.825	86	3994130	355399	47.48	Vibrio_cholerae	1996	Sudan	TaylorBrown.et.al.NatCom.2023
ERR1879649	99.62	209.72	103	4211091	246081	47.68	Vibrio_cholerae	1999	Afghanistan	TaylorBrown.et.al.NatCom.2023
ERR1880762	98.47	71.9966	103	4254299	172222	47.48	Vibrio_cholerae	1997	GuineaBissau	Ramamurthy.et.al.2022.NatCom_O1-strains
ERR1880765	96.23	90.8171	110	4137822	217859	47.65	Vibrio_cholerae	1998	Zambia	Ramamurthy.et.al.2022.NatCom_O1-strains
ERR1880774	99.84	91.0288	90	4121466	349438	47.46	Vibrio_cholerae	2001	RepublicofSouthAfrica	TaylorBrown.et.al.NatCom.2023
ERR1880801	99.86	122.77	89	4043314	303122	47.47	Vibrio_cholerae	1997	India	Ramamurthy.et.al.2022.NatCom_O1-strains
ERR1880809	99.92	77.946	107	4041297	246101	47.48	Vibrio_cholerae	2000	India	Ramamurthy.et.al.2022.NatCom_O1-strains
ERR1880821	99.75	236.796	96	4041264	235586	47.5	Vibrio_cholerae	2007	India	TaylorBrown.et.al.NatCom.2023
ERR1880827	99.18	322.05	76	4026599	299124	47.49	Vibrio_cholerae	2010	India	TaylorBrown.et.al.NatCom.2023
ERR1880828	99.12	314.719	76	4027442	235587	47.49	Vibrio_cholerae	2010	India	TaylorBrown.et.al.NatCom.2023
ERR1880837	99.84	92.0389	85	4018696	299124	47.53	Vibrio_cholerae	1990	India	TaylorBrown.et.al.NatCom.2023
ERR1880838	99.88	116.804	99	4031777	270793	47.46	Vibrio_cholerae	1989	India	Ramamurthy.et.al.2022.NatCom_O1-strains
ERR1880839	99.85	71.5705	98	4040632	246081	47.48	Vibrio_cholerae	1990	India	TaylorBrown.et.al.NatCom.2023
ERR1880842	99.92	51.4582	94	4030658	299123	47.48	Vibrio_cholerae	1989	India	Ramamurthy.et.al.2022.NatCom_O1-strains
ERR1880844	99.92	100.198	123	4078687	246081	47.48	Vibrio_cholerae	1992	India	TaylorBrown.et.al.NatCom.2023
ERR2008341	99.35	64.114	124	3964326	246081	47.48	Vibrio_cholerae	1991	Mexico	Ramamurthy.et.al.2022.NatCom_O1-strains
ERR2008342	99.19	43.2186	135	3994298	246081	47.5	Vibrio_cholerae	1991	Mexico	TaylorBrown.et.al.NatCom.2023
ERR2008352	99.9	299.038	84	3992461	555005	47.46	Vibrio_cholerae	1999	Mexico	TaylorBrown.et.al.NatCom.2023
ERR2008360	99.74	72.9728	108	4118407	343559	47.61	Vibrio_cholerae	1992	Mexico	TaylorBrown.et.al.NatCom.2023
ERR2008391	99.61	97.3975	109	3967018	355093	47.49	Vibrio_cholerae	1993	Mexico	Ramamurthy.et.al.2022.NatCom_O1-strains
ERR2008392	99.71	138.811	102	4002157	355376	47.5	Vibrio_cholerae	1994	Mexico	TaylorBrown.et.al.NatCom.2023
ERR2008395	99.62	142.849	101	4004250	246081	47.49	Vibrio_cholerae	1994	Mexico	TaylorBrown.et.al.NatCom.2023
ERR2008400	99.31	76.7212	126	3962288	246081	47.48	Vibrio_cholerae	1995	Mexico	TaylorBrown.et.al.NatCom.2023
ERR2008405	99.63	154.563	91	3973755	355354	47.51	Vibrio_cholerae	1995	Mexico	TaylorBrown.et.al.NatCom.2023
ERR2008411	99.05	87.0745	112	3998799	355368	47.5	Vibrio_cholerae	1996	Mexico	Ramamurthy.et.al.2022.NatCom_O1-strains
ERR2008421	99.35	145.164	102	3968588	355375	47.48	Vibrio_cholerae	1996	Mexico	Ramamurthy.et.al.2022.NatCom_O1-strains
ERR2008425	98.59	21.0954	143	3960369	246081	47.48	Vibrio_cholerae	1997	Mexico	Ramamurthy.et.al.2022.NatCom_O1-strains
ERR2008748	99.91	347.089	94	4009715	355390	47.49	Vibrio_cholerae	1998	Mexico	Ramamurthy.et.al.2022.NatCom_O1-strains
ERR2008750	99.88	390.584	77	3993000	554993	47.46	Vibrio_cholerae	1998	Mexico	Ramamurthy.et.al.2022.NatCom_O1-strains
ERR2008751	98.14	172.595	167	3999406	115205	47.5	Vibrio_cholerae	1997	Mexico	TaylorBrown.et.al.NatCom.2023
ERR2008752	99.89	320.067	91	3978257	555002	47.48	Vibrio_cholerae	1998	Mexico	Ramamurthy.et.al.2022.NatCom_O1-strains
ERR2008759	85.6	29.0864	157	4006720	343557	47.42	Vibrio_cholerae	1991	Brazil	TaylorBrown.et.al.NatCom.2023
ERR2144735	98.78	419.666	113	4023581	246081	47.49	Vibrio_cholerae	2010	Kenya	Ramamurthy.et.al.2022.NatCom_O1-strains
ERR2144781	98.52	418.259	115	4023152	246081	47.49	Vibrio_cholerae	2002	Mozambique	Ramamurthy.et.al.2022.NatCom_O1-strains
ERR2265590	98.82	30.943	128	4015918	235587	47.49	Vibrio_cholerae	2011	Bangladesh	TaylorBrown.et.al.NatCom.2023
ERR2265649	98.95	59.4765	105	4022957	246081	47.49	Vibrio_cholerae	2014	India	TaylorBrown.et.al.NatCom.2023
ERR2269808	99.8	90.6963	77	4014866	501882	47.5	Vibrio_cholerae	2010	India	TaylorBrown.et.al.NatCom.2023
ERR2269922	99.89	123.254	116	4012970	235587	47.52	Vibrio_cholerae	2010	India	TaylorBrown.et.al.NatCom.2023
ERR2269923	99.89	44.9118	130	4023041	235587	47.49	Vibrio_cholerae	2011	India	TaylorBrown.et.al.NatCom.2023
ERR2269924	99.92	75.6972	111	4026177	246081	47.49	Vibrio_cholerae	2011	India	TaylorBrown.et.al.NatCom.2023
ERR2269925	99.86	129.589	83	4025688	299124	47.49	Vibrio_cholerae	2011	India	TaylorBrown.et.al.NatCom.2023
ERR2269926	99.93	235.623	84	4025214	299124	47.48	Vibrio_cholerae	2011	India	TaylorBrown.et.al.NatCom.2023
ERR2269927	99.95	31.1556	142	4001694	274375	47.52	Vibrio_cholerae	2012	India	TaylorBrown.et.al.NatCom.2023
ERR2269928	99.86	82.3356	88	4021241	246081	47.47	Vibrio_cholerae	2012	India	TaylorBrown.et.al.NatCom.2023
ERR2269929	99.91	26.0414	173	3980272	245899	47.48	Vibrio_cholerae	2012	India	TaylorBrown.et.al.NatCom.2023
ERR2269930	99.91	115.321	81	4026415	299124	47.49	Vibrio_cholerae	2013	India	TaylorBrown.et.al.NatCom.2023
ERR2269944	99.95	81.693	87	4024570	246081	47.49	Vibrio_cholerae	2013	India	TaylorBrown.et.al.NatCom.2023
ERR2269945	99.87	145.822	92	4025132	246081	47.49	Vibrio_cholerae	2013	India	TaylorBrown.et.al.NatCom.2023
ERR2269946	99.93	134.54	82	4025986	299062	47.49	Vibrio_cholerae	2013	India	TaylorBrown.et.al.NatCom.2023
ERR2269947	99.92	67.6298	89	4024202	246081	47.49	Vibrio_cholerae	2014	India	TaylorBrown.et.al.NatCom.2023
ERR2269948	99.9	438.489	76	4017213	299124	47.47	Vibrio_cholerae	2014	India	TaylorBrown.et.al.NatCom.2023
ERR2269949	99.94	68.1431	93	4011345	235585	47.46	Vibrio_cholerae	2014	India	TaylorBrown.et.al.NatCom.2023
ERR2269950	99.87	37.878	115	4020685	299124	47.49	Vibrio_cholerae	2015	India	TaylorBrown.et.al.NatCom.2023
ERR2269951	99.91	62.6702	91	4147765	299124	47.18	Vibrio_cholerae	2015	India	TaylorBrown.et.al.NatCom.2023
ERR2269952	99.95	306.133	91	4025968	299124	47.49	Vibrio_cholerae	2015	India	TaylorBrown.et.al.NatCom.2023
ERR2269953	99.92	29.0518	131	4013676	246081	47.49	Vibrio_cholerae	2015	India	TaylorBrown.et.al.NatCom.2023
ERR2270655	99.92	59.6475	91	4022414	235587	47.49	Vibrio_cholerae	2016	India	TaylorBrown.et.al.NatCom.2023
ERR2270656	99.77	238.06	79	4026598	246076	47.49	Vibrio_cholerae	2016	India	TaylorBrown.et.al.NatCom.2023
ERR2270657	99.65	125.52	77	4029841	246081	47.48	Vibrio_cholerae	2016	India	TaylorBrown.et.al.NatCom.2023
ERR2270658	99.9	39.4514	132	4017562	246081	47.48	Vibrio_cholerae	2016	India	TaylorBrown.et.al.NatCom.2023
ERR2270659	99.8	335.484	72	4029504	299112	47.49	Vibrio_cholerae	2017	India	TaylorBrown.et.al.NatCom.2023
ERR2270660	99.84	282.943	69	4029565	299112	47.49	Vibrio_cholerae	2017	India	TaylorBrown.et.al.NatCom.2023
ERR2270661	99.13	37.2406	118	4019299	235588	47.49	Vibrio_cholerae	2017	India	TaylorBrown.et.al.NatCom.2023
ERR2270662	99.92	66.3651	90	4024596	244422	47.49	Vibrio_cholerae	2017	India	TaylorBrown.et.al.NatCom.2023
ERR466833	99.77	60.5695	97	4004400	246154	47.52	Vibrio_cholerae	2013	Mexico	Ramamurthy.et.al.2022.NatCom_O1-strains
ERR466840	99.77	79.532	103	4005484	246154	47.52	Vibrio_cholerae	2013	Mexico	Ramamurthy.et.al.2022.NatCom_O1-strains
ERR466844	99.75	87.9959	90	4007971	246154	47.51	Vibrio_cholerae	2013	Mexico	Ramamurthy.et.al.2022.NatCom_O1-strains
ERR568406	99.86	66.4351	78	3998263	354947	47.5	Vibrio_cholerae	2014	Bangladesh	TaylorBrown.et.al.NatCom.2023
ERR568407	99.81	70.5025	91	3996384	354947	47.5	Vibrio_cholerae	2013	Bangladesh	TaylorBrown.et.al.NatCom.2023
ERR568408	99.85	65.8286	93	3995866	354947	47.5	Vibrio_cholerae	2014	Bangladesh	TaylorBrown.et.al.NatCom.2023
ERR576951	99.67	118.039	133	3912185	129372	47.52	Vibrio_cholerae	2001	China	Ramamurthy.et.al.2022.NatCom_O1-strains
ERR576974	99.53	114.702	173	4012364	165919	47.51	Vibrio_cholerae	2010	China	TaylorBrown.et.al.NatCom.2023
ERR576975	99.54	112.973	148	4039522	140106	47.53	Vibrio_cholerae	2001	China	Ramamurthy.et.al.2022.NatCom_O1-strains
ERR576976	99.55	113.737	173	4030722	197926	47.52	Vibrio_cholerae	1998	China	Ramamurthy.et.al.2022.NatCom_O1-strains
ERR576977	99.67	115.797	150	3984527	121676	47.5	Vibrio_cholerae	1993	China	Ramamurthy.et.al.2022.NatCom_O1-strains
ERR576984	99.57	113.744	168	4050029	125848	47.52	Vibrio_cholerae	1999	China	Ramamurthy.et.al.2022.NatCom_O1-strains
ERR576985	99.53	116.371	177	3953904	151423	47.49	Vibrio_cholerae	1994	China	TaylorBrown.et.al.NatCom.2023
ERR576986	99.57	114.983	173	3984271	167804	47.5	Vibrio_cholerae	1993	China	Ramamurthy.et.al.2022.NatCom_O1-strains
ERR579061	99.56	117.237	173	3920316	164539	47.51	Vibrio_cholerae	1988	China	Ramamurthy.et.al.2022.NatCom_O1-strains
ERR579068	99.55	114.361	181	4018402	167803	47.54	Vibrio_cholerae	1995	China	Ramamurthy.et.al.2022.NatCom_O1-strains
ERR579073	99.57	114.929	223	3681937	73392	47.69	Vibrio_cholerae	1996	China	TaylorBrown.et.al.NatCom.2023
ERR579076	99.57	113.262	170	4050428	165250	47.52	Vibrio_cholerae	2000	China	Ramamurthy.et.al.2022.NatCom_O1-strains
ERR579077	99.56	113.43	175	4050931	157926	47.52	Vibrio_cholerae	1998	China	TaylorBrown.et.al.NatCom.2023
ERR579078	99.59	113.494	142	4004749	133674	47.51	Vibrio_cholerae	1997	China	TaylorBrown.et.al.NatCom.2023
ERR579080	99.67	114.263	183	3954924	115982	47.44	Vibrio_cholerae	1992	China	TaylorBrown.et.al.NatCom.2023
ERR579081	99.64	118.525	150	3885132	126190	47.44	Vibrio_cholerae	1991	China	Ramamurthy.et.al.2022.NatCom_O1-strains
ERR579082	99.6	115.702	192	3906834	133034	47.61	Vibrio_cholerae	1990	China	Ramamurthy.et.al.2022.NatCom_O1-strains
ERR579085	99.67	113.263	180	3979878	112816	47.25	Vibrio_cholerae	2002	China	TaylorBrown.et.al.NatCom.2023
ERR579086	99.64	113.923	159	4039394	94757	47.53	Vibrio_cholerae	2001	China	Ramamurthy.et.al.2022.NatCom_O1-strains
ERR579092	90.41	352.715	207	4033551	108032	47.5	Vibrio_cholerae	1998	China	TaylorBrown.et.al.NatCom.2023
ERR579093	89.68	344.766	216	4038846	146275	47.5	Vibrio_cholerae	1998	China	Ramamurthy.et.al.2022.NatCom_O1-strains
ERR579311	99.56	114.852	149	3943606	165925	47.5	Vibrio_cholerae	1994	China	Ramamurthy.et.al.2022.NatCom_O1-strains
ERR579313	99.67	115.735	184	3983122	125846	47.5	Vibrio_cholerae	2001	China	Ramamurthy.et.al.2022.NatCom_O1-strains
ERR976391	98.92	86.452	150	4129094	353558	47.64	Vibrio_cholerae	1990	Angola	Ramamurthy.et.al.2022.NatCom_O1-strains
ERR976395	98.81	107.982	116	3937671	299124	47.5	Vibrio_cholerae	1987	Algeria	Ramamurthy.et.al.2022.NatCom_O1-strains
ERR976398	98.8	120.281	139	3991269	299124	47.48	Vibrio_cholerae	1970	SierraLeone	Ramamurthy.et.al.2022.NatCom_O1-strains
ERR976399	98.84	93.7901	156	3978791	299124	47.48	Vibrio_cholerae	1970	Ethiopia	TaylorBrown.et.al.NatCom.2023
ERR976409	98.77	121.817	103	3938435	299124	47.5	Vibrio_cholerae	1986	Algeria	Ramamurthy.et.al.2022.NatCom_O1-strains
ERR976410	98.84	111.363	136	4138064	246081	47.66	Vibrio_cholerae	1984	DemocraticRepublicoftheCongo	Ramamurthy.et.al.2022.NatCom_O1-strains
ERR976411	98.81	108.95	138	4127594	349429	47.65	Vibrio_cholerae	1984	Coted'Ivoire	Ramamurthy.et.al.2022.NatCom_O1-strains
ERR976463	98.89	114.184	149	3980449	299124	47.48	Vibrio_cholerae	1970	Ethiopia	TaylorBrown.et.al.NatCom.2023
ERR976477	98.89	107.935	111	3935847	299066	47.5	Vibrio_cholerae	1986	SierraLeone	Ramamurthy.et.al.2022.NatCom_O1-strains
ERR976482	98.9	109.362	140	3952712	299124	47.47	Vibrio_cholerae	1985	Djibouti	TaylorBrown.et.al.NatCom.2023
ERR976488	98.9	106.07	152	4003655	343558	47.44	Vibrio_cholerae	1991	Bolivia	TaylorBrown.et.al.NatCom.2023
ERR976489	98.9	109.739	144	4006982	343556	47.42	Vibrio_cholerae	1991	Brazil	Ramamurthy.et.al.2022.NatCom_O1-strains
ERR976495	98.91	103.97	155	3964414	227451	47.57	Vibrio_cholerae	1992	Bolivia	TaylorBrown.et.al.NatCom.2023
ERR976514	98.88	99.4226	111	3936096	299066	47.5	Vibrio_cholerae	1991	Benin	Ramamurthy.et.al.2022.NatCom_O1-strains
ERR976515	98.87	112.231	120	3934630	299066	47.5	Vibrio_cholerae	1991	Benin	Ramamurthy.et.al.2022.NatCom_O1-strains
ERR976516	98.83	136.875	120	3923048	299066	47.51	Vibrio_cholerae	1991	Niger	Ramamurthy.et.al.2022.NatCom_O1-strains
ERR976534	98.89	100.552	112	3969039	299066	47.51	Vibrio_cholerae	1993	Coted'Ivoire	Ramamurthy.et.al.2022.NatCom_O1-strains
ERR976536	98.93	101.972	112	3969744	299066	47.51	Vibrio_cholerae	1993	Coted'Ivoire	Ramamurthy.et.al.2022.NatCom_O1-strains
ERR976537	98.9	99.3975	144	4031869	246085	47.48	Vibrio_cholerae	1994	Guinea	TaylorBrown.et.al.NatCom.2023
ERR976545	98.88	115.585	109	3937403	299066	47.5	Vibrio_cholerae	1994	Liberia	Ramamurthy.et.al.2022.NatCom_O1-strains
ERR976547	98.7	101.608	108	3970051	299066	47.51	Vibrio_cholerae	1997	Gabon	Ramamurthy.et.al.2022.NatCom_O1-strains
ERR976562	98.57	124.358	174	3954375	299066	47.49	Vibrio_cholerae	1998	Cameroon	Ramamurthy.et.al.2022.NatCom_O1-strains
ERR976565	98.75	104.19	125	4217334	299123	47.52	Vibrio_cholerae	1997	Djibouti	Ramamurthy.et.al.2022.NatCom_O1-strains
ERR976573	98.75	98.5253	112	4034686	246084	47.48	Vibrio_cholerae	1998	BurkinaFaso	Ramamurthy.et.al.2022.NatCom_O1-strains
ERR976583	98.75	93.2772	111	4221404	299123	47.52	Vibrio_cholerae	1999	Somalia	TaylorBrown.et.al.NatCom.2023
ERR976584	98.68	112.427	114	4029757	246081	47.48	Vibrio_cholerae	1999	Uganda	Ramamurthy.et.al.2022.NatCom_O1-strains
ERR976585	98.76	110.296	103	4115424	376668	47.45	Vibrio_cholerae	1999	Mozambique	Ramamurthy.et.al.2022.NatCom_O1-strains
ERR976586	98.72	100.469	99	4116338	376666	47.45	Vibrio_cholerae	1999	Mozambique	Ramamurthy.et.al.2022.NatCom_O1-strains
ERR976587	98.71	125.982	99	4116292	376666	47.45	Vibrio_cholerae	1999	Mozambique	Ramamurthy.et.al.2022.NatCom_O1-strains
ERR976598	98.72	92.9564	131	3985862	246081	47.48	Vibrio_cholerae	1994	Djibouti	Ramamurthy.et.al.2022.NatCom_O1-strains
ERR976599	98.71	105.026	99	3928679	299123	47.56	Vibrio_cholerae	1994	Djibouti	Ramamurthy.et.al.2022.NatCom_O1-strains
ERR998722	97.85	108.818	139	4039998	299113	47.4	Vibrio_cholerae	1996	Rwanda	TaylorBrown.et.al.NatCom.2023
ERR9808344	99.93	100.656	145	3996989	245899	47.47	Vibrio_cholerae	2012	Ghana	NCBI.overview
ERR9808348	99.94	115.946	171	3999851	197656	47.49	Vibrio_cholerae	2012	Ghana	NCBI.overview
ERR9808351	99.94	93.0687	176	4001890	197647	47.49	Vibrio_cholerae	2012	Ghana	NCBI.overview
ERR1485207	82.17	64.2993	104	3954669	246482	47.45	Vibrio_cholerae	2004	Thailand	NCBI.overview
ERR1485209	77.37	59.0709	90	3959872	246467	47.45	Vibrio_cholerae	2004	Thailand	NCBI.overview
ERR1485211	78.56	83.2501	92	3934671	246482	47.45	Vibrio_cholerae	2004	Thailand	NCBI.overview
ERR1485213	80.53	63.2227	110	4042174	246078	47.43	Vibrio_cholerae	2005	Thailand	NCBI.overview
ERR1485217	79.88	71.6766	104	4059560	252404	47.43	Vibrio_cholerae	2005	Thailand	NCBI.overview
ERR1485219	81.28	81.6619	101	4042605	246085	47.44	Vibrio_cholerae	2005	Thailand	NCBI.overview
ERR1485223	81.24	104.007	94	4085336	340805	47.48	Vibrio_cholerae	2006	Thailand	NCBI.overview
ERR1485316	73.84	184.466	90	3877340	349689	47.68	Vibrio_cholerae	2013	Thailand	NCBI.overview
ERR1485318	71.64	169.932	95	4196797	377745	47.47	Vibrio_cholerae	2013	Thailand	NCBI.overview
ERR1485330	65.19	129.59	115	3999014	196723	47.57	Vibrio_cholerae	2006	Thailand	NCBI.overview
ERR1485332	76.98	180.351	117	3974171	748839	47.62	Vibrio_cholerae	2007	Thailand	NCBI.overview
ERR1485336	75.71	168.346	75	4010153	326422	47.50	Vibrio_cholerae	2013	Thailand	NCBI.overview
ERR1485338	69.44	167.645	96	4047777	624800	47.43	Vibrio_cholerae	2013	Thailand	NCBI.overview
ERR1485344	84.57	98.9775	108	3886526	310678	47.62	Vibrio_cholerae	2006	Thailand	NCBI.overview
ERR10441515	87.62	174.166	151	4122539	211060	47.41	Vibrio_cholerae	2020	Colombia	NCBI.overview
ERR10913479	98.42	112.121	103	3962654	290971	47.54	Vibrio_cholerae	2020	South Africa	NCBI.overview
ERR10913499	98.64	151.722	105	3963957	249576	47.54	Vibrio_cholerae	2019	South Africa	NCBI.overview
ERR10913502	99.08	126.448	101	4015787	375236	47.54	Vibrio_cholerae	2020	South Africa	NCBI.overview
ERR10913508	98.80	119.84	119	3854706	218930	47.72	Vibrio_cholerae	2019	South Africa	NCBI.overview
ERR11219415	96.95	91.3796	107	4019630	246081	47.50	Vibrio_cholerae	2023	South Africa	NCBI.overview
ERR11268539	89.60	222.905	132	4046522	455323	47.40	Vibrio_cholerae	2022	Zimbabwe	NCBI.overview
ERR11268540	91.17	197.232	133	4046401	328075	47.40	Vibrio_cholerae	2022	Zimbabwe	NCBI.overview
ERR11672900	97.23	121.079	96	4022591	246081	47.49	Vibrio_cholerae	2023	South Africa	NCBI.overview
ERR11672902	95.29	86.711	103	4020537	246081	47.50	Vibrio_cholerae	2023	South Africa	NCBI.overview
ERR11672923	96.74	106.388	102	4020727	246154	47.49	Vibrio_cholerae	2023	South Africa	NCBI.overview
ERR11679343	96.84	104.696	101	4020864	246154	47.49	Vibrio_cholerae	2023	South Africa	NCBI.overview
ERR11876336	97.39	75.0805	111	4010147	246154	47.47	Vibrio_cholerae	2022	Lebanon	NCBI.overview
ERR11876338	95.45	51.0246	120	4010099	235588	47.47	Vibrio_cholerae	2022	Lebanon	NCBI.overview
ERR11876341	96.60	51.4029	104	4011978	246081	47.48	Vibrio_cholerae	2022	Lebanon	NCBI.overview
ERR12087774	93.77	355.692	106	4037503	235587	47.48	Vibrio_cholerae	2022	Democratic Republic of the Congo	NCBI.overview
ERR12342113	95.63	427.157	116	4035989	235587	47.49	Vibrio_cholerae	2022	Democratic Republic of the Congo	NCBI.overview
ERR12148432	94.09	359.93	105	4037734	235587	47.49	Vibrio_cholerae	2022	Democratic Republic of the Congo	NCBI.overview
ERR12207941	68.43	62.9042	116	4019180	246154	47.50	Vibrio_cholerae	2021	India	NCBI.overview
ERR12207943	73.21	77.3264	116	4019512	246154	47.50	Vibrio_cholerae	2021	India	NCBI.overview
ERR12207947	63.25	69.5054	112	4020509	246154	47.50	Vibrio_cholerae	2021	India	NCBI.overview
ERR12207950	49.38	52.6518	103	4020262	235588	47.50	Vibrio_cholerae	2022	India	NCBI.overview
ERR12207951	81.94	71.3653	105	4021092	247095	47.50	Vibrio_cholerae	2022	India	NCBI.overview
ERR12207952	49.01	55.2602	109	4021274	226774	47.50	Vibrio_cholerae	2022	India	NCBI.overview
ERR12264642	95.94	119.433	114	4018063	197656	47.50	Vibrio_cholerae	2022	Norway	NCBI.overview
ERR12264643	87.12	123.065	109	4009840	246081	47.48	Vibrio_cholerae	2022	Norway	NCBI.overview
ERR12264644	95.83	132.794	111	3941358	376632	47.48	Vibrio_cholerae	2022	Norway	NCBI.overview
ERR12448414	95.04	128.178	110	4019645	246081	47.50	Vibrio_cholerae	2023	Zimbabwe	NCBI.overview
ERR12448415	94.85	134.321	111	4019657	246081	47.50	Vibrio_cholerae	2023	Zimbabwe	NCBI.overview
ERR12448419	95.12	139.845	105	4020269	246081	47.49	Vibrio_cholerae	2023	Zimbabwe	NCBI.overview
ERR12448420	93.48	142.587	104	4020268	246081	47.50	Vibrio_cholerae	2023	Zimbabwe	NCBI.overview
ERR3039943	98.05	34.3712	88	4033903	246179	47.49	Vibrio_cholerae	2017	Tanzania	NCBI.overview
ERR3039944	95.88	29.2728	91	4009630	235588	47.48	Vibrio_cholerae	2017	Tanzania	NCBI.overview
ERR3039957	97.75	30.5501	92	4004897	235588	47.50	Vibrio_cholerae	2016	Tanzania	NCBI.overview
ERR3039966	81.39	65.0965	106	4009039	235588	47.48	Vibrio_cholerae	2016	Tanzania	NCBI.overview
ERR3039967	95.61	70.3253	108	4010306	197656	47.47	Vibrio_cholerae	2016	Tanzania	NCBI.overview
ERR3039969	97.71	49.0604	86	4008646	235587	47.50	Vibrio_cholerae	2017	Tanzania	NCBI.overview
ERR3269009	86.91	125.037	90	4035904	299112	47.48	Vibrio_cholerae	2015	Democratic Republic of the Congo	NCBI.overview
ERR3269021	85.61	95.2775	103	4033116	299112	47.48	Vibrio_cholerae	2016	Democratic Republic of the Congo	NCBI.overview
ERR3269022	86.49	94.2318	85	4036630	246178	47.48	Vibrio_cholerae	2016	Democratic Republic of the Congo	NCBI.overview
ERR3269025	85.28	86.682	92	4035932	303134	47.48	Vibrio_cholerae	2016	Democratic Republic of the Congo	NCBI.overview
ERR3269051	83.00	73.232	80	4035758	246081	47.48	Vibrio_cholerae	2014	Democratic Republic of the Congo	NCBI.overview
ERR3269055	81.76	97.9436	115	4028038	299112	47.48	Vibrio_cholerae	2014	Democratic Republic of the Congo	NCBI.overview
ERR3269061	83.64	141.286	100	4032709	299114	47.48	Vibrio_cholerae	2014	Democratic Republic of the Congo	NCBI.overview
ERR3269065	85.19	107.186	103	4004737	235585	47.57	Vibrio_cholerae	2015	Democratic Republic of the Congo	NCBI.overview
ERR3980552	82.79	60.152	129	4022387	216276	47.52	Vibrio_cholerae	2018	Tanzania	NCBI.overview
ERR3980553	82.73	61.0699	131	4025834	166339	47.50	Vibrio_cholerae	2018	Tanzania	NCBI.overview
ERR3980555	78.84	61.031	130	4025611	197656	47.50	Vibrio_cholerae	2018	Tanzania	NCBI.overview
ERR3980556	80.12	68.0079	122	4028636	235587	47.49	Vibrio_cholerae	2019	Tanzania	NCBI.overview
ERR3980557	75.52	62.1507	141	4026342	235587	47.50	Vibrio_cholerae	2019	Tanzania	NCBI.overview
ERR3980560	81.21	53.1659	115	4028288	197656	47.50	Vibrio_cholerae	2019	Tanzania	NCBI.overview
ERR4452308	89.60	57.3398	133	3957062	97781	47.64	Vibrio_cholerae	2017	Kenya	NCBI.overview
ERR4452309	94.20	79.8774	107	3950988	123923	47.64	Vibrio_cholerae	2017	Kenya	NCBI.overview
ERR4452310	67.28	92.3263	140	4023348	455323	47.43	Vibrio_cholerae	2018	South Africa	NCBI.overview
ERR4452311	93.79	79.9917	121	3948099	107062	47.68	Vibrio_cholerae	2017	Kenya	NCBI.overview
ERR4452313	88.69	114.178	126	4110212	163346	47.32	Vibrio_cholerae	2018	Angola	NCBI.overview
ERR4452314	66.45	52.2331	159	4021234	455323	47.43	Vibrio_cholerae	2018	South Africa	NCBI.overview
ERR4452318	85.34	92.8982	126	4275131	590950	46.93	Vibrio_cholerae	2018	South Africa	NCBI.overview
ERR4452321	95.17	78.3112	108	4080984	328158	47.35	Vibrio_cholerae	2020	South Africa	NCBI.overview
ERR4802243	93.36	143.801	149	3953081	122972	47.59	Vibrio_cholerae	2019	Denmark	NCBI.overview
SRR227303	89.8	87.9681	156	4009273	165925	47.49	Vibrio_cholerae	2010	Bangladesh	TaylorBrown.et.al.NatCom.2023
SRR227311	90.76	150.564	178	4007205	166203	47.49	Vibrio_cholerae	2009	Zimbabwe	Ramamurthy.et.al.2022.NatCom_O1-strains
SRR227312	90.06	64.2521	155	3927792	165917	47.5	Vibrio_cholerae	1991	Mexico	TaylorBrown.et.al.NatCom.2023
SRR227324	90.59	98.9877	190	4005230	167746	47.48	Vibrio_cholerae	2010	Thailand	TaylorBrown.et.al.NatCom.2023
SRR227335	90.06	91.3564	192	3907244	165928	47.46	Vibrio_cholerae	2010	Bangladesh	TaylorBrown.et.al.NatCom.2023
SRR308665	98.99	94.7767	164	4025414	246081	47.48	Vibrio_cholerae	2010	Nepal	TaylorBrown.et.al.NatCom.2023
SRR308690	99.21	94.7351	164	4021143	197974	47.48	Vibrio_cholerae	2010	Nepal	TaylorBrown.et.al.NatCom.2023
SRR308691	99.3	117.913	163	4021100	197974	47.48	Vibrio_cholerae	2010	Nepal	TaylorBrown.et.al.NatCom.2023
SRR308692	99.29	89.984	158	4017845	197974	47.48	Vibrio_cholerae	2010	Nepal	TaylorBrown.et.al.NatCom.2023
SRR308693	99.17	91.5466	170	4092730	197656	47.39	Vibrio_cholerae	2010	Nepal	TaylorBrown.et.al.NatCom.2023
SRR308703	99.2	113.167	156	4011974	176292	47.5	Vibrio_cholerae	2010	Nepal	TaylorBrown.et.al.NatCom.2023
SRR308704	99.11	90.3394	159	4021500	197656	47.48	Vibrio_cholerae	2010	Nepal	TaylorBrown.et.al.NatCom.2023
SRR308705	98.86	115.989	151	4021113	246081	47.48	Vibrio_cholerae	2010	Nepal	TaylorBrown.et.al.NatCom.2023
SRR308706	97.71	82.6522	160	4026916	246081	47.48	Vibrio_cholerae	2010	Nepal	TaylorBrown.et.al.NatCom.2023
SRR308707	98.84	105.596	162	4022426	197974	47.48	Vibrio_cholerae	2010	Nepal	TaylorBrown.et.al.NatCom.2023
SRR308708	98.58	74.4258	151	4020057	246081	47.48	Vibrio_cholerae	2010	Nepal	TaylorBrown.et.al.NatCom.2023
SRR308709	99.19	86.8856	162	4021079	197656	47.48	Vibrio_cholerae	2010	Nepal	TaylorBrown.et.al.NatCom.2023
SRR308713	99.08	101.137	142	4025232	299123	47.48	Vibrio_cholerae	2010	Nepal	TaylorBrown.et.al.NatCom.2023
SRR308715	99.25	91.4842	139	3998744	235587	47.52	Vibrio_cholerae	2010	Nepal	TaylorBrown.et.al.NatCom.2023
SRR308716	99.33	134.284	142	4014995	235587	47.49	Vibrio_cholerae	2010	Nepal	TaylorBrown.et.al.NatCom.2023
SRR308717	99	134.96	157	4022686	246081	47.48	Vibrio_cholerae	2010	Nepal	TaylorBrown.et.al.NatCom.2023
SRR308720	99.15	88.1907	162	4022832	246081	47.48	Vibrio_cholerae	2010	Nepal	TaylorBrown.et.al.NatCom.2023
SRR308721	99.24	100.606	139	4015277	235587	47.49	Vibrio_cholerae	2010	Nepal	TaylorBrown.et.al.NatCom.2023
SRR308722	99.18	110.432	123	4015673	246081	47.49	Vibrio_cholerae	2010	Nepal	TaylorBrown.et.al.NatCom.2023
SRR308723	99.35	102.687	155	4091690	246081	47.39	Vibrio_cholerae	2010	Nepal	TaylorBrown.et.al.NatCom.2023
SRR308724	99.08	94.8309	157	4021630	246081	47.48	Vibrio_cholerae	2010	Nepal	TaylorBrown.et.al.NatCom.2023
SRR308725	99.09	110.731	136	4094958	299124	47.39	Vibrio_cholerae	2010	Nepal	TaylorBrown.et.al.NatCom.2023
SRR308726	99.48	162.345	144	3995013	235587	47.52	Vibrio_cholerae	2010	Nepal	TaylorBrown.et.al.NatCom.2023
SRR308727	99.05	98.5742	171	3986245	215201	47.52	Vibrio_cholerae	2010	Nepal	TaylorBrown.et.al.NatCom.2023
SRR350623	90.46	116.079	229	3961881	145590	47.46	Vibrio_cholerae	2000	Mexico	TaylorBrown.et.al.NatCom.2023
SRR491124	99	319.485	134	4021303	235569	47.49	Vibrio_cholerae	2010	Bangladesh	TaylorBrown.et.al.NatCom.2023
SRR491153	99.35	464.443	143	4041620	221811	47.46	Vibrio_cholerae	2011	Bangladesh	Ramamurthy.et.al.2022.NatCom_O1-strains
SRR491158	99.28	516.052	139	4053781	235587	47.5	Vibrio_cholerae	2010	Bangladesh	TaylorBrown.et.al.NatCom.2023
SRR491169	99.09	452.611	130	4021389	246081	47.49	Vibrio_cholerae	2010	Bangladesh	TaylorBrown.et.al.NatCom.2023
SRR491170	99.4	527.098	137	4021029	235587	47.49	Vibrio_cholerae	2010	Bangladesh	TaylorBrown.et.al.NatCom.2023
SRR491171	98.97	439.247	148	4020370	197980	47.49	Vibrio_cholerae	2010	Bangladesh	TaylorBrown.et.al.NatCom.2023
SRR491175	98.19	174.42	133	4019281	246081	47.49	Vibrio_cholerae	2010	Bangladesh	TaylorBrown.et.al.NatCom.2023
SRR491176	99.16	255.66	155	4040287	221811	47.46	Vibrio_cholerae	2007	India	TaylorBrown.et.al.NatCom.2023
SRR491177	99.4	258.08	149	4018562	235587	47.49	Vibrio_cholerae	2010	Bangladesh	TaylorBrown.et.al.NatCom.2023
SRR491178	99.39	214.013	150	4018461	235587	47.49	Vibrio_cholerae	2010	Bangladesh	TaylorBrown.et.al.NatCom.2023
SRR495447	99.8	389.133	138	4042233	221810	47.46	Vibrio_cholerae	1992	India	TaylorBrown.et.al.NatCom.2023
SRR495764	99.91	270.41	122	4021741	246081	47.49	Vibrio_cholerae	2010	Bangladesh	TaylorBrown.et.al.NatCom.2023
SRR15902871	96.39	59.8557	75	3917725	246431	47.63	Vibrio_cholerae	2021	USA	NCBI.overview
SRR16115465	98.31	130.649	89	4053523	348791	47.52	Vibrio_cholerae	2021	USA	NCBI.overview
SRR16204506	83.81	75.4434	130	3972425	616125	47.56	Vibrio_cholerae	2019	Bangladesh	NCBI.overview
SRR2738128	84.18	54.6247	116	3958751	246207	47.49	Vibrio_cholerae	2009	China	NCBI.overview
SRR2738127	90.02	49.6885	91	3946651	348973	47.51	Vibrio_cholerae	2005	China	NCBI.overview
SRR2738126	90.95	55.0475	118	3938623	167957	47.53	Vibrio_cholerae	2011	China	NCBI.overview
SRR2738124	92.23	36.9567	163	3952580	328010	47.50	Vibrio_cholerae	2007	China	NCBI.overview
SRR2738135	91.12	24.3054	151	3953572	246147	47.50	Vibrio_cholerae	2010	China	NCBI.overview
SRR17283078	83.35	202.765	110	4008994	246081	47.47	Vibrio_cholerae	2020	Zambia	NCBI.overview
SRR17393354	99.97	112.202	96	4213525	340371	47.29	Vibrio_cholerae	2021	China	NCBI.overview
SRR17711780	92.06	85.918	142	3966021	172834	47.59	Vibrio_cholerae	2018	Algeria	NCBI.overview
SRR17711781	91.71	107.348	161	3993420	173279	47.65	Vibrio_cholerae	2018	Algeria	NCBI.overview
SRR3020473	99.05	116.004	181	3999416	197950	47.52	Vibrio_cholerae	2002	China	NCBI.overview
SRR3020468	99.02	115.909	170	3999099	197956	47.52	Vibrio_cholerae	2003	China	NCBI.overview
SRR3020466	98.41	115.193	165	3999308	197968	47.52	Vibrio_cholerae	2006	China	NCBI.overview
SRR3020462	96.50	95.0867	157	3995796	205118	47.52	Vibrio_cholerae	2001	China	NCBI.overview
SRR3020452	99.30	94.4728	205	4146734	177761	47.65	Vibrio_cholerae	2006	China	NCBI.overview
SRR3020419	98.39	110.95	169	4148306	197968	47.66	Vibrio_cholerae	2003	China	NCBI.overview
SRR3020417	99.31	96.7962	169	4024634	197956	47.53	Vibrio_cholerae	2005	China	NCBI.overview
SRR18138287	62.84	114.605	104	3992009	220434	47.53	Vibrio_cholerae	2020	India	NCBI.overview
SRR18138286	76.56	79.9805	99	3941146	341096	47.59	Vibrio_cholerae	2020	India	NCBI.overview
SRR18165798	70.13	321.575	118	4018636	246081	47.50	Vibrio_cholerae	2018	India	NCBI.overview
SRR18191316	76.96	271.138	125	3945395	246429	47.53	Vibrio_cholerae	2020	India	NCBI.overview
SRR18366067	94.02	50.1083	99	3901927	883471	47.59	Vibrio_cholerae	2020	Ghana	NCBI.overview
SRR18366059	94.97	48.1683	81	4025757	231635	47.50	Vibrio_cholerae	2010	Ghana	NCBI.overview
SRR18366058	77.85	53.9712	89	4021470	235587	47.49	Vibrio_cholerae	2015	Ghana	NCBI.overview
SRR18430212	97.53	247.176	60	4028993	636051	47.48	Vibrio_cholerae	2022	China	NCBI.overview
SRR18731130	94.42	68.7149	77	3895307	877649	47.60	Vibrio_cholerae	2011	Ghana	NCBI.overview
SRR18731129	95.92	74.5808	74	3902836	877672	47.59	Vibrio_cholerae	2011	Ghana	NCBI.overview
SRR18731128	94.51	87.1641	164	3948558	292369	47.60	Vibrio_cholerae	2011	Ghana	NCBI.overview
SRR18731127	94.84	64.8861	76	3894383	275266	47.60	Vibrio_cholerae	2020	Ghana	NCBI.overview
SRR18731122	96.72	98.6097	93	3900954	342594	47.59	Vibrio_cholerae	2020	Ghana	NCBI.overview
SRR18731119	96.19	61.2468	158	3953226	147853	47.60	Vibrio_cholerae	2019	Ghana	NCBI.overview
SRR18731108	95.16	109.68	125	3949293	227346	47.61	Vibrio_cholerae	2019	Ghana	NCBI.overview
SRR18731106	96.13	107.855	67	3902181	704473	47.59	Vibrio_cholerae	2016	Ghana	NCBI.overview
SRR18731105	95.71	110.679	71	3900549	883618	47.59	Vibrio_cholerae	2016	Ghana	NCBI.overview
SRR18731104	96.96	76.8623	85	3899519	877671	47.59	Vibrio_cholerae	2016	Ghana	NCBI.overview
SRR18731103	94.82	120.624	82	3899363	704491	47.60	Vibrio_cholerae	2010	Ghana	NCBI.overview
SRR18731102	96.94	120.333	86	4034202	301634	47.51	Vibrio_cholerae	2010	Ghana	NCBI.overview
SRR18731101	96.33	103.249	80	3991730	266362	47.48	Vibrio_cholerae	2014	Ghana	NCBI.overview
SRR18731098	95.00	86.395	70	3904415	877654	47.59	Vibrio_cholerae	2014	Ghana	NCBI.overview
SRR18731097	95.94	61.5941	106	3898427	534231	47.59	Vibrio_cholerae	2019	Ghana	NCBI.overview
SRR18731095	94.72	62.529	89	3992119	350317	47.49	Vibrio_cholerae	2014	Ghana	NCBI.overview
SRR19094403	96.79	103.103	76	4216579	825715	47.72	Vibrio_cholerae	2019	USA	NCBI.overview
SRR19164915	96.08	50.8965	101	3932593	349770	47.51	Vibrio_cholerae	2010	Thailand	NCBI.overview
SRR19164910	96.43	79.5981	98	3934714	349770	47.51	Vibrio_cholerae	2010	Thailand	NCBI.overview
SRR19315440	94.92	76.6513	60	3922309	246431	47.64	Vibrio_cholerae	2022	USA	NCBI.overview
SRR19505385	75.54	39.1536	135	4128951	154526	47.51	Vibrio_cholerae	2018	Canada	NCBI.overview
SRR19513281	90.38	47.5206	122	4022120	247494	47.55	Vibrio_cholerae	2012	Indonesia	NCBI.overview
SRR19513251	86.46	84.7352	149	4094782	347499	47.48	Vibrio_cholerae	2016	India	NCBI.overview
SRR19513242	86.62	78.5699	170	4048007	395502	47.47	Vibrio_cholerae	2017	India	NCBI.overview
SRR19513241	86.57	150.716	132	3917172	611418	47.61	Vibrio_cholerae	2017	Thailand	NCBI.overview
SRR19513239	73.92	43.5535	204	4176361	216106	47.50	Vibrio_cholerae	2017	India	NCBI.overview
SRR19539296	97.19	133.861	59	3919132	246431	47.62	Vibrio_cholerae	2022	USA	NCBI.overview
SRR19544263	83.68	138.193	74	4087123	752222	47.59	Vibrio_cholerae	2018	Canada	NCBI.overview
SRR19544261	87.82	69.5912	128	4003120	245403	47.54	Vibrio_cholerae	2018	Canada	NCBI.overview
SRR19910444	98.59	41.3943	59	3919387	199783	47.62	Vibrio_cholerae	2022	USA	NCBI.overview
SRR20083147	98.55	67.9953	93	3920538	401410	47.64	Vibrio_cholerae	2019	USA	NCBI.overview
SRR20083185	95.35	409.615	48	3914487	246431	47.63	Vibrio_cholerae	2021	USA	NCBI.overview
SRR20083245	88.35	174.491	68	4020121	661682	47.53	Vibrio_cholerae	2019	USA	NCBI.overview
SRR20083279	82.97	101.209	101	3969139	292137	47.69	Vibrio_cholerae	2020	USA	NCBI.overview
SRR20083326	92.92	394.998	58	4001358	620968	47.48	Vibrio_cholerae	2021	USA	NCBI.overview
SRR21074467	87.89	76.5926	144	3982803	108858	47.64	Vibrio_cholerae	2022	Australia	NCBI.overview
SRR21074466	99.99	125.773	112	4019092	226603	47.50	Vibrio_cholerae	2022	Australia	NCBI.overview
SRR21146802	97.24	65.9237	110	3971209	299061	47.55	Vibrio_cholerae	2022	Germany	NCBI.overview
SRR21146803	97.22	68.9433	147	3966480	293890	47.56	Vibrio_cholerae	2022	Germany	NCBI.overview
SRR21871394	92.90	70.3359	87	3910462	275473	47.54	Vibrio_cholerae	2022	Canada	NCBI.overview
SRR22035168	97.51	80.2322	57	4009830	365309	47.63	Vibrio_cholerae	2022	USA	NCBI.overview
SRR22201910	74.89	57.0041	72	3961649	132821	47.53	Vibrio_cholerae	2021	Bangladesh	NCBI.overview
SRR22265465	93.55	57.6876	94	4005322	246157	47.52	Vibrio_cholerae	2018	Haiti	NCBI.overview
SRR22265447	90.80	19.9064	101	4011608	715546	47.60	Vibrio_cholerae	2021	Haiti	NCBI.overview
SRR22265446	93.50	36.2405	135	4046635	130080	47.54	Vibrio_cholerae	2021	Haiti	NCBI.overview
SRR22265445	92.30	44.2036	70	4046626	637371	47.52	Vibrio_cholerae	2018	Haiti	NCBI.overview
SRR22265444	91.03	46.0961	87	4007813	299098	47.52	Vibrio_cholerae	2022	Haiti	NCBI.overview
SRR22265439	93.18	47.5243	87	3998421	246157	47.49	Vibrio_cholerae	2018	Haiti	NCBI.overview
SRR22351616	99.43	1705.78	146	4027008	245899	47.44	Vibrio_cholerae	2021	Bangladesh	NCBI.overview
SRR22580908	92.78	77.028	129	3968907	112300	47.45	Vibrio_cholerae	2008	USA	NCBI.overview
SRR22581100	98.47	250.853	99	3996115	152917	47.45	Vibrio_cholerae	2008	USA	NCBI.overview
SRR4039819	72.16	369.106	127	4047729	134078	47.33	Vibrio_cholerae	2007	Mexico	NCBI.overview
SRR22875377	74.10	65.8104	179	4027616	102094	47.41	Vibrio_cholerae	2003	Australia	NCBI.overview
SRR22875376	86.71	53.2942	71	3714532	197068	47.75	Vibrio_cholerae	2004	Australia	NCBI.overview
SRR22875375	86.92	88.1767	109	3925912	246742	47.55	Vibrio_cholerae	2004	Australia	NCBI.overview
SRR22875374	88.31	64.3234	139	4060848	106108	47.59	Vibrio_cholerae	2005	Australia	NCBI.overview
SRR22875373	85.48	101.739	111	4190300	154281	47.08	Vibrio_cholerae	2005	Australia	NCBI.overview
SRR22875372	84.68	80.0714	157	4045362	213721	47.51	Vibrio_cholerae	2006	Australia	NCBI.overview
SRR22875371	89.11	67.8884	212	4280179	117243	47.06	Vibrio_cholerae	2006	Australia	NCBI.overview
SRR22875370	88.48	94.035	87	3887030	171039	47.55	Vibrio_cholerae	2007	Australia	NCBI.overview
SRR22875369	82.78	72.0243	159	4007353	82328	47.51	Vibrio_cholerae	2007	Australia	NCBI.overview
SRR22875368	88.76	41.0939	127	4003453	88162	47.64	Vibrio_cholerae	2007	Australia	NCBI.overview
SRR22875364	88.84	47.8768	170	4043220	81740	47.66	Vibrio_cholerae	2009	Australia	NCBI.overview
SRR22875365	82.76	57.9266	167	4011114	119217	47.54	Vibrio_cholerae	2008	Australia	NCBI.overview
SRR22875363	88.90	97.6092	145	4013276	174707	47.58	Vibrio_cholerae	2009	Australia	NCBI.overview
SRR22875361	86.50	89.3863	138	4063726	157265	47.52	Vibrio_cholerae	2010	Australia	NCBI.overview
SRR22875353	89.71	93.9614	109	4060059	205998	47.59	Vibrio_cholerae	2012	Australia	NCBI.overview
SRR22875350	90.48	103.523	88	4059912	171085	47.43	Vibrio_cholerae	2012	Australia	NCBI.overview
SRR22875348	89.73	101.252	101	4051751	246437	47.43	Vibrio_cholerae	2012	Australia	NCBI.overview
SRR22875347	90.50	96.5611	129	3955327	181122	47.55	Vibrio_cholerae	2013	Australia	NCBI.overview
SRR22875346	88.57	108.74	80	4034971	176272	47.47	Vibrio_cholerae	2013	Australia	NCBI.overview
SRR22875345	88.31	50.8315	153	3962765	75668	47.61	Vibrio_cholerae	2001	Australia	NCBI.overview
SRR22875344	89.21	135.11	142	4063892	119834	47.56	Vibrio_cholerae	2014	Australia	NCBI.overview
SRR22875343	89.06	120.615	142	3942502	174431	47.54	Vibrio_cholerae	2014	Australia	NCBI.overview
SRR22875342	90.50	81.7172	152	4030296	174214	47.58	Vibrio_cholerae	2015	Australia	NCBI.overview
SRR22875341	90.43	95.4162	173	3972336	200295	47.54	Vibrio_cholerae	2015	Australia	NCBI.overview
SRR22875339	89.83	128.816	117	4070786	124975	47.50	Vibrio_cholerae	2016	Australia	NCBI.overview
SRR22875338	88.83	102.057	100	4095014	388722	47.40	Vibrio_cholerae	2016	Australia	NCBI.overview
SRR22875337	89.50	89.9944	122	3937329	166577	47.64	Vibrio_cholerae	2016	Australia	NCBI.overview
SRR22875336	88.41	143.005	97	4039064	327896	47.41	Vibrio_cholerae	2017	Australia	NCBI.overview
SRR22875335	90.37	103.034	154	4010131	148540	47.52	Vibrio_cholerae	2017	Australia	NCBI.overview
SRR22875334	85.03	57.6478	170	3957623	107173	47.62	Vibrio_cholerae	2001	Australia	NCBI.overview
SRR22875333	88.20	99.74	117	4025022	127176	47.52	Vibrio_cholerae	2018	Australia	NCBI.overview
SRR22875332	88.99	66.384	115	4101745	150433	47.59	Vibrio_cholerae	2018	Australia	NCBI.overview
SRR22875331	87.74	102.247	121	3944928	191742	47.67	Vibrio_cholerae	2019	Australia	NCBI.overview
SRR22875330	88.28	87.4328	135	4049529	107465	47.52	Vibrio_cholerae	2019	Australia	NCBI.overview
SRR22875329	87.02	64.2011	223	3915308	67944	47.73	Vibrio_cholerae	2019	Australia	NCBI.overview
SRR22875328	88.44	104.871	115	4066352	127390	47.55	Vibrio_cholerae	2020	Australia	NCBI.overview
SRR22875323	78.91	72.3294	100	3994696	249849	47.51	Vibrio_cholerae	2001	Australia	NCBI.overview
SRR22875320	83.67	73.4369	129	4041663	171622	47.50	Vibrio_cholerae	2003	Australia	NCBI.overview
SRR22875319	86.65	82.0278	118	4024791	208340	47.45	Vibrio_cholerae	2003	Australia	NCBI.overview
SRR22936404	97.47	65.1992	115	4007984	246081	47.47	Vibrio_cholerae	2022	Pakistan	NCBI.overview
SRR22936403	95.05	86.3898	111	4009346	246154	47.48	Vibrio_cholerae	2022	Pakistan	NCBI.overview
SRR22936402	96.08	65.8643	110	4008836	246081	47.48	Vibrio_cholerae	2022	Pakistan	NCBI.overview
SRR23097978	97.79	109.11	100	3918648	332910	47.64	Vibrio_cholerae	2023	USA	NCBI.overview
SRR23509864	87.74	57.7929	98	4005443	246081	47.51	Vibrio_cholerae	2022	Haiti	NCBI.overview
SRR23509889	93.32	54.4477	103	4004217	246157	47.52	Vibrio_cholerae	2022	Haiti	NCBI.overview
SRR23509895	92.47	95.972	83	4003777	235585	47.54	Vibrio_cholerae	2016	Haiti	NCBI.overview
SRR23510637	93.24	77.348	113	4002884	246154	47.52	Vibrio_cholerae	2022	Haiti	NCBI.overview
SRR23510652	91.59	62.0111	85	4006590	299112	47.52	Vibrio_cholerae	2016	Haiti	NCBI.overview
SRR23510654	92.82	77.2925	105	4003648	246154	47.52	Vibrio_cholerae	2022	Haiti	NCBI.overview
SRR23703406	88.71	48.1994	126	4036420	172225	47.45	Vibrio_cholerae	2022	Italy	NCBI.overview
SRR23863572	79.92	159.454	104	4004232	246154	47.52	Vibrio_cholerae	2016	Haiti	NCBI.overview
SRR24149968	88.60	105.041	89	4001270	148477	47.64	Vibrio_cholerae	2021	Australia	NCBI.overview
SRR24149962	87.30	133.92	104	4001794	264936	47.52	Vibrio_cholerae	2021	Australia	NCBI.overview
SRR24149954	86.88	114.828	115	4015372	178633	47.49	Vibrio_cholerae	2021	Australia	NCBI.overview
SRR4432994	88.16	70.0068	101	4036704	299065	47.49	Vibrio_cholerae	2001	Bangladesh	NCBI.overview
SRR24475521	74.99	170.078	106	4021002	299113	47.49	Vibrio_cholerae	2019	India	NCBI.overview
SRR24709507	98.38	118.897	68	3990672	683973	47.51	Vibrio_cholerae	2023	USA	NCBI.overview
SRR25120567	96.67	117.686	156	3819521	101366	47.79	Vibrio_cholerae	2011	Germany	NCBI.overview
SRR25120557	99.04	163.91	112	3963902	201631	47.67	Vibrio_cholerae	2014	Germany	NCBI.overview
SRR25120556	98.92	179.131	92	4019008	246485	47.62	Vibrio_cholerae	2014	Germany	NCBI.overview
SRR25120549	92.83	311.859	118	4026610	266450	47.68	Vibrio_cholerae	2014	Germany	NCBI.overview
SRR25120542	96.09	177.822	91	4124045	626006	47.38	Vibrio_cholerae	2015	Germany	NCBI.overview
SRR25120540	96.28	190.141	90	4026579	344609	47.43	Vibrio_cholerae	2015	Germany	NCBI.overview
SRR25120536	98.97	173.033	79	3826068	306704	47.65	Vibrio_cholerae	2015	Germany	NCBI.overview
SRR25120531	98.65	165.585	71	3979241	326081	47.47	Vibrio_cholerae	2016	Germany	NCBI.overview
SRR25120530	98.23	87.7048	88	3922353	156486	47.62	Vibrio_cholerae	2016	Germany	NCBI.overview
SRR25120527	94.99	363.574	97	3891225	743231	47.62	Vibrio_cholerae	2017	Greece	NCBI.overview
SRR25120526	98.68	218.406	102	4118250	356985	47.52	Vibrio_cholerae	2017	Germany	NCBI.overview
SRR25120523	98.16	302.415	125	3995268	632932	47.56	Vibrio_cholerae	2017	Germany	NCBI.overview
SRR25120519	98.21	208.718	177	4074652	179756	47.49	Vibrio_cholerae	2018	Germany	NCBI.overview
SRR25120518	97.67	64.3294	137	4033013	161531	47.68	Vibrio_cholerae	2018	Germany	NCBI.overview
SRR25120502	96.86	108.469	157	3979619	84438	47.53	Vibrio_cholerae	2020	Germany	NCBI.overview
SRR25120498	97.06	123.78	151	4012573	160144	47.67	Vibrio_cholerae	2020	Germany	NCBI.overview
SRR25120494	96.63	135.186	159	3811883	88782	47.81	Vibrio_cholerae	2020	Germany	NCBI.overview
SRR25120490	96.02	342.596	166	3994587	196464	47.46	Vibrio_cholerae	2021	Germany	NCBI.overview
SRR25120488	96.53	303.339	180	3992825	192857	47.48	Vibrio_cholerae	2021	Germany	NCBI.overview
SRR25120487	96.79	111.111	126	3964837	155545	47.75	Vibrio_cholerae	2021	Germany	NCBI.overview
SRR25120478	95.86	220.692	138	4033438	579153	47.51	Vibrio_cholerae	2013	Germany	NCBI.overview
SRR25394347	97.88	90.8022	78	3992641	275921	47.58	Vibrio_cholerae	2018	Switzerland	NCBI.overview
SRR25394345	98.04	97.4342	68	3977578	638107	47.62	Vibrio_cholerae	2018	Switzerland	NCBI.overview
SRR25394344	98.55	86.2234	100	3939778	732714	47.47	Vibrio_cholerae	2019	Switzerland	NCBI.overview
SRR25394339	98.29	97.2842	98	4146532	640445	47.31	Vibrio_cholerae	2018	Switzerland	NCBI.overview
SRR25394332	94.24	16.813	70	3909598	152483	47.54	Vibrio_cholerae	2017	Switzerland	NCBI.overview
SRR25394330	95.04	17.9122	120	4041058	66109	47.49	Vibrio_cholerae	2022	Switzerland	NCBI.overview
SRR25394329	98.09	70.6721	99	3991757	422547	47.55	Vibrio_cholerae	2017	Switzerland	NCBI.overview
SRR25394328	98.28	97.673	137	3953054	142738	47.61	Vibrio_cholerae	2021	Switzerland	NCBI.overview
SRR25394327	97.94	98.1334	164	4219871	246216	47.44	Vibrio_cholerae	2021	Switzerland	NCBI.overview
SRR25394324	98.09	70.0864	139	4082993	215341	47.48	Vibrio_cholerae	2020	Switzerland	NCBI.overview
SRR25394325	98.19	51.8354	142	4022044	368988	47.59	Vibrio_cholerae	2021	Switzerland	NCBI.overview
SRR25394323	96.73	65.6661	106	3948476	153787	47.60	Vibrio_cholerae	2019	Switzerland	NCBI.overview
SRR25394322	97.62	61.5942	104	4049191	238204	47.50	Vibrio_cholerae	2019	Switzerland	NCBI.overview
SRR25394321	98.08	84.7931	135	3844185	140225	47.70	Vibrio_cholerae	2017	Switzerland	NCBI.overview
SRR25430883	99.71	192.864	128	4005942	235588	47.47	Vibrio_cholerae	2022	United Kingdom	NCBI.overview
SRR25431052	98.82	176.219	146	3928135	246081	47.47	Vibrio_cholerae	2022	United Kingdom	NCBI.overview
SRR25828939	95.47	105.724	136	3887405	113814	47.62	Vibrio_cholerae	2022	Cambodia	NCBI.overview
SRR26217580	99.68	176.175	158	3867478	218971	47.71	Vibrio_cholerae	2022	United Kingdom	NCBI.overview
SRR26217625	83.28	83.076	166	4005564	170895	47.53	Vibrio_cholerae	2021	United Kingdom	NCBI.overview
SRR26217627	96.01	88.9294	114	4018937	197656	47.50	Vibrio_cholerae	2020	United Kingdom	NCBI.overview
SRR26217629	83.59	70.4345	152	4004689	171106	47.53	Vibrio_cholerae	2021	United Kingdom	NCBI.overview
SRR26217641	81.52	126.782	131	3928979	227623	47.67	Vibrio_cholerae	2020	United Kingdom	NCBI.overview
SRR26217659	35.71	50.0565	63	3806897	120170	47.77	Vibrio_cholerae	2021	United Kingdom	NCBI.overview
SRR26217665	98.77	131.87	152	4010373	246081	47.49	Vibrio_cholerae	2023	United Kingdom	NCBI.overview
SRR26217668	99.01	200.669	123	3909523	290205	47.64	Vibrio_cholerae	2023	United Kingdom	NCBI.overview
SRR5198911	97.79	84.9409	115	3944919	228241	47.49	Vibrio_cholerae	2015	Kuwait	NCBI.overview
SRR5198913	98.44	99.2805	110	3945611	228109	47.49	Vibrio_cholerae	2015	Kuwait	NCBI.overview
SRR26858861	68.48	61.9203	157	4012386	143076	47.55	Vibrio_cholerae	2018	Chile	NCBI.overview
SRR26858859	95.88	111.77	69	4083757	301524	47.44	Vibrio_cholerae	2010	Chile	NCBI.overview
SRR26858858	96.05	92.9636	143	4276762	161114	47.39	Vibrio_cholerae	2010	Chile	NCBI.overview
SRR26858857	96.06	89.8661	153	3993738	150185	47.53	Vibrio_cholerae	2017	Chile	NCBI.overview
SRR26858856	68.54	65.6447	157	4010848	143076	47.54	Vibrio_cholerae	2018	Chile	NCBI.overview
SRR26858855	95.80	89.6736	90	3926702	580522	47.53	Vibrio_cholerae	2006	Chile	NCBI.overview
SRR26858854	68.01	56.5587	129	3919124	246316	47.54	Vibrio_cholerae	2009	Chile	NCBI.overview
SRR26941970	80.89	63.1478	131	3851850	178643	47.73	Vibrio_cholerae	2020	United Kingdom	NCBI.overview
SRR26980564	96.72	97.7426	179	4127123	181466	47.42	Vibrio_cholerae	2023	Canada	NCBI.overview
SRR27410213	98.40	103.351	74	3928611	601268	47.66	Vibrio_cholerae	2023	USA	NCBI.overview
SRR6027852	72.64	55.2447	105	4023882	197665	47.49	Vibrio_cholerae	2007	Viet Nam	NCBI.overview
SRR6027849	72.56	69.5348	110	3933706	246165	47.51	Vibrio_cholerae	2007	Viet Nam	NCBI.overview
SRR6027846	73.64	121.751	119	4022709	246081	47.49	Vibrio_cholerae	2008	Viet Nam	NCBI.overview
SRR6027824	77.20	131.979	103	4024068	349771	47.49	Vibrio_cholerae	2010	Viet Nam	NCBI.overview
SRR6027806	72.98	119.997	105	4023667	246179	47.49	Vibrio_cholerae	2010	Viet Nam	NCBI.overview
SRR6384537	97.76	141.833	72	3912076	407852	47.67	Vibrio_cholerae	2017	USA	NCBI.overview
SRR6853663	72.78	174.653	126	3901274	172826	47.59	Vibrio_cholerae	2007	China	NCBI.overview
SRR6853662	61.59	148.345	104	4001509	359941	47.51	Vibrio_cholerae	2010	China	NCBI.overview
SRR6871254	91.69	482.127	108	4023623	246155	47.48	Vibrio_cholerae	2014	Uganda	NCBI.overview
SRR6871253	91.31	383.615	107	4023442	246154	47.48	Vibrio_cholerae	2015	Uganda	NCBI.overview
SRR6871252	91.99	396.485	111	4023713	246154	47.48	Vibrio_cholerae	2015	Uganda	NCBI.overview
SRR6871251	89.57	312.825	101	4023796	246154	47.48	Vibrio_cholerae	2014	Uganda	NCBI.overview
SRR6871250	91.34	505.265	102	4011179	246154	47.47	Vibrio_cholerae	2016	Uganda	NCBI.overview
SRR6871249	92.33	588.368	91	3998321	299124	47.48	Vibrio_cholerae	2016	Uganda	NCBI.overview
SRR6871247	91.63	433.845	104	4011104	246154	47.47	Vibrio_cholerae	2014	Uganda	NCBI.overview
SRR6871245	92.39	506.948	108	4032458	246219	47.48	Vibrio_cholerae	2015	Uganda	NCBI.overview
SRR6950905	75.37	663.214	114	3962738	343555	47.45	Vibrio_cholerae	2010	Papua New Guinea	NCBI.overview
SRR6950904	77.01	880.62	134	3926059	246081	47.50	Vibrio_cholerae	2010	Papua New Guinea	NCBI.overview
SRR7725759	98.14	109.501	83	3982665	587516	47.50	Vibrio_cholerae	2018	USA	NCBI.overview
SRR7791641	96.65	57.3727	164	3963331	270621	47.49	Vibrio_cholerae	2015	Taiwan	NCBI.overview
SRR7791634	95.28	82.8003	163	3957340	328022	47.50	Vibrio_cholerae	2017	Taiwan	NCBI.overview
SRR7791633	95.56	85.5166	101	3936890	376487	47.48	Vibrio_cholerae	2017	Taiwan	NCBI.overview
SRR7791632	96.56	61.2294	184	3959498	327886	47.49	Vibrio_cholerae	2012	Taiwan	NCBI.overview
SRR7791629	96.38	55.1402	149	3962318	328017	47.49	Vibrio_cholerae	2012	Taiwan	NCBI.overview
SRR7791628	96.38	71.9006	110	3937215	376370	47.48	Vibrio_cholerae	2016	Taiwan	NCBI.overview
SRR7791626	96.17	65.1609	97	3939194	376507	47.48	Vibrio_cholerae	2016	Taiwan	NCBI.overview
SRR7791625	95.93	59.5692	207	3957290	327886	47.49	Vibrio_cholerae	2015	Taiwan	NCBI.overview
SRR7791622	96.27	67.5137	177	3960295	327886	47.49	Vibrio_cholerae	2010	Taiwan	NCBI.overview
SRR7791621	95.70	127.293	154	3964167	328025	47.49	Vibrio_cholerae	2009	Taiwan	NCBI.overview
SRR7791620	96.23	41.4285	181	3961579	327886	47.49	Vibrio_cholerae	2015	Taiwan	NCBI.overview
SRR7791619	95.67	66.1889	253	3953700	246071	47.50	Vibrio_cholerae	2014	Taiwan	NCBI.overview
SRR7791618	95.61	50.9813	200	3968284	300016	47.48	Vibrio_cholerae	2014	Taiwan	NCBI.overview
SRR7791617	93.95	56.6351	161	3961708	328017	47.49	Vibrio_cholerae	2014	Taiwan	NCBI.overview
SRR7791616	95.52	65.1549	103	3981174	455490	47.56	Vibrio_cholerae	2013	Taiwan	NCBI.overview
SRR7791610	95.97	60.8589	100	3938515	376638	47.48	Vibrio_cholerae	2008	Taiwan	NCBI.overview
SRR7791609	87.23	68.8072	115	3991488	266622	47.55	Vibrio_cholerae	2006	Taiwan	NCBI.overview
SRR7791608	96.09	59.1116	163	3965138	279667	47.49	Vibrio_cholerae	2009	Taiwan	NCBI.overview
SRR7791607	96.10	64.9144	204	3958450	327886	47.49	Vibrio_cholerae	2009	Taiwan	NCBI.overview
SRR7791606	94.81	77.6887	165	3957332	328016	47.50	Vibrio_cholerae	2018	Taiwan	NCBI.overview
SRR7791603	95.46	57.4546	113	3937216	376370	47.48	Vibrio_cholerae	2016	Taiwan	NCBI.overview
SRR7791602	96.22	60.6858	171	3965599	300013	47.49	Vibrio_cholerae	2010	Taiwan	NCBI.overview
SRR7791601	86.75	61.2478	178	4033041	328163	47.56	Vibrio_cholerae	2010	Taiwan	NCBI.overview
SRR7791600	82.40	69.6755	118	4026401	376496	47.38	Vibrio_cholerae	2011	Taiwan	NCBI.overview
SRR7791599	96.02	51.0137	148	3963456	328018	47.49	Vibrio_cholerae	2011	Taiwan	NCBI.overview
SRR7791598	87.38	71.211	155	3959091	327858	47.49	Vibrio_cholerae	2011	Taiwan	NCBI.overview
SRR7791597	96.33	58.2474	179	3963639	327884	47.49	Vibrio_cholerae	2012	Taiwan	NCBI.overview
SRR7791596	95.87	49.0193	104	3939089	376632	47.48	Vibrio_cholerae	2013	Taiwan	NCBI.overview
SRR7791595	96.15	64.6374	114	3936962	313914	47.48	Vibrio_cholerae	2013	Taiwan	NCBI.overview
SRR8364435	95.52	87.4001	100	4001107	235586	47.50	Vibrio_cholerae	2015	Haiti	NCBI.overview
SRR8364433	94.75	107.275	103	3999820	197656	47.51	Vibrio_cholerae	2015	Haiti	NCBI.overview
SRR8364428	95.23	203.28	78	4006937	246157	47.50	Vibrio_cholerae	2015	Haiti	NCBI.overview
SRR8364381	96.19	100.115	104	4005941	235586	47.52	Vibrio_cholerae	2017	Haiti	NCBI.overview
SRR8364373	95.85	87.0224	89	3997614	235587	47.50	Vibrio_cholerae	2014	Haiti	NCBI.overview
SRR8364352	97.50	85.9009	87	4006783	235586	47.52	Vibrio_cholerae	2014	Haiti	NCBI.overview
SRR8364305	96.34	102.904	89	4007946	299112	47.51	Vibrio_cholerae	2017	Haiti	NCBI.overview
SRR8364300	96.47	93.0823	93	4008316	235586	47.52	Vibrio_cholerae	2017	Haiti	NCBI.overview
SRR8535198	97.09	86.4522	78	3960187	597392	47.53	Vibrio_cholerae	2018	USA	NCBI.overview
SRR8535199	97.32	70.48	82	3958798	327858	47.53	Vibrio_cholerae	2018	USA	NCBI.overview
SRR8668527	96.20	58.1348	165	3958386	296244	47.50	Vibrio_cholerae	2018	Taiwan	NCBI.overview
SRR8668526	94.95	56.4695	202	3953761	327884	47.50	Vibrio_cholerae	2018	Taiwan	NCBI.overview
SRR8668525	95.87	54.2143	91	3950855	355505	47.46	Vibrio_cholerae	2003	Taiwan	NCBI.overview
SRR8668519	94.82	30.2826	116	3932506	355509	47.51	Vibrio_cholerae	2005	Taiwan	NCBI.overview
SRR8668518	94.68	29.3609	121	3934322	355510	47.50	Vibrio_cholerae	2005	Taiwan	NCBI.overview
SRR8668514	95.00	51.763	111	3945214	327736	47.52	Vibrio_cholerae	2018	Taiwan	NCBI.overview
SRR8668513	95.09	54.1227	136	3951782	328018	47.50	Vibrio_cholerae	2018	Taiwan	NCBI.overview
SRR8755238	90.21	337.742	101	3975151	376503	47.42	Vibrio_cholerae	2004	Taiwan	NCBI.overview
SRR10350534	96.25	348.936	96	3987074	299124	47.51	Vibrio_cholerae	2017	Iraq	NCBI.overview
SRR10518525	96.27	250.325	104	4021729	246154	47.49	Vibrio_cholerae	2017	Iraq	NCBI.overview
SRR10531450	82.68	102.334	130	3999599	235587	47.48	Vibrio_cholerae	2019	United Kingdom	NCBI.overview
SRR10531447	81.64	138.945	100	4000692	235575	47.48	Vibrio_cholerae	2019	United Kingdom	NCBI.overview
SRR10531435	83.06	129.014	147	3855627	180740	47.68	Vibrio_cholerae	2019	United Kingdom	NCBI.overview
SRR1199311	91.00	277.714	120	4028525	246084	47.48	Vibrio_cholerae	2010	Russia	NCBI.overview
SRR1201811	91.05	168.626	76	4016225	299124	47.50	Vibrio_cholerae	2010	Russia	NCBI.overview
SRR1201823	77.58	197.261	114	4010980	235587	47.50	Vibrio_cholerae	2005	Russia	NCBI.overview
SRR11032119	96.15	57.4769	144	4078366	327926	47.35	Vibrio_cholerae	2019	South Africa	NCBI.overview
SRR12123343	93.64	119.155	117	4149612	246109	47.69	Vibrio_cholerae	2002	China	NCBI.overview
SRR12123331	97.77	237.721	95	4007617	303064	47.52	Vibrio_cholerae	2004	China	NCBI.overview
SRR12123330	97.94	317.582	94	4009127	314251	47.53	Vibrio_cholerae	2004	China	NCBI.overview
SRR12123316	98.03	251.414	112	4157867	246154	47.66	Vibrio_cholerae	2004	China	NCBI.overview
SRR12123300	96.19	217.584	99	4155855	439805	47.73	Vibrio_cholerae	2009	China	NCBI.overview
SRR12123297	96.15	227.218	93	4004652	303069	47.53	Vibrio_cholerae	2013	China	NCBI.overview
SRR12123296	95.36	154.108	95	4004618	303069	47.53	Vibrio_cholerae	2013	China	NCBI.overview
SRR12123295	96.00	211.5	89	4005541	303069	47.53	Vibrio_cholerae	2013	China	NCBI.overview
SRR12123285	97.67	128.199	113	4161337	299124	47.73	Vibrio_cholerae	2015	China	NCBI.overview
SRR12520473	93.31	62.7097	100	4072859	565181	47.43	Vibrio_cholerae	2019	Germany	NCBI.overview
SRR12520472	92.47	42.9629	105	4069714	565193	47.43	Vibrio_cholerae	2019	Germany	NCBI.overview
SRR12520469	92.30	44.5322	95	4073232	565193	47.43	Vibrio_cholerae	2019	Germany	NCBI.overview
SRR12853266	87.71	89.427	140	3855489	76024	47.74	Vibrio_cholerae	2010	Australia	NCBI.overview
SRR12853261	87.87	93.2773	135	3867148	106186	47.71	Vibrio_cholerae	2010	Australia	NCBI.overview
SRR12853260	85.70	103.304	121	3889020	112928	47.63	Vibrio_cholerae	2011	Australia	NCBI.overview
SRR12853259	86.05	101.057	141	3899537	130124	47.63	Vibrio_cholerae	2011	Australia	NCBI.overview
SRR13600581	98.73	99.1847	85	3975106	358927	47.55	Vibrio_cholerae	2020	USA	NCBI.overview
SRR14297681	87.26	92.987	110	4019024	246081	47.50	Vibrio_cholerae	2019	Bangladesh	NCBI.overview
SRR14297660	99.33	116.869	97	3926898	246154	47.54	Vibrio_cholerae	2018	Bangladesh	NCBI.overview
SRR14297658	99.37	63.9855	87	4024601	299112	47.49	Vibrio_cholerae	2018	Bangladesh	NCBI.overview
SRR14297657	99.38	65.0647	78	4026791	299112	47.49	Vibrio_cholerae	2018	Bangladesh	NCBI.overview
SRR14297639	93.44	94.0108	109	3941083	246154	47.50	Vibrio_cholerae	2016	Bangladesh	NCBI.overview
SRR14297632	94.96	107.924	111	4037866	246163	47.47	Vibrio_cholerae	2014	Bangladesh	NCBI.overview
SRR14297627	99.55	62.6894	102	4033301	246154	47.48	Vibrio_cholerae	2017	Bangladesh	NCBI.overview
SRR14297621	98.60	64.3687	96	4022317	246154	47.49	Vibrio_cholerae	2011	Bangladesh	NCBI.overview
SRR14297619	99.54	102.425	82	4108193	299124	47.41	Vibrio_cholerae	2009	Bangladesh	NCBI.overview
SRR14297618	99.18	69.0158	98	4042010	246154	47.46	Vibrio_cholerae	2009	Bangladesh	NCBI.overview
SRR14297617	99.29	78.7232	91	4054204	554999	47.43	Vibrio_cholerae	2008	Bangladesh	NCBI.overview
SRR14297615	99.43	124.577	100	4027902	246154	47.50	Vibrio_cholerae	2008	Bangladesh	NCBI.overview
SRR14297614	97.35	67.4802	109	4022550	246187	47.50	Vibrio_cholerae	2007	Bangladesh	NCBI.overview
SRR14297609	99.29	115.189	92	4006463	299112	47.51	Vibrio_cholerae	2013	Haiti	NCBI.overview
SRR14297608	99.30	92.0108	72	4010987	299112	47.51	Vibrio_cholerae	2013	Haiti	NCBI.overview
SRR14297607	99.43	67.0732	89	4008698	299112	47.51	Vibrio_cholerae	2013	Haiti	NCBI.overview
SRR14297604	99.45	108.115	89	4024223	299123	47.49	Vibrio_cholerae	2011	Bangladesh	NCBI.overview
SRR14297596	98.88	79.9113	103	4020151	246157	47.50	Vibrio_cholerae	2003	Bangladesh	NCBI.overview
SRR14297595	99.29	105.446	90	4036265	349753	47.49	Vibrio_cholerae	2003	Bangladesh	NCBI.overview
SRR14297593	98.58	91.9268	97	4021425	299124	47.49	Vibrio_cholerae	2002	Bangladesh	NCBI.overview
SRR14297592	98.55	110.2	87	4024795	299124	47.49	Vibrio_cholerae	2002	Bangladesh	NCBI.overview
SRR14297569	85.21	69.7467	110	4017360	246081	47.50	Vibrio_cholerae	2019	Bangladesh	NCBI.overview
SRR14297510	94.42	52.0798	109	4020693	246081	47.49	Vibrio_cholerae	2012	Bangladesh	NCBI.overview
SRR14297502	97.98	80.135	103	4069153	246081	47.48	Vibrio_cholerae	2012	Bangladesh	NCBI.overview
SRR14297460	99.53	77.932	100	4075133	246157	47.48	Vibrio_cholerae	2009	Bangladesh	NCBI.overview
SRR14995690	96.90	70.8567	58	3919773	253224	47.62	Vibrio_cholerae	2021	USA	NCBI.overview
SRR15087409	99.72	184.79	44	3920978	246431	47.62	Vibrio_cholerae	2021	USA	NCBI.overview
SRR15192527	92.15	67.0417	101	4033484	235587	47.49	Vibrio_cholerae	2017	Democratic Republic of the Congo	NCBI.overview
SRR15192519	92.78	69.1068	125	4031162	134208	47.49	Vibrio_cholerae	2017	Democratic Republic of the Congo	NCBI.overview
SRR15192518	92.96	43.1484	117	4029880	235587	47.49	Vibrio_cholerae	2017	Democratic Republic of the Congo	NCBI.overview
SRR15566855	96.37	66.0084	63	4005519	320885	47.53	Vibrio_cholerae	2021	USA	NCBI.overview
