# Supplementary material for: Prevalent chromosome fusion in Vibrio cholerae O1
Source: Nat Commun. 2025 Jul 1;16:5830. doi: 10.1038/s41467-025-60699-0 (PMC12219848; doi:10.1038/s41467-025-60699-0)
Supplement: Supplementary file 8 — Source Data [file 41467_2025_60699_MOESM8_ESM.zip › source_data/Supplement/S7/S7c/short_read_public_fasttree.tree]

(DRR189299:0.00055,((ERR11850027:0.0,ERR11850111:0.0,ERR11850028:0.0,ERR11850074:0.0):0.00055,((ERR11850172:0.0,ERR11850181:0.0,ERR11850159:0.0):0.00055,DRR335689:0.00055)0.890:0.00055)0.873:0.00055,(((SRR14297639:0.00055,DRR189300:0.00055)0.732:0.00055,(((((DRR335704:0.0,DRR189289:0.0,DRR189286:0.0,DRR189288:0.0,ERR11850100:0.0):0.00055,(((((((((DRR335717:0.0,DRR335718:0.0,SRR14297502:0.0,DRR335719:0.0):0.00055,(((((((((((DRR335633:0.0,DRR335630:0.0):0.00055,DRR335716:0.00055)0.753:0.00055,DRR335634:0.00055)0.000:0.00055,(DRR335608:0.00055,((DRR335705:0.0,SRR14297614:0.0,SRR14297615:0.0):0.00055,((((DRR235781:0.00055,(DRR235750:0.0,DRR235702:0.0):0.00055)0.000:0.00055,((((((DRR235706:0.0,DRR235793:0.0,DRR235733:0.0,SRR6027824:0.0,DRR235720:0.0):0.00055,(SRR6027806:0.00055,DRR068856:0.00055)0.000:0.00055)0.000:0.00055,SRR227324:0.00055)0.000:0.00055,((DRR235729:0.00055,DRR235740:0.00055)0.890:0.00055,(DRR068857:0.00055,ERR576974:0.00055)0.000:0.00055)0.000:0.00055)0.000:0.00055,(SRR19164915:0.00055,SRR19164910:0.00055)0.789:0.00055)0.886:0.00055,(DRR235782:0.00055,(SRR6027852:0.00055,(DRR235805:0.00055,(DRR235860:0.0,SRR6027846:0.0,DRR235801:0.0):0.00055)0.000:0.00055)0.760:0.00055)0.000:0.00055)0.142:0.00055)0.000:0.00055,(DRR235766:0.00055,(DRR235855:0.0,SRR6027849:0.0):0.00055)0.000:0.00055)0.751:0.00055,((((SRR14297617:0.00055,SRR14297619:0.00055)1.000:0.00055,((((ERR1880821:0.00055,ERR018111:0.00055)0.000:0.00055,ERR025359:0.00055)0.000:0.00055,(ERR025357:0.00055,ERR025368:0.00055)0.000:0.00055)0.734:0.00055,(DRR335696:0.0,ERR025369:0.0):0.00055)0.000:0.00055)0.779:0.00055,(((ERR025375:0.00055,(((DRR069024:0.0,DRR069021:0.0):0.00055,((SRR308707:0.0,SRR308709:0.0,SRR308706:0.0,SRR308665:0.0,SRR308693:0.0,SRR308725:0.0,SRR308705:0.0,SRR308708:0.0,SRR308704:0.0,SRR308690:0.0,SRR308724:0.0,SRR308692:0.0,SRR308713:0.0,SRR308717:0.0,SRR308720:0.0,SRR308723:0.0,SRR308691:0.0):0.00055,(DRR069049:0.00055,(ERR2269926:0.00055,ERR2269927:0.00055)0.942:0.00055)0.755:0.00055)0.766:0.00055)0.704:0.00055,ERR025358:0.00055)0.000:0.00055)0.000:0.00055,((ERR025371:0.0,ERR025366:0.0):0.00055,(DRR069025:0.00055,DRR069038:0.00055)0.748:0.00055)0.741:0.00055)0.879:0.00055,DRR335694:0.00055)0.000:0.00055)0.000:0.00055,(DRR335698:0.00055,((ERR018130:0.00055,ERR019881:0.00055)0.000:0.00055,((ERR019882:0.00055,((ERR1880809:0.00055,(SRR4432994:0.00055,(SRR14297595:0.00055,(ERR1485217:0.00055,(ERR1485219:0.00055,ERR1485213:0.00055)0.000:0.00055)0.940:0.00055)0.755:0.00055)0.751:0.00055)0.745:0.00055,(ERR018195:0.00055,(ERR1879649:0.00055,((SRR24475521:0.00055,(ERR1879597:0.00055,DRR335701:0.00055)0.000:0.00055)0.000:0.00055,(((ERR1880801:0.00055,((((ERR019297:0.0,ERR019290:0.0):0.00055,(ERR117593:0.0,ERR037741:0.0):0.00055)0.962:0.00055,((ERR019295:0.0,ERR019291:0.0,ERR019296:0.0):0.00055,ERR019288:0.00055)0.889:0.00055)0.875:0.00055,(((ERR025370:0.00055,(((ERR3269025:0.00055,ERR3269051:0.00055)0.000:0.00055,(ERR3269055:0.00055,(ERR3269061:0.0,ERR3269009:0.0):0.00055)0.968:0.00055)0.000:0.00055,((ERR3269021:0.0,ERR3269022:0.0):0.00055,((ERR12148432:0.0,ERR12342113:0.0,ERR12087774:0.0):0.00055,((ERR3980560:0.0,ERR3980557:0.0,ERR3980555:0.0,ERR3980556:0.0,ERR3980553:0.0,ERR3980552:0.0):0.00055,ERR3039943:0.00055)0.000:0.00055)0.769:0.00055)0.753:0.00055)0.857:0.00055)0.974:0.00055,(((SRR6871251:0.00055,(SRR6871253:0.00055,(SRR6871252:0.00055,SRR6871254:0.00055)0.000:0.00055)0.749:0.00055)0.896:0.00055,(ERR4452313:0.00055,(ERR3269065:0.00055,(SRR15192519:0.0,SRR15192518:0.0,SRR15192527:0.0):0.00055)0.000:0.00055)0.881:0.00055)0.962:0.00055,(ERR1878608:0.00055,SRR6871245:0.00055)0.724:0.00055)0.966:0.00055)0.731:0.00055,(ERR976584:0.00055,(ERR1877642:0.00055,(ERR117609:0.00055,(ERR1878553:0.00055,((ERR028074:0.0,ERR028076:0.0,ERR028075:0.0):0.00055,ERR028068:0.00055)0.714:0.00055)0.899:0.00055)0.993:0.00055)0.000:0.00055)0.891:0.00055)0.000:0.00055)0.964:0.00055)0.869:0.00055,((ERR1880844:0.00055,(ERR018126:0.00055,(((ERR976395:0.00055,((ERR018189:0.00055,(ERR025383:0.00055,(((ERR018186:0.00055,(ERR976410:0.00055,(ERR998722:0.00055,ERR1880765:0.00055)0.992:0.00055)0.938:0.00055)0.000:0.00055,(((ERR1879392:0.0,ERR976482:0.0):0.00055,ERR1879536:0.00055)0.985:0.00055,(ERR11850161:0.00055,(ERR018188:0.00055,ERR025386:0.00055)0.991:0.00055)0.986:0.00055)0.000:0.00055)0.727:0.00055,(ERR025385:0.00055,((ERR976398:0.00055,((ERR025381:0.00055,((((((ERR2008759:0.00055,ERR976489:0.00055)0.000:0.00055,((ERR025378:0.0,ERR025390:0.0):0.00055,ERR018149:0.00055)0.000:0.00055)0.000:0.00055,(ERR025388:0.00055,ERR025389:0.00055)0.000:0.00055)0.718:0.00055,ERR163248:0.00055)0.000:0.00055,((ERR976488:0.00055,ERR163250:0.00055)0.000:0.00055,(ERR163247:0.0,DRR391457:0.0,ERR163271:0.0):0.00055)0.000:0.00055)0.000:0.00055,(ERR976495:0.00055,ERR2008360:0.00055)0.000:0.00055)0.971:0.00055)1.000:0.00055,(ERR976391:0.00055,(ERR025379:0.0,ERR018191:0.0):0.00055)0.000:0.00055)0.769:0.00055)0.000:0.00055,((ERR976411:0.00055,((ERR976463:0.00055,ERR976399:0.00055)0.761:0.00055,(ERR025384:0.00055,(ERR025382:0.00055,(((SRR7791609:0.03404,((SRR25394327:0.05921,(SRR18731128:0.00055,(SRR18731119:0.00055,SRR18731108:0.00055)0.000:0.00055)1.000:0.05148)1.000:0.02104,(((((((SRR25394324:0.03375,SRR25120540:0.03230)1.000:0.04444,SRR18138287:0.07911)1.000:0.00647,((SRR24149968:0.01556,SRR25120531:0.01904)1.000:0.05240,(ERR10441515:0.03531,ERR10913502:0.03679)1.000:0.03632)1.000:0.00987)0.999:0.00443,(((ERR1485336:0.06617,SRR25394330:0.07567)1.000:0.01124,((SRR22875342:0.06598,ERR1485332:0.06844)1.000:0.00891,(SRR22875373:0.03478,SRR26941970:0.04011)1.000:0.03903)0.943:0.00337)1.000:0.00394,((SRR25120523:0.06633,SRR22875372:0.07143)1.000:0.01107,(SRR18430212:0.07038,(SRR22265445:0.00365,SRR22265447:0.00290)1.000:0.06620)1.000:0.00804)1.000:0.00433)0.316:0.00265)1.000:0.00408,(((SRR19513239:0.07469,(ERR1485223:0.06510,ERR1485318:0.06533)0.996:0.01085)1.000:0.00733,((((SRR22875337:0.04496,SRR18138286:0.04057)1.000:0.02925,SRR16204506:0.06899)1.000:0.00651,((SRR25120487:0.05325,(SRR17393354:0.04882,(SRR22875377:0.04034,SRR25120556:0.03326)1.000:0.02318)1.000:0.01335)1.000:0.01462,(SRR18731102:0.01848,SRR22875365:0.01576)1.000:0.05702)0.998:0.00618)0.979:0.00437,((ERR1485344:0.06638,(SRR25120518:0.01205,SRR6853662:0.01591)1.000:0.05120)1.000:0.00981,(ERR10913499:0.06683,SRR22875339:0.06776)1.000:0.01121)0.807:0.00353)0.996:0.00391)0.998:0.00338,((((SRR25394344:0.00292,(SRR22875345:0.00055,(SRR22875320:0.00055,SRR22875319:0.00055)1.000:0.00055)1.000:0.00295)1.000:0.08491,(SRR24149954:0.05339,DRR213467:0.05987)1.000:0.01923)1.000:0.00649,(SRR25394328:0.08542,(SRR25394325:0.06687,ERR1485316:0.06794)1.000:0.01624)0.481:0.00394)0.992:0.00362,(((((SRR13600581:0.03233,((SRR22875347:0.02043,((SRR7725759:0.00815,(SRR26858854:0.00055,SRR26858855:0.00055)1.000:0.00446)1.000:0.00326,(ERR10913479:0.01128,SRR22875370:0.01457)1.000:0.00206)1.000:0.00795)1.000:0.02265,(SRR20083326:0.00737,SRR22875375:0.00404)1.000:0.03646)1.000:0.01224)1.000:0.05173,(SRR27410213:0.06854,(SRR22875334:0.02003,((SRR26858858:0.00385,((SRR26217629:0.0,SRR26217625:0.0):0.00866,SRR22875333:0.00569)1.000:0.00478)1.000:0.01886,(SRR25120557:0.00597,((SRR22875374:0.0,SRR22875330:0.0):0.00055,SRR22875364:0.00055)1.000:0.01488)1.000:0.01601)1.000:0.01005)1.000:0.04873)1.000:0.01941)1.000:0.00516,(SRR26858857:0.09082,(SRR22875341:0.07562,SRR21871394:0.08216)0.021:0.00747)0.991:0.00402)0.999:0.00377,((SRR24709507:0.08959,(SRR6384537:0.00717,SRR20083279:0.00745)1.000:0.07088)1.000:0.00799,(SRR26858859:0.08170,(SRR4039819:0.03061,(SRR22581100:0.03646,SRR22580908:0.01949)1.000:0.01835)1.000:0.05267)0.999:0.00583)0.996:0.00375)1.000:0.00512,(((((((SRR22875328:0.06400,(SRR20083147:0.04870,(SRR19505385:0.04321,(SRR19513242:0.03282,SRR22875336:0.04164)1.000:0.01368)1.000:0.01547)1.000:0.01727)1.000:0.01011,((SRR22875344:0.06362,(SRR20083245:0.01980,(SRR8535199:0.00055,SRR8535198:0.00055)1.000:0.02243)1.000:0.04378)1.000:0.01146,((SRR25394332:0.04136,(SRR16115465:0.00738,SRR15566855:0.00838)1.000:0.03185)1.000:0.03030,SRR23097978:0.06762)0.996:0.00718)0.391:0.00415)1.000:0.00607,(((SRR21146802:0.0,SRR21146803:0.0):0.04664,((SRR12520473:0.0,SRR12520472:0.0,SRR12520469:0.0):0.04229,(SRR22875363:0.00513,(SRR19094403:0.00055,SRR19544263:0.00055)1.000:0.00565)1.000:0.03901)1.000:0.01156)1.000:0.02822,(SRR22875331:0.04505,(SRR19513281:0.02302,SRR24149962:0.03997)1.000:0.01998)1.000:0.03085)0.987:0.00585)1.000:0.00702,SRR19544261:0.08083)1.000:0.00870,((SRR26980564:0.07586,(((SRR22875369:0.06154,SRR22875368:0.06212)1.000:0.01070,ERR1485338:0.06402)0.995:0.00496,((SRR22875338:0.05735,DRR213465:0.05971)0.989:0.00981,SRR22875371:0.06580)1.000:0.00504)1.000:0.00790)1.000:0.00888,((SRR25120490:0.0,SRR25120488:0.0):0.09627,(SRR25120542:0.06488,(SRR25120478:0.06153,SRR25120519:0.06102)1.000:0.01094)1.000:0.00601)1.000:0.00581)1.000:0.00546)1.000:0.00905,(SRR19513251:0.07280,SRR22875361:0.07304)1.000:0.01058)1.000:0.00620,((SRR25120498:0.02644,SRR25120526:0.03008)1.000:0.05691,(SRR17711780:0.07286,(((SRR25828939:0.05402,((((SRR17711781:0.03636,SRR26217659:0.04706)1.000:0.00716,(((ERR4802243:0.02994,(SRR10531435:0.03139,SRR25394321:0.01567)1.000:0.01053)1.000:0.01415,(SRR6853663:0.02179,SRR22035168:0.03546)1.000:0.01071)1.000:0.01083,((SRR26217668:0.04204,(SRR25120494:0.00294,SRR25120502:0.00205)1.000:0.02606)0.834:0.00982,(SRR22875329:0.05017,ERR1485330:0.03798)1.000:0.01584)0.714:0.00578)1.000:0.01184)1.000:0.00863,(ERR10913508:0.05647,SRR22265446:0.07818)1.000:0.01135)1.000:0.01191,SRR25120567:0.04749)1.000:0.02019)0.956:0.00655,(SRR25120549:0.04636,SRR26217580:0.04844)1.000:0.01248)0.511:0.00610,((SRR26858861:0.0,SRR26858856:0.0):0.04851,DRR294493:0.03923)1.000:0.01840)1.000:0.02314)1.000:0.01709)1.000:0.00506)0.978:0.00322)1.000:0.00488)1.000:0.00328)0.173:0.00226)0.922:0.00296,((SRR18191316:0.07755,((SRR25120530:0.06286,((SRR22875376:0.01661,SRR25394345:0.02427)1.000:0.03462,((SRR22875353:0.00152,SRR22875332:0.00354)1.000:0.05101,(SRR25394322:0.02885,((SRR22875350:0.00055,(SRR22875346:0.00055,SRR22875348:0.00055)0.000:0.00055)1.000:0.00829,(SRR19315440:0.00055,(SRR15087409:0.00055,(SRR20083185:0.00055,(SRR15902871:0.0,SRR19539296:0.0,SRR19910444:0.0,SRR14995690:0.0):0.00055)0.000:0.00055)0.739:0.00055)1.000:0.01670)1.000:0.01917)1.000:0.00837)0.632:0.00750)1.000:0.01195)1.000:0.01061,(SRR22875335:0.06038,(SRR25394323:0.06234,(SRR25394339:0.04292,(SRR25120536:0.00055,SRR25394329:0.00055)1.000:0.04429)1.000:0.01731)1.000:0.00663)1.000:0.00881)1.000:0.01267)1.000:0.01052,((SRR19513241:0.01040,((SRR18731130:0.00055,(SRR18731106:0.0,SRR18731127:0.0):0.00055)0.896:0.00055,((SRR18731104:0.00055,((SRR18731098:0.0,SRR18731129:0.0):0.00055,(SRR18731103:0.00055,SRR18731097:0.00055)0.418:0.00055)0.419:0.00055)0.000:0.00055,(SRR18731122:0.0,SRR18366067:0.0,SRR18731105:0.0):0.00055)0.000:0.00055)1.000:0.01310)1.000:0.05566,(SRR22875323:0.05460,SRR25120527:0.06310)1.000:0.01233)1.000:0.00996)1.000:0.00438)1.000:0.00416,(SRR25394347:0.06859,(DRR294499:0.0,DRR294503:0.0):0.07668)1.000:0.00929)1.000:0.00830)1.000:0.03635)1.000:0.01927,(SRR22875343:0.02460,(SRR22201910:0.00055,SRR18366059:0.00055)1.000:0.01207)1.000:0.00910)1.000:0.02527,((((((((SRR7791629:0.0,SRR7791632:0.0):0.00055,SRR7791607:0.00055)0.000:0.00055,(SRR7791621:0.00055,SRR2738135:0.00055)0.000:0.00055)0.000:0.00055,(SRR8668514:0.00055,SRR7791597:0.00114)0.000:0.00055)0.936:0.00055,(((SRR7791622:0.00055,SRR8668513:0.00070)1.000:0.00055,(SRR7791599:0.00055,(SRR7791641:0.00055,(SRR7791617:0.00055,(SRR7791625:0.00055,SRR7791620:0.00055)0.766:0.00055)1.000:0.00055)0.000:0.00055)0.999:0.00055)1.000:0.00055,(SRR7791598:0.00217,(SRR7791608:0.00228,(SRR7791618:0.00055,SRR7791602:0.00055)1.000:0.00055)0.903:0.00055)1.000:0.00056)0.975:0.00055)0.000:0.00055,(SRR2738124:0.00093,(SRR7791619:0.00055,(SRR7791634:0.00055,(SRR8668527:0.00096,(SRR7791606:0.0,SRR8668526:0.0):0.00055)1.000:0.00055)1.000:0.00058)1.000:0.00348)0.972:0.00055)1.000:0.00931,((SRR7791601:0.0,SRR7791616:0.0):0.00814,(((ERR4452314:0.0,ERR4452310:0.0,ERR4452318:0.0):0.00055,(ERR11268539:0.00055,ERR11268540:0.00055)1.000:0.00055)0.000:0.00055,(SRR11032119:0.00055,ERR4452321:0.00055)0.846:0.00055)1.000:0.00462)0.998:0.00061)0.958:0.00055,(SRR2738126:0.01005,(SRR2738127:0.00127,SRR2738128:0.00393)1.000:0.00292)1.000:0.00540)1.000:0.01095)1.000:0.00738)0.969:0.00055)0.878:0.00055)0.000:0.00055)0.380:0.00055,ERR025380:0.00055)0.000:0.00055)0.877:0.00055)0.746:0.00055)0.950:0.00055)0.741:0.00055)0.993:0.00055,(((ERR1879431:0.00055,((ERR1879600:0.00055,(ERR1879549:0.00055,(ERR976598:0.00055,ERR976599:0.00055)0.747:0.00055)0.000:0.00055)0.000:0.00055,((ERR1878616:0.00055,ERR1878615:0.00055)0.752:0.00055,(ERR1879575:0.00055,((ERR1879545:0.00055,(ERR1879387:0.00055,ERR976565:0.00055)0.000:0.00055)0.859:0.00055,(ERR976583:0.00055,((ERR1877938:0.0,ERR1877649:0.0):0.00055,ERR1878095:0.00055)0.883:0.00055)0.746:0.00055)1.000:0.00055)0.740:0.00055)0.000:0.00055)0.728:0.00055)0.000:0.00055,ERR579061:0.00055)0.000:0.00055,((((ERR568408:0.0,ERR568407:0.0):0.00055,ERR568406:0.00055)0.998:0.00055,(SRR3020468:0.00055,(SRR12123343:0.00055,((((SRR12123300:0.00055,((SRR12123285:0.00055,SRR12123297:0.00055)0.000:0.00055,(SRR12123295:0.00055,SRR12123296:0.00055)0.000:0.00055)0.754:0.00055)0.934:0.00055,SRR3020462:0.00055)0.000:0.00055,((SRR12123331:0.0,SRR12123330:0.0):0.00055,SRR3020452:0.00055)0.762:0.00055)0.000:0.00055,((SRR3020473:0.00055,(SRR3020419:0.00055,SRR3020417:0.00055)0.871:0.00055)0.000:0.00055,(SRR12123316:0.0,SRR3020466:0.0):0.00055)0.000:0.00055)0.750:0.00055)0.750:0.00055)0.757:0.00055)0.992:0.00055,(ERR1880839:0.00055,(ERR1880837:0.00055,ERR1880838:0.00055)0.000:0.00055)0.000:0.00055)0.863:0.00055)0.756:0.00055)0.749:0.00055)0.000:0.00055,(((ERR579082:0.00055,(ERR579081:0.00055,ERR579080:0.00055)0.868:0.00055)0.997:0.00055,ERR018127:0.00055)0.000:0.00055,((((ERR976545:0.0,ERR976536:0.0,ERR976534:0.0):0.00055,((ERR976516:0.00055,ERR976562:0.00055)0.000:0.00055,((ERR976514:0.0,ERR976515:0.0):0.00055,ERR976547:0.00055)0.000:0.00055)0.730:0.00055)0.792:0.00055,(ERR1880842:0.00055,ERR976409:0.00055)0.000:0.00055)0.000:0.00055,(ERR976477:0.00055,(ERR018122:0.00055,ERR025396:0.00055)0.880:0.00055)0.000:0.00055)0.000:0.00055)0.000:0.00055)0.000:0.00055,(((ERR1879574:0.0,ERR2008342:0.0,ERR2008352:0.0,ERR2008341:0.0):0.00055,(((((((ERR163243:0.0,ERR163244:0.0):0.00055,(ERR2008421:0.00055,(ERR2008751:0.00055,ERR2008425:0.00055)0.747:0.00055)0.754:0.00055)0.926:0.00055,ERR2008750:0.00055)0.000:0.00055,((ERR044779:0.00055,ERR576977:0.00055)0.000:0.00055,((SRR7791600:0.00055,((SRR7791610:0.00055,((SRR25431052:0.00055,ERR12264644:0.00055)0.756:0.00055,(SRR7791596:0.00055,SRR7791595:0.00055)0.000:0.00055)0.900:0.00055)0.873:0.00055,((SRR7791633:0.00055,(SRR7791626:0.0,SRR7791603:0.0,SRR7791628:0.0):0.00055)0.993:0.00055,SRR8755238:0.00055)0.000:0.00055)0.993:0.00055)0.879:0.00055,(((ERR2008400:0.00055,ERR2008405:0.00055)0.000:0.00055,(((SRR227312:0.0,ERR2008392:0.0):0.00055,(ERR163242:0.00055,ERR2008411:0.00055)0.000:0.00055)0.000:0.00055,(ERR2008748:0.00055,(ERR2008752:0.00055,(ERR2008391:0.00055,ERR2008395:0.00055)0.000:0.00055)0.000:0.00055)0.596:0.00055)0.000:0.00055)0.744:0.00055,ERR579311:0.00055)0.000:0.00055)0.000:0.00055)0.000:0.00055)0.000:0.00055,((((ERR576975:0.00055,((ERR579078:0.00055,((ERR576976:0.00055,ERR579077:0.00055)0.742:0.00055,(ERR576984:0.00055,ERR579076:0.00055)0.767:0.00055)0.821:0.00055)0.830:0.00055,(ERR579086:0.00055,(ERR579093:0.00055,ERR579092:0.00055)0.795:0.00055)0.000:0.00055)0.000:0.00055)0.899:0.00055,(ERR579068:0.00055,ERR576985:0.00055)0.000:0.00055)0.764:0.00055,ERR1879429:0.00055)0.000:0.00055,ERR579313:0.00055)0.000:0.00055)0.000:0.00055,((ERR018125:0.00055,((ERR025392:0.00055,((ERR1879432:0.00055,((((ERR1880774:0.00055,(ERR976587:0.0,ERR976586:0.0):0.00055)0.000:0.00055,ERR976585:0.00055)0.000:0.00055,((ERR044797:0.00055,(ERR025377:0.00055,(ERR025356:0.0,ERR025367:0.0):0.00055)0.750:0.00055)0.943:0.00055,ERR044799:0.00055)0.000:0.00055)0.987:0.00055,((ERR042733:0.0,ERR042738:0.0,ERR1878560:0.0):0.00055,ERR1879393:0.00055)0.000:0.00055)0.766:0.00055)0.872:0.00055,(ERR018120:0.00055,(DRR335723:0.00055,(DRR335720:0.0,DRR335721:0.0):0.00055)0.000:0.00055)0.879:0.00055)0.000:0.00055)0.725:0.00055,SRR350623:0.00055)0.000:0.00055)0.000:0.00055,((ERR1879553:0.00055,ERR576986:0.00055)0.000:0.00055,(ERR1879430:0.00055,ERR1879538:0.00055)0.000:0.00055)0.000:0.00055)0.000:0.00055)0.000:0.00055,ERR163240:0.00055)0.000:0.00055)0.000:0.00055,((ERR1485211:0.00055,((ERR1485207:0.0,SRR8668525:0.0):0.00055,ERR1485209:0.00055)0.000:0.00055)0.779:0.00055,((((ERR025362:0.0,ERR019879:0.0):0.00055,ERR579085:0.00055)0.000:0.00055,((ERR576951:0.00055,(ERR025364:0.00055,ERR019880:0.00055)0.747:0.00055)0.000:0.00055,((SRR8668519:0.0,SRR8668518:0.0):0.00055,(SRR12853259:0.00055,(SRR12853260:0.00055,(SRR12853266:0.0,SRR6950904:0.0,SRR6950905:0.0,SRR12853261:0.0):0.00055)0.000:0.00055)0.995:0.00055)0.845:0.00055)0.000:0.00055)0.000:0.00055,(ERR579073:0.00055,ERR1879570:0.00055)0.000:0.00055)0.000:0.00055)0.756:0.00055)0.953:0.00055)0.728:0.00055)0.881:0.00055)0.970:0.00055,(((ERR976573:0.00055,ERR1877643:0.00055)0.000:0.00055,ERR1878604:0.00055)0.000:0.00055,(ERR1880762:0.00055,ERR976537:0.00055)0.000:0.00055)0.918:0.00055)0.779:0.00055)0.949:0.00055,(((ERR025373:0.0,ERR018115:0.0,ERR025395:0.0):0.00055,((((DRR335617:0.0,DRR335612:0.0):0.00055,((DRR335702:0.00055,DRR335700:0.00055)0.000:0.00055,(DRR335616:0.0,DRR335613:0.0):0.00055)0.000:0.00055)0.850:0.00055,(SRR14297592:0.0,SRR14297593:0.0,ERR018114:0.0):0.00055)0.000:0.00055,((SRR14297596:0.00055,(DRR335695:0.00055,(DRR335609:0.00055,(DRR335615:0.00055,DRR335607:0.00055)0.000:0.00055)0.892:0.00055)0.000:0.00055)0.070:0.00055,(((SRR1201823:0.00055,(((ERR051781:0.0,ERR051760:0.0):0.00055,ERR051759:0.00055)0.760:0.00055,((((ERR051761:0.00055,(SRR227311:0.00055,ERR051745:0.00055)0.000:0.00055)0.000:0.00055,(ERR051783:0.0,ERR051785:0.0):0.00055)0.000:0.00055,(ERR2144735:0.00055,ERR051777:0.00055)0.000:0.00055)0.000:0.00055,((ERR051771:0.0,ERR051788:0.0,ERR051779:0.0,ERR051764:0.0,ERR2144781:0.0,ERR051756:0.0,ERR051780:0.0,ERR051775:0.0,ERR051763:0.0,ERR051751:0.0,ERR051762:0.0,ERR051746:0.0,ERR051748:0.0,ERR051776:0.0,ERR051773:0.0,ERR051789:0.0,ERR051784:0.0,ERR051752:0.0):0.00055,(ERR051749:0.00055,(ERR051787:0.0,ERR051790:0.0):0.00055)0.000:0.00055)0.945:0.00055)0.000:0.00055)0.757:0.00055)0.769:0.00055,DRR335691:0.00055)0.000:0.00055,((DRR335697:0.00055,(ERR018123:0.00055,(ERR025360:0.00055,(((((SRR14297609:0.0,SRR14297608:0.0,SRR14297607:0.0):0.00055,(((((SRR1199311:0.00055,DRR069064:0.00055)0.414:0.00055,((((DRR069062:0.00055,(DRR069054:0.0,DRR069067:0.0,DRR069063:0.0):0.00055)0.000:0.00055,((ERR2269925:0.00055,DRR189331:0.00055)0.000:0.00055,DRR069066:0.00055)0.000:0.00055)0.000:0.00055,(((((ERR2270659:0.00055,DRR189345:0.00055)0.000:0.00055,(((((ERR12448419:0.00055,(ERR12448420:0.0,ERR12448415:0.0):0.00055)0.722:0.00055,(SRR22936403:0.0,SRR22936402:0.0,ERR11876338:0.0,SRR26217641:0.0,ERR11876336:0.0,ERR12264643:0.0,SRR25430883:0.0,SRR26217627:0.0,SRR21074467:0.0,ERR12264642:0.0):0.00055)0.000:0.00055,((ERR11876341:0.00055,(SRR22936404:0.00055,(ERR12207947:0.0,ERR12207941:0.0,ERR12207943:0.0):0.00055)0.000:0.00055)0.000:0.00055,((ERR11672923:0.0,ERR11672902:0.0,ERR12448414:0.0,ERR11672900:0.0,ERR11679343:0.0):0.00055,ERR11219415:0.00055)0.755:0.00055)0.000:0.00055)0.000:0.00055,((ERR12207952:0.0,ERR12207951:0.0,ERR12207950:0.0):0.00055,SRR26217665:0.00055)0.000:0.00055)0.000:0.00055,SRR21074466:0.00055)0.934:0.00055)0.000:0.00055,(((ERR11850168:0.0,ERR11850160:0.0,ERR11850152:0.0,ERR11850167:0.0,ERR11850141:0.0,ERR11850165:0.0):0.00055,(((SRR14297681:0.0,SRR14297569:0.0):0.00055,(((DRR395012:0.0,DRR395008:0.0,DRR394997:0.0,DRR395011:0.0,DRR395010:0.0,DRR395014:0.0,DRR395001:0.0):0.00055,(ERR11850209:0.0,ERR11850197:0.0):0.00055)0.728:0.00055,(((((DRR394999:0.00055,DRR395004:0.00055)0.742:0.00055,(DRR394994:0.00055,(DRR394996:0.00055,(DRR395000:0.0,DRR395009:0.0):0.00055)0.000:0.00055)0.897:0.00055)0.000:0.00055,SRR23703406:0.00055)0.000:0.00055,((DRR395015:0.00055,(SRR22351616:0.0,DRR395002:0.0,DRR394995:0.0,DRR395005:0.0,DRR394998:0.0,DRR395006:0.0,DRR395007:0.0):0.00055)0.000:0.00055,(DRR395003:0.00055,DRR395013:0.00055)0.000:0.00055)0.000:0.00055)0.906:0.00055,((ERR11850213:0.00055,(ERR11850239:0.00055,(ERR11850206:0.0,ERR11850229:0.0,ERR11850218:0.0,ERR11850219:0.0,ERR11850236:0.0,ERR11850217:0.0,ERR11850227:0.0,ERR11850222:0.0,ERR11850235:0.0,ERR11850208:0.0,ERR11850220:0.0,ERR11850237:0.0,ERR11850207:0.0,ERR11850230:0.0,ERR11850231:0.0,ERR11850238:0.0,ERR11850221:0.0,ERR11850223:0.0,ERR11850224:0.0,ERR11850226:0.0,ERR11850215:0.0,ERR11850214:0.0,ERR11850233:0.0,ERR11850225:0.0,ERR11850234:0.0,ERR11850232:0.0,ERR11850216:0.0,ERR11850228:0.0,ERR11850212:0.0):0.00055)0.000:0.00055)0.727:0.00055,(ERR11850211:0.0,ERR11850210:0.0,ERR11850151:0.0,ERR11850194:0.0):0.00055)0.000:0.00055)0.834:0.00055)0.000:0.00055)0.816:0.00055,(((ERR2270662:0.0,SRR10518525:0.0,ERR11850170:0.0,SRR14297657:0.0,SRR18165798:0.0,ERR11850185:0.0,ERR2270660:0.0,SRR14297658:0.0,ERR11850148:0.0,ERR2270661:0.0):0.00055,((ERR11850195:0.0,ERR11850191:0.0):0.00055,ERR11850071:0.00055)0.000:0.00055)0.000:0.00055,(ERR11850149:0.0,ERR11850179:0.0):0.00055)0.000:0.00055)0.760:0.00055)0.735:0.00055,(ERR2270658:0.0,DRR189344:0.0):0.00055)0.000:0.00055)0.942:0.00055,((((DRR069071:0.00055,DRR069077:0.00055)0.000:0.00055,(DRR069083:0.0,DRR069089:0.0,ERR2265649:0.0,ERR2270657:0.0,DRR069079:0.0,DRR069070:0.0,DRR069082:0.0,ERR2269947:0.0,ERR2269944:0.0,DRR069075:0.0,ERR2269945:0.0,DRR069074:0.0,DRR069087:0.0,DRR069072:0.0,DRR069076:0.0,ERR2269951:0.0,DRR069086:0.0,DRR069073:0.0):0.00055)0.000:0.00055,(((ERR3039967:0.00055,(ERR4452309:0.00055,(ERR4452311:0.00055,ERR4452308:0.00055)0.000:0.00055)0.750:0.00055)0.000:0.00055,((SRR17283078:0.00055,((ERR3039966:0.0,ERR3039969:0.0):0.00055,(ERR3039957:0.0,ERR3039944:0.0):0.00055)0.000:0.00055)0.908:0.00055,((SRR6871247:0.0,SRR6871250:0.0):0.00055,SRR6871249:0.00055)0.870:0.00055)0.000:0.00055)0.745:0.00055,ERR2270656:0.00055)0.000:0.00055)0.000:0.00055,((((DRR189298:0.00055,(((ERR2269953:0.00055,ERR2269952:0.00055)0.712:0.00055,(((ERR2270655:0.00055,DRR189341:0.00055)0.000:0.00055,(DRR189337:0.0,DRR189338:0.0):0.00055)0.000:0.00055,(DRR189343:0.00055,DRR189342:0.00055)0.733:0.00055)0.739:0.00055)0.979:0.00055,ERR2269950:0.00053)0.000:0.00055)0.000:0.00055,(DRR069085:0.0,DRR189339:0.0,DRR069084:0.0,DRR189332:0.0,DRR069088:0.0):0.00055)0.000:0.00055,(DRR189334:0.00055,(ERR2269949:0.00055,ERR2269948:0.00055)0.761:0.00055)0.000:0.00055)0.887:0.00055,(ERR2269930:0.00055,(DRR189336:0.00055,(DRR069080:0.00055,(DRR069078:0.0,DRR069081:0.0):0.00055)0.972:0.00055)0.000:0.00055)0.000:0.00055)0.231:0.00055)0.000:0.00055)0.000:0.00055,(ERR2269946:0.00055,ERR2269929:0.00055)0.000:0.00055)0.781:0.00055)0.000:0.00055,(ERR2269928:0.00055,(DRR069069:0.00055,DRR069068:0.00055)0.000:0.00055)0.919:0.00055)0.435:0.00055)0.827:0.00055,((ERR466833:0.0,ERR466840:0.0,ERR466844:0.0):0.00055,(SRR8364435:0.00055,((((SRR23509864:0.0,SRR23509889:0.0,SRR23510637:0.0,SRR23510654:0.0,SRR22265444:0.0):0.00055,SRR8364433:0.00055)0.000:0.00055,(SRR23509895:0.00055,SRR8364428:0.00055)0.000:0.00055)0.000:0.00055,(((SRR23510652:0.0,SRR8364305:0.0,SRR8364300:0.0,SRR8364381:0.0):0.00055,(SRR22265465:0.0,SRR22265439:0.0):0.00055)0.741:0.00055,(SRR23863572:0.0,SRR8364352:0.0):0.00055)0.000:0.00055)0.000:0.00055)0.958:0.00055)0.000:0.00055)0.000:0.00055,((((((((DRR069057:0.0,DRR069059:0.0,DRR069058:0.0):0.00055,DRR069056:0.00055)0.000:0.00055,(DRR069051:0.00055,DRR069053:0.00055)0.000:0.00055)0.000:0.00055,(DRR069055:0.00055,DRR069050:0.00055)0.000:0.00055)0.788:0.00055,((DRR069061:0.0,DRR069065:0.0,DRR069060:0.0):0.00055,DRR069052:0.00055)0.000:0.00055)0.729:0.00055,ERR2269808:0.00055)0.000:0.00055,SRR8364373:0.00055)0.000:0.00055,((ERR2269923:0.0,ERR2269924:0.0):0.00055,ERR2269922:0.00055)0.000:0.00055)0.000:0.00055)0.000:0.00055,(SRR308727:0.0,SRR308726:0.0,SRR308715:0.0):0.00055)0.000:0.00055)0.000:0.00055,(DRR069040:0.00055,(((SRR10531447:0.00055,SRR10531450:0.00055)0.955:0.00055,((SRR18731095:0.0,SRR18731101:0.0):0.00055,SRR18366058:0.00055)0.746:0.00055)0.957:0.00055,((ERR9808348:0.0,ERR9808351:0.0):0.00055,ERR9808344:0.00055)0.732:0.00055)0.724:0.00055)0.939:0.00055)0.000:0.00055,(((ERR1880827:0.00055,DRR069043:0.00055)0.000:0.00055,(DRR069047:0.00055,DRR069046:0.00055)0.000:0.00055)0.000:0.00055,(DRR069041:0.00055,(DRR069048:0.0,ERR1880828:0.0,DRR069042:0.0,SRR308721:0.0,DRR069044:0.0,SRR308716:0.0,DRR069045:0.0,SRR1201811:0.0):0.00055)0.000:0.00055)0.762:0.00055)0.898:0.00055,(((DRR069032:0.0,DRR069030:0.0):0.00055,((SRR308703:0.0,SRR308722:0.0):0.00055,((((SRR14297604:0.0,DRR189284:0.0):0.00055,((DRR189283:0.00055,ERR2265590:0.00055)0.000:0.00055,(DRR335670:0.00055,DRR335692:0.00055)0.000:0.00055)0.733:0.00055)0.000:0.00055,(((DRR335653:0.00055,DRR189313:0.00055)0.000:0.00055,(DRR189292:0.00055,SRR14297621:0.00055)0.000:0.00055)0.738:0.00055,DRR335672:0.00055)0.000:0.00055)0.868:0.00055,(((SRR491124:0.00055,DRR335645:0.00055)0.000:0.00055,((((DRR189281:0.00055,SRR495764:0.00055)0.000:0.00055,(SRR491169:0.00055,(DRR335625:0.0,SRR491175:0.0,SRR14297510:0.0,DRR189312:0.0,DRR189308:0.0,DRR189314:0.0,DRR335627:0.0,DRR335650:0.0,SRR491171:0.0,DRR335621:0.0,DRR335619:0.0,DRR335624:0.0,DRR335623:0.0,DRR335635:0.0,SRR491177:0.0,DRR335651:0.0,DRR189309:0.0,DRR335620:0.0,DRR335652:0.0,DRR335626:0.0,SRR491170:0.0,DRR335637:0.0,DRR335622:0.0,DRR335707:0.0,DRR335636:0.0):0.00055)0.000:0.00055)0.810:0.00055,((SRR227335:0.0,SRR227303:0.0,DRR335610:0.0,DRR189347:0.0,SRR491178:0.0,DRR335646:0.0,DRR335611:0.0,DRR335640:0.0,DRR335642:0.0,DRR335644:0.0,DRR335647:0.0,DRR335614:0.0,DRR335641:0.0,DRR335649:0.0,DRR189310:0.0,DRR335618:0.0):0.00055,DRR335638:0.00055)0.000:0.00055)0.000:0.00055,DRR189282:0.00055)0.000:0.00055)0.000:0.00055,((DRR335639:0.00055,(DRR335669:0.00055,(DRR189280:0.00055,(SRR491158:0.0,DRR335708:0.0,DRR335706:0.0):0.00055)0.000:0.00055)0.724:0.00055)0.356:0.00055,(DRR335648:0.00055,DRR189311:0.00055)0.878:0.00055)0.000:0.00055)0.000:0.00055)0.726:0.00055)0.974:0.00055)0.870:0.00055,ERR025374:0.00055)0.000:0.00055)0.000:0.00055)0.704:0.00055)0.418:0.00055)0.832:0.00055,((DRR235744:0.0,DRR235711:0.0,DRR235725:0.0,DRR235721:0.0,DRR235726:0.0,DRR235722:0.0,DRR235723:0.0):0.00055,(DRR235707:0.0,DRR235709:0.0):0.00055)0.755:0.00055)0.000:0.00055)0.932:0.00055)0.000:0.00055)0.876:0.00055)0.769:0.00055,(ERR018113:0.00055,(ERR018116:0.00055,(ERR018128:0.00055,ERR025393:0.00055)0.000:0.00055)0.968:0.00055)0.000:0.00055)0.771:0.00055)0.000:0.00055)0.756:0.00055)0.863:0.00055)0.000:0.00055)0.938:0.00055)0.000:0.00055,(ERR025361:0.00055,(ERR025372:0.0,ERR018112:0.0):0.00055)0.000:0.00055)0.000:0.00055)0.880:0.00055)0.000:0.00055)0.000:0.00055)0.732:0.00055)0.000:0.00055)0.770:0.00055)0.000:0.00055,((DRR335709:0.0,DRR335668:0.0):0.00055,SRR491153:0.00055)0.000:0.00055)0.000:0.00055,((DRR335628:0.0,DRR335629:0.0):0.00055,(DRR335631:0.00055,DRR335632:0.00055)0.738:0.00055)0.000:0.00055)0.742:0.00055,(DRR335712:0.00055,((SRR5198911:0.0,SRR5198913:0.0):0.00055,SRR10350534:0.00055)1.000:0.00121)0.000:0.00055)0.000:0.00055,((ERR051772:0.00055,ERR051770:0.00055)0.000:0.00055,((DRR335643:0.0,DRR335711:0.0,DRR335713:0.0,SRR495447:0.0,DRR335667:0.0,DRR335710:0.0,DRR335714:0.0):0.00055,SRR491176:0.00055)0.761:0.00055)0.000:0.00055)0.000:0.00055,DRR335715:0.00055)0.000:0.00055,(ERR051769:0.0,ERR051767:0.0,DRR335722:0.0,ERR051768:0.0,ERR051786:0.0,ERR051765:0.0):0.00055)0.756:0.00055,((DRR189317:0.0,ERR11850090:0.0,ERR11850138:0.0,ERR11850098:0.0,ERR11850130:0.0,ERR11850144:0.0,ERR11850200:0.0):0.00055,(SRR14297460:0.0,SRR14297618:0.0):0.00055)0.000:0.00055)0.000:0.00055)0.805:0.00055,((ERR11850134:0.00055,((DRR335655:0.00055,DRR335654:0.00055)0.734:0.00055,(DRR335657:0.00055,(ERR11850145:0.00055,(ERR11850032:0.00055,DRR335675:0.00055)0.765:0.00055)0.785:0.00055)0.791:0.00055)0.000:0.00055)0.000:0.00055,(DRR189328:0.00055,(DRR189296:0.00055,DRR189320:0.00055)0.000:0.00055)0.989:0.00055)0.000:0.00055)0.832:0.00055,((DRR189294:0.0,DRR189319:0.0,DRR189330:0.0,ERR11850136:0.0,DRR189326:0.0,DRR335663:0.0,DRR189333:0.0,ERR11850192:0.0,ERR11850143:0.0,DRR189329:0.0,SRR14297632:0.0,DRR189315:0.0,DRR189346:0.0,DRR335724:0.0,DRR335656:0.0,DRR335666:0.0,DRR335673:0.0,DRR189316:0.0,DRR189318:0.0,DRR189321:0.0,DRR335725:0.0,DRR189324:0.0,DRR189293:0.0,DRR335662:0.0):0.00055,DRR335693:0.00055)0.000:0.00055)0.561:0.00055,(DRR189322:0.00055,(DRR335674:0.00055,(ERR11850126:0.00055,ERR11850103:0.00055)0.755:0.00055)0.000:0.00055)0.926:0.00055)0.000:0.00055,(((DRR335661:0.0,DRR335659:0.0):0.00055,DRR335658:0.00055)0.732:0.00055,DRR189323:0.00055)0.000:0.00055)0.000:0.00055,DRR189325:0.00055)0.746:0.00055,(DRR189285:0.00055,(DRR335665:0.0,DRR335660:0.0):0.00055)0.000:0.00055)0.000:0.00055,DRR189295:0.00055)0.736:0.00055)0.000:0.00055,((DRR189290:0.00055,(DRR189287:0.00055,(DRR189327:0.00055,DRR335664:0.00055)0.000:0.00055)0.000:0.00055)0.000:0.00055,ERR11850129:0.00055)0.000:0.00055)0.746:0.00055,(DRR189297:0.0,DRR335676:0.0):0.00055)0.000:0.00055,((((((ERR11850080:0.0,ERR11850082:0.0,ERR11850056:0.0,ERR11850073:0.0,ERR11850055:0.0,ERR11850065:0.0,ERR11850081:0.0):0.00055,ERR11850085:0.00055)0.000:0.00055,(ERR11850087:0.00055,(ERR11850052:0.00055,(ERR11850048:0.0,ERR11850049:0.0):0.00055)0.000:0.00055)0.910:0.00055)0.000:0.00055,((ERR11850089:0.00055,(ERR11850064:0.0,ERR11850047:0.0,ERR11850188:0.0,ERR11850063:0.0,ERR11850068:0.0,ERR11850106:0.0,ERR11850084:0.0,ERR11850053:0.0,ERR11850096:0.0,ERR11850095:0.0,ERR11850097:0.0,ERR11850078:0.0,ERR11850086:0.0,ERR11850030:0.0,ERR11850091:0.0,ERR11850083:0.0,ERR11850066:0.0,ERR11850093:0.0,ERR11850092:0.0,ERR11850057:0.0,ERR11850077:0.0,ERR11850067:0.0,ERR11850051:0.0,ERR11850076:0.0,ERR11850050:0.0,ERR11850059:0.0,ERR11850058:0.0,ERR11850079:0.0,ERR11850069:0.0,ERR11850094:0.0):0.00055)0.000:0.00055,((ERR11850070:0.00055,ERR11850072:0.00055)0.000:0.00055,(ERR11850139:0.00055,((ERR11850147:0.0,ERR11850157:0.0,ERR11850183:0.0,ERR11850163:0.0,ERR11850150:0.0,ERR11850173:0.0,ERR11850169:0.0,ERR11850146:0.0,ERR11850171:0.0,ERR11850158:0.0,ERR11850175:0.0,ERR11850180:0.0,ERR11850178:0.0):0.00055,(ERR11850041:0.0,ERR11850122:0.0,ERR11850123:0.0,ERR11850182:0.0,ERR11850039:0.0,ERR11850026:0.0,ERR11850099:0.0,ERR11850120:0.0,ERR11850190:0.0,ERR11850117:0.0,ERR11850119:0.0,ERR11850022:0.0,ERR11850118:0.0,ERR11850102:0.0,ERR11850033:0.0,ERR11850187:0.0,ERR11850124:0.0,DRR335686:0.0,ERR11850075:0.0,SRR14297627:0.0,ERR11850101:0.0,ERR11850121:0.0):0.00055)0.000:0.00055)0.908:0.00055)0.000:0.00055)0.000:0.00055)0.899:0.00055,((DRR335690:0.0,SRR14297660:0.0):0.00055,DRR189291:0.00055)0.000:0.00055)0.896:0.00055,(((ERR11850060:0.0,ERR11850061:0.0,ERR11850189:0.0,ERR11850044:0.0):0.00055,(ERR11850154:0.0,ERR11850128:0.0,ERR11850177:0.0,ERR11850135:0.0,ERR11850105:0.0,ERR11850166:0.0):0.00055)0.852:0.00055,((DRR335682:0.00055,DRR335688:0.00055)0.000:0.00055,(((ERR11850156:0.00055,(ERR11850132:0.00055,((ERR11850193:0.0,ERR11850113:0.0,ERR11850198:0.0,ERR11850203:0.0,DRR189304:0.0):0.00055,ERR11850035:0.00055)0.745:0.00055)0.000:0.00055)0.000:0.00055,ERR11850040:0.00055)0.000:0.00055,((DRR335683:0.00055,(DRR335678:0.00055,(ERR11850205:0.0,DRR189303:0.0,ERR11850140:0.0,ERR11850019:0.0,ERR11850021:0.0,ERR11850116:0.0,ERR11850104:0.0,ERR11850114:0.0,DRR335687:0.0,ERR11850127:0.0,DRR189305:0.0,ERR11850201:0.0,ERR11850137:0.0,ERR11850017:0.0,ERR11850034:0.0,ERR11850043:0.0,ERR11850088:0.0,DRR335671:0.0,ERR11850045:0.0,ERR11850176:0.0,ERR11850029:0.0,ERR11850142:0.0,ERR11850199:0.0,ERR11850031:0.0,DRR189306:0.0,ERR11850202:0.0,DRR335680:0.0,ERR11850184:0.0,ERR11850038:0.0,DRR335703:0.0,ERR11850108:0.0,ERR11850062:0.0,ERR11850054:0.0,ERR11850164:0.0,ERR11850162:0.0,ERR11850204:0.0,ERR11850036:0.0,ERR11850018:0.0,DRR335679:0.0,DRR335684:0.0,ERR11850023:0.0,DRR335681:0.0,ERR11850112:0.0,DRR189302:0.0,ERR11850153:0.0,ERR11850125:0.0,ERR11850186:0.0,ERR11850024:0.0,DRR335677:0.0,ERR11850020:0.0,ERR11850115:0.0,ERR11850196:0.0,ERR11850046:0.0,DRR335685:0.0,ERR11850110:0.0,ERR11850025:0.0,ERR11850107:0.0,ERR11850133:0.0,ERR11850131:0.0,ERR11850174:0.0,ERR11850042:0.0):0.00055)0.000:0.00055)0.000:0.00055,DRR189301:0.00055)0.000:0.00055)0.000:0.00055)0.000:0.00055)0.930:0.00055)0.000:0.00055)0.000:0.00055)0.000:0.00055,(ERR11850037:0.00055,ERR11850109:0.00055)0.000:0.00055)0.000:0.00055);
