# Supplementary material for: Prevalent chromosome fusion in Vibrio cholerae O1
Source: Nat Commun. 2025 Jul 1;16:5830. doi: 10.1038/s41467-025-60699-0 (PMC12219848; doi:10.1038/s41467-025-60699-0)
Supplement: Supplementary file 8 — Source Data [file 41467_2025_60699_MOESM8_ESM.zip › source_data/Supplement/S7/S7c/all_public_short_read_both_HR_average_coverage_1.tab]

Average_coverage_full_genome	Average_coverage_of_HR_region	Average_coverage_of_HR2_region	name_file
100.535	77.6528	106.9			DRR068856_average_coverage_both.tab
63.8092	56.6507	74.5071			DRR068857_average_coverage_both.tab
234.187	220.959	649.08			DRR069021_average_coverage_both.tab
210.583	206.992	385.859			DRR069024_average_coverage_both.tab
176.428	160.735	173.104			DRR069025_average_coverage_both.tab
168.375	174.45	184.794			DRR069030_average_coverage_both.tab
189.593	174.039	196.994			DRR069032_average_coverage_both.tab
199.022	183.093	188.845			DRR069038_average_coverage_both.tab
193.88	194.282	343.621			DRR069040_average_coverage_both.tab
206.37	206.618	213.452			DRR069041_average_coverage_both.tab
190.134	196.042	187.715			DRR069042_average_coverage_both.tab
192.27	200.859	196.428			DRR069043_average_coverage_both.tab
201.301	205.026	402.825			DRR069044_average_coverage_both.tab
166.121	163.831	255.664			DRR069045_average_coverage_both.tab
157.125	162.767	319.088			DRR069046_average_coverage_both.tab
210.585	216.82	431.165			DRR069047_average_coverage_both.tab
199.353	190.563	373.783			DRR069048_average_coverage_both.tab
209.481	205.748	224.522			DRR069049_average_coverage_both.tab
190.279	189.397	357.731			DRR069050_average_coverage_both.tab
185.057	197.877	193.656			DRR069051_average_coverage_both.tab
191.104	197.411	374.568			DRR069052_average_coverage_both.tab
192.015	190.879	502.95			DRR069053_average_coverage_both.tab
236.245	238.243	450.794			DRR069054_average_coverage_both.tab
219.651	212.142	545.919			DRR069055_average_coverage_both.tab
167.812	174.176	465.613			DRR069056_average_coverage_both.tab
203.98	205.462	703.331			DRR069057_average_coverage_both.tab
160.822	149.179	626.193			DRR069058_average_coverage_both.tab
149.438	142.835	378.672			DRR069059_average_coverage_both.tab
155.882	150.832	149.576			DRR069060_average_coverage_both.tab
122.347	122.514	112.818			DRR069061_average_coverage_both.tab
154.401	154.9	158.935			DRR069062_average_coverage_both.tab
138.516	128.502	128.784			DRR069063_average_coverage_both.tab
146.413	144.24	258.109			DRR069064_average_coverage_both.tab
176.546	157.733	283.938			DRR069065_average_coverage_both.tab
187.138	186.556	173.074			DRR069066_average_coverage_both.tab
162.027	159.36	163.064			DRR069067_average_coverage_both.tab
139.439	139.202	129.984			DRR069068_average_coverage_both.tab
157.526	153.133	149.062			DRR069069_average_coverage_both.tab
178.644	175.911	163.403			DRR069070_average_coverage_both.tab
210.612	202.78	192.605			DRR069071_average_coverage_both.tab
194.967	192.483	183.295			DRR069072_average_coverage_both.tab
201.556	197.883	183.644			DRR069073_average_coverage_both.tab
195.412	192.338	173.017			DRR069074_average_coverage_both.tab
202.24	195.503	195.966			DRR069075_average_coverage_both.tab
164.327	156.322	243.494			DRR069076_average_coverage_both.tab
194.31	364.884	180.74			DRR069077_average_coverage_both.tab
116.368	93.4841	89.0506			DRR069078_average_coverage_both.tab
137.922	126.666	198.797			DRR069079_average_coverage_both.tab
131.265	111.582	116.742			DRR069080_average_coverage_both.tab
118.644	100.045	101.466			DRR069081_average_coverage_both.tab
126.987	117.283	118.559			DRR069082_average_coverage_both.tab
193.75	148.939	192.757			DRR069083_average_coverage_both.tab
167.402	147.968	146.283			DRR069084_average_coverage_both.tab
128.933	101.431	108.148			DRR069085_average_coverage_both.tab
218.006	220.135	229.921			DRR069086_average_coverage_both.tab
147.049	151.422	155.795			DRR069087_average_coverage_both.tab
181.266	184.761	203.033			DRR069088_average_coverage_both.tab
204.354	208.808	217.623			DRR069089_average_coverage_both.tab
47.4224	35.4717	95.3979			DRR189280_average_coverage_both.tab
50.6651	51.162	93.7575			DRR189281_average_coverage_both.tab
49.7707	39.2964	72.0498			DRR189282_average_coverage_both.tab
47.464	28.6705	28.5145			DRR189283_average_coverage_both.tab
61.7049	43.7676	148.745			DRR189284_average_coverage_both.tab
55.05	73.2145	40.0399			DRR189285_average_coverage_both.tab
53.1805	84.2455	49.3537			DRR189286_average_coverage_both.tab
52.5227	99.1756	38.1605			DRR189287_average_coverage_both.tab
49.0503	72.67	42.7599			DRR189288_average_coverage_both.tab
63.4291	67.4143	41.8706			DRR189289_average_coverage_both.tab
60.3209	83.6927	49.3887			DRR189290_average_coverage_both.tab
53.775	99.3422	56.6269			DRR189291_average_coverage_both.tab
49.6781	35.257	42.0947			DRR189292_average_coverage_both.tab
61.7502	114.786	69.6436			DRR189293_average_coverage_both.tab
55.2722	80.7214	45.3202			DRR189294_average_coverage_both.tab
50.9358	NA	29.7361			DRR189295_average_coverage_both.tab
43.1797	75.5676	41.466			DRR189296_average_coverage_both.tab
63.7657	57.5025	32.3678			DRR189297_average_coverage_both.tab
70.1882	46.9711	86.1085			DRR189298_average_coverage_both.tab
70.6096	115.647	61.2863			DRR189299_average_coverage_both.tab
58.2911	64.564	42.053			DRR189300_average_coverage_both.tab
86.9456	111.741	62.3778			DRR189301_average_coverage_both.tab
49.1863	77.3842	34.3263			DRR189302_average_coverage_both.tab
50.7829	83.4473	44.6523			DRR189303_average_coverage_both.tab
61.1207	110.649	56.517			DRR189304_average_coverage_both.tab
49.1477	86.0582	44.4592			DRR189305_average_coverage_both.tab
126.828	214.951	108.75			DRR189306_average_coverage_both.tab
201.201	179.525	382.806			DRR189308_average_coverage_both.tab
211.925	189.834	414.577			DRR189309_average_coverage_both.tab
202.206	181.987	270.751			DRR189310_average_coverage_both.tab
199.551	174.198	340.263			DRR189311_average_coverage_both.tab
177.453	159.367	336.774			DRR189312_average_coverage_both.tab
177.732	165.255	205.848			DRR189313_average_coverage_both.tab
250.16	254.326	512.953			DRR189314_average_coverage_both.tab
156.629	276.11	180.846			DRR189315_average_coverage_both.tab
200.255	348.876	229.707			DRR189316_average_coverage_both.tab
133.416	213.695	325.867			DRR189317_average_coverage_both.tab
180.072	308.095	187.575			DRR189318_average_coverage_both.tab
196.043	350.656	220.802			DRR189319_average_coverage_both.tab
110.662	195.371	114.216			DRR189320_average_coverage_both.tab
182.353	319.799	206.829			DRR189321_average_coverage_both.tab
249.893	464.963	275.178			DRR189322_average_coverage_both.tab
237.222	426.376	265.36			DRR189323_average_coverage_both.tab
225.699	421.09	253.472			DRR189324_average_coverage_both.tab
190.717	334.595	211.7			DRR189325_average_coverage_both.tab
180.913	308.141	184.154			DRR189326_average_coverage_both.tab
213.68	380.404	239.711			DRR189327_average_coverage_both.tab
229.568	420.193	256.046			DRR189328_average_coverage_both.tab
233.002	423.299	256.024			DRR189329_average_coverage_both.tab
168.703	281.599	178.628			DRR189330_average_coverage_both.tab
124.301	138.705	155.27			DRR189331_average_coverage_both.tab
130.576	195.047	271.339			DRR189332_average_coverage_both.tab
114.754	NA	157.499			DRR189333_average_coverage_both.tab
105.967	NA	344.706			DRR189334_average_coverage_both.tab
64.5891	67.4531	79.5524			DRR189336_average_coverage_both.tab
117.643	146.176	160.925			DRR189337_average_coverage_both.tab
70.013	82.4084	193.755			DRR189338_average_coverage_both.tab
69.7938	118.812	146.926			DRR189339_average_coverage_both.tab
47.2636	84.1463	115.232			DRR189342_average_coverage_both.tab
65.456	86.6615	119.522			DRR189343_average_coverage_both.tab
64.1516	68.5747	70.5616			DRR189344_average_coverage_both.tab
79.5995	92.6691	225.276			DRR189345_average_coverage_both.tab
200.071	346.815	219.83			DRR189346_average_coverage_both.tab
213.03	191.959	361.636			DRR189347_average_coverage_both.tab
213.46	187.863	218.104			DRR235702_average_coverage_both.tab
231.438	164.313	292.466			DRR235706_average_coverage_both.tab
126.475	106.553	136.926			DRR235707_average_coverage_both.tab
169.336	135.705	192.258			DRR235709_average_coverage_both.tab
135.095	104.904	144.278			DRR235711_average_coverage_both.tab
158.931	129.03	166.205			DRR235720_average_coverage_both.tab
243.955	229.659	277.77			DRR235721_average_coverage_both.tab
262.655	225.308	296.106			DRR235722_average_coverage_both.tab
151.853	158.221	165.95			DRR235723_average_coverage_both.tab
189.738	123.497	225.078			DRR235725_average_coverage_both.tab
237.398	220.464	241.253			DRR235726_average_coverage_both.tab
173.742	138.438	174.257			DRR235729_average_coverage_both.tab
166.137	124.664	179.141			DRR235733_average_coverage_both.tab
268.959	225.158	285.57			DRR235740_average_coverage_both.tab
254.981	254.249	312.595			DRR235744_average_coverage_both.tab
278.589	268.688	291.597			DRR235750_average_coverage_both.tab
148.599	139.258	143.286			DRR235766_average_coverage_both.tab
136.285	112.447	329.349			DRR235781_average_coverage_both.tab
182.088	153.865	184.908			DRR235782_average_coverage_both.tab
185.224	203.975	209.457			DRR235793_average_coverage_both.tab
199.268	212.269	220.614			DRR235801_average_coverage_both.tab
178.876	171.736	152.525			DRR235805_average_coverage_both.tab
104.285	94.8699	85.5442			DRR235855_average_coverage_both.tab
174.631	153.178	162.593			DRR235860_average_coverage_both.tab
154.313	137.426	175.911			DRR335607_average_coverage_both.tab
224.087	208.93	361.904			DRR335608_average_coverage_both.tab
219.081	206.489	263.412			DRR335609_average_coverage_both.tab
205.283	191.065	329.761			DRR335610_average_coverage_both.tab
204.573	196.218	247.453			DRR335611_average_coverage_both.tab
141.641	131.563	257.594			DRR335612_average_coverage_both.tab
273.971	501.762	538.032			DRR335613_average_coverage_both.tab
258.241	247.544	852.37			DRR335614_average_coverage_both.tab
127.701	111.044	142.747			DRR335615_average_coverage_both.tab
182.976	324.624	362.283			DRR335616_average_coverage_both.tab
185.949	172.385	250.085			DRR335617_average_coverage_both.tab
201.191	185.31	397.025			DRR335618_average_coverage_both.tab
207.492	189.766	243.076			DRR335619_average_coverage_both.tab
163.64	148.471	249.678			DRR335620_average_coverage_both.tab
203.511	182.816	345.158			DRR335621_average_coverage_both.tab
175.54	155.858	213.011			DRR335622_average_coverage_both.tab
114.663	101.505	138.446			DRR335623_average_coverage_both.tab
193.881	177.984	311.611			DRR335624_average_coverage_both.tab
217.131	191.457	279.699			DRR335625_average_coverage_both.tab
230.08	209.877	663.822			DRR335626_average_coverage_both.tab
200.787	185.157	245.834			DRR335627_average_coverage_both.tab
216.646	188.121	397.119			DRR335628_average_coverage_both.tab
184.327	159.948	275.307			DRR335629_average_coverage_both.tab
190.535	158.72	213.537			DRR335630_average_coverage_both.tab
198.633	178.848	384.609			DRR335631_average_coverage_both.tab
195.308	173.766	371.23			DRR335632_average_coverage_both.tab
215.624	177.722	229.477			DRR335633_average_coverage_both.tab
222.653	204.75	295.054			DRR335634_average_coverage_both.tab
228.989	193.482	265.549			DRR335635_average_coverage_both.tab
197.702	171.17	241.688			DRR335636_average_coverage_both.tab
202.529	178.107	244.482			DRR335637_average_coverage_both.tab
250.396	239.147	270.723			DRR335638_average_coverage_both.tab
214.517	191.008	477.501			DRR335639_average_coverage_both.tab
194.124	182.087	333.64			DRR335640_average_coverage_both.tab
216.881	194.731	272.229			DRR335641_average_coverage_both.tab
217.496	183.041	342.477			DRR335642_average_coverage_both.tab
225.084	204.271	281.533			DRR335643_average_coverage_both.tab
178.332	161.335	285.069			DRR335644_average_coverage_both.tab
191.294	171.85	237.597			DRR335645_average_coverage_both.tab
180.562	161.243	356.246			DRR335646_average_coverage_both.tab
191.889	171.244	258.26			DRR335647_average_coverage_both.tab
269.235	259.683	287.834			DRR335648_average_coverage_both.tab
195.896	172.72	215.415			DRR335649_average_coverage_both.tab
176.92	158.665	353.954			DRR335650_average_coverage_both.tab
206.285	179.946	393.442			DRR335651_average_coverage_both.tab
218.515	195.878	425.735			DRR335652_average_coverage_both.tab
179.457	166.241	202.649			DRR335653_average_coverage_both.tab
160.368	272.96	160.561			DRR335654_average_coverage_both.tab
191.012	335.196	202.768			DRR335655_average_coverage_both.tab
191.196	344.996	203.127			DRR335656_average_coverage_both.tab
127.958	228.642	130.625			DRR335657_average_coverage_both.tab
169.668	303.466	172.844			DRR335658_average_coverage_both.tab
167.429	293.025	168.586			DRR335659_average_coverage_both.tab
132.264	234.085	139.842			DRR335660_average_coverage_both.tab
190.323	339.42	220.651			DRR335661_average_coverage_both.tab
241.4	422.519	272.393			DRR335662_average_coverage_both.tab
245.651	441.381	271.393			DRR335663_average_coverage_both.tab
241.877	419.172	269.064			DRR335664_average_coverage_both.tab
230.423	411.465	249.723			DRR335665_average_coverage_both.tab
225.894	401.249	266.155			DRR335666_average_coverage_both.tab
86.09	62.3014	78.5104			DRR335667_average_coverage_both.tab
82.6345	81.5882	86.4135			DRR335668_average_coverage_both.tab
51.7432	34.955	64.7132			DRR335669_average_coverage_both.tab
53.4511	32.7166	33.9946			DRR335670_average_coverage_both.tab
62.8174	64.9988	42.3468			DRR335671_average_coverage_both.tab
42.5191	24.3384	32.6359			DRR335672_average_coverage_both.tab
50.137	56.4256	38.1142			DRR335673_average_coverage_both.tab
53.6038	84.5231	42.7881			DRR335674_average_coverage_both.tab
52.3163	101.077	55.0947			DRR335675_average_coverage_both.tab
50.7256	70.3702	45.1164			DRR335676_average_coverage_both.tab
55.7339	65.8364	39.398			DRR335677_average_coverage_both.tab
47.7975	74.1975	38.9734			DRR335678_average_coverage_both.tab
58.6362	92.9248	48.7843			DRR335679_average_coverage_both.tab
119.295	221.955	108.623			DRR335680_average_coverage_both.tab
115.995	203.414	103.998			DRR335681_average_coverage_both.tab
103.958	186.905	93.8434			DRR335682_average_coverage_both.tab
65.8376	122.503	57.0611			DRR335683_average_coverage_both.tab
70.073	135.29	66.418			DRR335684_average_coverage_both.tab
78.6498	148.163	71.1749			DRR335685_average_coverage_both.tab
115.166	200.172	90.7854			DRR335686_average_coverage_both.tab
67.7985	131.281	66.2918			DRR335687_average_coverage_both.tab
80.3326	139.855	72.1209			DRR335688_average_coverage_both.tab
84.3401	154.046	72.13			DRR335689_average_coverage_both.tab
83.4264	152.882	75.6059			DRR335690_average_coverage_both.tab
167.112	153.925	213.31			DRR335691_average_coverage_both.tab
216.389	201.41	271.234			DRR335692_average_coverage_both.tab
229.497	406.691	271.98			DRR335693_average_coverage_both.tab
211.586	194.017	536.958			DRR335694_average_coverage_both.tab
215.789	195.431	301.739			DRR335695_average_coverage_both.tab
214.998	201.331	252.402			DRR335696_average_coverage_both.tab
202.551	182.623	250.25			DRR335697_average_coverage_both.tab
147.565	343.079	184.044			DRR335698_average_coverage_both.tab
261.378	237.2	528.68			DRR335700_average_coverage_both.tab
256.022	223.414	322.287			DRR335701_average_coverage_both.tab
223.793	214.658	439.401			DRR335702_average_coverage_both.tab
246.664	427.573	289.397			DRR335703_average_coverage_both.tab
254.202	438.982	309			DRR335704_average_coverage_both.tab
223.151	206.339	290.82			DRR335705_average_coverage_both.tab
236.812	220.477	309.383			DRR335706_average_coverage_both.tab
259.727	244.563	406.115			DRR335707_average_coverage_both.tab
220.063	779.088	630.49			DRR335708_average_coverage_both.tab
222.456	173.821	249.953			DRR335709_average_coverage_both.tab
251.477	228.212	332.823			DRR335710_average_coverage_both.tab
178.465	168.845	360.652			DRR335711_average_coverage_both.tab
229.783	415.651	274.575			DRR335712_average_coverage_both.tab
202.486	191.315	249.362			DRR335713_average_coverage_both.tab
197.612	185.459	247.143			DRR335714_average_coverage_both.tab
192.881	357.586	212.931			DRR335715_average_coverage_both.tab
222.941	199.418	300.236			DRR335716_average_coverage_both.tab
200.721	364.724	547.53			DRR335717_average_coverage_both.tab
197.365	361.841	236.508			DRR335718_average_coverage_both.tab
219.893	394.74	278.59			DRR335719_average_coverage_both.tab
264.759	254.106	537.049			DRR335720_average_coverage_both.tab
219.937	207.828	436.899			DRR335721_average_coverage_both.tab
242.901	426.171	318.779			DRR335722_average_coverage_both.tab
244.995	316.818	485.666			DRR335723_average_coverage_both.tab
215.521	380.136	237.57			DRR335724_average_coverage_both.tab
175.301	317.267	223.538			DRR335725_average_coverage_both.tab
254.29	228.372	289.092			DRR391457_average_coverage_both.tab
261.184	255.218	294.489			DRR394994_average_coverage_both.tab
206.703	201.355	233.243			DRR394995_average_coverage_both.tab
145.23	136.73	162.868			DRR394996_average_coverage_both.tab
161.668	153.183	179.75			DRR394997_average_coverage_both.tab
175.984	169.897	197.727			DRR394998_average_coverage_both.tab
169.238	163.169	188.601			DRR394999_average_coverage_both.tab
144.755	136.08	163.421			DRR395000_average_coverage_both.tab
141.059	135.579	151.054			DRR395001_average_coverage_both.tab
148.498	144.953	169.732			DRR395002_average_coverage_both.tab
157.612	155.577	175.658			DRR395003_average_coverage_both.tab
134.939	127.299	149.607			DRR395004_average_coverage_both.tab
145.289	136.581	163.962			DRR395005_average_coverage_both.tab
93.8582	91.5407	102.367			DRR395006_average_coverage_both.tab
99.3329	97.8801	115.686			DRR395007_average_coverage_both.tab
103.941	100.634	114.164			DRR395008_average_coverage_both.tab
69.5829	67.0818	76.4853			DRR395009_average_coverage_both.tab
182.714	175.867	202.599			DRR395010_average_coverage_both.tab
136.591	128.197	155.73			DRR395011_average_coverage_both.tab
182.648	174.077	204.586			DRR395012_average_coverage_both.tab
185.969	175.629	218.429			DRR395013_average_coverage_both.tab
118.776	107.84	143.569			DRR395014_average_coverage_both.tab
115.995	112.834	131.989			DRR395015_average_coverage_both.tab
31.695	25.6981	35.121			ERR018111_average_coverage_both.tab
39.7386	24.785	41.3957			ERR018112_average_coverage_both.tab
44.8151	25.0909	25.5184			ERR018113_average_coverage_both.tab
33.9815	20.997	23.9722			ERR018114_average_coverage_both.tab
50.0206	29.9248	61.9984			ERR018115_average_coverage_both.tab
30.0047	NA	15.0647			ERR018116_average_coverage_both.tab
23.0749	20.1301	20.0195			ERR018120_average_coverage_both.tab
46.1398	NA	42.3387			ERR018122_average_coverage_both.tab
61.7235	51.5892	55.1753			ERR018123_average_coverage_both.tab
22.6741	19.4079	21.2758			ERR018126_average_coverage_both.tab
39.9085	34.5653	37.6791			ERR018127_average_coverage_both.tab
33.1598	32.2257	32.0096			ERR018128_average_coverage_both.tab
60.3153	56.5436	56.0481			ERR018130_average_coverage_both.tab
94.108	81.4259	72.5679			ERR018149_average_coverage_both.tab
69.3633	57.3397	53.7988			ERR018189_average_coverage_both.tab
86.0223	68.2177	127.672			ERR018191_average_coverage_both.tab
59.49	49.9978	47.4449			ERR018195_average_coverage_both.tab
19.1852	NA	15.7226			ERR019288_average_coverage_both.tab
134.102	132.99	115.904			ERR019290_average_coverage_both.tab
63.4726	60.748	53.8927			ERR019291_average_coverage_both.tab
30.6678	28.7881	24.9387			ERR019295_average_coverage_both.tab
251.396	234.075	205.859			ERR019296_average_coverage_both.tab
101.744	94.8041	81.0635			ERR019297_average_coverage_both.tab
80.998	50.3306	36.6364			ERR019879_average_coverage_both.tab
50.9291	33.7768	29.6584			ERR019882_average_coverage_both.tab
143.965	152.969	394.124			ERR025356_average_coverage_both.tab
109.639	108.753	132.925			ERR025357_average_coverage_both.tab
102.636	104.535	125.695			ERR025358_average_coverage_both.tab
100.702	97.4117	111.277			ERR025359_average_coverage_both.tab
153.583	159.001	180.379			ERR025360_average_coverage_both.tab
90.9812	81.54	200.229			ERR025361_average_coverage_both.tab
85.9682	88.7513	100.019			ERR025362_average_coverage_both.tab
109.339	105.985	119.185			ERR025364_average_coverage_both.tab
117.649	114.378	140.265			ERR025366_average_coverage_both.tab
68.9673	65.5291	87.7358			ERR025367_average_coverage_both.tab
130.637	100.063	100.388			ERR025368_average_coverage_both.tab
86.119	239.646	201.462			ERR025369_average_coverage_both.tab
90.1576	88.4931	99.845			ERR025370_average_coverage_both.tab
127.756	137.93	161.957			ERR025371_average_coverage_both.tab
104.764	114.44	130.997			ERR025372_average_coverage_both.tab
82.2273	92.2884	277.955			ERR025373_average_coverage_both.tab
89.8591	98.2284	115.327			ERR025374_average_coverage_both.tab
80.513	87.4072	98.1689			ERR025375_average_coverage_both.tab
126.205	127.122	138.151			ERR025377_average_coverage_both.tab
80.0985	72.5838	96.9831			ERR025378_average_coverage_both.tab
124.501	117.158	297.625			ERR025379_average_coverage_both.tab
96.6869	92.4126	137.037			ERR025380_average_coverage_both.tab
93.0004	90.2398	113.165			ERR025381_average_coverage_both.tab
103.394	99.8266	121.97			ERR025382_average_coverage_both.tab
90.2365	85.7635	101.78			ERR025383_average_coverage_both.tab
79.1005	71.6512	176.083			ERR025384_average_coverage_both.tab
102.294	94.5471	125.382			ERR025385_average_coverage_both.tab
95.8163	92.9705	117.981			ERR025388_average_coverage_both.tab
170.741	169.04	216.986			ERR025389_average_coverage_both.tab
108.64	107.775	133.279			ERR025390_average_coverage_both.tab
83.8571	83.5194	101.138			ERR025392_average_coverage_both.tab
76.3159	84.9487	93.8199			ERR025393_average_coverage_both.tab
171.769	181	210.697			ERR025395_average_coverage_both.tab
91.1149	167.335	101.66			ERR025396_average_coverage_both.tab
24.5127	20.5017	18.2099			ERR028068_average_coverage_both.tab
129.8	117.805	102.101			ERR028074_average_coverage_both.tab
28.8712	36.9369	22.7747			ERR028075_average_coverage_both.tab
36.9499	33.7726	29.0337			ERR028076_average_coverage_both.tab
180.191	197.94	222.144			ERR037741_average_coverage_both.tab
134.938	168.828	202.771			ERR042733_average_coverage_both.tab
129.677	156.252	378.074			ERR042738_average_coverage_both.tab
294.582	327.846	343.741			ERR044779_average_coverage_both.tab
149.504	154.985	169.626			ERR044797_average_coverage_both.tab
191.492	198.645	221.084			ERR044799_average_coverage_both.tab
142.2	132.644	164.93			ERR051745_average_coverage_both.tab
146.941	147.029	162.089			ERR051746_average_coverage_both.tab
120.727	119.39	138.861			ERR051748_average_coverage_both.tab
116.571	113.446	130.957			ERR051749_average_coverage_both.tab
119.851	116.469	133.932			ERR051751_average_coverage_both.tab
143.882	140.504	166.311			ERR051752_average_coverage_both.tab
126.135	126.202	145.981			ERR051756_average_coverage_both.tab
106.021	105.691	117.924			ERR051759_average_coverage_both.tab
116.817	112.946	136.753			ERR051760_average_coverage_both.tab
124.418	121.848	132.017			ERR051761_average_coverage_both.tab
95.4459	93.4078	110.157			ERR051762_average_coverage_both.tab
98.7445	94.4796	118.575			ERR051763_average_coverage_both.tab
104.121	94.6877	125.293			ERR051764_average_coverage_both.tab
103.352	186.321	122.598			ERR051765_average_coverage_both.tab
124.552	234.788	147.978			ERR051767_average_coverage_both.tab
243.796	460.631	290.229			ERR051768_average_coverage_both.tab
232.036	433.2	281.893			ERR051769_average_coverage_both.tab
223.577	439.669	266.807			ERR051770_average_coverage_both.tab
195.686	194.566	434.273			ERR051771_average_coverage_both.tab
204.828	402.302	230.862			ERR051772_average_coverage_both.tab
202.213	215.475	307.801			ERR051773_average_coverage_both.tab
216.369	192.383	263.391			ERR051775_average_coverage_both.tab
191.756	208.429	246.365			ERR051776_average_coverage_both.tab
201.787	204.786	290.908			ERR051777_average_coverage_both.tab
235.097	233.867	283.964			ERR051779_average_coverage_both.tab
219.829	215.457	277.607			ERR051780_average_coverage_both.tab
197.742	207.092	239.831			ERR051781_average_coverage_both.tab
192.077	189.76	232.005			ERR051783_average_coverage_both.tab
224.238	223.514	269.93			ERR051784_average_coverage_both.tab
192.036	184.494	242.524			ERR051785_average_coverage_both.tab
207.371	381.885	263.976			ERR051786_average_coverage_both.tab
220.075	234.587	245.258			ERR051787_average_coverage_both.tab
187.181	182.746	221.407			ERR051788_average_coverage_both.tab
221.45	213.736	284.665			ERR051789_average_coverage_both.tab
229.26	236.44	256.343			ERR051790_average_coverage_both.tab
286.007	287.914	306.386			ERR10149430_average_coverage_both.tab
214.692	212.319	221.073			ERR10149434_average_coverage_both.tab
92.7044	82.6374	103.614			ERR11219415_average_coverage_both.tab
122.582	125.581	137.717			ERR11672900_average_coverage_both.tab
89.1853	86.8956	109.018			ERR11672902_average_coverage_both.tab
108.021	109.304	127.874			ERR11672923_average_coverage_both.tab
106.183	105.465	121.836			ERR11679343_average_coverage_both.tab
60.4611	44.6734	122.119			ERR117593_average_coverage_both.tab
57.8351	40.8616	100.304			ERR117609_average_coverage_both.tab
66.2969	125.206	61.7611			ERR11850017_average_coverage_both.tab
72.6127	135.508	72.7117			ERR11850018_average_coverage_both.tab
60.5484	117.92	58.7945			ERR11850019_average_coverage_both.tab
71.6463	130.206	68.4141			ERR11850020_average_coverage_both.tab
74.8695	136.07	69.3282			ERR11850021_average_coverage_both.tab
61.6935	115.04	60.1118			ERR11850022_average_coverage_both.tab
64.3158	122.778	64.2111			ERR11850023_average_coverage_both.tab
72.3845	140.789	73.2387			ERR11850024_average_coverage_both.tab
78.5775	143.091	74.8438			ERR11850025_average_coverage_both.tab
75.2426	141.163	74.2016			ERR11850026_average_coverage_both.tab
69.1178	129.47	63.9367			ERR11850027_average_coverage_both.tab
64.0375	118.16	61.1063			ERR11850028_average_coverage_both.tab
77.2797	144.125	77.2137			ERR11850029_average_coverage_both.tab
71.9309	135.615	70.7045			ERR11850030_average_coverage_both.tab
69.9756	131.997	70.5999			ERR11850031_average_coverage_both.tab
72.2373	133.775	73.302			ERR11850032_average_coverage_both.tab
69.7104	131.959	68.3567			ERR11850033_average_coverage_both.tab
71.6229	130.719	66.9746			ERR11850034_average_coverage_both.tab
69.6011	127.361	63.7375			ERR11850035_average_coverage_both.tab
60.7701	115.453	58.3975			ERR11850036_average_coverage_both.tab
70.5249	132.311	67.7444			ERR11850037_average_coverage_both.tab
48.4108	93.4051	47.116			ERR11850038_average_coverage_both.tab
72.3337	134.401	71.805			ERR11850039_average_coverage_both.tab
77.4072	145.988	77.8338			ERR11850040_average_coverage_both.tab
69.8716	132.96	66.3484			ERR11850041_average_coverage_both.tab
67.8293	126.376	65.6733			ERR11850042_average_coverage_both.tab
64.4468	122.571	60.3823			ERR11850043_average_coverage_both.tab
76.1855	142.9	69.2023			ERR11850044_average_coverage_both.tab
74.2091	138.515	74.1734			ERR11850045_average_coverage_both.tab
73.1161	139.721	74.043			ERR11850046_average_coverage_both.tab
77.926	148.067	77.1545			ERR11850047_average_coverage_both.tab
70.0175	133.883	68.3793			ERR11850048_average_coverage_both.tab
76.9925	143.402	77.2979			ERR11850049_average_coverage_both.tab
69.5176	132.863	71.5572			ERR11850050_average_coverage_both.tab
70.7955	131.608	73.3386			ERR11850051_average_coverage_both.tab
71.6576	133.954	72.6582			ERR11850052_average_coverage_both.tab
74.6618	138.919	75.5189			ERR11850053_average_coverage_both.tab
76.2225	140.71	76.5583			ERR11850054_average_coverage_both.tab
84.9951	163.492	88.1287			ERR11850055_average_coverage_both.tab
82.8276	158.38	83.5853			ERR11850056_average_coverage_both.tab
69.3269	126.302	67.5366			ERR11850057_average_coverage_both.tab
66.6715	122.047	69.8864			ERR11850058_average_coverage_both.tab
71.054	136.074	72.8242			ERR11850059_average_coverage_both.tab
77.538	152.725	77.2045			ERR11850060_average_coverage_both.tab
75.0753	144.995	75.1611			ERR11850061_average_coverage_both.tab
77.0163	156.575	78.6635			ERR11850062_average_coverage_both.tab
64.7886	123.497	64.4656			ERR11850063_average_coverage_both.tab
79.6571	154.37	80.4218			ERR11850064_average_coverage_both.tab
76.707	146.438	74.1155			ERR11850065_average_coverage_both.tab
74.3616	139.882	73.411			ERR11850066_average_coverage_both.tab
80.3142	150.91	79.3469			ERR11850067_average_coverage_both.tab
75.2733	146.513	79.9742			ERR11850068_average_coverage_both.tab
82.2992	155.89	86.5572			ERR11850069_average_coverage_both.tab
83.5041	158.885	82.9692			ERR11850070_average_coverage_both.tab
79.584	75.5466	81.4072			ERR11850071_average_coverage_both.tab
77.2476	149.042	77.5843			ERR11850072_average_coverage_both.tab
79.7705	149.536	79.6786			ERR11850073_average_coverage_both.tab
73.1699	134.986	76.2088			ERR11850074_average_coverage_both.tab
81.3871	146.021	81.3455			ERR11850075_average_coverage_both.tab
82.0682	153.957	79.4556			ERR11850076_average_coverage_both.tab
72.7288	133.87	70.0398			ERR11850077_average_coverage_both.tab
73.6018	140.969	72.6102			ERR11850078_average_coverage_both.tab
71.0829	133.332	71.2132			ERR11850079_average_coverage_both.tab
77.4006	145.236	77.1027			ERR11850080_average_coverage_both.tab
74.3516	NA	70.9099			ERR11850081_average_coverage_both.tab
83.0594	149.428	83.8399			ERR11850082_average_coverage_both.tab
72.8781	140.181	75.5233			ERR11850083_average_coverage_both.tab
80.1621	153.789	83.1302			ERR11850084_average_coverage_both.tab
67.1806	124.098	66.6047			ERR11850085_average_coverage_both.tab
72.0441	135.125	72.1971			ERR11850086_average_coverage_both.tab
69.4173	131.626	68.1722			ERR11850087_average_coverage_both.tab
68.9812	127.351	63.2503			ERR11850088_average_coverage_both.tab
75.8309	146.817	75.6943			ERR11850089_average_coverage_both.tab
72.1417	129.017	69.5829			ERR11850090_average_coverage_both.tab
73.408	139.81	72.3174			ERR11850091_average_coverage_both.tab
67.8916	125.231	67.3626			ERR11850092_average_coverage_both.tab
65.4674	NA	63.5554			ERR11850093_average_coverage_both.tab
67.7969	127.917	68.1331			ERR11850094_average_coverage_both.tab
76.5896	141.288	74.4643			ERR11850095_average_coverage_both.tab
86.7216	163.999	87.612			ERR11850096_average_coverage_both.tab
65.6675	123.259	66.3967			ERR11850097_average_coverage_both.tab
74.6802	134.679	68.6442			ERR11850098_average_coverage_both.tab
61.21	111.877	56.9373			ERR11850099_average_coverage_both.tab
66.4759	120.138	61.3831			ERR11850100_average_coverage_both.tab
79.8749	147.381	78.2037			ERR11850101_average_coverage_both.tab
79.9109	148.572	75.4935			ERR11850102_average_coverage_both.tab
80.3627	142.31	64.0949			ERR11850103_average_coverage_both.tab
76.5117	142.753	73.2102			ERR11850104_average_coverage_both.tab
76.6772	141.719	75.7902			ERR11850105_average_coverage_both.tab
77.8308	145.515	75.2147			ERR11850106_average_coverage_both.tab
70.891	130.45	63.6336			ERR11850107_average_coverage_both.tab
79.2639	142.169	68.9579			ERR11850108_average_coverage_both.tab
64.1185	119.341	60.4554			ERR11850109_average_coverage_both.tab
81.7733	153.811	76.0065			ERR11850110_average_coverage_both.tab
80.1763	142.315	75.1438			ERR11850111_average_coverage_both.tab
79.751	148.619	75.0489			ERR11850112_average_coverage_both.tab
75.659	132.103	68.7493			ERR11850113_average_coverage_both.tab
70.4394	112.651	60.4361			ERR11850114_average_coverage_both.tab
74.8219	133.965	69.8248			ERR11850115_average_coverage_both.tab
77.6078	142.172	70.7579			ERR11850116_average_coverage_both.tab
74.7169	139.744	72.9169			ERR11850117_average_coverage_both.tab
87.6001	158.924	84.4091			ERR11850118_average_coverage_both.tab
80.1572	148.979	77.5064			ERR11850119_average_coverage_both.tab
81.9325	147.832	78.4427			ERR11850120_average_coverage_both.tab
81.8533	153.035	77.1484			ERR11850121_average_coverage_both.tab
85.6997	156.771	80.6503			ERR11850122_average_coverage_both.tab
84.0161	150.836	80.6657			ERR11850123_average_coverage_both.tab
79.0744	146.421	76.6247			ERR11850124_average_coverage_both.tab
79.0064	137.551	70.1046			ERR11850125_average_coverage_both.tab
81.8176	151.376	74.251			ERR11850126_average_coverage_both.tab
79.337	131.099	64.7615			ERR11850127_average_coverage_both.tab
86.0746	156.253	83.9653			ERR11850128_average_coverage_both.tab
83.5561	143.94	69.7828			ERR11850129_average_coverage_both.tab
84.2414	150.492	73.4418			ERR11850130_average_coverage_both.tab
88.3571	157.499	78.4597			ERR11850131_average_coverage_both.tab
82.0566	145.656	71.5238			ERR11850132_average_coverage_both.tab
83.8639	148.39	79.709			ERR11850133_average_coverage_both.tab
85.6201	157.483	79.4035			ERR11850134_average_coverage_both.tab
75.2353	139.011	71.1264			ERR11850135_average_coverage_both.tab
73.8558	130.3	67.7167			ERR11850136_average_coverage_both.tab
82.2579	148.794	82.1428			ERR11850137_average_coverage_both.tab
81.5734	145.622	75.657			ERR11850138_average_coverage_both.tab
75.3842	139.036	76.1313			ERR11850139_average_coverage_both.tab
82.1566	147.536	75.581			ERR11850140_average_coverage_both.tab
75.2583	73.8275	77.1029			ERR11850141_average_coverage_both.tab
88.6299	159.786	78.7339			ERR11850142_average_coverage_both.tab
85.9308	147.934	70.967			ERR11850143_average_coverage_both.tab
75.2064	134.975	70.9599			ERR11850144_average_coverage_both.tab
74.5339	129.109	69.5073			ERR11850145_average_coverage_both.tab
76.5299	139.307	74.9559			ERR11850146_average_coverage_both.tab
66.0817	123.843	60.5106			ERR11850147_average_coverage_both.tab
82.1143	75.6036	77.9241			ERR11850148_average_coverage_both.tab
64.0025	61.3032	64.2867			ERR11850149_average_coverage_both.tab
69.6699	129.517	67.1168			ERR11850150_average_coverage_both.tab
66.8095	60.9298	65.3915			ERR11850151_average_coverage_both.tab
62.6204	61.1836	63.6452			ERR11850152_average_coverage_both.tab
73.5193	135.992	70.2165			ERR11850153_average_coverage_both.tab
68.1408	126.109	64.3417			ERR11850154_average_coverage_both.tab
83.81	157.976	76.8617			ERR11850156_average_coverage_both.tab
72.7451	135.682	71.6744			ERR11850157_average_coverage_both.tab
68.9732	127.359	71.0352			ERR11850158_average_coverage_both.tab
65.7065	121.704	64.8411			ERR11850159_average_coverage_both.tab
72.5686	69.1377	68.6617			ERR11850160_average_coverage_both.tab
60.1195	115.457	57.0093			ERR11850162_average_coverage_both.tab
69.987	131.907	64.8896			ERR11850163_average_coverage_both.tab
75.1052	142.51	74.2178			ERR11850164_average_coverage_both.tab
76.2653	70.3394	74.2054			ERR11850165_average_coverage_both.tab
66.7499	124.072	64.1045			ERR11850166_average_coverage_both.tab
67.8994	63.2322	67.0543			ERR11850167_average_coverage_both.tab
60.4056	57.3362	57.9501			ERR11850168_average_coverage_both.tab
62.7332	114.244	59.8248			ERR11850169_average_coverage_both.tab
67.8015	60.0596	64.6842			ERR11850170_average_coverage_both.tab
71.3451	129.217	64.6935			ERR11850171_average_coverage_both.tab
82.4015	151.821	78.9486			ERR11850172_average_coverage_both.tab
76.7642	NA	75.094			ERR11850173_average_coverage_both.tab
71.9647	136.415	69.5887			ERR11850174_average_coverage_both.tab
81.8244	153.047	79.8087			ERR11850175_average_coverage_both.tab
71.3564	134.197	68.7473			ERR11850176_average_coverage_both.tab
60.0092	110.988	59.188			ERR11850177_average_coverage_both.tab
74.2794	134.995	72.83			ERR11850178_average_coverage_both.tab
71.2967	61.743	66.4303			ERR11850179_average_coverage_both.tab
63.5427	112.267	59.0807			ERR11850180_average_coverage_both.tab
72.7573	132.827	66.6564			ERR11850181_average_coverage_both.tab
76.1101	142.126	71.346			ERR11850182_average_coverage_both.tab
75.223	138.626	73.0701			ERR11850183_average_coverage_both.tab
71.1729	131.564	65.0309			ERR11850184_average_coverage_both.tab
87.9559	96.6027	98.0579			ERR11850185_average_coverage_both.tab
82.5363	151.572	79.6576			ERR11850186_average_coverage_both.tab
84.636	169.074	89.4425			ERR11850187_average_coverage_both.tab
67.802	126.354	65.0656			ERR11850188_average_coverage_both.tab
79.9026	153.948	79.8036			ERR11850189_average_coverage_both.tab
73.0318	138.274	71.5266			ERR11850190_average_coverage_both.tab
78.5816	72.6889	72.2517			ERR11850191_average_coverage_both.tab
87.2434	169.956	79.7576			ERR11850192_average_coverage_both.tab
72.9438	134.198	68.3491			ERR11850193_average_coverage_both.tab
72.2897	70.3535	73.9636			ERR11850194_average_coverage_both.tab
70.6184	64.1944	66.4226			ERR11850195_average_coverage_both.tab
77.8728	144.291	73.8273			ERR11850196_average_coverage_both.tab
68.7209	65.089	66.2061			ERR11850197_average_coverage_both.tab
65.7198	119.094	63.7552			ERR11850198_average_coverage_both.tab
49.5799	91.5676	47.7131			ERR11850199_average_coverage_both.tab
50.4293	89.2277	42.5562			ERR11850200_average_coverage_both.tab
57.3674	98.1379	51.7266			ERR11850201_average_coverage_both.tab
67.3436	127.098	62.2869			ERR11850202_average_coverage_both.tab
65.6754	121.725	66.6019			ERR11850203_average_coverage_both.tab
72.5431	134.937	69.2368			ERR11850204_average_coverage_both.tab
63.8718	120.737	59.4991			ERR11850205_average_coverage_both.tab
71.5282	69.7663	70.8426			ERR11850206_average_coverage_both.tab
77.4695	72.6908	77.8653			ERR11850207_average_coverage_both.tab
74.4676	73.0623	78.892			ERR11850208_average_coverage_both.tab
88.8325	84.7918	88.3996			ERR11850209_average_coverage_both.tab
80.1884	76.802	82.4656			ERR11850210_average_coverage_both.tab
75.5894	71.8967	77.6935			ERR11850211_average_coverage_both.tab
70.0458	65.4724	68.776			ERR11850212_average_coverage_both.tab
69.5281	66.587	68.2834			ERR11850213_average_coverage_both.tab
75.3244	68.4987	75.0126			ERR11850214_average_coverage_both.tab
77.4839	71.7209	78.7251			ERR11850215_average_coverage_both.tab
79.8982	76.6344	82.8953			ERR11850216_average_coverage_both.tab
80.1416	76.3977	81.3486			ERR11850217_average_coverage_both.tab
67.299	64.0658	68.9262			ERR11850218_average_coverage_both.tab
77.8191	71.3409	80.89			ERR11850219_average_coverage_both.tab
74.8254	71.7541	79.61			ERR11850220_average_coverage_both.tab
71.5463	67.3041	72.4352			ERR11850221_average_coverage_both.tab
88.4527	82.5011	89.7418			ERR11850222_average_coverage_both.tab
84.6144	83.0965	84.5137			ERR11850223_average_coverage_both.tab
76.3908	69.6879	78.2127			ERR11850224_average_coverage_both.tab
82.9423	79.1195	86.1777			ERR11850225_average_coverage_both.tab
81.5253	75.3857	82.3586			ERR11850226_average_coverage_both.tab
74.2453	71.6788	74.9033			ERR11850227_average_coverage_both.tab
82.5886	77.2862	82.5008			ERR11850228_average_coverage_both.tab
74.3463	74.2122	75.8838			ERR11850229_average_coverage_both.tab
86.4701	80.4615	85.3994			ERR11850230_average_coverage_both.tab
79.9044	74.1283	80.3147			ERR11850231_average_coverage_both.tab
86.3146	78.9953	86.994			ERR11850232_average_coverage_both.tab
85.801	82.9936	83.502			ERR11850233_average_coverage_both.tab
66.7728	63.8654	65.6843			ERR11850234_average_coverage_both.tab
80.8899	76.1456	79.7059			ERR11850235_average_coverage_both.tab
76.2895	71.4753	75.5327			ERR11850236_average_coverage_both.tab
71.941	68.2595	69.6536			ERR11850237_average_coverage_both.tab
81.164	76.7926	80.5363			ERR11850238_average_coverage_both.tab
82.4534	79.2957	83.0726			ERR11850239_average_coverage_both.tab
76.0691	64.9839	78.743			ERR11876336_average_coverage_both.tab
51.9118	56.5636	103.304			ERR11876338_average_coverage_both.tab
52.1071	60.8124	95.0891			ERR11876341_average_coverage_both.tab
366.787	330.113	489.739			ERR12087774_average_coverage_both.tab
370.544	333.196	500.057			ERR12148432_average_coverage_both.tab
85.7029	88.3224	99.6002			ERR12207941_average_coverage_both.tab
107.232	103.794	126.129			ERR12207943_average_coverage_both.tab
97.7816	106.786	138.029			ERR12207947_average_coverage_both.tab
87.0319	85.2375	97.4133			ERR12207950_average_coverage_both.tab
89.3414	92.2213	97.8871			ERR12207951_average_coverage_both.tab
90.2191	91.5806	93.3778			ERR12207952_average_coverage_both.tab
124.048	108.45	163.778			ERR12264642_average_coverage_both.tab
135.611	127.366	167.183			ERR12264643_average_coverage_both.tab
138.25	133.761	164.133			ERR12264644_average_coverage_both.tab
436.823	393.313	576.827			ERR12342113_average_coverage_both.tab
131.396	128.606	144.828			ERR12448414_average_coverage_both.tab
137.851	134.699	151.865			ERR12448415_average_coverage_both.tab
143.179	143.208	159.791			ERR12448419_average_coverage_both.tab
147.299	138.312	166.004			ERR12448420_average_coverage_both.tab
77.8243	79.2767	105.243			ERR1485207_average_coverage_both.tab
75.8308	74.7226	108.088			ERR1485209_average_coverage_both.tab
105.317	112.542	172.54			ERR1485211_average_coverage_both.tab
78.0189	82.4894	186.599			ERR1485213_average_coverage_both.tab
89.2127	88.6077	130.078			ERR1485217_average_coverage_both.tab
99.9562	102.724	145.375			ERR1485219_average_coverage_both.tab
119.666	130.352	463.922			ERR163240_average_coverage_both.tab
113.956	101.81	198.948			ERR163242_average_coverage_both.tab
113.528	125.789	266.602			ERR163243_average_coverage_both.tab
114.005	119.847	258.841			ERR163244_average_coverage_both.tab
108.363	115.499	134.056			ERR163247_average_coverage_both.tab
116.305	131.234	159.537			ERR163248_average_coverage_both.tab
102.862	203.896	138.727			ERR163250_average_coverage_both.tab
134.616	148.575	192.634			ERR163271_average_coverage_both.tab
145.798	145.727	322.342			ERR1877642_average_coverage_both.tab
248.576	250.3	291.055			ERR1877643_average_coverage_both.tab
99.3136	101.937	110.648			ERR1877649_average_coverage_both.tab
184.413	188.426	220.953			ERR1877938_average_coverage_both.tab
85.6379	90.3703	98.9992			ERR1878095_average_coverage_both.tab
210.452	211.222	259.839			ERR1878553_average_coverage_both.tab
111.907	112.247	190.045			ERR1878560_average_coverage_both.tab
80.6043	81.0375	102.786			ERR1878604_average_coverage_both.tab
125.956	124.122	155.216			ERR1878615_average_coverage_both.tab
130.68	130.297	155.028			ERR1878616_average_coverage_both.tab
71.9706	70.0756	105.614			ERR1879387_average_coverage_both.tab
102.131	205.053	440.238			ERR1879392_average_coverage_both.tab
127.102	262.395	183.56			ERR1879393_average_coverage_both.tab
92.0112	89.3023	108.32			ERR1879429_average_coverage_both.tab
70.2699	147.535	162.182			ERR1879430_average_coverage_both.tab
82.2877	84.817	102.555			ERR1879431_average_coverage_both.tab
26.7428	25.6729	31.0681			ERR1879432_average_coverage_both.tab
161.703	493.247	207.232			ERR1879536_average_coverage_both.tab
477.795	956.758	571.991			ERR1879545_average_coverage_both.tab
198.71	201.605	241.754			ERR1879549_average_coverage_both.tab
105.847	108.444	120.856			ERR1879553_average_coverage_both.tab
211.926	212.219	244.886			ERR1879570_average_coverage_both.tab
177.985	186.798	210.843			ERR1879574_average_coverage_both.tab
266.17	272.477	340.251			ERR1879575_average_coverage_both.tab
230.552	249.414	284.354			ERR1879597_average_coverage_both.tab
123.178	131.437	156.933			ERR1879600_average_coverage_both.tab
209.943	215.53	243.345			ERR1879649_average_coverage_both.tab
72.6261	64.2887	65.7127			ERR1880762_average_coverage_both.tab
92.5956	81.0309	84.215			ERR1880765_average_coverage_both.tab
91.0793	89.7514	120.536			ERR1880774_average_coverage_both.tab
122.817	123.249	275.234			ERR1880801_average_coverage_both.tab
77.977	73.0276	179.777			ERR1880809_average_coverage_both.tab
236.914	248.843	807.132			ERR1880821_average_coverage_both.tab
322.236	341.016	394.937			ERR1880827_average_coverage_both.tab
314.885	304.415	1050.08			ERR1880828_average_coverage_both.tab
92.0762	94.0971	109.519			ERR1880837_average_coverage_both.tab
116.846	108.281	142.459			ERR1880838_average_coverage_both.tab
71.5983	68.5073	153.317			ERR1880839_average_coverage_both.tab
51.4779	51.7656	115.622			ERR1880842_average_coverage_both.tab
100.235	97.8782	271.792			ERR1880844_average_coverage_both.tab
64.2628	76.0963	87.9484			ERR2008341_average_coverage_both.tab
43.3105	52.6291	58.7224			ERR2008342_average_coverage_both.tab
299.103	292.926	324.628			ERR2008352_average_coverage_both.tab
73.076	67.4013	76.5003			ERR2008360_average_coverage_both.tab
97.537	110.087	118.057			ERR2008391_average_coverage_both.tab
138.976	146.258	153.327			ERR2008392_average_coverage_both.tab
143.03	151.837	163.224			ERR2008395_average_coverage_both.tab
76.8291	84.5228	171.565			ERR2008400_average_coverage_both.tab
154.742	167.95	323.322			ERR2008405_average_coverage_both.tab
87.2549	97.7474	108.49			ERR2008411_average_coverage_both.tab
145.361	165.949	174.304			ERR2008421_average_coverage_both.tab
21.1233	23.7028	25.1655			ERR2008425_average_coverage_both.tab
347.184	711.908	405.212			ERR2008748_average_coverage_both.tab
390.681	404.446	441.565			ERR2008750_average_coverage_both.tab
173.54	NA	191.094			ERR2008751_average_coverage_both.tab
320.126	635.326	365.475			ERR2008752_average_coverage_both.tab
29.2534	26.7474	65.5556			ERR2008759_average_coverage_both.tab
420.291	406.429	696.987			ERR2144735_average_coverage_both.tab
419.444	417.007	716.252			ERR2144781_average_coverage_both.tab
31.222	33.441	55.2329			ERR2265590_average_coverage_both.tab
59.9828	87.7593	84.4546			ERR2265649_average_coverage_both.tab
90.7317	93.6667	115.198			ERR2269808_average_coverage_both.tab
44.9269	46.519	56.8457			ERR2269923_average_coverage_both.tab
75.7238	79.9988	97.5464			ERR2269924_average_coverage_both.tab
129.633	134.478	154.817			ERR2269925_average_coverage_both.tab
235.709	241.088	300.664			ERR2269926_average_coverage_both.tab
31.1651	32.7044	38.2265			ERR2269927_average_coverage_both.tab
82.3661	83.3878	101.814			ERR2269928_average_coverage_both.tab
26.0505	27.6859	32.3052			ERR2269929_average_coverage_both.tab
115.363	120.066	147.704			ERR2269930_average_coverage_both.tab
81.7214	84.4877	102.741			ERR2269944_average_coverage_both.tab
145.879	149.164	190.454			ERR2269945_average_coverage_both.tab
134.587	139.82	179.657			ERR2269946_average_coverage_both.tab
67.6535	71.7184	81.8426			ERR2269947_average_coverage_both.tab
438.633	497.126	557.056			ERR2269948_average_coverage_both.tab
68.1645	71.4643	88.8833			ERR2269949_average_coverage_both.tab
37.889	38.7336	46.6728			ERR2269950_average_coverage_both.tab
62.6921	65.2987	84.4571			ERR2269951_average_coverage_both.tab
306.242	318.446	387.09			ERR2269952_average_coverage_both.tab
29.0634	30.3962	37.705			ERR2269953_average_coverage_both.tab
59.6697	60.2848	78.3383			ERR2270655_average_coverage_both.tab
238.144	244.44	312.305			ERR2270656_average_coverage_both.tab
125.567	133.141	160.84			ERR2270657_average_coverage_both.tab
39.465	40.6036	52.2436			ERR2270658_average_coverage_both.tab
335.603	343.904	433.997			ERR2270659_average_coverage_both.tab
283.04	292.649	356.745			ERR2270660_average_coverage_both.tab
37.2561	36.8898	49.4589			ERR2270661_average_coverage_both.tab
66.3887	69.7764	82.1902			ERR2270662_average_coverage_both.tab
34.608	36.4116	39.1353			ERR3039943_average_coverage_both.tab
29.6909	60.2011	37.1242			ERR3039944_average_coverage_both.tab
30.7659	47.9053	26.9292			ERR3039957_average_coverage_both.tab
70.7566	70.2132	66.4133			ERR3039966_average_coverage_both.tab
71.904	73.0427	71.7662			ERR3039967_average_coverage_both.tab
49.4134	49.6939	46.2237			ERR3039969_average_coverage_both.tab
151.516	122.408	167.594			ERR3269009_average_coverage_both.tab
119.964	84.3303	133.101			ERR3269021_average_coverage_both.tab
116.127	86.127	115.013			ERR3269022_average_coverage_both.tab
107.99	83.379	108.903			ERR3269025_average_coverage_both.tab
97.2857	76.8211	73.0337			ERR3269051_average_coverage_both.tab
130.932	115.899	126.795			ERR3269055_average_coverage_both.tab
184.884	147.75	156.372			ERR3269061_average_coverage_both.tab
136.078	56.0842	98.2832			ERR3269065_average_coverage_both.tab
69.7287	58.055	72.8629			ERR3980552_average_coverage_both.tab
70.6958	61.5263	81.8326			ERR3980553_average_coverage_both.tab
72.927	64.9582	85.6016			ERR3980555_average_coverage_both.tab
80.5149	72.2017	101.138			ERR3980556_average_coverage_both.tab
75.5765	70.7821	94.7725			ERR3980557_average_coverage_both.tab
62.4012	54.5322	73.1091			ERR3980560_average_coverage_both.tab
59.7791	43.372	35.9724			ERR4452308_average_coverage_both.tab
82.0402	62.9552	52.7744			ERR4452309_average_coverage_both.tab
82.0835	62.7699	48.1756			ERR4452311_average_coverage_both.tab
133.758	107.361	136.002			ERR4452313_average_coverage_both.tab
60.5779	61.7946	71.4203			ERR466833_average_coverage_both.tab
79.5425	79.8206	93.5002			ERR466840_average_coverage_both.tab
88.0076	92.3653	102.572			ERR466844_average_coverage_both.tab
66.4457	68.4465	150.714			ERR568406_average_coverage_both.tab
70.53	75.6403	173.829			ERR568407_average_coverage_both.tab
65.8408	69.7952	151.325			ERR568408_average_coverage_both.tab
119.779	126.699	245.334			ERR576951_average_coverage_both.tab
115.862	121.2	122.94			ERR576974_average_coverage_both.tab
114.049	129.242	144.446			ERR576975_average_coverage_both.tab
114.798	128.93	143.222			ERR576976_average_coverage_both.tab
117.518	242.24	121.156			ERR576977_average_coverage_both.tab
114.85	119.388	130.244			ERR576984_average_coverage_both.tab
117.557	NA	116.923			ERR576985_average_coverage_both.tab
116.054	120.594	182.621			ERR576986_average_coverage_both.tab
118.349	240.695	127.369			ERR579061_average_coverage_both.tab
115.447	315.462	132.219			ERR579068_average_coverage_both.tab
115.986	190.176	155.018			ERR579073_average_coverage_both.tab
114.342	115.571	117.797			ERR579076_average_coverage_both.tab
114.519	109.46	119.821			ERR579077_average_coverage_both.tab
114.533	331.587	222.539			ERR579078_average_coverage_both.tab
115.749	115.621	110.501			ERR579080_average_coverage_both.tab
120.334	353.196	122.465			ERR579081_average_coverage_both.tab
116.722	135.659	362.013			ERR579082_average_coverage_both.tab
114.704	NA	116.578			ERR579085_average_coverage_both.tab
115.664	116.91	109.765			ERR579086_average_coverage_both.tab
401.324	432.082	354.957			ERR579092_average_coverage_both.tab
396.584	381.642	380.102			ERR579093_average_coverage_both.tab
115.939	121.759	133.548			ERR579311_average_coverage_both.tab
117.437	211.394	266.853			ERR579313_average_coverage_both.tab
86.8513	264.316	99.8837			ERR976391_average_coverage_both.tab
108.478	103.316	150.765			ERR976395_average_coverage_both.tab
120.839	112.744	155.39			ERR976398_average_coverage_both.tab
94.2213	88.2034	118.199			ERR976399_average_coverage_both.tab
122.385	118.415	142.701			ERR976409_average_coverage_both.tab
111.876	108.499	123.375			ERR976410_average_coverage_both.tab
109.469	102.633	133.021			ERR976411_average_coverage_both.tab
114.622	109.551	141.103			ERR976463_average_coverage_both.tab
108.346	105.499	132.719			ERR976477_average_coverage_both.tab
109.777	103.027	139.14			ERR976482_average_coverage_both.tab
106.476	107.155	119.681			ERR976488_average_coverage_both.tab
110.143	107.499	124.415			ERR976489_average_coverage_both.tab
104.361	276.907	126.807			ERR976495_average_coverage_both.tab
99.811	95.3835	115.19			ERR976514_average_coverage_both.tab
112.658	104.632	133.994			ERR976515_average_coverage_both.tab
137.401	254.905	169.792			ERR976516_average_coverage_both.tab
100.94	96.9577	130.856			ERR976534_average_coverage_both.tab
102.355	98.0651	124.782			ERR976536_average_coverage_both.tab
99.7821	233.71	127.232			ERR976537_average_coverage_both.tab
116.029	118.609	128.339			ERR976545_average_coverage_both.tab
102.232	96.8783	127.634			ERR976547_average_coverage_both.tab
125.135	234.161	164.29			ERR976562_average_coverage_both.tab
104.819	102.856	133.963			ERR976565_average_coverage_both.tab
99.1197	96.8506	115.895			ERR976573_average_coverage_both.tab
93.853	90.7242	117.116			ERR976583_average_coverage_both.tab
113.111	109.742	142.122			ERR976584_average_coverage_both.tab
110.97	108.353	138.1			ERR976585_average_coverage_both.tab
101.081	96.5802	135.551			ERR976586_average_coverage_both.tab
126.742	125.152	155.8			ERR976587_average_coverage_both.tab
93.5221	345.57	217.612			ERR976598_average_coverage_both.tab
105.651	NA	125.121			ERR976599_average_coverage_both.tab
100.71	93.3637	119.851			ERR9808344_average_coverage_both.tab
116.006	91.0995	133.857			ERR9808348_average_coverage_both.tab
93.1171	86.2453	204.953			ERR9808351_average_coverage_both.tab
110.111	104.818	132.225			ERR998722_average_coverage_both.tab
357.362	327.636	365.342			SRR10350534_average_coverage_both.tab
256.341	229.728	161.026			SRR10518525_average_coverage_both.tab
168.33	162.11	213.011			SRR10531447_average_coverage_both.tab
122.686	123.456	151.403			SRR10531450_average_coverage_both.tab
341.146	378.933	612.937			SRR1199311_average_coverage_both.tab
210.019	131.008	107.591			SRR1201811_average_coverage_both.tab
158.945	97.7402	80.8026			SRR1201812_average_coverage_both.tab
262.088	226.436	256.255			SRR1201823_average_coverage_both.tab
130.245	135.342	140.346			SRR12123285_average_coverage_both.tab
217.888	230.163	256.856			SRR12123295_average_coverage_both.tab
159.571	164.342	181.152			SRR12123296_average_coverage_both.tab
233.748	251.569	274.022			SRR12123297_average_coverage_both.tab
223.773	240.397	255.93			SRR12123300_average_coverage_both.tab
254.64	268.809	288.776			SRR12123316_average_coverage_both.tab
321.932	356.609	387.082			SRR12123330_average_coverage_both.tab
241.402	260.091	286.719			SRR12123331_average_coverage_both.tab
124.918	131.36	146.319			SRR12123343_average_coverage_both.tab
110.683	161.269	71.8525			SRR12853259_average_coverage_both.tab
113.329	84.9938	74.9536			SRR12853260_average_coverage_both.tab
78.2789	135.595	61.8425			SRR14297460_average_coverage_both.tab
81.7399	142.096	100.794			SRR14297502_average_coverage_both.tab
54.3879	59.5955	120.196			SRR14297510_average_coverage_both.tab
76.2408	82.31	104.116			SRR14297569_average_coverage_both.tab
111.574	94.6895	80.5374			SRR14297592_average_coverage_both.tab
93.0366	83.888	75.2198			SRR14297593_average_coverage_both.tab
106.1	93.073	79.5794			SRR14297595_average_coverage_both.tab
80.6796	63.2796	48.5353			SRR14297596_average_coverage_both.tab
108.667	104.442	94.9079			SRR14297604_average_coverage_both.tab
67.4181	58.1786	50.0761			SRR14297607_average_coverage_both.tab
92.6121	82.7469	74.4269			SRR14297608_average_coverage_both.tab
115.882	93.1235	78.91			SRR14297609_average_coverage_both.tab
68.9206	52.4264	37.7144			SRR14297614_average_coverage_both.tab
125.222	108.264	96.41			SRR14297615_average_coverage_both.tab
79.225	65.8451	54.8911			SRR14297617_average_coverage_both.tab
69.5191	121.757	52.8331			SRR14297618_average_coverage_both.tab
102.874	94.9155	89.7897			SRR14297619_average_coverage_both.tab
65.125	57.9791	55.5502			SRR14297621_average_coverage_both.tab
63.1733	123.534	64.5686			SRR14297627_average_coverage_both.tab
112.197	211.111	116.754			SRR14297632_average_coverage_both.tab
99.0657	186.115	99.3577			SRR14297639_average_coverage_both.tab
65.4614	62.0423	66.0358			SRR14297657_average_coverage_both.tab
64.3577	61.7631	59.8832			SRR14297658_average_coverage_both.tab
117.592	195.872	78.2037			SRR14297660_average_coverage_both.tab
100.21	111.18	129.946			SRR14297681_average_coverage_both.tab
46.4484	55.7528	119.541			SRR15192518_average_coverage_both.tab
74.9287	78.6669	183.607			SRR15192519_average_coverage_both.tab
72.6853	69.3764	127.679			SRR15192527_average_coverage_both.tab
225.326	521.38	310.601			SRR17283078_average_coverage_both.tab
417.223	371.997	407.015			SRR18165798_average_coverage_both.tab
59.6865	61.9339	55.0398			SRR18366058_average_coverage_both.tab
64.3835	73.281	94.1909			SRR18731095_average_coverage_both.tab
105.412	116.376	135.894			SRR18731101_average_coverage_both.tab
81.5488	85.1595	89.5175			SRR19164910_average_coverage_both.tab
52.1899	51.9352	51.1002			SRR19164915_average_coverage_both.tab
125.78	131.528	153.055			SRR21074466_average_coverage_both.tab
83.0311	66.6709	56.2612			SRR21074467_average_coverage_both.tab
52.4459	52.8259	59.1184			SRR22265439_average_coverage_both.tab
51.3613	58.3451	66.9682			SRR22265444_average_coverage_both.tab
63.8893	58.5803	65.9595			SRR22265465_average_coverage_both.tab
1711.07	1728.65	1831.22			SRR22351616_average_coverage_both.tab
99.3631	73.3918	79.2229			SRR227303_average_coverage_both.tab
168.893	162.219	228.505			SRR227311_average_coverage_both.tab
72.3961	48.0599	53.3432			SRR227312_average_coverage_both.tab
110.507	101.594	140.17			SRR227324_average_coverage_both.tab
102.104	93.6894	137.644			SRR227335_average_coverage_both.tab
67.2184	63.4654	69.0529			SRR22936402_average_coverage_both.tab
88.8852	91.2769	89.9838			SRR22936403_average_coverage_both.tab
66.0531	64.2305	65.9114			SRR22936404_average_coverage_both.tab
62.4702	58.4046	70.0876			SRR23509864_average_coverage_both.tab
59.783	58.0825	67.8709			SRR23509889_average_coverage_both.tab
100.305	90.2086	80.0076			SRR23509895_average_coverage_both.tab
84.5394	77.5354	89.8281			SRR23510637_average_coverage_both.tab
65.6711	54.1813	50.4041			SRR23510652_average_coverage_both.tab
84.8818	78.8156	92.479			SRR23510654_average_coverage_both.tab
51.556	46.5946	103.038			SRR23703406_average_coverage_both.tab
193.757	189.573	198.904			SRR23863572_average_coverage_both.tab
209.791	168.666	193.96			SRR24475521_average_coverage_both.tab
193.1	139.226	178.494			SRR25430883_average_coverage_both.tab
177.131	134.689	157.109			SRR25431052_average_coverage_both.tab
90.9583	72.4779	90.0272			SRR26217627_average_coverage_both.tab
153.688	30.0025	45.7913			SRR26217641_average_coverage_both.tab
40.8853	39.4582	35.3037			SRR2738124_average_coverage_both.tab
27.1525	46.3297	22.8722			SRR2738135_average_coverage_both.tab
98.3807	NA	154.834			SRR3020417_average_coverage_both.tab
114.194	NA	120.154			SRR3020419_average_coverage_both.tab
96.0204	85.6231	85.6186			SRR3020452_average_coverage_both.tab
99.7321	83.0134	64.8632			SRR3020462_average_coverage_both.tab
118.478	125.284	125.965			SRR3020466_average_coverage_both.tab
118.437	118.822	111.364			SRR3020468_average_coverage_both.tab
118.461	113.98	111.78			SRR3020473_average_coverage_both.tab
48.0338	NA	65.1065			SRR3020500_average_coverage_both.tab
55.0309	50.7931	43.7359			SRR3020502_average_coverage_both.tab
46.4486	39.504	36.2451			SRR3020535_average_coverage_both.tab
47.8694	42.3222	40.8945			SRR3020545_average_coverage_both.tab
57.464	53.9574	49.987			SRR3020549_average_coverage_both.tab
55.0751	47.2592	45.8657			SRR3020551_average_coverage_both.tab
54.9912	47.7753	43.0947			SRR3020556_average_coverage_both.tab
95.5965	90.5465	109.546			SRR308665_average_coverage_both.tab
95.2912	90.8468	112.444			SRR308690_average_coverage_both.tab
118.471	116.609	142.525			SRR308691_average_coverage_both.tab
90.4171	93.2869	114.801			SRR308692_average_coverage_both.tab
92.1011	85.1965	105.547			SRR308693_average_coverage_both.tab
113.796	106.797	120.405			SRR308703_average_coverage_both.tab
90.9174	89.5087	102.643			SRR308704_average_coverage_both.tab
117.055	109.056	125.487			SRR308705_average_coverage_both.tab
84.7095	76.8498	92.6161			SRR308706_average_coverage_both.tab
106.492	98.3265	109.15			SRR308707_average_coverage_both.tab
75.3645	67.5156	80.6487			SRR308708_average_coverage_both.tab
87.3887	79.1476	96.435			SRR308709_average_coverage_both.tab
101.776	101.538	124.533			SRR308713_average_coverage_both.tab
91.9451	88.6081	109.153			SRR308715_average_coverage_both.tab
134.891	138.917	178.649			SRR308716_average_coverage_both.tab
135.906	130.228	159.922			SRR308717_average_coverage_both.tab
88.711	84.1723	104.621			SRR308720_average_coverage_both.tab
101.136	94.7393	114.433			SRR308721_average_coverage_both.tab
111.05	101.897	118.506			SRR308722_average_coverage_both.tab
103.136	104.513	123.423			SRR308723_average_coverage_both.tab
95.4412	89.6537	105.86			SRR308724_average_coverage_both.tab
111.414	97.1613	113.529			SRR308725_average_coverage_both.tab
162.913	154.741	184.91			SRR308726_average_coverage_both.tab
99.2089	88.1304	94.5039			SRR308727_average_coverage_both.tab
131.469	116.655	166.567			SRR350623_average_coverage_both.tab
72.631	43.4926	61.0238			SRR4432994_average_coverage_both.tab
322.455	259.761	230.853			SRR491124_average_coverage_both.tab
467.29	390.712	418.298			SRR491153_average_coverage_both.tab
519.543	414.648	430.796			SRR491158_average_coverage_both.tab
456.395	384.474	362.116			SRR491169_average_coverage_both.tab
530.08	432.977	423.291			SRR491170_average_coverage_both.tab
443.433	364.16	373.309			SRR491171_average_coverage_both.tab
177.05	142.296	144.34			SRR491175_average_coverage_both.tab
257.668	211.436	216.315			SRR491176_average_coverage_both.tab
259.535	198.457	202.226			SRR491177_average_coverage_both.tab
215.25	181.484	167.559			SRR491178_average_coverage_both.tab
389.746	319.76	365.654			SRR495447_average_coverage_both.tab
270.632	238.553	238.902			SRR495764_average_coverage_both.tab
85.9818	NA	100.36			SRR5198911_average_coverage_both.tab
100.086	NA	103.539			SRR5198913_average_coverage_both.tab
178.855	158.21	141.666			SRR6027806_average_coverage_both.tab
185.224	203.975	209.457			SRR6027824_average_coverage_both.tab
174.631	153.178	162.593			SRR6027846_average_coverage_both.tab
104.285	94.8699	85.5442			SRR6027849_average_coverage_both.tab
82.8702	78.1626	70.8382			SRR6027852_average_coverage_both.tab
549.266	575.865	1158.78			SRR6871245_average_coverage_both.tab
474.518	495.018	497.852			SRR6871247_average_coverage_both.tab
638.488	669.628	681.053			SRR6871249_average_coverage_both.tab
554.142	578.787	607.112			SRR6871250_average_coverage_both.tab
349.312	368.878	761.841			SRR6871251_average_coverage_both.tab
1123.74	1867.53	2741.93			SRR6950904_average_coverage_both.tab
868.03	972.816	4306.19			SRR6950905_average_coverage_both.tab
68.7508	69.0991	74.1177			SRR7791595_average_coverage_both.tab
52.2505	56.0628	63.5226			SRR7791596_average_coverage_both.tab
62.3312	64.7114	70.9041			SRR7791597_average_coverage_both.tab
87.618	88.6126	101.804			SRR7791598_average_coverage_both.tab
54.5312	56.5552	67.3209			SRR7791599_average_coverage_both.tab
90.1211	88.3179	120.951			SRR7791600_average_coverage_both.tab
65.0283	64.5876	76.2618			SRR7791602_average_coverage_both.tab
62.0567	61.8777	78.5082			SRR7791603_average_coverage_both.tab
82.8286	86.2825	99.4571			SRR7791606_average_coverage_both.tab
69.1157	69.9602	82.774			SRR7791607_average_coverage_both.tab
62.9182	64.7838	76.1078			SRR7791608_average_coverage_both.tab
64.701	61.2056	75.2507			SRR7791610_average_coverage_both.tab
61.066	57.9155	77.4499			SRR7791617_average_coverage_both.tab
54.409	53.1522	62.1514			SRR7791618_average_coverage_both.tab
70.5394	73.4729	86.8563			SRR7791619_average_coverage_both.tab
138.025	140.131	152.239			SRR7791621_average_coverage_both.tab
72.0729	70.9515	86.4002			SRR7791622_average_coverage_both.tab
69.3221	70.4621	80.9006			SRR7791626_average_coverage_both.tab
76.3566	72.0222	93.4818			SRR7791628_average_coverage_both.tab
58.9997	61.072	68.219			SRR7791629_average_coverage_both.tab
65.1834	69.8165	76.0133			SRR7791632_average_coverage_both.tab
91.2133	91.6658	102.547			SRR7791633_average_coverage_both.tab
88.5748	89.2527	96.567			SRR7791634_average_coverage_both.tab
60.9565	59.8875	72.5196			SRR7791641_average_coverage_both.tab
96.5337	95.8642	98.1711			SRR8364300_average_coverage_both.tab
107.018	104.137	121.087			SRR8364305_average_coverage_both.tab
86.6634	103.46	127.324			SRR8364352_average_coverage_both.tab
104.439	101.819	124.964			SRR8364381_average_coverage_both.tab
207.153	217.623	235.461			SRR8364428_average_coverage_both.tab
109.908	113.415	170.294			SRR8364433_average_coverage_both.tab
89.3627	93.3497	135.199			SRR8364435_average_coverage_both.tab
58.9544	62.0321	67.5285			SRR8668513_average_coverage_both.tab
56.2017	52.9856	60.3872			SRR8668514_average_coverage_both.tab
31.8345	34.418	40.2871			SRR8668518_average_coverage_both.tab
32.6779	32.6331	39.6943			SRR8668519_average_coverage_both.tab
58.2987	58.307	72.2973			SRR8668525_average_coverage_both.tab
61.1167	59.9166	71.9721			SRR8668526_average_coverage_both.tab
62.3489	57.6166	66.2907			SRR8668527_average_coverage_both.tab
392.022	373.835	633.688			SRR8755238_average_coverage_both.tab
