# Supplementary material for: Prevalent chromosome fusion in Vibrio cholerae O1
Source: Nat Commun. 2025 Jul 1;16:5830. doi: 10.1038/s41467-025-60699-0 (PMC12219848; doi:10.1038/s41467-025-60699-0)
Supplement: Supplementary file 8 — Source Data [file 41467_2025_60699_MOESM8_ESM.zip › source_data/Supplement/S7/S7a/bracken_public_long_reads_added_b.tab]

Vibrio cholerae	666	S	2	0	2	1.00000	ERR10144421.bracken
Vibrio cholerae	666	S	2	0	2	1.00000	ERR10144453.bracken
Vibrio cholerae	666	S	2	0	2	1.00000	ERR10145058.bracken
Vibrio cholerae	666	S	2	0	2	1.00000	ERR10145274.bracken
Vibrio cholerae	666	S	2	0	2	1.00000	ERR10146520.bracken
Vibrio cholerae	666	S	2	0	2	1.00000	ERR10146532.bracken
Photobacterium phosphoreum	659	S	3	0	3	1.00000	ERR11011593_subsample.bracken
Vibrio cholerae	666	S	5	0	5	1.00000	ERR11475402.bracken
Vibrio cholerae	666	S	3	0	3	1.00000	ERR11475405.bracken
Vibrio campbellii	680	S	1	0	1	0.33333	ERR12321267_subsample.bracken
Vibrio owensii	696485	S	1	0	1	0.33333	ERR12321267_subsample.bracken
Vibrio sinaloensis	379097	S	1	0	1	0.33333	ERR12321267_subsample.bracken
Vibrio cholerae	666	S	2	0	2	1.00000	ERR9364106.bracken
Vibrio cholerae	666	S	2	0	2	1.00000	ERR9364109.bracken
Vibrio cholerae	666	S	2	0	2	1.00000	SRR12699728_1.bracken
Vibrio cholerae	666	S	2	0	2	1.00000	SRR17631716_subreads.bracken
Vibrio cholerae	666	S	2	0	2	1.00000	SRR18554162_subreads.bracken
Vibrio furnissii	29494	S	3	0	3	1.00000	SRR23692898_subreads.bracken
Vibrio metoecus	1481663	S	2	0	2	1.00000	SRR23799115.bracken
Vibrio cholerae	666	S	2	0	2	1.00000	SRR24138845.bracken
Vibrio parahaemolyticus	670	S	2	0	2	1.00000	SRR26899137_subsample.bracken
Vibrio parahaemolyticus	670	S	2	0	2	1.00000	SRR26899138_subsample.bracken
Vibrio parahaemolyticus	670	S	2	0	2	1.00000	SRR26899139_subsample.bracken
Vibrio parahaemolyticus	670	S	2	0	2	1.00000	SRR26899140.bracken
