# Supplementary material for: Prevalent chromosome fusion in Vibrio cholerae O1
Source: Nat Commun. 2025 Jul 1;16:5830. doi: 10.1038/s41467-025-60699-0 (PMC12219848; doi:10.1038/s41467-025-60699-0)
Supplement: Supplementary file 8 — Source Data [file 41467_2025_60699_MOESM8_ESM.zip › source_data/Supplement/S7/S7a/bracken_public_long_reads_b.tab]

name	taxonomy_id	taxonomy_lvl	kraken_assigned_reads	added_reads	new_est_reads	fraction_total_reads	filename
Vibrio cholerae	666	S	2	0	2	1.00000	ERR10144492.bracken
Vibrio cholerae	666	S	2	0	2	1.00000	ERR10144834.bracken
Vibrio cholerae	666	S	2	0	2	1.00000	ERR10145247.bracken
Vibrio cholerae	666	S	4	0	4	1.00000	ERR10145322.bracken
Vibrio cholerae	666	S	2	0	2	1.00000	ERR10146521.bracken
Vibrio cholerae	666	S	2	0	2	1.00000	ERR10146522.bracken
Vibrio cholerae	666	S	4	0	4	1.00000	ERR10146531.bracken
Vibrio cholerae	666	S	4	0	4	1.00000	ERR10146551.bracken
Vibrio cholerae	666	S	4	0	4	1.00000	ERR10146552.bracken
Vibrio cholerae	666	S	2	0	2	1.00000	ERR10146553.bracken
Vibrio cholerae	666	S	2	0	2	1.00000	ERR10149432.bracken
Photobacterium phosphoreum	659	S	7	0	7	1.00000	ERR11011579.bracken
Vibrio cholerae	666	S	3	0	3	1.00000	ERR11475403.bracken
Vibrio cholerae	666	S	3	0	3	1.00000	ERR11475404.bracken
Vibrio sp. B1FLJ16	2751178	S	2	0	2	1.00000	ERR5023086.bracken
Vibrio sp. B1FIG11	2751177	S	4	0	4	1.00000	ERR5023122.bracken
Vibrio sp. B1FLJ16	2751178	S	2	0	2	1.00000	ERR5023135.bracken
Vibrio sp. B1REV9	2751179	S	4	0	4	1.00000	ERR5023136.bracken
Vibrio sp. B1ASS3	2751176	S	12	0	12	1.00000	ERR5023137.bracken
Vibrio sp. B1FIG11	2751177	S	2	0	2	1.00000	ERR5023147.bracken
Vibrio cholerae	666	S	2	0	2	1.00000	ERR9364033.bracken
Vibrio cholerae	666	S	3	0	3	1.00000	ERR9364034.bracken
Vibrio cholerae	666	S	2	0	2	1.00000	ERR9364035.bracken
Vibrio cholerae	666	S	2	0	2	1.00000	ERR9364036.bracken
Vibrio cholerae	666	S	2	0	2	1.00000	ERR9364037.bracken
Vibrio cholerae	666	S	2	0	2	1.00000	ERR9364038.bracken
Vibrio cholerae	666	S	1	0	1	1.00000	ERR9364039.bracken
Vibrio cholerae	666	S	3	0	3	1.00000	ERR9364040.bracken
Vibrio cholerae	666	S	2	0	2	1.00000	ERR9364041.bracken
Vibrio cholerae	666	S	2	0	2	1.00000	ERR9364042.bracken
Vibrio cholerae	666	S	3	0	3	1.00000	ERR9364043.bracken
Vibrio cholerae	666	S	3	0	3	1.00000	ERR9364044.bracken
Vibrio cholerae	666	S	2	0	2	1.00000	ERR9364045.bracken
Vibrio cholerae	666	S	2	0	2	1.00000	ERR9364046.bracken
Vibrio cholerae	666	S	2	0	2	1.00000	ERR9364047.bracken
Vibrio cholerae	666	S	2	0	2	1.00000	ERR9364048.bracken
Vibrio cholerae	666	S	2	0	2	1.00000	ERR9364049.bracken
Vibrio cholerae	666	S	1	0	1	1.00000	ERR9364050.bracken
Vibrio cholerae	666	S	2	0	2	1.00000	ERR9364051.bracken
Vibrio cholerae	666	S	2	0	2	1.00000	ERR9364052.bracken
Vibrio cholerae	666	S	2	0	2	1.00000	ERR9364053.bracken
Vibrio cholerae	666	S	2	0	2	1.00000	ERR9364054.bracken
Vibrio cholerae	666	S	2	0	2	1.00000	ERR9364055.bracken
Vibrio cholerae	666	S	2	0	2	1.00000	ERR9364056.bracken
Vibrio cholerae	666	S	2	0	2	1.00000	ERR9364057.bracken
Vibrio cholerae	666	S	2	0	2	1.00000	ERR9364058.bracken
Vibrio cholerae	666	S	2	0	2	1.00000	ERR9364059.bracken
Vibrio cholerae	666	S	2	0	2	1.00000	ERR9364060.bracken
Vibrio cholerae	666	S	3	0	3	1.00000	ERR9364061.bracken
Vibrio cholerae	666	S	2	0	2	1.00000	ERR9364062.bracken
Vibrio cholerae	666	S	2	0	2	1.00000	ERR9364063.bracken
Vibrio cholerae	666	S	3	0	3	1.00000	ERR9364064.bracken
Vibrio cholerae	666	S	2	0	2	1.00000	ERR9364065.bracken
Vibrio cholerae	666	S	2	0	2	1.00000	ERR9364066.bracken
Vibrio cholerae	666	S	2	0	2	1.00000	ERR9364067.bracken
Vibrio cholerae	666	S	2	0	2	1.00000	ERR9364068.bracken
Vibrio cholerae	666	S	2	0	2	1.00000	ERR9364069.bracken
Vibrio cholerae	666	S	2	0	2	1.00000	ERR9364070.bracken
Vibrio cholerae	666	S	2	0	2	1.00000	ERR9364071.bracken
Vibrio cholerae	666	S	2	0	2	1.00000	ERR9364072.bracken
Vibrio cholerae	666	S	2	0	2	1.00000	ERR9364073.bracken
Vibrio cholerae	666	S	2	0	2	1.00000	ERR9364074.bracken
Vibrio cholerae	666	S	2	0	2	1.00000	ERR9364075.bracken
Vibrio cholerae	666	S	2	0	2	1.00000	ERR9364076.bracken
Vibrio cholerae	666	S	2	0	2	1.00000	ERR9364077.bracken
Vibrio cholerae	666	S	3	0	3	1.00000	ERR9364078.bracken
Vibrio cholerae	666	S	2	0	2	1.00000	ERR9364079.bracken
Vibrio cholerae	666	S	2	0	2	1.00000	ERR9364080.bracken
Vibrio cholerae	666	S	2	0	2	1.00000	ERR9364081.bracken
Vibrio cholerae	666	S	2	0	2	1.00000	ERR9364082.bracken
Vibrio cholerae	666	S	2	0	2	1.00000	ERR9364083.bracken
Vibrio cholerae	666	S	2	0	2	1.00000	ERR9364084.bracken
Vibrio cholerae	666	S	2	0	2	1.00000	ERR9364085.bracken
Vibrio cholerae	666	S	2	0	2	1.00000	ERR9364086.bracken
Vibrio cholerae	666	S	2	0	2	1.00000	ERR9364087.bracken
Vibrio cholerae	666	S	2	0	2	1.00000	ERR9364088.bracken
Vibrio cholerae	666	S	2	0	2	1.00000	ERR9364089.bracken
Vibrio cholerae	666	S	2	0	2	1.00000	ERR9364090.bracken
Vibrio cholerae	666	S	2	0	2	1.00000	ERR9364091.bracken
Vibrio cholerae	666	S	2	0	2	1.00000	ERR9364092.bracken
Vibrio cholerae	666	S	3	0	3	1.00000	ERR9364093.bracken
Vibrio cholerae	666	S	2	0	2	1.00000	ERR9364094.bracken
Vibrio cholerae	666	S	5	0	5	1.00000	ERR9364095.bracken
Vibrio cholerae	666	S	2	0	2	1.00000	ERR9364096.bracken
Vibrio cholerae	666	S	3	0	3	1.00000	ERR9364097.bracken
Vibrio cholerae	666	S	6	0	6	1.00000	ERR9364098.bracken
Vibrio cholerae	666	S	2	0	2	1.00000	ERR9364099.bracken
Vibrio cholerae	666	S	2	0	2	1.00000	ERR9364100.bracken
Vibrio cholerae	666	S	2	0	2	1.00000	ERR9364101.bracken
Vibrio cholerae	666	S	3	0	3	1.00000	ERR9364102.bracken
Vibrio cholerae	666	S	2	0	2	1.00000	ERR9364103.bracken
Vibrio cholerae	666	S	2	0	2	1.00000	ERR9364104.bracken
Vibrio cholerae	666	S	2	0	2	1.00000	ERR9364105.bracken
Vibrio cholerae	666	S	3	0	3	1.00000	ERR9364107.bracken
Vibrio cholerae	666	S	2	0	2	1.00000	ERR9364108.bracken
Vibrio cholerae	666	S	2	0	2	1.00000	ERR9364110.bracken
Vibrio cholerae	666	S	2	0	2	1.00000	ERR9364111.bracken
Vibrio cholerae	666	S	2	0	2	1.00000	ERR9364112.bracken
Vibrio cholerae	666	S	2	0	2	1.00000	ERR9364113.bracken
Vibrio cholerae	666	S	2	1	3	1.00000	ERR9364114.bracken
Vibrio parahaemolyticus	670	S	4	0	4	1.00000	SRR10022815.bracken
Vibrio cholerae	666	S	6	0	6	1.00000	SRR10208197.bracken
Vibrio cholerae	666	S	2	0	2	1.00000	SRR10208198.bracken
Vibrio cholerae	666	S	2	0	2	1.00000	SRR10208199.bracken
Vibrio cholerae	666	S	2	0	2	1.00000	SRR10208200.bracken
Vibrio cholerae	666	S	2	0	2	1.00000	SRR10208201.bracken
Vibrio parahaemolyticus	670	S	2	0	2	1.00000	SRR10345480.bracken
Photobacterium ganghwense	320778	S	3	0	3	1.00000	SRR10983439.bracken
Vibrio scophthalmi	45658	S	5	0	5	0.50000	SRR11637491.bracken
Vibrio parahaemolyticus	670	S	2	0	2	0.20000	SRR11637491.bracken
Vibrio gigantis	296199	S	1	0	1	0.10000	SRR11637491.bracken
Photobacterium damselae	38293	S	1	0	1	0.10000	SRR11637491.bracken
Homo sapiens	9606	S	1	0	1	0.10000	SRR11637491.bracken
Vibrio cholerae	666	S	3	0	3	1.00000	SRR11669590.bracken
Vibrio parahaemolyticus	670	S	4	0	4	1.00000	SRR12065278.bracken
Vibrio astriarenae	1481923	S	2	0	2	0.66667	SRR12608699.bracken
Vibrio campbellii	680	S	1	0	1	0.33333	SRR12608699.bracken
Vibrio cholerae	666	S	2	0	2	1.00000	SRR12699722.bracken
Vibrio cholerae	666	S	2	0	2	1.00000	SRR12699723.bracken
Vibrio cholerae	666	S	2	0	2	1.00000	SRR12699724.bracken
Vibrio cholerae	666	S	2	0	2	1.00000	SRR12699725.bracken
Vibrio cholerae	666	S	2	0	2	1.00000	SRR12699726.bracken
Vibrio cholerae	666	S	2	0	2	1.00000	SRR12699727.bracken
Vibrio cholerae	666	S	2	0	2	1.00000	SRR12699729.bracken
Vibrio cholerae	666	S	2	0	2	1.00000	SRR12699730.bracken
Vibrio cholerae	666	S	2	0	2	1.00000	SRR12699731.bracken
Vibrio cholerae	666	S	2	0	2	1.00000	SRR12699732.bracken
Vibrio cholerae	666	S	2	0	2	1.00000	SRR12699733.bracken
Vibrio cholerae	666	S	2	0	2	1.00000	SRR12699734.bracken
Vibrio cholerae	666	S	2	0	2	1.00000	SRR12699735.bracken
Vibrio cholerae	666	S	5	0	5	1.00000	SRR12699736.bracken
Vibrio cholerae	666	S	2	0	2	1.00000	SRR12699737.bracken
Vibrio cholerae	666	S	2	0	2	1.00000	SRR12699738.bracken
Vibrio cholerae	666	S	2	0	2	1.00000	SRR12699739.bracken
Vibrio cholerae	666	S	2	0	2	1.00000	SRR12699740.bracken
Vibrio cholerae	666	S	2	0	2	1.00000	SRR12699741.bracken
Vibrio cholerae	666	S	1	0	1	1.00000	SRR12699742.bracken
Vibrio cholerae	666	S	2	0	2	1.00000	SRR12699743.bracken
Vibrio cholerae	666	S	3	0	3	1.00000	SRR12699744.bracken
Vibrio cholerae	666	S	2	0	2	1.00000	SRR12699745.bracken
Vibrio cholerae	666	S	2	0	2	1.00000	SRR12699746.bracken
Vibrio cholerae	666	S	10	0	10	0.71429	SRR12699747.bracken
Lysinibacillus sp. SGAir0095	2070463	S	3	0	3	0.21429	SRR12699747.bracken
Homo sapiens	9606	S	1	0	1	0.07143	SRR12699747.bracken
Vibrio cholerae	666	S	2	0	2	1.00000	SRR12699748.bracken
Vibrio cholerae	666	S	2	0	2	1.00000	SRR12699749.bracken
Vibrio cholerae	666	S	2	0	2	1.00000	SRR12699750.bracken
Vibrio cholerae	666	S	2	0	2	1.00000	SRR12699751.bracken
Vibrio cholerae	666	S	2	0	2	1.00000	SRR12699752.bracken
Vibrio cholerae	666	S	2	0	2	1.00000	SRR12699753.bracken
Vibrio cholerae	666	S	2	0	2	1.00000	SRR12699754.bracken
Vibrio cholerae	666	S	2	0	2	1.00000	SRR12699755.bracken
Vibrio cholerae	666	S	3	0	3	1.00000	SRR12699756.bracken
Vibrio cholerae	666	S	2	0	2	1.00000	SRR12699757.bracken
Vibrio cholerae	666	S	2	0	2	1.00000	SRR12699758.bracken
Vibrio cholerae	666	S	2	0	2	1.00000	SRR12699759.bracken
Vibrio cholerae	666	S	2	0	2	1.00000	SRR12699760.bracken
Vibrio cholerae	666	S	2	0	2	1.00000	SRR12699761.bracken
Vibrio cholerae	666	S	2	0	2	1.00000	SRR12699762.bracken
Vibrio cholerae	666	S	2	0	2	1.00000	SRR12699763.bracken
Vibrio cholerae	666	S	2	0	2	1.00000	SRR12699764.bracken
Vibrio cholerae	666	S	2	0	2	1.00000	SRR12699765.bracken
Vibrio cholerae	666	S	2	0	2	1.00000	SRR12699766.bracken
Vibrio cholerae	666	S	2	0	2	1.00000	SRR12699767.bracken
Photobacterium damselae	38293	S	8	0	8	1.00000	SRR12709670.bracken
Photobacterium damselae	38293	S	9	0	9	1.00000	SRR12709675.bracken
Vibrio parahaemolyticus	670	S	23	0	23	1.00000	SRR13023681.bracken
Vibrio navarrensis	29495	S	2	0	2	0.66667	SRR13124520.bracken
Vibrio sp. S234-5	1616781	S	1	0	1	0.33333	SRR13124520.bracken
Vibrio sp. VB16	2785746	S	2	0	2	1.00000	SRR13188328.bracken
Vibrio vulnificus	672	S	6	0	6	0.85714	SRR13453794.bracken
Staphylococcus pseudintermedius	283734	S	1	0	1	0.14286	SRR13453794.bracken
Vibrio cholerae	666	S	2	0	2	1.00000	SRR14826278.bracken
Vibrio sp. Scap24	2589990	S	39	0	39	0.68421	SRR16109995.bracken
Vibrio sp. ED004	2785124	S	1	0	1	0.01754	SRR16109995.bracken
Vibrio cyclitrophicus	47951	S	1	0	1	0.01754	SRR16109995.bracken
Vibrio campbellii	680	S	1	0	1	0.01754	SRR16109995.bracken
Vibrio pomeroyi	198832	S	1	0	1	0.01754	SRR16109995.bracken
Neptunomonas phycophila	1572645	S	4	0	4	0.07018	SRR16109995.bracken
Pseudoalteromonas sp. 3J6	649161	S	2	0	2	0.03509	SRR16109995.bracken
Francisella sp. Scap27	2589986	S	1	0	1	0.01754	SRR16109995.bracken
Agrobacterium fabrum	1176649	S	3	0	3	0.05263	SRR16109995.bracken
Staphylococcus warneri	1292	S	2	0	2	0.03509	SRR16109995.bracken
Staphylococcus epidermidis	1282	S	1	0	1	0.01754	SRR16109995.bracken
Staphylococcus pasteuri	45972	S	1	0	1	0.01754	SRR16109995.bracken
Vibrio sp. Scap24	2589990	S	49	0	49	0.63000	SRR16109996.bracken
Vibrio sp. ED004	2785124	S	3	0	3	0.03860	SRR16109996.bracken
Vibrio sp. YMD68	3042300	S	1	0	1	0.01268	SRR16109996.bracken
Vibrio harveyi	669	S	2	1	3	0.03931	SRR16109996.bracken
Vibrio crassostreae	246167	S	2	0	2	0.02573	SRR16109996.bracken
Vibrio mimicus	674	S	1	0	1	0.01273	SRR16109996.bracken
Vibrio cyclitrophicus	47951	S	1	0	1	0.01293	SRR16109996.bracken
Vibrio toranzoniae	1194427	S	1	0	1	0.01282	SRR16109996.bracken
Francisella sp. Scap27	2589986	S	4	0	4	0.05063	SRR16109996.bracken
Neptunomonas phycophila	1572645	S	2	0	2	0.02532	SRR16109996.bracken
Pseudoalteromonas sp. 3J6	649161	S	2	0	2	0.02532	SRR16109996.bracken
Agrobacterium fabrum	1176649	S	3	0	3	0.03797	SRR16109996.bracken
Staphylococcus warneri	1292	S	3	0	3	0.03797	SRR16109996.bracken
Staphylococcus epidermidis	1282	S	1	0	1	0.01266	SRR16109996.bracken
Staphylococcus sp. HL28	2897335	S	1	0	1	0.01266	SRR16109996.bracken
Staphylococcus pasteuri	45972	S	1	0	1	0.01266	SRR16109996.bracken
Vibrio cholerae	666	S	2	0	2	1.00000	SRR17283079.bracken
Bacillus vallismortis	72361	S	8	0	8	0.22222	SRR17390676.bracken
Bacillus velezensis	492670	S	4	0	4	0.11111	SRR17390676.bracken
Limnospira indica	147322	S	2	0	2	0.05556	SRR17390676.bracken
Prochlorococcus marinus	1219	S	1	0	1	0.02778	SRR17390676.bracken
Streptomyces tubbatahanensis	2923272	S	2	0	2	0.05556	SRR17390676.bracken
Flavobacterium endoglycinae	2816357	S	5	0	5	0.13889	SRR17390676.bracken
Flavobacterium sp. MFBS3-15	2989816	S	1	0	1	0.02778	SRR17390676.bracken
Polaribacter sp. Q13	2806551	S	3	0	3	0.08333	SRR17390676.bracken
Flammeovirga kamogawensis	373891	S	1	0	1	0.02778	SRR17390676.bracken
Vibrio tubiashii	29498	S	3	0	3	0.08333	SRR17390676.bracken
Pseudomonas sp. RtIB026	2749999	S	1	0	1	0.02778	SRR17390676.bracken
Pseudomonas fluorescens	294	S	1	0	1	0.02778	SRR17390676.bracken
Buchnera aphidicola	9	S	1	0	1	0.02778	SRR17390676.bracken
Xanthomonas campestris	339	S	1	0	1	0.02778	SRR17390676.bracken
Halomonas sp. BDJS001	2992143	S	1	0	1	0.02778	SRR17390676.bracken
Homo sapiens	9606	S	1	0	1	0.02778	SRR17390676.bracken
Vibrio cholerae	666	S	3	0	3	1.00000	SRR17631718.bracken
Vibrio cholerae	666	S	2	0	2	1.00000	SRR17631719.bracken
Vibrio harveyi	669	S	2	0	2	1.00000	SRR18249428.bracken
Vibrio parahaemolyticus	670	S	117	0	117	0.99153	SRR18395848.bracken
Vibrio harveyi	669	S	1	0	1	0.00847	SRR18395848.bracken
Vibrio cholerae	666	S	2	0	2	1.00000	SRR18554163.bracken
Vibrio cholerae	666	S	2	0	2	1.00000	SRR18554164.bracken
Vibrio cholerae	666	S	3	0	3	1.00000	SRR18554165.bracken
Aliivibrio fischeri	668	S	2	0	2	1.00000	SRR18969866.bracken
Vibrio campbellii	680	S	7	0	7	1.00000	SRR19391429.bracken
Vibrio cholerae	666	S	123	0	123	1.00000	SRR19882607.bracken
Vibrio japonicus	1824638	S	4	0	4	1.00000	SRR20980344.bracken
Vibrio cholerae	666	S	2	0	2	1.00000	SRR21074465.bracken
Vibrio diabolicus	50719	S	4	0	4	1.00000	SRR21422415.bracken
Vibrio cholerae	666	S	2	0	2	1.00000	SRR21465141.bracken
Vibrio cholerae	666	S	2	0	2	1.00000	SRR21465142.bracken
Vibrio harveyi	669	S	7	0	7	0.87500	SRR21885128.bracken
Vibrio campbellii	680	S	1	0	1	0.12500	SRR21885128.bracken
Vibrio alginolyticus	663	S	3	0	3	1.00000	SRR22163870.bracken
Vibrio natriegens	691	S	5	0	5	0.71429	SRR22423454.bracken
Vibrio parahaemolyticus	670	S	1	0	1	0.14286	SRR22423454.bracken
Burkholderia multivorans	87883	S	1	0	1	0.14286	SRR22423454.bracken
Vibrio coralliilyticus	190893	S	185	0	185	0.99462	SRR23874249.bracken
Vibrio parahaemolyticus	670	S	1	0	1	0.00538	SRR23874249.bracken
Vibrio tasmaniensis	212663	S	2	0	2	1.00000	SRR24065257.bracken
Enterococcus faecalis	1351	S	2	0	2	0.50000	SRR24138838.bracken
Vibrio cholerae	666	S	2	0	2	0.50000	SRR24138838.bracken
Vibrio cholerae	666	S	2	0	2	0.66667	SRR24138839.bracken
Enterococcus faecium	1352	S	1	0	1	0.33333	SRR24138839.bracken
Staphylococcus saprophyticus	29385	S	9	0	9	0.75000	SRR24138840.bracken
Vibrio cholerae	666	S	3	0	3	0.25000	SRR24138840.bracken
Vibrio cholerae	666	S	2	0	2	1.00000	SRR24138841.bracken
Vibrio cholerae	666	S	3	0	3	0.60000	SRR24138842.bracken
Morganella morganii	582	S	2	0	2	0.40000	SRR24138842.bracken
Klebsiella pneumoniae	573	S	96	0	96	0.71297	SRR24138843.bracken
Klebsiella quasipneumoniae	1463165	S	26	0	26	0.19132	SRR24138843.bracken
Klebsiella michiganensis	1134687	S	1	0	1	0.00748	SRR24138843.bracken
Enterobacter cloacae	550	S	5	0	5	0.03676	SRR24138843.bracken
Enterobacter roggenkampii	1812935	S	1	0	1	0.00735	SRR24138843.bracken
Escherichia coli	562	S	3	0	3	0.02206	SRR24138843.bracken
Vibrio cholerae	666	S	3	0	3	0.02206	SRR24138843.bracken
Vibrio cholerae	666	S	12	0	12	1.00000	SRR24138844.bracken
Morganella morganii	582	S	20	0	20	0.76923	SRR24138846.bracken
Proteus vulgaris	585	S	1	0	1	0.03846	SRR24138846.bracken
Providencia sp. PROV188	2939731	S	1	0	1	0.03846	SRR24138846.bracken
Escherichia coli	562	S	1	0	1	0.03846	SRR24138846.bracken
Kosakonia sacchari	1158459	S	1	0	1	0.03846	SRR24138846.bracken
Vibrio cholerae	666	S	2	0	2	0.07692	SRR24138846.bracken
Vibrio cholerae	666	S	4	0	4	0.80000	SRR24138847.bracken
Morganella morganii	582	S	1	0	1	0.20000	SRR24138847.bracken
Vibrio cholerae	666	S	3	0	3	1.00000	SRR24138848.bracken
Vibrio cholerae	666	S	2	0	2	1.00000	SRR24138849.bracken
Vibrio cholerae	666	S	2	0	2	1.00000	SRR24138850.bracken
Vibrio cholerae	666	S	2	0	2	1.00000	SRR24138851.bracken
Vibrio cholerae	666	S	2	0	2	1.00000	SRR24138852.bracken
Escherichia coli	562	S	5	0	5	0.62500	SRR24138853.bracken
Vibrio cholerae	666	S	3	0	3	0.37500	SRR24138853.bracken
Acinetobacter nosocomialis	106654	S	5	0	5	0.55556	SRR24138854.bracken
Acinetobacter baumannii	470	S	1	0	1	0.11111	SRR24138854.bracken
Vibrio cholerae	666	S	2	0	2	0.22222	SRR24138854.bracken
Homo sapiens	9606	S	1	0	1	0.11111	SRR24138854.bracken
Morganella morganii	582	S	3	0	3	0.50000	SRR24138855.bracken
Vibrio cholerae	666	S	2	0	2	0.33333	SRR24138855.bracken
Acinetobacter nosocomialis	106654	S	1	0	1	0.16667	SRR24138855.bracken
Vibrio cholerae	666	S	2	0	2	1.00000	SRR24138856.bracken
Vibrio cholerae	666	S	2	0	2	1.00000	SRR24138857.bracken
Vibrio cholerae	666	S	2	0	2	1.00000	SRR24138858.bracken
Vibrio cholerae	666	S	2	0	2	0.66667	SRR24138859.bracken
Enterococcus faecalis	1351	S	1	0	1	0.33333	SRR24138859.bracken
Vibrio cholerae	666	S	2	0	2	0.66667	SRR24138860.bracken
Morganella morganii	582	S	1	0	1	0.33333	SRR24138860.bracken
Vibrio cholerae	666	S	2	0	2	1.00000	SRR24138861.bracken
Staphylococcus saprophyticus	29385	S	1	0	1	0.25000	SRR24138862.bracken
Staphylococcus cohnii	29382	S	1	0	1	0.25000	SRR24138862.bracken
Vibrio cholerae	666	S	2	0	2	0.50000	SRR24138862.bracken
Vibrio cholerae	666	S	3	0	3	1.00000	SRR24138863.bracken
Vibrio cholerae	666	S	5	0	5	1.00000	SRR24138864.bracken
Vibrio parahaemolyticus	670	S	2	0	2	1.00000	SRR24348246.bracken
Vibrio parahaemolyticus	670	S	3	0	3	1.00000	SRR24464611.bracken
Vibrio parahaemolyticus	670	S	3	0	3	1.00000	SRR24465243.bracken
Vibrio natriegens	691	S	3	0	3	1.00000	SRR24502230.bracken
Vibrio natriegens	691	S	2	0	2	1.00000	SRR24502231.bracken
Vibrio parahaemolyticus	670	S	5	0	5	1.00000	SRR24898079.bracken
Photobacterium damselae	38293	S	59	0	59	1.00000	SRR25316066.bracken
Photobacterium damselae	38293	S	51	0	51	1.00000	SRR25316067.bracken
Photobacterium damselae	38293	S	47	0	47	1.00000	SRR25316068.bracken
Photobacterium damselae	38293	S	123	0	123	1.00000	SRR25316069.bracken
Photobacterium damselae	38293	S	101	0	101	1.00000	SRR25316070.bracken
Vibrio anguillarum	55601	S	2	0	2	1.00000	SRR26147054.bracken
Vibrio anguillarum	55601	S	3	0	3	1.00000	SRR26147055.bracken
Vibrio anguillarum	55601	S	2	0	2	1.00000	SRR26147056.bracken
Vibrio anguillarum	55601	S	2	0	2	1.00000	SRR26147057.bracken
Vibrio anguillarum	55601	S	2	0	2	1.00000	SRR26147058.bracken
Vibrio anguillarum	55601	S	2	0	2	1.00000	SRR26147059.bracken
Vibrio anguillarum	55601	S	2	0	2	1.00000	SRR26147060.bracken
Vibrio anguillarum	55601	S	3	0	3	1.00000	SRR26147061.bracken
Vibrio anguillarum	55601	S	2	0	2	1.00000	SRR26147062.bracken
Vibrio anguillarum	55601	S	2	0	2	1.00000	SRR26147063.bracken
Vibrio anguillarum	55601	S	2	0	2	1.00000	SRR26147064.bracken
Vibrio natriegens	691	S	3	0	3	1.00000	SRR26205254.bracken
Vibrio natriegens	691	S	10	0	10	0.16071	SRR26205255.bracken
Vibrio alginolyticus	663	S	1	0	1	0.01588	SRR26205255.bracken
Alcanivorax sp. N3-2A	2014542	S	2	0	2	0.03176	SRR26205255.bracken
Halomonas sp. JS92-SW72	2306583	S	1	0	1	0.01587	SRR26205255.bracken
Escherichia coli	562	S	1	0	1	0.01591	SRR26205255.bracken
Burkholderia multivorans	87883	S	4	0	4	0.06349	SRR26205255.bracken
Bacillus subtilis	1423	S	10	0	10	0.17248	SRR26205255.bracken
Bacillus cereus	1396	S	1	0	1	0.01595	SRR26205255.bracken
Bacillus mycoides	1405	S	1	0	1	0.01588	SRR26205255.bracken
Actinomyces oris	544580	S	1	0	1	0.01587	SRR26205255.bracken
Homo sapiens	9606	S	30	0	30	0.47619	SRR26205255.bracken
Vibrio lentus	136468	S	3	0	3	1.00000	SRR26374938.bracken
Photobacterium angustum	661	S	1	0	1	0.33333	SRR26425221.bracken
Photobacterium damselae	38293	S	1	0	1	0.33333	SRR26425221.bracken
Vibrio scophthalmi	45658	S	1	0	1	0.33333	SRR26425221.bracken
Vibrio cholerae	666	S	2	0	2	1.00000	SRR26516984.bracken
Vibrio parahaemolyticus	670	S	3	0	3	1.00000	SRR26516985.bracken
Vibrio parahaemolyticus	670	S	4	0	4	0.80000	SRR26516986.bracken
Vibrio alginolyticus	663	S	1	0	1	0.20000	SRR26516986.bracken
Vibrio parahaemolyticus	670	S	3	0	3	1.00000	SRR26517136.bracken
Vibrio parahaemolyticus	670	S	4	0	4	0.80000	SRR26518018.bracken
Vibrio campbellii	680	S	1	0	1	0.20000	SRR26518018.bracken
Vibrio vulnificus	672	S	2	0	2	1.00000	SRR26518089.bracken
Vibrio parahaemolyticus	670	S	3	0	3	1.00000	SRR26620587.bracken
Vibrio cholerae	666	S	2	0	2	1.00000	SRR26899093.bracken
Vibrio cholerae	666	S	3	0	3	0.75000	SRR26899094.bracken
Escherichia coli	562	S	1	0	1	0.25000	SRR26899094.bracken
Vibrio parahaemolyticus	670	S	3	1	4	1.00000	SRR26899142.bracken
Vibrio cholerae	666	S	2	0	2	1.00000	SRR26899144.bracken
Vibrio cholerae	666	S	2	0	2	1.00000	SRR26899145.bracken
Vibrio alfacsensis	1074311	S	12	0	12	0.80000	SRR27032233.bracken
Vibrio alginolyticus	663	S	1	1	2	0.13333	SRR27032233.bracken
Vibrio sp. B1REV9	2751179	S	1	0	1	0.06667	SRR27032233.bracken
Vibrio alginolyticus	663	S	32	0	32	0.88889	SRR27179988.bracken
Vibrio parahaemolyticus	670	S	3	0	3	0.08333	SRR27179988.bracken
Vibrio vulnificus	672	S	1	0	1	0.02778	SRR27179988.bracken
Vibrio alginolyticus	663	S	7	0	7	1.00000	SRR27179999.bracken
Vibrio alginolyticus	663	S	1	0	1	1.00000	SRR27180022.bracken
Vibrio alginolyticus	663	S	1	0	1	1.00000	SRR27180023.bracken
Vibrio alginolyticus	663	S	3	0	3	1.00000	SRR27180026.bracken
Vibrio diabolicus	50719	S	1	1	2	1.00000	SRR27180052.bracken
Vibrio alginolyticus	663	S	135	0	135	0.95745	SRR27180059.bracken
Vibrio parahaemolyticus	670	S	3	0	3	0.02128	SRR27180059.bracken
Vibrio diabolicus	50719	S	2	0	2	0.01418	SRR27180059.bracken
Vibrio campbellii	680	S	1	0	1	0.00709	SRR27180059.bracken
Vibrio alginolyticus	663	S	148	0	148	0.96128	SRR27180060.bracken
Vibrio parahaemolyticus	670	S	4	0	4	0.02582	SRR27180060.bracken
Vibrio fluvialis	676	S	1	0	1	0.00645	SRR27180060.bracken
Vibrio zhugei	2479546	S	1	0	1	0.00645	SRR27180060.bracken
Vibrio alginolyticus	663	S	111	0	111	0.95690	SRR27180061.bracken
Vibrio parahaemolyticus	670	S	3	0	3	0.02586	SRR27180061.bracken
Vibrio campbellii	680	S	1	0	1	0.00862	SRR27180061.bracken
Vibrio zhugei	2479546	S	1	0	1	0.00862	SRR27180061.bracken
Vibrio alginolyticus	663	S	118	0	118	0.92913	SRR27180062.bracken
Vibrio parahaemolyticus	670	S	6	0	6	0.04724	SRR27180062.bracken
Vibrio harveyi	669	S	1	0	1	0.00787	SRR27180062.bracken
Vibrio owensii	696485	S	1	0	1	0.00787	SRR27180062.bracken
Vibrio vulnificus	672	S	1	0	1	0.00787	SRR27180062.bracken
Vibrio alginolyticus	663	S	5	0	5	1.00000	SRR27180063.bracken
Vibrio alginolyticus	663	S	128	0	128	0.96970	SRR27180064.bracken
Vibrio diabolicus	50719	S	2	0	2	0.01515	SRR27180064.bracken
Vibrio harveyi	669	S	1	0	1	0.00758	SRR27180064.bracken
Vibrio parahaemolyticus	670	S	1	0	1	0.00758	SRR27180064.bracken
Vibrio alginolyticus	663	S	131	0	131	0.95620	SRR27180065.bracken
Vibrio parahaemolyticus	670	S	2	0	2	0.01460	SRR27180065.bracken
Vibrio campbellii	680	S	2	0	2	0.01460	SRR27180065.bracken
Vibrio diabolicus	50719	S	2	0	2	0.01460	SRR27180065.bracken
Vibrio alginolyticus	663	S	131	0	131	0.97037	SRR27180067.bracken
Vibrio diabolicus	50719	S	2	0	2	0.01481	SRR27180067.bracken
Vibrio parahaemolyticus	670	S	1	0	1	0.00741	SRR27180067.bracken
Vibrio campbellii	680	S	1	0	1	0.00741	SRR27180067.bracken
Vibrio alginolyticus	663	S	123	0	123	0.96094	SRR27180068.bracken
Vibrio parahaemolyticus	670	S	4	0	4	0.03125	SRR27180068.bracken
Vibrio diabolicus	50719	S	1	0	1	0.00781	SRR27180068.bracken
Vibrio alginolyticus	663	S	108	0	108	0.94737	SRR27180069.bracken
Vibrio diabolicus	50719	S	2	0	2	0.01754	SRR27180069.bracken
Vibrio parahaemolyticus	670	S	1	0	1	0.00877	SRR27180069.bracken
Vibrio campbellii	680	S	1	0	1	0.00877	SRR27180069.bracken
Vibrio zhugei	2479546	S	1	0	1	0.00877	SRR27180069.bracken
Photobacterium ganghwense	320778	S	1	0	1	0.00877	SRR27180069.bracken
Vibrio alginolyticus	663	S	128	0	128	0.92086	SRR27180070.bracken
Vibrio parahaemolyticus	670	S	5	0	5	0.03597	SRR27180070.bracken
Vibrio diabolicus	50719	S	2	0	2	0.01439	SRR27180070.bracken
Vibrio antiquarius	150340	S	1	0	1	0.00719	SRR27180070.bracken
Vibrio harveyi	669	S	1	0	1	0.00719	SRR27180070.bracken
Vibrio campbellii	680	S	1	0	1	0.00719	SRR27180070.bracken
Vibrio anguillarum	55601	S	1	0	1	0.00719	SRR27180070.bracken
Vibrio alginolyticus	663	S	140	0	140	0.96552	SRR27180071.bracken
Vibrio parahaemolyticus	670	S	3	0	3	0.02069	SRR27180071.bracken
Vibrio diabolicus	50719	S	2	0	2	0.01379	SRR27180071.bracken
Vibrio alginolyticus	663	S	123	0	123	0.96850	SRR27180072.bracken
Vibrio parahaemolyticus	670	S	2	0	2	0.01575	SRR27180072.bracken
Vibrio diabolicus	50719	S	1	0	1	0.00787	SRR27180072.bracken
Vibrio navarrensis	29495	S	1	0	1	0.00787	SRR27180072.bracken
Vibrio alginolyticus	663	S	2	0	2	1.00000	SRR27180073.bracken
Vibrio alginolyticus	663	S	3	0	3	1.00000	SRR27180075.bracken
Vibrio owensii	696485	S	1	0	1	1.00000	SRR27180078.bracken
Vibrio alginolyticus	663	S	1	0	1	1.00000	SRR27180079.bracken
Vibrio alginolyticus	663	S	49	0	49	0.89091	SRR27180087.bracken
Vibrio harveyi	669	S	2	0	2	0.03636	SRR27180087.bracken
Vibrio parahaemolyticus	670	S	2	0	2	0.03636	SRR27180087.bracken
Vibrio diabolicus	50719	S	1	0	1	0.01818	SRR27180087.bracken
Vibrio anguillarum	55601	S	1	0	1	0.01818	SRR27180087.bracken
Vibrio alginolyticus	663	S	1	0	1	1.00000	SRR27180101.bracken
Vibrio cholerae	666	S	2	0	2	1.00000	SRR7826358.bracken
Vibrio campbellii	680	S	3	0	3	1.00000	SRR8335319.bracken
