# Supplementary material for: Prevalent chromosome fusion in Vibrio cholerae O1
Source: Nat Commun. 2025 Jul 1;16:5830. doi: 10.1038/s41467-025-60699-0 (PMC12219848; doi:10.1038/s41467-025-60699-0)
Supplement: Supplementary file 8 — Source Data [file 41467_2025_60699_MOESM8_ESM.zip › source_data/Supplement/S7/S7a/quality_4b.csv]

Sample	Median_read_length	N50_reads	Median_read_quality_nanostat	Mean_read_quality_nanostat	Mean_read_quality_seqtk	Read_depth	Contig_count	Total_length_assembly	N50_assembly	GC_percent
ERR10144421	1840	6554	14.9	14.6		94.378	2	4102379	3056881	47.5
ERR10144453	1764	6584	14.6	14.4		44.1285	2	4097571	3052062	47.5
ERR10144492	857.5	6275	14.4	14.2		40.0627	2	4097540	3052068	47.49
ERR10144834	1683	6415	14.6	14.4		68.4679	2	4103116	3057643	47.5
ERR10145058	1869	6511	14.7	14.5		80.7704	2	4117674	3058004	47.47
ERR10145247	4593	7522	15.2	14.9		79.5721	2	4118397	3058749	47.47
ERR10145274	2450	7081	15	14.7		67.11	2	4113979	3054299	47.47
ERR10145322	3095	7362	15	14.7		62.7213	4	4141309	2830498	47.42
ERR10146520	1492	6289	10.7	10.6		60.4073	2	4100466	3055315	47.45
ERR10146521	759	5856	10.6	10.6		55.2934	2	4101356	3056220	47.45
ERR10146522	1444	6120	10.7	10.6		94.8245	2	4101179	3056236	47.45
ERR10146531	1612	6222	10.7	10.6		112.727	4	4144707	2845257	47.37
ERR10146532	4162	7276	11	10.8		106.208	2	4116460	3057356	47.41
ERR10146551	2098	6833	10.8	10.7		91.8987	4	4158210	3072514	47.35
ERR10146552	2604	7141	10.9	10.7		86.3061	4	4141089	2841063	47.37
ERR10146553	624	2048	10.5	10.5		355.283	2	4113976	3056051	47.41
ERR10149432	1599	6330	10.8	10.7		134.696	2	4100698	3055855	47.44
ERR11011579	1723	2385	15.4	14.9		143.246	7	4583908	1416872	39.69
ERR11011593_subsample	4915	16512	13.5	13.2		186.94	3	4668402	3241820	39.8
ERR11475402	6062	7701	21.3	25		39.8096	5	4046489	2530926	47.49
ERR11475403	5896	7628	21.6	25.5		38.2923	3	4051730	2966478	47.49
ERR11475404	5987	7642	21.6	25.4		34.4624	4	4046672	2963524	47.48
ERR11475405	5127	6740	23.3	27.3		33.8724	4	4050799	2524469	47.49
ERR12321267_subsample	3684	8260	18.2	17.7		188.995	3	4658074	3080494	46.32
ERR5023086	1113	3153	13.1	13		133.505	2	4932819	3270118	44.97
ERR5023122	545	3554	13.1	13		72.9542	4	5758594	3622304	45.51
ERR5023135	351	590	12.9	13		217.249	2	4771581	3077589	44.98
ERR5023136	373	1035	13.1	13.1		446.879	4	4691902	2933522	44.2
ERR5023137	795	2512	13	12.9		111.814	12	6365585	4053027	45.29
ERR5023147	318	851	13.1	13.1		264.9	2	5809405	3612300	45.42
ERR9364033	6906.5	28529	14.3	13.9		146.728	2	4153384	3080150	47.43
ERR9364034	489	23687	14.6	14.3		227.724	3	4157308	2898996	47.46
ERR9364035	2078	29002	14.4	14		160.237	2	4156747	3098434	47.47
ERR9364036	665	27491	14.5	14.2		247.72	2	4157260	3098325	47.47
ERR9364037	1979	25370	14.5	14.1		174.432	2	4140395	3081437	47.44
ERR9364038	3335	32200	14.2	13.8		204.078	2	4144846	3098066	47.48
ERR9364039	6051.5	23384	14.6	14.2		435.572	1	4148688	4148688	47.47
ERR9364040	3106	32450	14.3	13.8		220.337	3	4154834	3093469	47.47
ERR9364041	2848	35011	14.3	13.9		134.159	2	4171666	3098393	47.44
ERR9364042	1744.5	24444	14.2	13.9		142.631	2	4157407	3098394	47.47
ERR9364043	3468	27896	14.2	14.1		172.037	3	4147742	3092286	47.48
ERR9364044	7448	32513	14.1	14		468.997	3	4151874	3091267	47.45
ERR9364045	13767	31981	14.1	13.9		147.172	2	4139132	3092366	47.47
ERR9364046	11722	33326	14.2	13.9		261.61	2	4171407	3098242	47.44
ERR9364047	5997	33139	14.2	14		305.568	2	4171303	3098146	47.44
ERR9364048	2842.5	27664	14.2	14		118.199	2	4119772	3072975	47.48
ERR9364049	2631	21936	14.2	14.1		147.374	2	4082440	3037249	47.46
ERR9364050	1337.5	27548	15.1	15.1		244.775	1	4157050	4157050	47.47
ERR9364051	3469	27913	15.2	15		238.885	2	4107934	3062707	47.46
ERR9364052	17681	32124	14.2	13.9		128.847	2	4093891	3048627	47.48
ERR9364053	11416	28936	14.6	14.3		167.912	2	4093817	3048595	47.49
ERR9364054	6477	26960	14.6	14.3		242.68	2	4107984	3048518	47.46
ERR9364055	8599.5	25038	14.6	14.3		162.014	2	4093830	3048579	47.49
ERR9364056	11216	28010	14.6	14.3		190.47	2	4102530	3043011	47.45
ERR9364057	3440	22028	14.7	14.5		279.675	2	4103203	3058010	47.48
ERR9364058	3693	21705	14.6	14.4		213.282	2	4098438	3053242	47.49
ERR9364059	2330	25191	14.7	14.5		226.278	2	4098342	3053144	47.48
ERR9364060	1501	25046	14.7	14.6		183.549	2	4098402	3053213	47.49
ERR9364061	1517	23654	14.7	14.6		180.388	3	4093949	3042164	47.48
ERR9364062	4125	27465	14.4	14.1		222.489	2	4079833	3034653	47.47
ERR9364063	5950	23881	15	14.6		427.662	2	3891351	2883915	47.73
ERR9364064	1853	27413	15	14.8		351.97	3	4085873	2998245	47.48
ERR9364065	8368.5	26962	14.5	14.1		222.821	2	4108665	3049205	47.45
ERR9364066	6487	28765	14.5	14.1		192.092	2	4098325	3053217	47.48
ERR9364067	3571	23564	14.5	14.2		240.947	2	4098337	3053145	47.48
ERR9364068	10546	28040	14.5	14		256.249	2	4092853	3047653	47.47
ERR9364069	5939	23583	14.5	14.1		182.158	2	4112703	3053232	47.45
ERR9364070	10163.5	27574	14.4	14		139.945	2	4098498	3053284	47.48
ERR9364071	6552	27012	14.5	14.2		241.908	2	4098533	3053341	47.48
ERR9364072	3754	17065	14.5	14.2		305.29	2	4098361	3053184	47.48
ERR9364073	6102	26630	14.5	14.2		184.163	2	4087371	3042152	47.46
ERR9364074	5315	24060	14.5	14.2		259.81	2	4099689	3054486	47.48
ERR9364075	4831.5	24906	14.6	14.3		307.845	2	4098456	3053257	47.48
ERR9364076	6511	26991	14.5	14.2		333.804	2	4099363	3054504	47.48
ERR9364077	3350	17869	14.5	14.2		297.277	2	4098396	3053190	47.48
ERR9364078	9115.5	25230	14.4	14		219.06	3	4096790	3047764	47.48
ERR9364079	4818	24518	14.5	14.2		248.148	2	4073095	3027904	47.5
ERR9364080	6365	19753	14.1	13.7		247.865	2	4093461	3048291	47.48
ERR9364081	7236	27665	15.3	15		230.038	2	4076017	3030816	47.5
ERR9364082	4355	17588	15	14.7		125.131	2	4092831	3047602	47.48
ERR9364083	4856.5	23241	15	14.8		92.5222	2	4098714	3053455	47.48
ERR9364084	8869	16019	14.9	14.6		347.786	2	4092674	3047587	47.48
ERR9364085	9130	27315	15	14.7		87.2588	2	4095226	3049933	47.48
ERR9364086	12890	29110	14.9	14.6		79.6382	2	4096869	3051549	47.47
ERR9364087	13045.5	30515	15.3	14.9		204.385	2	4095425	3050200	47.48
ERR9364088	8945	26891	15	14.8		113.423	2	4098662	3053410	47.48
ERR9364089	7276	18618	14.8	14.5		122.798	2	4076017	3030807	47.46
ERR9364090	8612.5	28261	15.3	14.9		165.167	2	4098495	3053273	47.48
ERR9364091	7082	28559	14.9	14.6		90.125	2	4091636	3046350	47.48
ERR9364092	3364	17765	15	14.8		86.9723	2	4113040	3053480	47.45
ERR9364093	2538	10387	14.7	14.4		228.283	3	4112280	3062280	47.47
ERR9364094	3592	19130	14.6	14.3		140.348	2	4099964	3054774	47.46
ERR9364095	2862	19374	14.7	14.4		117.673	5	4088236	1045203	47.45
ERR9364096	8422	28978	15.1	14.7		178.859	2	4112688	3053216	47.46
ERR9364097	2280	21718	14.7	14.4		120.9	3	4143182	3054518	47.49
ERR9364098	5042.5	21751	14.6	14.3		127.025	6	4105221	2607539	47.48
ERR9364099	3183.5	19322	14.7	14.4		162.527	2	4091623	3046928	47.48
ERR9364100	7174	22728	14.7	14.3		151.109	2	4098391	3053213	47.48
ERR9364101	2544	21062	15.1	14.9		354.645	2	4019869	2965961	47.63
ERR9364102	3178	19842	14.7	14.3		178.756	3	4101817	3053157	47.49
ERR9364103	7471	24008	14.6	14.1		115.436	2	4087207	3042009	47.48
ERR9364104	2599	18205	14.7	14.4		149.624	2	4098360	3053183	47.49
ERR9364105	2436	26984	15.4	15.2		297.998	2	4095693	3050473	47.49
ERR9364106	4583	28130	15.4	15.1		283.203	2	4096194	3053227	47.48
ERR9364107	1121	23788	15.4	15.2		283.234	3	4166017	3105156	47.43
ERR9364108	3685	23076	15.4	15.1		423.25	2	4098286	3053088	47.48
ERR9364109	10725.5	28863	15.4	15		397.136	2	4092710	3047495	47.48
ERR9364110	943	26328	15.4	15.3		448.839	2	4099720	3053216	47.48
ERR9364111	13590	30470	15.4	15.1		348.713	2	4098411	3053216	47.48
ERR9364112	10753	29316	15.4	15		221.207	2	4098549	3053262	47.48
ERR9364113	7716	25945	15.4	15.1		402.537	2	4112444	3052947	47.46
ERR9364114	7451	29591	15.3	15		177.085	3	4130326	3059640	47.5
SRR10022815	4654	10908	10.3	10.6		37.0328	4	5388196	3443978	45.32
SRR10208197	1253	7954	9.1	9.1		125.54	6	4236494	2863509	47.41
SRR10208198	2209	8128	9.2	9.1		122.939	2	4142656	3083195	47.49
SRR10208199	1700	8341	9.1	9.1		109.763	2	4104425	3044888	47.47
SRR10208200	2108	8021	9.2	9.1		108.669	2	4109315	3051695	47.43
SRR10208201	2709	10101	9.2	9.1		122.638	2	4227738	4222894	47.38
SRR10345480	7365	10260	10.5	10.3		23.9807	2	5144910	3313343	45.35
SRR10983439	10324	17007	8.5	8.3		105.253	3	5739455	3510394	50.33
SRR11637491	4225	6616	8.8	8.6		335.716	10	5191046	3217575	44.6
SRR11669590	1999	16054	9.4	9.3		291.593	3	4041699	2979154	47.54
SRR12065278	6135	8127	8.7	8.5		168.571	4	5354101	3278257	45.27
SRR12608699	6515	9419	9.1	9.1		13.4731	4	4796843	2995580	45.49
SRR12699722	7621	18709	10.9	10.5		455.019	2	4073171	3030382	47.44
SRR12699723	4104	15736	9.4	9.1		360.155	2	4075485	3033356	47.44
SRR12699724	6491	18520	11	10.6		468.859	2	4077650	3034889	47.44
SRR12699725	5112	17992	11	10.6		417.758	2	4077937	3035100	47.44
SRR12699726	4852	17578	10	9.6		453.438	2	4092618	3035426	47.41
SRR12699727	2579	12107	10.2	9.8		324.063	2	4079684	3036462	47.44
SRR12699728_1	5144	19089	11	10.5		531.197	2	4077682	3034959	47.44
SRR12699729	4051	18657	11	10.6		502.411	2	3957148	2882738	47.88
SRR12699730	3618	14026	9.3	9		430.984	2	4002462	2960445	47.42
SRR12699731	5232	16624	10.9	10.5		306.304	2	4077623	3034934	47.44
SRR12699732	2811	14296	10.2	9.8		314.394	2	4068670	3025434	47.44
SRR12699733	4544	14854	9.4	9.1		293.369	2	4064090	3021761	47.47
SRR12699734	4129	15878	10.9	10.5		387.596	2	4076261	3034611	47.45
SRR12699735	3657	17296	10.9	10.5		348.506	2	4077496	3034752	47.44
SRR12699736	3675	15118	10.3	9.9		332.267	5	4188084	1402127	47.44
SRR12699737	3897	13321	10.2	9.8		348.603	2	4079639	3036323	47.45
SRR12699738	2759	13799	9.3	9		323.922	2	4075643	3033458	47.43
SRR12699739	4081	14353	10.2	9.9		371.466	2	4076005	3008488	47.59
SRR12699740	2756	11927	9.3	9		316.533	2	4075412	3033368	47.44
SRR12699741	3552	13798	10.2	9.8		361.089	2	4074925	3032728	47.44
SRR12699742	4343	19592	10.9	10.5		550.676	1	3034806	3034806	47.61
SRR12699743	902	9128	10.2	9.9		265.728	2	4078823	3035801	47.45
SRR12699744	6358.5	17363	10.9	10.5		369.086	3	4077263	2297438	47.44
SRR12699745	647	7676	10.2	9.8		318.602	2	4089612	3046735	47.47
SRR12699746	1643	13632	10.9	10.5		508.528	2	4088611	3046015	47.47
SRR12699747	1625	14456	10.9	10.6		195.592	14	8384153	1907209	41.92
SRR12699748	739	8523	10.2	9.9		322.673	2	4089734	3046831	47.47
SRR12699749	855	8551	10.2	9.8		378.821	2	4089346	3046552	47.47
SRR12699750	726	6746	10.2	9.8		297.455	2	4089759	3046776	47.47
SRR12699751	927	10676	10.9	10.5		429.449	2	4089036	3046312	47.46
SRR12699752	789	6148	9.3	9.1		407.703	2	4081121	3038986	47.46
SRR12699753	1316	12023	10.8	10.4		408.952	2	4076982	3034420	47.45
SRR12699754	1027	9370	9.3	9.1		431.208	2	4075220	3033095	47.44
SRR12699755	4093	16970	9.9	9.5		439.529	2	4078171	3035308	47.43
SRR12699756	738	9341	10.2	9.8		259.762	3	4084404	3035826	47.46
SRR12699757	1314	11225	10.8	10.5		503.699	2	4076627	3034181	47.45
SRR12699758	812	8580	10.8	10.5		476.705	2	4076930	3034403	47.45
SRR12699759	1113	9151	9.3	9.1		394.455	2	4075281	3033128	47.44
SRR12699760	6104	16455	10	9.6		444.33	2	4078101	3035333	47.43
SRR12699761	7342	17386	10.9	10.5		357.802	2	4073207	3030595	47.44
SRR12699762	5325	14713	9.4	9.1		362.741	2	4075579	3033375	47.43
SRR12699763	5727	16037	9.9	9.5		426.63	2	4078367	3035486	47.43
SRR12699764	5553	16738	9.9	9.5		444.513	2	4078232	3035474	47.43
SRR12699765	4797	16991	9.9	9.5		432.869	2	4108937	3066088	47.4
SRR12699766	6248	17741	10.9	10.5		412.88	2	4091303	3034470	47.42
SRR12699767	4609	15992	10	9.5		384.997	2	4078423	3035492	47.43
SRR12709670	5455	16208	11.7	11.5		33.0356	8	4697653	3224595	40.94
SRR12709675	2949	15210	10.7	10.5		87.8148	9	4650188	3225137	40.95
SRR13023681	5120	7731	30	30		68.7442	23	5700502	1876300	45.31
SRR13124520	5197	12481	11.1	10.9		37.9869	3	5113595	3541856	47.95
SRR13188328	5850	11869	14.2	13.9		450.394	2	5207053	3634864	41.88
SRR13453794	2925	4712	13.4	13.1		114.331	7	5321737	1528947	46.66
SRR14826278	2333	10354	12.8	12.5		104.46	2	3768218	2783627	47.58
SRR16109995	3553	14472	8.1	8.1		41.1286	57	21053764	2524201	42.72
SRR16109996	3690	14631	8	8		29.2018	81	24703271	1997488	44.94
SRR17283079	7569	10984	13	12.6		207.631	2	4095971	3048407	47.41
SRR17390676	15054	19024	30	30		420.251	37	8192145	1655842	44.56
SRR17631716_subreads	10870	13255	0	0		250.421	2	4059208	2961664	47.52
SRR17631718	4538	6274	0	0		478.828	3	4080307	1130040	47.5
SRR17631719	4478	6096	0	0		441.428	2	4076127	2955865	47.5
SRR18249428	5664	17008	13.9	13.4		117.461	2	5726219	3507966	44.89
SRR18395848	2366	3548	12.4	12.2		8.62125	118	5044040	63265	45.38
SRR18554162_subreads	11191	13938	0	0		207.969	2	4062145	2953543	47.55
SRR18554163	10870	13255	0	0		250.423	2	4059208	2961664	47.52
SRR18554164	11053	13485	0	0		212.46	2	4081443	2927834	47.57
SRR18554165	11262	13606	0	0		225.611	3	4050573	2961007	47.59
SRR18969866	2323	10839	10.3	10.2		58.9256	2	4500814	2969278	38.35
SRR19391429	5541	14271	12.8	12.7		308.748	7	6274532	3558193	45.39
SRR19882607	485	2262	11.4	11.3		6.54564	123	3637758	60190	47.59
SRR20980344	1367	16201	11.1	10.3		67.8218	4	4244888	2786278	45.07
SRR21074465	3065	5310	13	12.9		106.745	2	4096688	3047673	47.46
SRR21422415	2583	4263	12.4	12.2		27.9694	4	5176517	3118856	44.87
SRR21465141	3836	13008	9.8	9.6		212.154	2	4093680	2948194	47.63
SRR21465142	3466	15364	9.7	9.6		48.7796	2	4097036	2950593	47.61
SRR21885128	451	1919	11.5	11.5		271.899	8	6196459	3603907	44.8
SRR22163870	2590	5097	13.8	13.6		453.515	3	5375536	3437572	44.7
SRR22423454	3582	12804	13	12.6		99.3954	7	5287452	1941781	44.67
SRR23692898_subreads	9137	10260	0	0		349.562	3	4875231	2858559	50.7
SRR23799115	11949	15020	0	0		820.669	2	3969934	2887387	47.01
SRR23874249	8937	15809	7.5	7.5		17.9361	186	9112312	67729	45.95
SRR24065257	10005	13856	8.5	8.4		150.477	2	4834400	3275522	44.03
SRR24138838	4251	14481	9.6	9.4		354.024	4	7041491	2903652	43.29
SRR24138839	4678	17897	9.5	9.3		299.731	3	4073281	3027227	47.46
SRR24138840	4971	16575	10.2	9.9		28.9222	12	5761173	3036333	43.6
SRR24138841	3601	12927	9.5	9.3		311.198	2	4067800	3027517	47.46
SRR24138842	3839	14294	9.6	9.4		146.282	5	7977749	3031081	49.2
SRR24138843	664	5331	10.2	9.9		124.607	136	15959862	1069773	53.45
SRR24138844	813	2592	7.6	7.7		59.8214	12	4149737	3011176	47.4
SRR24138845	2823	13708	8.8	8.8		624.535	2	4057370	3020176	47.46
SRR24138846	1749	14497	8.9	8.9		441.423	26	8142509	3022641	49.13
SRR24138847	4002	16720	8.9	8.9		174.207	5	7989334	3027400	49.22
SRR24138848	2052	16596	8.8	8.9		247.985	3	4075225	3024806	47.46
SRR24138849	5453	14928	8.5	8.5		99.8302	2	4061135	3023389	47.46
SRR24138850	4829	13515	8.5	8.5		137.93	2	4054577	3016234	47.46
SRR24138851	3587	13545	8.5	8.5		114.269	2	4125385	3023036	47.49
SRR24138852	7276.5	17924	10.1	9.8		187.771	2	4073836	3031907	47.44
SRR24138853	2136	14397	10.1	9.8		203.217	8	9289315	4926881	49.2
SRR24138854	4199	15683	10.2	9.9		114.261	10	8268377	2691515	43
SRR24138855	8534	16911	10.2	9.9		192.46	6	11924654	3033521	45.91
SRR24138856	3335	16219	9.5	9.2		189.676	2	4069317	3028677	47.46
SRR24138857	3606	16150	9.5	9.3		148.865	2	4071260	3030113	47.45
SRR24138858	4157	17538	9.5	9.3		170.346	2	4070147	3029237	47.46
SRR24138859	4531	15830	10.2	9.9		35.2132	3	6802562	2722975	43.57
SRR24138860	4033	16794	9.6	9.4		156.896	3	7962360	3029710	49.2
SRR24138861	3915	15773	9.5	9.3		439.99	2	4065933	3026876	47.46
SRR24138862	5370	17465	10.1	9.9		250.357	4	4138436	3031352	47.21
SRR24138863	1598	3316	7.6	7.7		177.512	3	4037410	3003785	47.4
SRR24138864	1515	3278	7.6	7.7		232.859	5	4065865	3000345	47.36
SRR24348246	4271	7988	12.1	11.9		175.256	2	5133690	3334557	45.27
SRR24464611	19175	31707	12.2	12.4		43.0125	3	5568802	3411241	44.98
SRR24465243	21840	35231	11.6	11.9		57.4326	3	5431663	3437689	45.27
SRR24502230	7948.5	23485	9.5	9.4		104.652	3	5182422	5162047	45.11
SRR24502231	8145.5	26206	10.9	10.6		29.5007	2	5177233	3251068	45.09
SRR24898079	4011	10873	12	11.9		131.891	5	5478544	3366750	45.32
SRR25316066	1063	2111	9.6	9.6		182.723	59	4487922	402766	40.79
SRR25316067	1183	2596	9.7	9.6		200.522	51	4495819	480657	40.79
SRR25316068	1161	2615	9.6	9.6		143.477	47	4507925	902584	40.82
SRR25316069	944	1608	9.5	9.5		93.4864	123	4398092	114941	40.8
SRR25316070	958	1727	9.5	9.5		79.8284	101	4405172	136701	40.79
SRR26147054	5072	18068	20	19.5		69.3506	2	4196180	3116481	44.58
SRR26147055	4715.5	15354	19.9	19.5		105.444	3	4202312	3116776	44.59
SRR26147056	3667.5	13908	19.8	19.4		79.2477	2	4198890	3119196	44.58
SRR26147057	4111.5	14736	19.8	19.4		90.3729	2	4196469	3116764	44.58
SRR26147058	4643.5	16497	20	19.6		52.7986	2	4226206	3105897	44.53
SRR26147059	3710.5	13004	19.8	19.4		101.031	2	4237755	3101053	44.52
SRR26147060	4367	15869	19.9	19.5		72.4979	2	4225426	3107525	44.53
SRR26147061	4412	15200	19.8	19.4		126.179	3	4196775	3105087	44.58
SRR26147062	3381	12883	19.9	19.5		51.6606	2	4182118	3104773	44.58
SRR26147063	3999	14704	19.8	19.4		190.406	2	4218945	3093947	44.53
SRR26147064	4673	15999	20	19.5		72.9989	2	4175911	3098603	44.58
SRR26205254	4650	6139	0	0		260.592	3	5177393	3072136	45.09
SRR26205255	3251	11573	10	10		342.648	73	51789514	2286564	44.2
SRR26374938	1825	11775	11.2	11.2		22.0948	3	5524054	3516484	44.28
SRR26425221	1856	7780	13.4	13.4		68.4942	3	4690310	3176915	41.38
SRR26516984	2935	9099	15.3	15.2		149.128	2	4069029	2995440	47.55
SRR26516985	645	15893	15.6	15.6		252.827	3	5149211	3309206	45.42
SRR26516986	9778	33109	15.5	15.2		67.1607	5	5290249	3385894	45.4
SRR26517136	5056	12262	15.1	14.9		211.408	3	5445016	3457382	45.19
SRR26518018	1392	8941	14.5	14.4		152.711	5	5320332	3363213	45.22
SRR26518089	2554	20563	15	14.9		332.896	2	5115470	3252873	46.71
SRR26620587	6404	25642	15.2	15		161.146	3	5341013	3328395	45.21
SRR26899093	1378	7966	15.4	14.8		601.013	2	4169807	3055019	47.54
SRR26899094	1369	7921	10.2	9.9		541.298	4	4188894	3029145	47.47
SRR26899137_subsample	517	2867	18.9	18.8		226.645	2	5147079	3281436	45.32
SRR26899138_subsample	516	2841	19.7	19.7		225.64	2	5147069	3281431	45.32
SRR26899139_subsample	515	2841	16.2	16.1		220.737	2	5147027	3281405	45.32
SRR26899140	510	2716	10.5	10.4		993.661	2	5142034	3278210	45.28
SRR26899142	619	3448	18.1	17.7		380.59	4	5152071	3281311	45.33
SRR26899144	1379	8058	17.9	17.2		614.862	2	4173916	3059092	47.54
SRR26899145	1379	8026	18.6	17.9		613.726	2	4173905	3059083	47.54
SRR27032233	7626	11476	6	5.9		3.85997	15	469804	35229	46.95
SRR27179988	2706	5666	11.4	11.7		3.5935	36	320915	12108	45.49
SRR27179999	2785.5	5261	11.7	12		3.7601	7	50855	7105	44.54
SRR27180022	5610	8110	18.2	18.2		2.58051	1	5080	5080	40.45
SRR27180023	5370	8732	17.7	17.8		2.78174	1	10075	10075	46.06
SRR27180026	5750	8381	17.9	17.8		2.93941	3	34295	13305	45.44
SRR27180052	3151	6023	16.5	16.6		5.54371	2	6577	4974	49.29
SRR27180059	3388	5950	18.9	18.9		4.04544	141	3011461	33725	44.8
SRR27180060	3028	5286	19.1	19.1		4.02135	155	2304118	19793	44.8
SRR27180061	3181.5	5724	18.8	18.7		3.9413	116	2857306	32406	44.98
SRR27180062	2772	5151	19	19		3.98609	127	1930748	20705	44.88
SRR27180063	3073	5760	18.5	18.5		4.2432	5	24745	5297	47.9
SRR27180064	3346	5809	19.2	19.1		3.99672	132	2746627	27428	44.94
SRR27180065	3108	5554	19.3	19.3		3.9545	137	2456848	23096	44.98
SRR27180067	3101	5475	18.5	18.5		3.87506	135	2737959	26901	44.85
SRR27180068	3240	5548	19.2	19.1		4.11208	128	2437095	25930	44.79
SRR27180069	2986	5516	19	19		4.19853	114	2238254	27629	44.92
SRR27180070	3321	5906	19	19		4.10871	139	3008767	30248	44.79
SRR27180071	3299	5547	19.1	19.1		4.02477	146	2873752	23664	44.96
SRR27180072	3378.5	5749	18.8	18.9		4.20134	127	2691674	31409	44.95
SRR27180073	5892	8446	17.7	17.5		2.76055	2	24310	16603	45.43
SRR27180075	5781	8066	18.6	18.4		2.38746	3	24516	7972	45.06
SRR27180078	6239.5	9304	17.9	17.9		2.93407	1	7796	7796	42.42
SRR27180079	5936	8686	18.5	18.3		4.27534	1	15639	15639	47.34
SRR27180087	2760	5225	18	18.1		3.6458	55	640634	15112	44.99
SRR27180101	3784	7458	16.2	16.5		4.27267	1	12495	12495	45.99
SRR7826358	5286	7683	30	30		132.775	2	4127603	3051693	47.47
SRR8335319	9330	19654	9.6	9.5		199.884	3	5200652	3251574	45.13
analysed_samples: xxx
