# Supplementary material for: Prevalent chromosome fusion in Vibrio cholerae O1
Source: Nat Commun. 2025 Jul 1;16:5830. doi: 10.1038/s41467-025-60699-0 (PMC12219848; doi:10.1038/s41467-025-60699-0)
Supplement: Supplementary file 8 — Source Data [file 41467_2025_60699_MOESM8_ESM.zip › source_data/Supplement/S7/S7a/gtdbtk.bac120.summary_b.tsv]

user_genome	classification	fastani_reference	fastani_reference_radius	fastani_taxonomy	fastani_ani	fastani_af	closest_placement_reference	closest_placement_radius	closest_placement_taxonomy	closest_placement_ani	closest_placement_af	pplacer_taxonomy	classification_method	note	other_related_references(genome_id,species_name,radius,ANI,AF)	msa_percent	translation_table	red_value	warnings
ERR10144492	d__Bacteria;p__Pseudomonadota;c__Gammaproteobacteria;o__Enterobacterales_A;f__Vibrionaceae;g__Vibrio;s__Vibrio cholerae	GCF_000621645.1	95.0	d__Bacteria;p__Pseudomonadota;c__Gammaproteobacteria;o__Enterobacterales_A;f__Vibrionaceae;g__Vibrio;s__Vibrio cholerae	99.29	0.967	GCF_000621645.1	95.0	d__Bacteria;p__Pseudomonadota;c__Gammaproteobacteria;o__Enterobacterales_A;f__Vibrionaceae;g__Vibrio;s__Vibrio cholerae	99.29	0.967	d__Bacteria;p__Pseudomonadota;c__Gammaproteobacteria;o__Enterobacterales_A;f__Vibrionaceae;g__Vibrio;s__	taxonomic classification defined by topology and ANI	topological placement and ANI have congruent species assignments	GCF_009665255.1, s__Vibrio metoecus_B, 95.0, 89.54, 0.836; GCF_000696385.1, s__Vibrio metoecus, 95.0, 88.69, 0.83; GCF_019048845.1, s__Vibrio sp000176715, 95.0, 88.49, 0.771; GCF_000338875.1, s__Vibrio mimicus, 95.0, 86.6, 0.744; GCF_011306175.1, s__Vibrio sp011306175, 95.0, 83.17, 0.689; GCF_009763805.1, s__Vibrio cidicii, 95.3805, 80.37, 0.308; GCA_015767675.1, s__Vibrio sp000960595, 95.0, 80.2…	96.52	11	N/A	N/A
ERR10144834	d__Bacteria;p__Pseudomonadota;c__Gammaproteobacteria;o__Enterobacterales_A;f__Vibrionaceae;g__Vibrio;s__Vibrio cholerae	GCF_000621645.1	95.0	d__Bacteria;p__Pseudomonadota;c__Gammaproteobacteria;o__Enterobacterales_A;f__Vibrionaceae;g__Vibrio;s__Vibrio cholerae	99.31	0.966	GCF_000621645.1	95.0	d__Bacteria;p__Pseudomonadota;c__Gammaproteobacteria;o__Enterobacterales_A;f__Vibrionaceae;g__Vibrio;s__Vibrio cholerae	99.31	0.966	d__Bacteria;p__Pseudomonadota;c__Gammaproteobacteria;o__Enterobacterales_A;f__Vibrionaceae;g__Vibrio;s__	taxonomic classification defined by topology and ANI	topological placement and ANI have congruent species assignments	GCF_009665255.1, s__Vibrio metoecus_B, 95.0, 89.54, 0.822; GCF_000696385.1, s__Vibrio metoecus, 95.0, 88.67, 0.831; GCF_019048845.1, s__Vibrio sp000176715, 95.0, 88.5, 0.775; GCF_000338875.1, s__Vibrio mimicus, 95.0, 86.65, 0.744; GCF_011306175.1, s__Vibrio sp011306175, 95.0, 83.16, 0.69; GCF_009763805.1, s__Vibrio cidicii, 95.3805, 80.5, 0.312; GCA_015767675.1, s__Vibrio sp000960595, 95.0, 80.33…	96.74	11	N/A	N/A
ERR10145247	d__Bacteria;p__Pseudomonadota;c__Gammaproteobacteria;o__Enterobacterales_A;f__Vibrionaceae;g__Vibrio;s__Vibrio cholerae	GCF_000621645.1	95.0	d__Bacteria;p__Pseudomonadota;c__Gammaproteobacteria;o__Enterobacterales_A;f__Vibrionaceae;g__Vibrio;s__Vibrio cholerae	99.31	0.966	GCF_000621645.1	95.0	d__Bacteria;p__Pseudomonadota;c__Gammaproteobacteria;o__Enterobacterales_A;f__Vibrionaceae;g__Vibrio;s__Vibrio cholerae	99.31	0.966	d__Bacteria;p__Pseudomonadota;c__Gammaproteobacteria;o__Enterobacterales_A;f__Vibrionaceae;g__Vibrio;s__	taxonomic classification defined by topology and ANI	topological placement and ANI have congruent species assignments	GCF_009665255.1, s__Vibrio metoecus_B, 95.0, 89.5, 0.821; GCF_000696385.1, s__Vibrio metoecus, 95.0, 88.66, 0.836; GCF_019048845.1, s__Vibrio sp000176715, 95.0, 88.51, 0.755; GCF_000338875.1, s__Vibrio mimicus, 95.0, 86.57, 0.743; GCF_011306175.1, s__Vibrio sp011306175, 95.0, 83.21, 0.683; GCF_009763805.1, s__Vibrio cidicii, 95.3805, 80.45, 0.31; GCA_015767675.1, s__Vibrio sp000960595, 95.0, 80.2…	96.72	11	N/A	N/A
ERR10145322	d__Bacteria;p__Pseudomonadota;c__Gammaproteobacteria;o__Enterobacterales_A;f__Vibrionaceae;g__Vibrio;s__Vibrio cholerae	GCF_000621645.1	95.0	d__Bacteria;p__Pseudomonadota;c__Gammaproteobacteria;o__Enterobacterales_A;f__Vibrionaceae;g__Vibrio;s__Vibrio cholerae	99.3	0.967	GCF_000621645.1	95.0	d__Bacteria;p__Pseudomonadota;c__Gammaproteobacteria;o__Enterobacterales_A;f__Vibrionaceae;g__Vibrio;s__Vibrio cholerae	99.3	0.967	d__Bacteria;p__Pseudomonadota;c__Gammaproteobacteria;o__Enterobacterales_A;f__Vibrionaceae;g__Vibrio;s__	taxonomic classification defined by topology and ANI	topological placement and ANI have congruent species assignments	GCF_009665255.1, s__Vibrio metoecus_B, 95.0, 89.5, 0.831; GCF_000696385.1, s__Vibrio metoecus, 95.0, 88.66, 0.842; GCF_019048845.1, s__Vibrio sp000176715, 95.0, 88.48, 0.771; GCF_000338875.1, s__Vibrio mimicus, 95.0, 86.58, 0.741; GCF_011306175.1, s__Vibrio sp011306175, 95.0, 83.13, 0.695; GCF_009763805.1, s__Vibrio cidicii, 95.3805, 80.45, 0.311; GCA_015767675.1, s__Vibrio sp000960595, 95.0, 80.…	96.29	11	N/A	N/A
ERR10146521	d__Bacteria;p__Pseudomonadota;c__Gammaproteobacteria;o__Enterobacterales_A;f__Vibrionaceae;g__Vibrio;s__Vibrio cholerae	GCF_000621645.1	95.0	d__Bacteria;p__Pseudomonadota;c__Gammaproteobacteria;o__Enterobacterales_A;f__Vibrionaceae;g__Vibrio;s__Vibrio cholerae	99.2	0.966	GCF_000621645.1	95.0	d__Bacteria;p__Pseudomonadota;c__Gammaproteobacteria;o__Enterobacterales_A;f__Vibrionaceae;g__Vibrio;s__Vibrio cholerae	99.2	0.966	d__Bacteria;p__Pseudomonadota;c__Gammaproteobacteria;o__Enterobacterales_A;f__Vibrionaceae;g__Vibrio;s__	taxonomic classification defined by topology and ANI	topological placement and ANI have congruent species assignments	GCF_009665255.1, s__Vibrio metoecus_B, 95.0, 89.38, 0.83; GCF_000696385.1, s__Vibrio metoecus, 95.0, 88.6, 0.835; GCF_019048845.1, s__Vibrio sp000176715, 95.0, 88.42, 0.753; GCF_000338875.1, s__Vibrio mimicus, 95.0, 86.46, 0.737; GCF_011306175.1, s__Vibrio sp011306175, 95.0, 83.09, 0.678; GCF_009763805.1, s__Vibrio cidicii, 95.3805, 80.38, 0.306; GCA_015767675.1, s__Vibrio sp000960595, 95.0, 80.3…	82.56	11	N/A	N/A
ERR10146522	d__Bacteria;p__Pseudomonadota;c__Gammaproteobacteria;o__Enterobacterales_A;f__Vibrionaceae;g__Vibrio;s__Vibrio cholerae	GCF_000621645.1	95.0	d__Bacteria;p__Pseudomonadota;c__Gammaproteobacteria;o__Enterobacterales_A;f__Vibrionaceae;g__Vibrio;s__Vibrio cholerae	99.19	0.966	GCF_000621645.1	95.0	d__Bacteria;p__Pseudomonadota;c__Gammaproteobacteria;o__Enterobacterales_A;f__Vibrionaceae;g__Vibrio;s__Vibrio cholerae	99.19	0.966	d__Bacteria;p__Pseudomonadota;c__Gammaproteobacteria;o__Enterobacterales_A;f__Vibrionaceae;g__Vibrio;s__	taxonomic classification defined by topology and ANI	topological placement and ANI have congruent species assignments	GCF_009665255.1, s__Vibrio metoecus_B, 95.0, 89.42, 0.819; GCF_000696385.1, s__Vibrio metoecus, 95.0, 88.55, 0.834; GCF_019048845.1, s__Vibrio sp000176715, 95.0, 88.41, 0.759; GCF_000338875.1, s__Vibrio mimicus, 95.0, 86.52, 0.742; GCF_011306175.1, s__Vibrio sp011306175, 95.0, 83.12, 0.682; GCF_009763805.1, s__Vibrio cidicii, 95.3805, 80.32, 0.313; GCA_015767675.1, s__Vibrio sp000960595, 95.0, 80…	81.07	11	N/A	N/A
ERR10146531	d__Bacteria;p__Pseudomonadota;c__Gammaproteobacteria;o__Enterobacterales_A;f__Vibrionaceae;g__Vibrio;s__Vibrio cholerae	GCF_000621645.1	95.0	d__Bacteria;p__Pseudomonadota;c__Gammaproteobacteria;o__Enterobacterales_A;f__Vibrionaceae;g__Vibrio;s__Vibrio cholerae	99.17	0.964	GCF_000621645.1	95.0	d__Bacteria;p__Pseudomonadota;c__Gammaproteobacteria;o__Enterobacterales_A;f__Vibrionaceae;g__Vibrio;s__Vibrio cholerae	99.17	0.964	d__Bacteria;p__Pseudomonadota;c__Gammaproteobacteria;o__Enterobacterales_A;f__Vibrionaceae;g__Vibrio;s__	taxonomic classification defined by topology and ANI	topological placement and ANI have congruent species assignments	GCF_009665255.1, s__Vibrio metoecus_B, 95.0, 89.38, 0.82; GCF_000696385.1, s__Vibrio metoecus, 95.0, 88.47, 0.839; GCF_019048845.1, s__Vibrio sp000176715, 95.0, 88.34, 0.774; GCF_000338875.1, s__Vibrio mimicus, 95.0, 86.42, 0.74; GCF_011306175.1, s__Vibrio sp011306175, 95.0, 83.07, 0.674; GCA_015767675.1, s__Vibrio sp000960595, 95.0, 80.47, 0.282; GCF_009763805.1, s__Vibrio cidicii, 95.3805, 80.3…	79.76	11	N/A	N/A
ERR10146551	d__Bacteria;p__Pseudomonadota;c__Gammaproteobacteria;o__Enterobacterales_A;f__Vibrionaceae;g__Vibrio;s__Vibrio cholerae	GCF_000621645.1	95.0	d__Bacteria;p__Pseudomonadota;c__Gammaproteobacteria;o__Enterobacterales_A;f__Vibrionaceae;g__Vibrio;s__Vibrio cholerae	99.15	0.965	GCF_000621645.1	95.0	d__Bacteria;p__Pseudomonadota;c__Gammaproteobacteria;o__Enterobacterales_A;f__Vibrionaceae;g__Vibrio;s__Vibrio cholerae	99.15	0.965	d__Bacteria;p__Pseudomonadota;c__Gammaproteobacteria;o__Enterobacterales_A;f__Vibrionaceae;g__Vibrio;s__	taxonomic classification defined by topology and ANI	topological placement and ANI have congruent species assignments	GCF_009665255.1, s__Vibrio metoecus_B, 95.0, 89.44, 0.831; GCF_000696385.1, s__Vibrio metoecus, 95.0, 88.52, 0.837; GCF_019048845.1, s__Vibrio sp000176715, 95.0, 88.3, 0.771; GCF_000338875.1, s__Vibrio mimicus, 95.0, 86.5, 0.738; GCF_011306175.1, s__Vibrio sp011306175, 95.0, 83.15, 0.668; GCF_009763805.1, s__Vibrio cidicii, 95.3805, 80.38, 0.304; GCA_015767675.1, s__Vibrio sp000960595, 95.0, 80.2…	74.52	11	N/A	N/A
ERR10146552	d__Bacteria;p__Pseudomonadota;c__Gammaproteobacteria;o__Enterobacterales_A;f__Vibrionaceae;g__Vibrio;s__Vibrio cholerae	GCF_000621645.1	95.0	d__Bacteria;p__Pseudomonadota;c__Gammaproteobacteria;o__Enterobacterales_A;f__Vibrionaceae;g__Vibrio;s__Vibrio cholerae	99.15	0.965	GCF_000621645.1	95.0	d__Bacteria;p__Pseudomonadota;c__Gammaproteobacteria;o__Enterobacterales_A;f__Vibrionaceae;g__Vibrio;s__Vibrio cholerae	99.15	0.965	d__Bacteria;p__Pseudomonadota;c__Gammaproteobacteria;o__Enterobacterales_A;f__Vibrionaceae;g__Vibrio;s__	taxonomic classification defined by topology and ANI	topological placement and ANI have congruent species assignments	GCF_009665255.1, s__Vibrio metoecus_B, 95.0, 89.36, 0.825; GCF_000696385.1, s__Vibrio metoecus, 95.0, 88.65, 0.831; GCF_019048845.1, s__Vibrio sp000176715, 95.0, 88.38, 0.77; GCF_000338875.1, s__Vibrio mimicus, 95.0, 86.5, 0.732; GCF_011306175.1, s__Vibrio sp011306175, 95.0, 83.1, 0.683; GCF_009763805.1, s__Vibrio cidicii, 95.3805, 80.57, 0.305; GCA_015767675.1, s__Vibrio sp000960595, 95.0, 80.37…	78.81	11	N/A	N/A
ERR10146553	d__Bacteria;p__Pseudomonadota;c__Gammaproteobacteria;o__Enterobacterales_A;f__Vibrionaceae;g__Vibrio;s__Vibrio cholerae	GCF_000621645.1	95.0	d__Bacteria;p__Pseudomonadota;c__Gammaproteobacteria;o__Enterobacterales_A;f__Vibrionaceae;g__Vibrio;s__Vibrio cholerae	99.13	0.964	GCF_000621645.1	95.0	d__Bacteria;p__Pseudomonadota;c__Gammaproteobacteria;o__Enterobacterales_A;f__Vibrionaceae;g__Vibrio;s__Vibrio cholerae	99.13	0.964	d__Bacteria;p__Pseudomonadota;c__Gammaproteobacteria;o__Enterobacterales_A;f__Vibrionaceae;g__Vibrio;s__	taxonomic classification defined by topology and ANI	topological placement and ANI have congruent species assignments	GCF_009665255.1, s__Vibrio metoecus_B, 95.0, 89.39, 0.827; GCF_000696385.1, s__Vibrio metoecus, 95.0, 88.53, 0.842; GCF_019048845.1, s__Vibrio sp000176715, 95.0, 88.38, 0.764; GCF_000338875.1, s__Vibrio mimicus, 95.0, 86.42, 0.746; GCF_011306175.1, s__Vibrio sp011306175, 95.0, 83.08, 0.683; GCF_009763805.1, s__Vibrio cidicii, 95.3805, 80.34, 0.298; GCA_015767675.1, s__Vibrio sp000960595, 95.0, 80…	74.62	11	N/A	N/A
ERR10149432	d__Bacteria;p__Pseudomonadota;c__Gammaproteobacteria;o__Enterobacterales_A;f__Vibrionaceae;g__Vibrio;s__Vibrio cholerae	GCF_000621645.1	95.0	d__Bacteria;p__Pseudomonadota;c__Gammaproteobacteria;o__Enterobacterales_A;f__Vibrionaceae;g__Vibrio;s__Vibrio cholerae	99.15	0.964	GCF_000621645.1	95.0	d__Bacteria;p__Pseudomonadota;c__Gammaproteobacteria;o__Enterobacterales_A;f__Vibrionaceae;g__Vibrio;s__Vibrio cholerae	99.15	0.964	d__Bacteria;p__Pseudomonadota;c__Gammaproteobacteria;o__Enterobacterales_A;f__Vibrionaceae;g__Vibrio;s__	taxonomic classification defined by topology and ANI	topological placement and ANI have congruent species assignments	GCF_009665255.1, s__Vibrio metoecus_B, 95.0, 89.44, 0.822; GCF_000696385.1, s__Vibrio metoecus, 95.0, 88.5, 0.83; GCF_019048845.1, s__Vibrio sp000176715, 95.0, 88.35, 0.77; GCF_000338875.1, s__Vibrio mimicus, 95.0, 86.45, 0.747; GCF_011306175.1, s__Vibrio sp011306175, 95.0, 83.09, 0.691; GCF_009763805.1, s__Vibrio cidicii, 95.3805, 80.31, 0.317; GCA_015767675.1, s__Vibrio sp000960595, 95.0, 80.24…	75.73	11	N/A	N/A
ERR11011579	d__Bacteria;p__Pseudomonadota;c__Gammaproteobacteria;o__Enterobacterales_A;f__Vibrionaceae;g__Photobacterium;s__Photobacterium phosphoreum	GCF_002954725.1	95.0	d__Bacteria;p__Pseudomonadota;c__Gammaproteobacteria;o__Enterobacterales_A;f__Vibrionaceae;g__Photobacterium;s__Photobacterium phosphoreum	98.81	0.933	GCF_002954725.1	95.0	d__Bacteria;p__Pseudomonadota;c__Gammaproteobacteria;o__Enterobacterales_A;f__Vibrionaceae;g__Photobacterium;s__Photobacterium phosphoreum	98.81	0.933	d__Bacteria;p__Pseudomonadota;c__Gammaproteobacteria;o__Enterobacterales_A;f__Vibrionaceae;g__Photobacterium;s__	taxonomic classification defined by topology and ANI	topological placement and ANI have congruent species assignments	GCF_002849605.1, s__Photobacterium carnosum, 95.0, 87.28, 0.761; GCF_003026395.1, s__Photobacterium iliopiscarium, 95.0, 87.23, 0.839; GCF_003026355.1, s__Photobacterium kishitanii, 95.0, 86.75, 0.81; GCF_900166965.1, s__Photobacterium piscicola, 95.0, 86.61, 0.806; GCF_002954455.1, s__Photobacterium aquimaris, 95.0, 86.42, 0.802; GCA_024529955.1, s__Photobacterium toruni, 95.0, 86.27, 0.756; GCF…	94.02	11	N/A	N/A
ERR11475403	d__Bacteria;p__Pseudomonadota;c__Gammaproteobacteria;o__Enterobacterales_A;f__Vibrionaceae;g__Vibrio;s__Vibrio cholerae	GCF_000621645.1	95.0	d__Bacteria;p__Pseudomonadota;c__Gammaproteobacteria;o__Enterobacterales_A;f__Vibrionaceae;g__Vibrio;s__Vibrio cholerae	99.31	0.966	GCF_000621645.1	95.0	d__Bacteria;p__Pseudomonadota;c__Gammaproteobacteria;o__Enterobacterales_A;f__Vibrionaceae;g__Vibrio;s__Vibrio cholerae	99.31	0.966	d__Bacteria;p__Pseudomonadota;c__Gammaproteobacteria;o__Enterobacterales_A;f__Vibrionaceae;g__Vibrio;s__	taxonomic classification defined by topology and ANI	topological placement and ANI have congruent species assignments	GCF_009665255.1, s__Vibrio metoecus_B, 95.0, 89.54, 0.817; GCF_000696385.1, s__Vibrio metoecus, 95.0, 88.51, 0.822; GCF_019048845.1, s__Vibrio sp000176715, 95.0, 88.47, 0.776; GCF_000338875.1, s__Vibrio mimicus, 95.0, 86.57, 0.764; GCF_011306175.1, s__Vibrio sp011306175, 95.0, 83.24, 0.676; GCF_009763805.1, s__Vibrio cidicii, 95.3805, 80.35, 0.322; GCA_015767675.1, s__Vibrio sp000960595, 95.0, 80…	98.39	11	N/A	N/A
ERR11475404	d__Bacteria;p__Pseudomonadota;c__Gammaproteobacteria;o__Enterobacterales_A;f__Vibrionaceae;g__Vibrio;s__Vibrio cholerae	GCF_000621645.1	95.0	d__Bacteria;p__Pseudomonadota;c__Gammaproteobacteria;o__Enterobacterales_A;f__Vibrionaceae;g__Vibrio;s__Vibrio cholerae	99.32	0.966	GCF_000621645.1	95.0	d__Bacteria;p__Pseudomonadota;c__Gammaproteobacteria;o__Enterobacterales_A;f__Vibrionaceae;g__Vibrio;s__Vibrio cholerae	99.32	0.966	d__Bacteria;p__Pseudomonadota;c__Gammaproteobacteria;o__Enterobacterales_A;f__Vibrionaceae;g__Vibrio;s__	taxonomic classification defined by topology and ANI	topological placement and ANI have congruent species assignments	GCF_009665255.1, s__Vibrio metoecus_B, 95.0, 89.52, 0.829; GCF_019048845.1, s__Vibrio sp000176715, 95.0, 88.49, 0.78; GCF_000696385.1, s__Vibrio metoecus, 95.0, 88.47, 0.827; GCF_000338875.1, s__Vibrio mimicus, 95.0, 86.56, 0.752; GCF_011306175.1, s__Vibrio sp011306175, 95.0, 83.12, 0.691; GCF_009763805.1, s__Vibrio cidicii, 95.3805, 80.47, 0.327; GCA_015767675.1, s__Vibrio sp000960595, 95.0, 80.…	98.39	11	N/A	N/A
ERR5023086	d__Bacteria;p__Pseudomonadota;c__Gammaproteobacteria;o__Enterobacterales_A;f__Vibrionaceae;g__Vibrio;s__Vibrio sp903986855	GCF_905175385.1	95.0	d__Bacteria;p__Pseudomonadota;c__Gammaproteobacteria;o__Enterobacterales_A;f__Vibrionaceae;g__Vibrio;s__Vibrio sp903986855	97.94	0.941	GCF_905175385.1	95.0	d__Bacteria;p__Pseudomonadota;c__Gammaproteobacteria;o__Enterobacterales_A;f__Vibrionaceae;g__Vibrio;s__Vibrio sp903986855	97.94	0.941	d__Bacteria;p__Pseudomonadota;c__Gammaproteobacteria;o__Enterobacterales_A;f__Vibrionaceae;g__Vibrio;s__	taxonomic classification defined by topology and ANI	topological placement and ANI have congruent species assignments	GCF_000417905.1, s__Vibrio natriegens, 95.0, 83.62, 0.632; GCF_021728395.1, s__Vibrio sp018223135, 95.0, 83.54, 0.637; GCA_018222805.1, s__Vibrio sp018222805, 95.0, 83.35, 0.669; GCF_900460535.1, s__Vibrio parahaemolyticus, 95.0, 83.1, 0.544; GCF_000354175.2, s__Vibrio alginolyticus, 95.0, 82.42, 0.507; GCF_002163755.1, s__Vibrio campbellii, 95.0, 82.25, 0.468; GCA_001048675.1, s__Vibrio diabolic…	84.11	11	N/A	N/A
ERR5023122	d__Bacteria;p__Pseudomonadota;c__Gammaproteobacteria;o__Enterobacterales_A;f__Vibrionaceae;g__Vibrio;s__Vibrio campbellii	GCF_002163755.1	95.0	d__Bacteria;p__Pseudomonadota;c__Gammaproteobacteria;o__Enterobacterales_A;f__Vibrionaceae;g__Vibrio;s__Vibrio campbellii	96.21	0.874	N/A	N/A	N/A	N/A	N/A	d__Bacteria;p__Pseudomonadota;c__Gammaproteobacteria;o__Enterobacterales_A;f__Vibrionaceae;g__Vibrio;s__	ANI	topological placement and ANI have incongruent species assignments	GCF_002163755.1, s__Vibrio campbellii, 95.0, 96.21, 0.874; GCF_000817815.1, s__Vibrio owensii, 95.0, 91.01, 0.772; GCF_002741985.1, s__Vibrio rotiferianus, 95.0, 89.68, 0.751; GCF_001591145.1, s__Vibrio harveyi, 95.0, 89.5, 0.801; GCF_000400365.1, s__Vibrio jasicida, 95.0, 89.16, 0.78; GCF_002906655.1, s__Vibrio hyugaensis, 95.0, 88.62, 0.796; GCF_000171815.1, s__Vibrio sp000171815, 95.0, 86.2, 0…	87.57	11	N/A	N/A
ERR5023135	d__Bacteria;p__Pseudomonadota;c__Gammaproteobacteria;o__Enterobacterales_A;f__Vibrionaceae;g__Vibrio;s__Vibrio sp903986855	GCF_905175385.1	95.0	d__Bacteria;p__Pseudomonadota;c__Gammaproteobacteria;o__Enterobacterales_A;f__Vibrionaceae;g__Vibrio;s__Vibrio sp903986855	99.88	0.996	GCF_905175385.1	95.0	d__Bacteria;p__Pseudomonadota;c__Gammaproteobacteria;o__Enterobacterales_A;f__Vibrionaceae;g__Vibrio;s__Vibrio sp903986855	99.88	0.996	d__Bacteria;p__Pseudomonadota;c__Gammaproteobacteria;o__Enterobacterales_A;f__Vibrionaceae;g__Vibrio;s__	taxonomic classification defined by topology and ANI	topological placement and ANI have congruent species assignments	GCF_000417905.1, s__Vibrio natriegens, 95.0, 83.75, 0.636; GCF_021728395.1, s__Vibrio sp018223135, 95.0, 83.69, 0.637; GCA_018222805.1, s__Vibrio sp018222805, 95.0, 83.33, 0.663; GCF_900460535.1, s__Vibrio parahaemolyticus, 95.0, 83.06, 0.542; GCF_000354175.2, s__Vibrio alginolyticus, 95.0, 82.4, 0.514; GCA_001048675.1, s__Vibrio diabolicus, 95.0, 82.29, 0.514; GCF_002163755.1, s__Vibrio campbell…	76.13	11	N/A	N/A
ERR5023136	d__Bacteria;p__Pseudomonadota;c__Gammaproteobacteria;o__Enterobacterales_A;f__Vibrionaceae;g__Vibrio;s__Vibrio alfacsensis	GCF_003544875.1	95.0	d__Bacteria;p__Pseudomonadota;c__Gammaproteobacteria;o__Enterobacterales_A;f__Vibrionaceae;g__Vibrio;s__Vibrio alfacsensis	96.36	0.895	GCF_003544875.1	95.0	d__Bacteria;p__Pseudomonadota;c__Gammaproteobacteria;o__Enterobacterales_A;f__Vibrionaceae;g__Vibrio;s__Vibrio alfacsensis	96.36	0.895	d__Bacteria;p__Pseudomonadota;c__Gammaproteobacteria;o__Enterobacterales_A;f__Vibrionaceae;g__Vibrio;s__	taxonomic classification defined by topology and ANI	topological placement and ANI have congruent species assignments	GCF_000817815.1, s__Vibrio owensii, 95.0, 85.03, 0.645; GCF_002163755.1, s__Vibrio campbellii, 95.0, 84.98, 0.628; GCF_002906655.1, s__Vibrio hyugaensis, 95.0, 84.86, 0.673; GCF_002741985.1, s__Vibrio rotiferianus, 95.0, 84.78, 0.629; GCF_001591145.1, s__Vibrio harveyi, 95.0, 84.64, 0.632; GCF_000400365.1, s__Vibrio jasicida, 95.0, 84.52, 0.647; GCF_002608565.1, s__Vibrio sp002608565, 95.0, 84.08…	55.69	11	N/A	Genome has more than 15.0% of markers with multiple hits
ERR5023137	d__Bacteria;p__Pseudomonadota;c__Gammaproteobacteria;o__Enterobacterales_A;f__Vibrionaceae;g__Vibrio;s__Vibrio owensii	GCF_000817815.1	95.0	d__Bacteria;p__Pseudomonadota;c__Gammaproteobacteria;o__Enterobacterales_A;f__Vibrionaceae;g__Vibrio;s__Vibrio owensii	96.03	0.793	GCF_000817815.1	95.0	d__Bacteria;p__Pseudomonadota;c__Gammaproteobacteria;o__Enterobacterales_A;f__Vibrionaceae;g__Vibrio;s__Vibrio owensii	96.03	0.793	d__Bacteria;p__Pseudomonadota;c__Gammaproteobacteria;o__Enterobacterales_A;f__Vibrionaceae;g__Vibrio;s__	taxonomic classification defined by topology and ANI	topological placement and ANI have congruent species assignments	GCF_000400365.1, s__Vibrio jasicida, 95.0, 90.99, 0.805; GCF_002163755.1, s__Vibrio campbellii, 95.0, 90.89, 0.806; GCF_001591145.1, s__Vibrio harveyi, 95.0, 89.9, 0.832; GCF_002906655.1, s__Vibrio hyugaensis, 95.0, 89.74, 0.836; GCF_002741985.1, s__Vibrio rotiferianus, 95.0, 88.83, 0.756; GCF_003544875.1, s__Vibrio alfacsensis, 95.0, 85.23, 0.653; GCF_000354175.2, s__Vibrio alginolyticus, 95.0, …	79.23	11	N/A	N/A
ERR5023147	d__Bacteria;p__Pseudomonadota;c__Gammaproteobacteria;o__Enterobacterales_A;f__Vibrionaceae;g__Vibrio;s__Vibrio campbellii	GCF_002163755.1	95.0	d__Bacteria;p__Pseudomonadota;c__Gammaproteobacteria;o__Enterobacterales_A;f__Vibrionaceae;g__Vibrio;s__Vibrio campbellii	96.13	0.875	N/A	N/A	N/A	N/A	N/A	d__Bacteria;p__Pseudomonadota;c__Gammaproteobacteria;o__Enterobacterales_A;f__Vibrionaceae;g__Vibrio;s__	ANI	topological placement and ANI have incongruent species assignments	GCF_002163755.1, s__Vibrio campbellii, 95.0, 96.13, 0.875; GCF_000817815.1, s__Vibrio owensii, 95.0, 90.96, 0.764; GCF_002741985.1, s__Vibrio rotiferianus, 95.0, 89.74, 0.758; GCF_001591145.1, s__Vibrio harveyi, 95.0, 89.55, 0.804; GCF_000400365.1, s__Vibrio jasicida, 95.0, 89.23, 0.784; GCF_002906655.1, s__Vibrio hyugaensis, 95.0, 88.63, 0.792; GCF_000171815.1, s__Vibrio sp000171815, 95.0, 86.05…	79.62	11	N/A	N/A
ERR9364033	d__Bacteria;p__Pseudomonadota;c__Gammaproteobacteria;o__Enterobacterales_A;f__Vibrionaceae;g__Vibrio;s__Vibrio cholerae	GCF_000621645.1	95.0	d__Bacteria;p__Pseudomonadota;c__Gammaproteobacteria;o__Enterobacterales_A;f__Vibrionaceae;g__Vibrio;s__Vibrio cholerae	99.24	0.97	GCF_000621645.1	95.0	d__Bacteria;p__Pseudomonadota;c__Gammaproteobacteria;o__Enterobacterales_A;f__Vibrionaceae;g__Vibrio;s__Vibrio cholerae	99.24	0.97	d__Bacteria;p__Pseudomonadota;c__Gammaproteobacteria;o__Enterobacterales_A;f__Vibrionaceae;g__Vibrio;s__	taxonomic classification defined by topology and ANI	topological placement and ANI have congruent species assignments	GCF_009665255.1, s__Vibrio metoecus_B, 95.0, 89.46, 0.825; GCF_000696385.1, s__Vibrio metoecus, 95.0, 88.5, 0.823; GCF_019048845.1, s__Vibrio sp000176715, 95.0, 88.49, 0.753; GCF_000338875.1, s__Vibrio mimicus, 95.0, 86.59, 0.742; GCF_011306175.1, s__Vibrio sp011306175, 95.0, 83.13, 0.686; GCF_009763805.1, s__Vibrio cidicii, 95.3805, 80.55, 0.311; GCA_015767675.1, s__Vibrio sp000960595, 95.0, 80.…	92.43	11	N/A	N/A
ERR9364034	d__Bacteria;p__Pseudomonadota;c__Gammaproteobacteria;o__Enterobacterales_A;f__Vibrionaceae;g__Vibrio;s__Vibrio cholerae	GCF_000621645.1	95.0	d__Bacteria;p__Pseudomonadota;c__Gammaproteobacteria;o__Enterobacterales_A;f__Vibrionaceae;g__Vibrio;s__Vibrio cholerae	99.25	0.973	GCF_000621645.1	95.0	d__Bacteria;p__Pseudomonadota;c__Gammaproteobacteria;o__Enterobacterales_A;f__Vibrionaceae;g__Vibrio;s__Vibrio cholerae	99.25	0.973	d__Bacteria;p__Pseudomonadota;c__Gammaproteobacteria;o__Enterobacterales_A;f__Vibrionaceae;g__Vibrio;s__	taxonomic classification defined by topology and ANI	topological placement and ANI have congruent species assignments	GCF_009665255.1, s__Vibrio metoecus_B, 95.0, 89.48, 0.836; GCF_000696385.1, s__Vibrio metoecus, 95.0, 88.56, 0.843; GCF_019048845.1, s__Vibrio sp000176715, 95.0, 88.54, 0.764; GCF_000338875.1, s__Vibrio mimicus, 95.0, 86.54, 0.751; GCF_011306175.1, s__Vibrio sp011306175, 95.0, 83.23, 0.671; GCF_009763805.1, s__Vibrio cidicii, 95.3805, 80.4, 0.307; GCA_015767675.1, s__Vibrio sp000960595, 95.0, 80.…	93.37	11	N/A	N/A
ERR9364035	d__Bacteria;p__Pseudomonadota;c__Gammaproteobacteria;o__Enterobacterales_A;f__Vibrionaceae;g__Vibrio;s__Vibrio cholerae	GCF_000621645.1	95.0	d__Bacteria;p__Pseudomonadota;c__Gammaproteobacteria;o__Enterobacterales_A;f__Vibrionaceae;g__Vibrio;s__Vibrio cholerae	99.25	0.974	GCF_000621645.1	95.0	d__Bacteria;p__Pseudomonadota;c__Gammaproteobacteria;o__Enterobacterales_A;f__Vibrionaceae;g__Vibrio;s__Vibrio cholerae	99.25	0.974	d__Bacteria;p__Pseudomonadota;c__Gammaproteobacteria;o__Enterobacterales_A;f__Vibrionaceae;g__Vibrio;s__	taxonomic classification defined by topology and ANI	topological placement and ANI have congruent species assignments	GCF_009665255.1, s__Vibrio metoecus_B, 95.0, 89.45, 0.833; GCF_000696385.1, s__Vibrio metoecus, 95.0, 88.6, 0.847; GCF_019048845.1, s__Vibrio sp000176715, 95.0, 88.44, 0.776; GCF_000338875.1, s__Vibrio mimicus, 95.0, 86.57, 0.746; GCF_011306175.1, s__Vibrio sp011306175, 95.0, 83.11, 0.679; GCF_009763805.1, s__Vibrio cidicii, 95.3805, 80.28, 0.32; GCA_015767675.1, s__Vibrio sp000960595, 95.0, 80.2…	93.62	11	N/A	N/A
ERR9364036	d__Bacteria;p__Pseudomonadota;c__Gammaproteobacteria;o__Enterobacterales_A;f__Vibrionaceae;g__Vibrio;s__Vibrio cholerae	GCF_000621645.1	95.0	d__Bacteria;p__Pseudomonadota;c__Gammaproteobacteria;o__Enterobacterales_A;f__Vibrionaceae;g__Vibrio;s__Vibrio cholerae	99.24	0.973	GCF_000621645.1	95.0	d__Bacteria;p__Pseudomonadota;c__Gammaproteobacteria;o__Enterobacterales_A;f__Vibrionaceae;g__Vibrio;s__Vibrio cholerae	99.24	0.973	d__Bacteria;p__Pseudomonadota;c__Gammaproteobacteria;o__Enterobacterales_A;f__Vibrionaceae;g__Vibrio;s__	taxonomic classification defined by topology and ANI	topological placement and ANI have congruent species assignments	GCF_009665255.1, s__Vibrio metoecus_B, 95.0, 89.44, 0.83; GCF_000696385.1, s__Vibrio metoecus, 95.0, 88.74, 0.845; GCF_019048845.1, s__Vibrio sp000176715, 95.0, 88.48, 0.771; GCF_000338875.1, s__Vibrio mimicus, 95.0, 86.59, 0.743; GCF_011306175.1, s__Vibrio sp011306175, 95.0, 83.25, 0.681; GCF_009763805.1, s__Vibrio cidicii, 95.3805, 80.51, 0.308; GCA_015767675.1, s__Vibrio sp000960595, 95.0, 80.…	92.87	11	N/A	N/A
ERR9364037	d__Bacteria;p__Pseudomonadota;c__Gammaproteobacteria;o__Enterobacterales_A;f__Vibrionaceae;g__Vibrio;s__Vibrio cholerae	GCF_000621645.1	95.0	d__Bacteria;p__Pseudomonadota;c__Gammaproteobacteria;o__Enterobacterales_A;f__Vibrionaceae;g__Vibrio;s__Vibrio cholerae	99.25	0.973	GCF_000621645.1	95.0	d__Bacteria;p__Pseudomonadota;c__Gammaproteobacteria;o__Enterobacterales_A;f__Vibrionaceae;g__Vibrio;s__Vibrio cholerae	99.25	0.973	d__Bacteria;p__Pseudomonadota;c__Gammaproteobacteria;o__Enterobacterales_A;f__Vibrionaceae;g__Vibrio;s__	taxonomic classification defined by topology and ANI	topological placement and ANI have congruent species assignments	GCF_009665255.1, s__Vibrio metoecus_B, 95.0, 89.44, 0.831; GCF_000696385.1, s__Vibrio metoecus, 95.0, 88.68, 0.847; GCF_019048845.1, s__Vibrio sp000176715, 95.0, 88.51, 0.776; GCF_000338875.1, s__Vibrio mimicus, 95.0, 86.64, 0.733; GCF_011306175.1, s__Vibrio sp011306175, 95.0, 83.19, 0.678; GCF_009763805.1, s__Vibrio cidicii, 95.3805, 80.51, 0.313; GCA_015767675.1, s__Vibrio sp000960595, 95.0, 80…	92.67	11	N/A	N/A
ERR9364038	d__Bacteria;p__Pseudomonadota;c__Gammaproteobacteria;o__Enterobacterales_A;f__Vibrionaceae;g__Vibrio;s__Vibrio cholerae	GCF_000621645.1	95.0	d__Bacteria;p__Pseudomonadota;c__Gammaproteobacteria;o__Enterobacterales_A;f__Vibrionaceae;g__Vibrio;s__Vibrio cholerae	99.24	0.975	GCF_000621645.1	95.0	d__Bacteria;p__Pseudomonadota;c__Gammaproteobacteria;o__Enterobacterales_A;f__Vibrionaceae;g__Vibrio;s__Vibrio cholerae	99.24	0.975	d__Bacteria;p__Pseudomonadota;c__Gammaproteobacteria;o__Enterobacterales_A;f__Vibrionaceae;g__Vibrio;s__	taxonomic classification defined by topology and ANI	topological placement and ANI have congruent species assignments	GCF_009665255.1, s__Vibrio metoecus_B, 95.0, 89.54, 0.821; GCF_000696385.1, s__Vibrio metoecus, 95.0, 88.58, 0.837; GCF_019048845.1, s__Vibrio sp000176715, 95.0, 88.54, 0.778; GCF_000338875.1, s__Vibrio mimicus, 95.0, 86.62, 0.744; GCF_011306175.1, s__Vibrio sp011306175, 95.0, 83.13, 0.699; GCA_015767675.1, s__Vibrio sp000960595, 95.0, 80.45, 0.304; GCF_009763805.1, s__Vibrio cidicii, 95.3805, 80…	93.47	11	N/A	N/A
ERR9364039	d__Bacteria;p__Pseudomonadota;c__Gammaproteobacteria;o__Enterobacterales_A;f__Vibrionaceae;g__Vibrio;s__Vibrio cholerae	GCF_000621645.1	95.0	d__Bacteria;p__Pseudomonadota;c__Gammaproteobacteria;o__Enterobacterales_A;f__Vibrionaceae;g__Vibrio;s__Vibrio cholerae	99.28	0.97	GCF_000621645.1	95.0	d__Bacteria;p__Pseudomonadota;c__Gammaproteobacteria;o__Enterobacterales_A;f__Vibrionaceae;g__Vibrio;s__Vibrio cholerae	99.28	0.97	d__Bacteria;p__Pseudomonadota;c__Gammaproteobacteria;o__Enterobacterales_A;f__Vibrionaceae;g__Vibrio;s__	taxonomic classification defined by topology and ANI	topological placement and ANI have congruent species assignments	GCF_009665255.1, s__Vibrio metoecus_B, 95.0, 89.47, 0.831; GCF_019048845.1, s__Vibrio sp000176715, 95.0, 88.59, 0.755; GCF_000696385.1, s__Vibrio metoecus, 95.0, 88.58, 0.827; GCF_000338875.1, s__Vibrio mimicus, 95.0, 86.61, 0.737; GCF_011306175.1, s__Vibrio sp011306175, 95.0, 83.14, 0.69; GCF_009763805.1, s__Vibrio cidicii, 95.3805, 80.54, 0.308; GCA_015767675.1, s__Vibrio sp000960595, 95.0, 80.…	94.7	11	N/A	N/A
ERR9364040	d__Bacteria;p__Pseudomonadota;c__Gammaproteobacteria;o__Enterobacterales_A;f__Vibrionaceae;g__Vibrio;s__Vibrio cholerae	GCF_000621645.1	95.0	d__Bacteria;p__Pseudomonadota;c__Gammaproteobacteria;o__Enterobacterales_A;f__Vibrionaceae;g__Vibrio;s__Vibrio cholerae	99.25	0.971	GCF_000621645.1	95.0	d__Bacteria;p__Pseudomonadota;c__Gammaproteobacteria;o__Enterobacterales_A;f__Vibrionaceae;g__Vibrio;s__Vibrio cholerae	99.25	0.971	d__Bacteria;p__Pseudomonadota;c__Gammaproteobacteria;o__Enterobacterales_A;f__Vibrionaceae;g__Vibrio;s__	taxonomic classification defined by topology and ANI	topological placement and ANI have congruent species assignments	GCF_009665255.1, s__Vibrio metoecus_B, 95.0, 89.45, 0.836; GCF_000696385.1, s__Vibrio metoecus, 95.0, 88.64, 0.841; GCF_019048845.1, s__Vibrio sp000176715, 95.0, 88.55, 0.785; GCF_000338875.1, s__Vibrio mimicus, 95.0, 86.58, 0.743; GCF_011306175.1, s__Vibrio sp011306175, 95.0, 83.19, 0.683; GCA_015767675.1, s__Vibrio sp000960595, 95.0, 80.5, 0.289; GCF_009763805.1, s__Vibrio cidicii, 95.3805, 80.…	95.03	11	N/A	N/A
ERR9364041	d__Bacteria;p__Pseudomonadota;c__Gammaproteobacteria;o__Enterobacterales_A;f__Vibrionaceae;g__Vibrio;s__Vibrio cholerae	GCF_000621645.1	95.0	d__Bacteria;p__Pseudomonadota;c__Gammaproteobacteria;o__Enterobacterales_A;f__Vibrionaceae;g__Vibrio;s__Vibrio cholerae	99.25	0.973	GCF_000621645.1	95.0	d__Bacteria;p__Pseudomonadota;c__Gammaproteobacteria;o__Enterobacterales_A;f__Vibrionaceae;g__Vibrio;s__Vibrio cholerae	99.25	0.973	d__Bacteria;p__Pseudomonadota;c__Gammaproteobacteria;o__Enterobacterales_A;f__Vibrionaceae;g__Vibrio;s__	taxonomic classification defined by topology and ANI	topological placement and ANI have congruent species assignments	GCF_009665255.1, s__Vibrio metoecus_B, 95.0, 89.44, 0.83; GCF_000696385.1, s__Vibrio metoecus, 95.0, 88.66, 0.834; GCF_019048845.1, s__Vibrio sp000176715, 95.0, 88.62, 0.757; GCF_000338875.1, s__Vibrio mimicus, 95.0, 86.58, 0.738; GCF_011306175.1, s__Vibrio sp011306175, 95.0, 83.15, 0.694; GCF_009763805.1, s__Vibrio cidicii, 95.3805, 80.46, 0.304; GCA_015767675.1, s__Vibrio sp000960595, 95.0, 80.…	94.94	11	N/A	N/A
ERR9364042	d__Bacteria;p__Pseudomonadota;c__Gammaproteobacteria;o__Enterobacterales_A;f__Vibrionaceae;g__Vibrio;s__Vibrio cholerae	GCF_000621645.1	95.0	d__Bacteria;p__Pseudomonadota;c__Gammaproteobacteria;o__Enterobacterales_A;f__Vibrionaceae;g__Vibrio;s__Vibrio cholerae	99.26	0.975	GCF_000621645.1	95.0	d__Bacteria;p__Pseudomonadota;c__Gammaproteobacteria;o__Enterobacterales_A;f__Vibrionaceae;g__Vibrio;s__Vibrio cholerae	99.26	0.975	d__Bacteria;p__Pseudomonadota;c__Gammaproteobacteria;o__Enterobacterales_A;f__Vibrionaceae;g__Vibrio;s__	taxonomic classification defined by topology and ANI	topological placement and ANI have congruent species assignments	GCF_009665255.1, s__Vibrio metoecus_B, 95.0, 89.44, 0.833; GCF_019048845.1, s__Vibrio sp000176715, 95.0, 88.61, 0.756; GCF_000696385.1, s__Vibrio metoecus, 95.0, 88.56, 0.848; GCF_000338875.1, s__Vibrio mimicus, 95.0, 86.67, 0.739; GCF_011306175.1, s__Vibrio sp011306175, 95.0, 83.15, 0.689; GCF_009763805.1, s__Vibrio cidicii, 95.3805, 80.38, 0.313; GCA_015767675.1, s__Vibrio sp000960595, 95.0, 80…	92.45	11	N/A	N/A
ERR9364043	d__Bacteria;p__Pseudomonadota;c__Gammaproteobacteria;o__Enterobacterales_A;f__Vibrionaceae;g__Vibrio;s__Vibrio cholerae	GCF_000621645.1	95.0	d__Bacteria;p__Pseudomonadota;c__Gammaproteobacteria;o__Enterobacterales_A;f__Vibrionaceae;g__Vibrio;s__Vibrio cholerae	99.26	0.973	GCF_000621645.1	95.0	d__Bacteria;p__Pseudomonadota;c__Gammaproteobacteria;o__Enterobacterales_A;f__Vibrionaceae;g__Vibrio;s__Vibrio cholerae	99.26	0.973	d__Bacteria;p__Pseudomonadota;c__Gammaproteobacteria;o__Enterobacterales_A;f__Vibrionaceae;g__Vibrio;s__	taxonomic classification defined by topology and ANI	topological placement and ANI have congruent species assignments	GCF_009665255.1, s__Vibrio metoecus_B, 95.0, 89.37, 0.828; GCF_000696385.1, s__Vibrio metoecus, 95.0, 88.63, 0.844; GCF_019048845.1, s__Vibrio sp000176715, 95.0, 88.51, 0.776; GCF_000338875.1, s__Vibrio mimicus, 95.0, 86.58, 0.743; GCF_011306175.1, s__Vibrio sp011306175, 95.0, 83.11, 0.677; GCF_009763805.1, s__Vibrio cidicii, 95.3805, 80.37, 0.298; GCA_015767675.1, s__Vibrio sp000960595, 95.0, 80…	94.8	11	N/A	N/A
ERR9364044	d__Bacteria;p__Pseudomonadota;c__Gammaproteobacteria;o__Enterobacterales_A;f__Vibrionaceae;g__Vibrio;s__Vibrio cholerae	GCF_000621645.1	95.0	d__Bacteria;p__Pseudomonadota;c__Gammaproteobacteria;o__Enterobacterales_A;f__Vibrionaceae;g__Vibrio;s__Vibrio cholerae	99.24	0.971	GCF_000621645.1	95.0	d__Bacteria;p__Pseudomonadota;c__Gammaproteobacteria;o__Enterobacterales_A;f__Vibrionaceae;g__Vibrio;s__Vibrio cholerae	99.24	0.971	d__Bacteria;p__Pseudomonadota;c__Gammaproteobacteria;o__Enterobacterales_A;f__Vibrionaceae;g__Vibrio;s__	taxonomic classification defined by topology and ANI	topological placement and ANI have congruent species assignments	GCF_009665255.1, s__Vibrio metoecus_B, 95.0, 89.56, 0.835; GCF_000696385.1, s__Vibrio metoecus, 95.0, 88.7, 0.843; GCF_019048845.1, s__Vibrio sp000176715, 95.0, 88.56, 0.776; GCF_000338875.1, s__Vibrio mimicus, 95.0, 86.58, 0.743; GCF_011306175.1, s__Vibrio sp011306175, 95.0, 83.17, 0.676; GCA_015767675.1, s__Vibrio sp000960595, 95.0, 80.56, 0.296; GCF_009763805.1, s__Vibrio cidicii, 95.3805, 80.…	94.14	11	N/A	N/A
ERR9364045	d__Bacteria;p__Pseudomonadota;c__Gammaproteobacteria;o__Enterobacterales_A;f__Vibrionaceae;g__Vibrio;s__Vibrio cholerae	GCF_000621645.1	95.0	d__Bacteria;p__Pseudomonadota;c__Gammaproteobacteria;o__Enterobacterales_A;f__Vibrionaceae;g__Vibrio;s__Vibrio cholerae	99.25	0.971	GCF_000621645.1	95.0	d__Bacteria;p__Pseudomonadota;c__Gammaproteobacteria;o__Enterobacterales_A;f__Vibrionaceae;g__Vibrio;s__Vibrio cholerae	99.25	0.971	d__Bacteria;p__Pseudomonadota;c__Gammaproteobacteria;o__Enterobacterales_A;f__Vibrionaceae;g__Vibrio;s__	taxonomic classification defined by topology and ANI	topological placement and ANI have congruent species assignments	GCF_009665255.1, s__Vibrio metoecus_B, 95.0, 89.43, 0.821; GCF_000696385.1, s__Vibrio metoecus, 95.0, 88.7, 0.835; GCF_019048845.1, s__Vibrio sp000176715, 95.0, 88.61, 0.774; GCF_000338875.1, s__Vibrio mimicus, 95.0, 86.73, 0.737; GCF_011306175.1, s__Vibrio sp011306175, 95.0, 83.13, 0.7; GCF_009763805.1, s__Vibrio cidicii, 95.3805, 80.46, 0.314; GCA_015767675.1, s__Vibrio sp000960595, 95.0, 80.42…	93.27	11	N/A	N/A
ERR9364046	d__Bacteria;p__Pseudomonadota;c__Gammaproteobacteria;o__Enterobacterales_A;f__Vibrionaceae;g__Vibrio;s__Vibrio cholerae	GCF_000621645.1	95.0	d__Bacteria;p__Pseudomonadota;c__Gammaproteobacteria;o__Enterobacterales_A;f__Vibrionaceae;g__Vibrio;s__Vibrio cholerae	99.26	0.973	GCF_000621645.1	95.0	d__Bacteria;p__Pseudomonadota;c__Gammaproteobacteria;o__Enterobacterales_A;f__Vibrionaceae;g__Vibrio;s__Vibrio cholerae	99.26	0.973	d__Bacteria;p__Pseudomonadota;c__Gammaproteobacteria;o__Enterobacterales_A;f__Vibrionaceae;g__Vibrio;s__	taxonomic classification defined by topology and ANI	topological placement and ANI have congruent species assignments	GCF_009665255.1, s__Vibrio metoecus_B, 95.0, 89.46, 0.834; GCF_000696385.1, s__Vibrio metoecus, 95.0, 88.67, 0.835; GCF_019048845.1, s__Vibrio sp000176715, 95.0, 88.59, 0.773; GCF_000338875.1, s__Vibrio mimicus, 95.0, 86.56, 0.738; GCF_011306175.1, s__Vibrio sp011306175, 95.0, 83.18, 0.686; GCF_009763805.1, s__Vibrio cidicii, 95.3805, 80.49, 0.312; GCA_015767675.1, s__Vibrio sp000960595, 95.0, 80…	93.31	11	N/A	N/A
ERR9364047	d__Bacteria;p__Pseudomonadota;c__Gammaproteobacteria;o__Enterobacterales_A;f__Vibrionaceae;g__Vibrio;s__Vibrio cholerae	GCF_000621645.1	95.0	d__Bacteria;p__Pseudomonadota;c__Gammaproteobacteria;o__Enterobacterales_A;f__Vibrionaceae;g__Vibrio;s__Vibrio cholerae	99.24	0.973	GCF_000621645.1	95.0	d__Bacteria;p__Pseudomonadota;c__Gammaproteobacteria;o__Enterobacterales_A;f__Vibrionaceae;g__Vibrio;s__Vibrio cholerae	99.24	0.973	d__Bacteria;p__Pseudomonadota;c__Gammaproteobacteria;o__Enterobacterales_A;f__Vibrionaceae;g__Vibrio;s__	taxonomic classification defined by topology and ANI	topological placement and ANI have congruent species assignments	GCF_009665255.1, s__Vibrio metoecus_B, 95.0, 89.44, 0.83; GCF_019048845.1, s__Vibrio sp000176715, 95.0, 88.6, 0.759; GCF_000696385.1, s__Vibrio metoecus, 95.0, 88.55, 0.829; GCF_000338875.1, s__Vibrio mimicus, 95.0, 86.66, 0.734; GCF_011306175.1, s__Vibrio sp011306175, 95.0, 83.14, 0.696; GCF_009763805.1, s__Vibrio cidicii, 95.3805, 80.6, 0.313; GCA_015767675.1, s__Vibrio sp000960595, 95.0, 80.29…	94.6	11	N/A	N/A
ERR9364048	d__Bacteria;p__Pseudomonadota;c__Gammaproteobacteria;o__Enterobacterales_A;f__Vibrionaceae;g__Vibrio;s__Vibrio cholerae	GCF_000621645.1	95.0	d__Bacteria;p__Pseudomonadota;c__Gammaproteobacteria;o__Enterobacterales_A;f__Vibrionaceae;g__Vibrio;s__Vibrio cholerae	99.23	0.969	GCF_000621645.1	95.0	d__Bacteria;p__Pseudomonadota;c__Gammaproteobacteria;o__Enterobacterales_A;f__Vibrionaceae;g__Vibrio;s__Vibrio cholerae	99.23	0.969	d__Bacteria;p__Pseudomonadota;c__Gammaproteobacteria;o__Enterobacterales_A;f__Vibrionaceae;g__Vibrio;s__	taxonomic classification defined by topology and ANI	topological placement and ANI have congruent species assignments	GCF_009665255.1, s__Vibrio metoecus_B, 95.0, 89.52, 0.826; GCF_000696385.1, s__Vibrio metoecus, 95.0, 88.6, 0.833; GCF_019048845.1, s__Vibrio sp000176715, 95.0, 88.5, 0.778; GCF_000338875.1, s__Vibrio mimicus, 95.0, 86.54, 0.748; GCF_011306175.1, s__Vibrio sp011306175, 95.0, 83.1, 0.681; GCF_009763805.1, s__Vibrio cidicii, 95.3805, 80.56, 0.303; GCA_015767675.1, s__Vibrio sp000960595, 95.0, 80.39…	92.17	11	N/A	N/A
ERR9364049	d__Bacteria;p__Pseudomonadota;c__Gammaproteobacteria;o__Enterobacterales_A;f__Vibrionaceae;g__Vibrio;s__Vibrio cholerae	GCF_000621645.1	95.0	d__Bacteria;p__Pseudomonadota;c__Gammaproteobacteria;o__Enterobacterales_A;f__Vibrionaceae;g__Vibrio;s__Vibrio cholerae	99.28	0.965	GCF_000621645.1	95.0	d__Bacteria;p__Pseudomonadota;c__Gammaproteobacteria;o__Enterobacterales_A;f__Vibrionaceae;g__Vibrio;s__Vibrio cholerae	99.28	0.965	d__Bacteria;p__Pseudomonadota;c__Gammaproteobacteria;o__Enterobacterales_A;f__Vibrionaceae;g__Vibrio;s__	taxonomic classification defined by topology and ANI	topological placement and ANI have congruent species assignments	GCF_009665255.1, s__Vibrio metoecus_B, 95.0, 89.49, 0.834; GCF_000696385.1, s__Vibrio metoecus, 95.0, 88.68, 0.837; GCF_019048845.1, s__Vibrio sp000176715, 95.0, 88.43, 0.774; GCF_000338875.1, s__Vibrio mimicus, 95.0, 86.61, 0.751; GCF_011306175.1, s__Vibrio sp011306175, 95.0, 83.26, 0.681; GCF_009763805.1, s__Vibrio cidicii, 95.3805, 80.6, 0.309; GCA_015767675.1, s__Vibrio sp000960595, 95.0, 80.…	92.91	11	N/A	N/A
ERR9364050	d__Bacteria;p__Pseudomonadota;c__Gammaproteobacteria;o__Enterobacterales_A;f__Vibrionaceae;g__Vibrio;s__Vibrio cholerae	GCF_000621645.1	95.0	d__Bacteria;p__Pseudomonadota;c__Gammaproteobacteria;o__Enterobacterales_A;f__Vibrionaceae;g__Vibrio;s__Vibrio cholerae	99.26	0.971	GCF_000621645.1	95.0	d__Bacteria;p__Pseudomonadota;c__Gammaproteobacteria;o__Enterobacterales_A;f__Vibrionaceae;g__Vibrio;s__Vibrio cholerae	99.26	0.971	d__Bacteria;p__Pseudomonadota;c__Gammaproteobacteria;o__Enterobacterales_A;f__Vibrionaceae;g__Vibrio;s__	taxonomic classification defined by topology and ANI	topological placement and ANI have congruent species assignments	GCF_009665255.1, s__Vibrio metoecus_B, 95.0, 89.49, 0.827; GCF_000696385.1, s__Vibrio metoecus, 95.0, 88.7, 0.834; GCF_019048845.1, s__Vibrio sp000176715, 95.0, 88.57, 0.77; GCF_000338875.1, s__Vibrio mimicus, 95.0, 86.6, 0.738; GCF_011306175.1, s__Vibrio sp011306175, 95.0, 83.18, 0.683; GCF_009763805.1, s__Vibrio cidicii, 95.3805, 80.52, 0.314; GCA_015767675.1, s__Vibrio sp000960595, 95.0, 80.38…	94.76	11	N/A	N/A
ERR9364051	d__Bacteria;p__Pseudomonadota;c__Gammaproteobacteria;o__Enterobacterales_A;f__Vibrionaceae;g__Vibrio;s__Vibrio cholerae	GCF_000621645.1	95.0	d__Bacteria;p__Pseudomonadota;c__Gammaproteobacteria;o__Enterobacterales_A;f__Vibrionaceae;g__Vibrio;s__Vibrio cholerae	99.28	0.966	GCF_000621645.1	95.0	d__Bacteria;p__Pseudomonadota;c__Gammaproteobacteria;o__Enterobacterales_A;f__Vibrionaceae;g__Vibrio;s__Vibrio cholerae	99.28	0.966	d__Bacteria;p__Pseudomonadota;c__Gammaproteobacteria;o__Enterobacterales_A;f__Vibrionaceae;g__Vibrio;s__	taxonomic classification defined by topology and ANI	topological placement and ANI have congruent species assignments	GCF_009665255.1, s__Vibrio metoecus_B, 95.0, 89.54, 0.83; GCF_000696385.1, s__Vibrio metoecus, 95.0, 88.68, 0.847; GCF_019048845.1, s__Vibrio sp000176715, 95.0, 88.46, 0.773; GCF_000338875.1, s__Vibrio mimicus, 95.0, 86.57, 0.751; GCF_011306175.1, s__Vibrio sp011306175, 95.0, 83.11, 0.696; GCF_009763805.1, s__Vibrio cidicii, 95.3805, 80.5, 0.315; GCA_015767675.1, s__Vibrio sp000960595, 95.0, 80.3…	96.09	11	N/A	N/A
ERR9364052	d__Bacteria;p__Pseudomonadota;c__Gammaproteobacteria;o__Enterobacterales_A;f__Vibrionaceae;g__Vibrio;s__Vibrio cholerae	GCF_000621645.1	95.0	d__Bacteria;p__Pseudomonadota;c__Gammaproteobacteria;o__Enterobacterales_A;f__Vibrionaceae;g__Vibrio;s__Vibrio cholerae	99.3	0.965	GCF_000621645.1	95.0	d__Bacteria;p__Pseudomonadota;c__Gammaproteobacteria;o__Enterobacterales_A;f__Vibrionaceae;g__Vibrio;s__Vibrio cholerae	99.3	0.965	d__Bacteria;p__Pseudomonadota;c__Gammaproteobacteria;o__Enterobacterales_A;f__Vibrionaceae;g__Vibrio;s__	taxonomic classification defined by topology and ANI	topological placement and ANI have congruent species assignments	GCF_009665255.1, s__Vibrio metoecus_B, 95.0, 89.47, 0.825; GCF_000696385.1, s__Vibrio metoecus, 95.0, 88.63, 0.837; GCF_019048845.1, s__Vibrio sp000176715, 95.0, 88.39, 0.771; GCF_000338875.1, s__Vibrio mimicus, 95.0, 86.53, 0.751; GCF_011306175.1, s__Vibrio sp011306175, 95.0, 83.29, 0.662; GCA_015767675.1, s__Vibrio sp000960595, 95.0, 80.34, 0.301; GCF_009763805.1, s__Vibrio cidicii, 95.3805, 80…	93.45	11	N/A	N/A
ERR9364053	d__Bacteria;p__Pseudomonadota;c__Gammaproteobacteria;o__Enterobacterales_A;f__Vibrionaceae;g__Vibrio;s__Vibrio cholerae	GCF_000621645.1	95.0	d__Bacteria;p__Pseudomonadota;c__Gammaproteobacteria;o__Enterobacterales_A;f__Vibrionaceae;g__Vibrio;s__Vibrio cholerae	99.31	0.966	GCF_000621645.1	95.0	d__Bacteria;p__Pseudomonadota;c__Gammaproteobacteria;o__Enterobacterales_A;f__Vibrionaceae;g__Vibrio;s__Vibrio cholerae	99.31	0.966	d__Bacteria;p__Pseudomonadota;c__Gammaproteobacteria;o__Enterobacterales_A;f__Vibrionaceae;g__Vibrio;s__	taxonomic classification defined by topology and ANI	topological placement and ANI have congruent species assignments	GCF_009665255.1, s__Vibrio metoecus_B, 95.0, 89.48, 0.836; GCF_000696385.1, s__Vibrio metoecus, 95.0, 88.64, 0.83; GCF_019048845.1, s__Vibrio sp000176715, 95.0, 88.44, 0.776; GCF_000338875.1, s__Vibrio mimicus, 95.0, 86.64, 0.743; GCF_011306175.1, s__Vibrio sp011306175, 95.0, 83.07, 0.69; GCF_009763805.1, s__Vibrio cidicii, 95.3805, 80.4, 0.314; GCA_015767675.1, s__Vibrio sp000960595, 95.0, 80.33…	94.18	11	N/A	N/A
ERR9364054	d__Bacteria;p__Pseudomonadota;c__Gammaproteobacteria;o__Enterobacterales_A;f__Vibrionaceae;g__Vibrio;s__Vibrio cholerae	GCF_000621645.1	95.0	d__Bacteria;p__Pseudomonadota;c__Gammaproteobacteria;o__Enterobacterales_A;f__Vibrionaceae;g__Vibrio;s__Vibrio cholerae	99.31	0.965	GCF_000621645.1	95.0	d__Bacteria;p__Pseudomonadota;c__Gammaproteobacteria;o__Enterobacterales_A;f__Vibrionaceae;g__Vibrio;s__Vibrio cholerae	99.31	0.965	d__Bacteria;p__Pseudomonadota;c__Gammaproteobacteria;o__Enterobacterales_A;f__Vibrionaceae;g__Vibrio;s__	taxonomic classification defined by topology and ANI	topological placement and ANI have congruent species assignments	GCF_009665255.1, s__Vibrio metoecus_B, 95.0, 89.52, 0.836; GCF_000696385.1, s__Vibrio metoecus, 95.0, 88.68, 0.839; GCF_019048845.1, s__Vibrio sp000176715, 95.0, 88.44, 0.766; GCF_000338875.1, s__Vibrio mimicus, 95.0, 86.47, 0.75; GCF_011306175.1, s__Vibrio sp011306175, 95.0, 83.13, 0.677; GCF_009763805.1, s__Vibrio cidicii, 95.3805, 80.46, 0.31; GCA_015767675.1, s__Vibrio sp000960595, 95.0, 80.2…	93.76	11	N/A	N/A
ERR9364055	d__Bacteria;p__Pseudomonadota;c__Gammaproteobacteria;o__Enterobacterales_A;f__Vibrionaceae;g__Vibrio;s__Vibrio cholerae	GCF_000621645.1	95.0	d__Bacteria;p__Pseudomonadota;c__Gammaproteobacteria;o__Enterobacterales_A;f__Vibrionaceae;g__Vibrio;s__Vibrio cholerae	99.29	0.966	GCF_000621645.1	95.0	d__Bacteria;p__Pseudomonadota;c__Gammaproteobacteria;o__Enterobacterales_A;f__Vibrionaceae;g__Vibrio;s__Vibrio cholerae	99.29	0.966	d__Bacteria;p__Pseudomonadota;c__Gammaproteobacteria;o__Enterobacterales_A;f__Vibrionaceae;g__Vibrio;s__	taxonomic classification defined by topology and ANI	topological placement and ANI have congruent species assignments	GCF_009665255.1, s__Vibrio metoecus_B, 95.0, 89.51, 0.821; GCF_000696385.1, s__Vibrio metoecus, 95.0, 88.7, 0.839; GCF_019048845.1, s__Vibrio sp000176715, 95.0, 88.43, 0.772; GCF_000338875.1, s__Vibrio mimicus, 95.0, 86.57, 0.753; GCF_011306175.1, s__Vibrio sp011306175, 95.0, 83.24, 0.669; GCF_009763805.1, s__Vibrio cidicii, 95.3805, 80.42, 0.309; GCA_015767675.1, s__Vibrio sp000960595, 95.0, 80.…	93.57	11	N/A	N/A
ERR9364056	d__Bacteria;p__Pseudomonadota;c__Gammaproteobacteria;o__Enterobacterales_A;f__Vibrionaceae;g__Vibrio;s__Vibrio cholerae	GCF_000621645.1	95.0	d__Bacteria;p__Pseudomonadota;c__Gammaproteobacteria;o__Enterobacterales_A;f__Vibrionaceae;g__Vibrio;s__Vibrio cholerae	99.28	0.967	GCF_000621645.1	95.0	d__Bacteria;p__Pseudomonadota;c__Gammaproteobacteria;o__Enterobacterales_A;f__Vibrionaceae;g__Vibrio;s__Vibrio cholerae	99.28	0.967	d__Bacteria;p__Pseudomonadota;c__Gammaproteobacteria;o__Enterobacterales_A;f__Vibrionaceae;g__Vibrio;s__	taxonomic classification defined by topology and ANI	topological placement and ANI have congruent species assignments	GCF_009665255.1, s__Vibrio metoecus_B, 95.0, 89.45, 0.823; GCF_000696385.1, s__Vibrio metoecus, 95.0, 88.58, 0.84; GCF_019048845.1, s__Vibrio sp000176715, 95.0, 88.48, 0.765; GCF_000338875.1, s__Vibrio mimicus, 95.0, 86.53, 0.747; GCF_011306175.1, s__Vibrio sp011306175, 95.0, 83.14, 0.681; GCF_009763805.1, s__Vibrio cidicii, 95.3805, 80.49, 0.304; GCA_015767675.1, s__Vibrio sp000960595, 95.0, 80.…	95.39	11	N/A	N/A
ERR9364057	d__Bacteria;p__Pseudomonadota;c__Gammaproteobacteria;o__Enterobacterales_A;f__Vibrionaceae;g__Vibrio;s__Vibrio cholerae	GCF_000621645.1	95.0	d__Bacteria;p__Pseudomonadota;c__Gammaproteobacteria;o__Enterobacterales_A;f__Vibrionaceae;g__Vibrio;s__Vibrio cholerae	99.28	0.966	GCF_000621645.1	95.0	d__Bacteria;p__Pseudomonadota;c__Gammaproteobacteria;o__Enterobacterales_A;f__Vibrionaceae;g__Vibrio;s__Vibrio cholerae	99.28	0.966	d__Bacteria;p__Pseudomonadota;c__Gammaproteobacteria;o__Enterobacterales_A;f__Vibrionaceae;g__Vibrio;s__	taxonomic classification defined by topology and ANI	topological placement and ANI have congruent species assignments	GCF_009665255.1, s__Vibrio metoecus_B, 95.0, 89.43, 0.83; GCF_000696385.1, s__Vibrio metoecus, 95.0, 88.71, 0.845; GCF_019048845.1, s__Vibrio sp000176715, 95.0, 88.48, 0.778; GCF_000338875.1, s__Vibrio mimicus, 95.0, 86.61, 0.743; GCF_011306175.1, s__Vibrio sp011306175, 95.0, 83.18, 0.674; GCF_009763805.1, s__Vibrio cidicii, 95.3805, 80.45, 0.309; GCA_015767675.1, s__Vibrio sp000960595, 95.0, 80.…	96.15	11	N/A	N/A
ERR9364058	d__Bacteria;p__Pseudomonadota;c__Gammaproteobacteria;o__Enterobacterales_A;f__Vibrionaceae;g__Vibrio;s__Vibrio cholerae	GCF_000621645.1	95.0	d__Bacteria;p__Pseudomonadota;c__Gammaproteobacteria;o__Enterobacterales_A;f__Vibrionaceae;g__Vibrio;s__Vibrio cholerae	99.29	0.968	GCF_000621645.1	95.0	d__Bacteria;p__Pseudomonadota;c__Gammaproteobacteria;o__Enterobacterales_A;f__Vibrionaceae;g__Vibrio;s__Vibrio cholerae	99.29	0.968	d__Bacteria;p__Pseudomonadota;c__Gammaproteobacteria;o__Enterobacterales_A;f__Vibrionaceae;g__Vibrio;s__	taxonomic classification defined by topology and ANI	topological placement and ANI have congruent species assignments	GCF_009665255.1, s__Vibrio metoecus_B, 95.0, 89.53, 0.826; GCF_000696385.1, s__Vibrio metoecus, 95.0, 88.76, 0.841; GCF_019048845.1, s__Vibrio sp000176715, 95.0, 88.51, 0.767; GCF_000338875.1, s__Vibrio mimicus, 95.0, 86.58, 0.751; GCF_011306175.1, s__Vibrio sp011306175, 95.0, 83.07, 0.684; GCF_009763805.1, s__Vibrio cidicii, 95.3805, 80.37, 0.317; GCA_015767675.1, s__Vibrio sp000960595, 95.0, 80…	94.18	11	N/A	N/A
ERR9364059	d__Bacteria;p__Pseudomonadota;c__Gammaproteobacteria;o__Enterobacterales_A;f__Vibrionaceae;g__Vibrio;s__Vibrio cholerae	GCF_000621645.1	95.0	d__Bacteria;p__Pseudomonadota;c__Gammaproteobacteria;o__Enterobacterales_A;f__Vibrionaceae;g__Vibrio;s__Vibrio cholerae	99.3	0.964	GCF_000621645.1	95.0	d__Bacteria;p__Pseudomonadota;c__Gammaproteobacteria;o__Enterobacterales_A;f__Vibrionaceae;g__Vibrio;s__Vibrio cholerae	99.3	0.964	d__Bacteria;p__Pseudomonadota;c__Gammaproteobacteria;o__Enterobacterales_A;f__Vibrionaceae;g__Vibrio;s__	taxonomic classification defined by topology and ANI	topological placement and ANI have congruent species assignments	GCF_009665255.1, s__Vibrio metoecus_B, 95.0, 89.51, 0.821; GCF_000696385.1, s__Vibrio metoecus, 95.0, 88.73, 0.844; GCF_019048845.1, s__Vibrio sp000176715, 95.0, 88.56, 0.762; GCF_000338875.1, s__Vibrio mimicus, 95.0, 86.62, 0.747; GCF_011306175.1, s__Vibrio sp011306175, 95.0, 83.14, 0.701; GCF_009763805.1, s__Vibrio cidicii, 95.3805, 80.44, 0.31; GCA_015767675.1, s__Vibrio sp000960595, 95.0, 80.…	94.6	11	N/A	N/A
ERR9364060	d__Bacteria;p__Pseudomonadota;c__Gammaproteobacteria;o__Enterobacterales_A;f__Vibrionaceae;g__Vibrio;s__Vibrio cholerae	GCF_000621645.1	95.0	d__Bacteria;p__Pseudomonadota;c__Gammaproteobacteria;o__Enterobacterales_A;f__Vibrionaceae;g__Vibrio;s__Vibrio cholerae	99.27	0.968	GCF_000621645.1	95.0	d__Bacteria;p__Pseudomonadota;c__Gammaproteobacteria;o__Enterobacterales_A;f__Vibrionaceae;g__Vibrio;s__Vibrio cholerae	99.27	0.968	d__Bacteria;p__Pseudomonadota;c__Gammaproteobacteria;o__Enterobacterales_A;f__Vibrionaceae;g__Vibrio;s__	taxonomic classification defined by topology and ANI	topological placement and ANI have congruent species assignments	GCF_009665255.1, s__Vibrio metoecus_B, 95.0, 89.49, 0.821; GCF_000696385.1, s__Vibrio metoecus, 95.0, 88.78, 0.848; GCF_019048845.1, s__Vibrio sp000176715, 95.0, 88.45, 0.769; GCF_000338875.1, s__Vibrio mimicus, 95.0, 86.6, 0.747; GCF_011306175.1, s__Vibrio sp011306175, 95.0, 83.11, 0.695; GCF_009763805.1, s__Vibrio cidicii, 95.3805, 80.46, 0.304; GCA_015767675.1, s__Vibrio sp000960595, 95.0, 80.…	95.93	11	N/A	N/A
ERR9364061	d__Bacteria;p__Pseudomonadota;c__Gammaproteobacteria;o__Enterobacterales_A;f__Vibrionaceae;g__Vibrio;s__Vibrio cholerae	GCF_000621645.1	95.0	d__Bacteria;p__Pseudomonadota;c__Gammaproteobacteria;o__Enterobacterales_A;f__Vibrionaceae;g__Vibrio;s__Vibrio cholerae	99.28	0.965	GCF_000621645.1	95.0	d__Bacteria;p__Pseudomonadota;c__Gammaproteobacteria;o__Enterobacterales_A;f__Vibrionaceae;g__Vibrio;s__Vibrio cholerae	99.28	0.965	d__Bacteria;p__Pseudomonadota;c__Gammaproteobacteria;o__Enterobacterales_A;f__Vibrionaceae;g__Vibrio;s__	taxonomic classification defined by topology and ANI	topological placement and ANI have congruent species assignments	GCF_009665255.1, s__Vibrio metoecus_B, 95.0, 89.49, 0.834; GCF_000696385.1, s__Vibrio metoecus, 95.0, 88.65, 0.832; GCF_019048845.1, s__Vibrio sp000176715, 95.0, 88.45, 0.768; GCF_000338875.1, s__Vibrio mimicus, 95.0, 86.56, 0.743; GCF_011306175.1, s__Vibrio sp011306175, 95.0, 83.22, 0.668; GCF_009763805.1, s__Vibrio cidicii, 95.3805, 80.42, 0.312; GCA_015767675.1, s__Vibrio sp000960595, 95.0, 80…	94.86	11	N/A	N/A
ERR9364062	d__Bacteria;p__Pseudomonadota;c__Gammaproteobacteria;o__Enterobacterales_A;f__Vibrionaceae;g__Vibrio;s__Vibrio cholerae	GCF_000621645.1	95.0	d__Bacteria;p__Pseudomonadota;c__Gammaproteobacteria;o__Enterobacterales_A;f__Vibrionaceae;g__Vibrio;s__Vibrio cholerae	99.28	0.964	GCF_000621645.1	95.0	d__Bacteria;p__Pseudomonadota;c__Gammaproteobacteria;o__Enterobacterales_A;f__Vibrionaceae;g__Vibrio;s__Vibrio cholerae	99.28	0.964	d__Bacteria;p__Pseudomonadota;c__Gammaproteobacteria;o__Enterobacterales_A;f__Vibrionaceae;g__Vibrio;s__	taxonomic classification defined by topology and ANI	topological placement and ANI have congruent species assignments	GCF_009665255.1, s__Vibrio metoecus_B, 95.0, 89.43, 0.832; GCF_000696385.1, s__Vibrio metoecus, 95.0, 88.62, 0.847; GCF_019048845.1, s__Vibrio sp000176715, 95.0, 88.46, 0.781; GCF_000338875.1, s__Vibrio mimicus, 95.0, 86.61, 0.751; GCF_011306175.1, s__Vibrio sp011306175, 95.0, 83.21, 0.672; GCF_009763805.1, s__Vibrio cidicii, 95.3805, 80.56, 0.311; GCA_015767675.1, s__Vibrio sp000960595, 95.0, 80…	91.88	11	N/A	N/A
ERR9364063	d__Bacteria;p__Pseudomonadota;c__Gammaproteobacteria;o__Enterobacterales_A;f__Vibrionaceae;g__Vibrio;s__Vibrio cholerae	GCF_000621645.1	95.0	d__Bacteria;p__Pseudomonadota;c__Gammaproteobacteria;o__Enterobacterales_A;f__Vibrionaceae;g__Vibrio;s__Vibrio cholerae	97.92	0.903	GCF_000621645.1	95.0	d__Bacteria;p__Pseudomonadota;c__Gammaproteobacteria;o__Enterobacterales_A;f__Vibrionaceae;g__Vibrio;s__Vibrio cholerae	97.92	0.903	d__Bacteria;p__Pseudomonadota;c__Gammaproteobacteria;o__Enterobacterales_A;f__Vibrionaceae;g__Vibrio;s__	taxonomic classification defined by topology and ANI	topological placement and ANI have congruent species assignments	GCF_009665255.1, s__Vibrio metoecus_B, 95.0, 89.38, 0.845; GCF_000696385.1, s__Vibrio metoecus, 95.0, 88.56, 0.817; GCF_019048845.1, s__Vibrio sp000176715, 95.0, 88.5, 0.8; GCF_000338875.1, s__Vibrio mimicus, 95.0, 86.6, 0.777; GCF_011306175.1, s__Vibrio sp011306175, 95.0, 83.06, 0.686; GCF_009763805.1, s__Vibrio cidicii, 95.3805, 80.38, 0.325; GCF_000764325.1, s__Vibrio navarrensis, 95.3805, 80.…	97.4	11	N/A	N/A
ERR9364064	d__Bacteria;p__Pseudomonadota;c__Gammaproteobacteria;o__Enterobacterales_A;f__Vibrionaceae;g__Vibrio;s__Vibrio cholerae	GCF_000621645.1	95.0	d__Bacteria;p__Pseudomonadota;c__Gammaproteobacteria;o__Enterobacterales_A;f__Vibrionaceae;g__Vibrio;s__Vibrio cholerae	98.01	0.922	GCF_000621645.1	95.0	d__Bacteria;p__Pseudomonadota;c__Gammaproteobacteria;o__Enterobacterales_A;f__Vibrionaceae;g__Vibrio;s__Vibrio cholerae	98.01	0.922	d__Bacteria;p__Pseudomonadota;c__Gammaproteobacteria;o__Enterobacterales_A;f__Vibrionaceae;g__Vibrio;s__	taxonomic classification defined by topology and ANI	topological placement and ANI have congruent species assignments	GCF_009665255.1, s__Vibrio metoecus_B, 95.0, 89.52, 0.832; GCF_019048845.1, s__Vibrio sp000176715, 95.0, 88.45, 0.782; GCF_000696385.1, s__Vibrio metoecus, 95.0, 88.43, 0.824; GCF_000338875.1, s__Vibrio mimicus, 95.0, 86.55, 0.746; GCF_011306175.1, s__Vibrio sp011306175, 95.0, 83.18, 0.68; GCF_009763805.1, s__Vibrio cidicii, 95.3805, 80.59, 0.32; GCA_015767675.1, s__Vibrio sp000960595, 95.0, 80.5…	92.65	11	N/A	N/A
ERR9364065	d__Bacteria;p__Pseudomonadota;c__Gammaproteobacteria;o__Enterobacterales_A;f__Vibrionaceae;g__Vibrio;s__Vibrio cholerae	GCF_000621645.1	95.0	d__Bacteria;p__Pseudomonadota;c__Gammaproteobacteria;o__Enterobacterales_A;f__Vibrionaceae;g__Vibrio;s__Vibrio cholerae	99.28	0.966	GCF_000621645.1	95.0	d__Bacteria;p__Pseudomonadota;c__Gammaproteobacteria;o__Enterobacterales_A;f__Vibrionaceae;g__Vibrio;s__Vibrio cholerae	99.28	0.966	d__Bacteria;p__Pseudomonadota;c__Gammaproteobacteria;o__Enterobacterales_A;f__Vibrionaceae;g__Vibrio;s__	taxonomic classification defined by topology and ANI	topological placement and ANI have congruent species assignments	GCF_009665255.1, s__Vibrio metoecus_B, 95.0, 89.46, 0.827; GCF_000696385.1, s__Vibrio metoecus, 95.0, 88.51, 0.837; GCF_019048845.1, s__Vibrio sp000176715, 95.0, 88.48, 0.76; GCF_000338875.1, s__Vibrio mimicus, 95.0, 86.58, 0.742; GCF_011306175.1, s__Vibrio sp011306175, 95.0, 83.1, 0.668; GCA_015767675.1, s__Vibrio sp000960595, 95.0, 80.37, 0.301; GCF_009763805.1, s__Vibrio cidicii, 95.3805, 80.3…	93.23	11	N/A	N/A
ERR9364066	d__Bacteria;p__Pseudomonadota;c__Gammaproteobacteria;o__Enterobacterales_A;f__Vibrionaceae;g__Vibrio;s__Vibrio cholerae	GCF_000621645.1	95.0	d__Bacteria;p__Pseudomonadota;c__Gammaproteobacteria;o__Enterobacterales_A;f__Vibrionaceae;g__Vibrio;s__Vibrio cholerae	99.28	0.967	GCF_000621645.1	95.0	d__Bacteria;p__Pseudomonadota;c__Gammaproteobacteria;o__Enterobacterales_A;f__Vibrionaceae;g__Vibrio;s__Vibrio cholerae	99.28	0.967	d__Bacteria;p__Pseudomonadota;c__Gammaproteobacteria;o__Enterobacterales_A;f__Vibrionaceae;g__Vibrio;s__	taxonomic classification defined by topology and ANI	topological placement and ANI have congruent species assignments	GCF_009665255.1, s__Vibrio metoecus_B, 95.0, 89.51, 0.823; GCF_000696385.1, s__Vibrio metoecus, 95.0, 88.54, 0.841; GCF_019048845.1, s__Vibrio sp000176715, 95.0, 88.46, 0.766; GCF_000338875.1, s__Vibrio mimicus, 95.0, 86.55, 0.754; GCF_011306175.1, s__Vibrio sp011306175, 95.0, 83.16, 0.696; GCF_009763805.1, s__Vibrio cidicii, 95.3805, 80.44, 0.314; GCA_015767675.1, s__Vibrio sp000960595, 95.0, 80…	94.12	11	N/A	N/A
ERR9364067	d__Bacteria;p__Pseudomonadota;c__Gammaproteobacteria;o__Enterobacterales_A;f__Vibrionaceae;g__Vibrio;s__Vibrio cholerae	GCF_000621645.1	95.0	d__Bacteria;p__Pseudomonadota;c__Gammaproteobacteria;o__Enterobacterales_A;f__Vibrionaceae;g__Vibrio;s__Vibrio cholerae	99.29	0.965	GCF_000621645.1	95.0	d__Bacteria;p__Pseudomonadota;c__Gammaproteobacteria;o__Enterobacterales_A;f__Vibrionaceae;g__Vibrio;s__Vibrio cholerae	99.29	0.965	d__Bacteria;p__Pseudomonadota;c__Gammaproteobacteria;o__Enterobacterales_A;f__Vibrionaceae;g__Vibrio;s__	taxonomic classification defined by topology and ANI	topological placement and ANI have congruent species assignments	GCF_009665255.1, s__Vibrio metoecus_B, 95.0, 89.55, 0.817; GCF_000696385.1, s__Vibrio metoecus, 95.0, 88.62, 0.838; GCF_019048845.1, s__Vibrio sp000176715, 95.0, 88.45, 0.778; GCF_000338875.1, s__Vibrio mimicus, 95.0, 86.54, 0.753; GCF_011306175.1, s__Vibrio sp011306175, 95.0, 83.14, 0.69; GCF_009763805.1, s__Vibrio cidicii, 95.3805, 80.45, 0.306; GCA_015767675.1, s__Vibrio sp000960595, 95.0, 80.…	94.94	11	N/A	N/A
ERR9364068	d__Bacteria;p__Pseudomonadota;c__Gammaproteobacteria;o__Enterobacterales_A;f__Vibrionaceae;g__Vibrio;s__Vibrio cholerae	GCF_000621645.1	95.0	d__Bacteria;p__Pseudomonadota;c__Gammaproteobacteria;o__Enterobacterales_A;f__Vibrionaceae;g__Vibrio;s__Vibrio cholerae	99.28	0.964	GCF_000621645.1	95.0	d__Bacteria;p__Pseudomonadota;c__Gammaproteobacteria;o__Enterobacterales_A;f__Vibrionaceae;g__Vibrio;s__Vibrio cholerae	99.28	0.964	d__Bacteria;p__Pseudomonadota;c__Gammaproteobacteria;o__Enterobacterales_A;f__Vibrionaceae;g__Vibrio;s__	taxonomic classification defined by topology and ANI	topological placement and ANI have congruent species assignments	GCF_009665255.1, s__Vibrio metoecus_B, 95.0, 89.53, 0.822; GCF_000696385.1, s__Vibrio metoecus, 95.0, 88.63, 0.836; GCF_019048845.1, s__Vibrio sp000176715, 95.0, 88.44, 0.775; GCF_000338875.1, s__Vibrio mimicus, 95.0, 86.64, 0.748; GCF_011306175.1, s__Vibrio sp011306175, 95.0, 83.15, 0.685; GCF_009763805.1, s__Vibrio cidicii, 95.3805, 80.52, 0.313; GCA_015767675.1, s__Vibrio sp000960595, 95.0, 80…	97.72	11	N/A	N/A
ERR9364069	d__Bacteria;p__Pseudomonadota;c__Gammaproteobacteria;o__Enterobacterales_A;f__Vibrionaceae;g__Vibrio;s__Vibrio cholerae	GCF_000621645.1	95.0	d__Bacteria;p__Pseudomonadota;c__Gammaproteobacteria;o__Enterobacterales_A;f__Vibrionaceae;g__Vibrio;s__Vibrio cholerae	99.28	0.966	GCF_000621645.1	95.0	d__Bacteria;p__Pseudomonadota;c__Gammaproteobacteria;o__Enterobacterales_A;f__Vibrionaceae;g__Vibrio;s__Vibrio cholerae	99.28	0.966	d__Bacteria;p__Pseudomonadota;c__Gammaproteobacteria;o__Enterobacterales_A;f__Vibrionaceae;g__Vibrio;s__	taxonomic classification defined by topology and ANI	topological placement and ANI have congruent species assignments	GCF_009665255.1, s__Vibrio metoecus_B, 95.0, 89.44, 0.832; GCF_000696385.1, s__Vibrio metoecus, 95.0, 88.81, 0.828; GCF_019048845.1, s__Vibrio sp000176715, 95.0, 88.5, 0.763; GCF_000338875.1, s__Vibrio mimicus, 95.0, 86.6, 0.75; GCF_011306175.1, s__Vibrio sp011306175, 95.0, 83.15, 0.678; GCF_009763805.1, s__Vibrio cidicii, 95.3805, 80.5, 0.308; GCA_015767675.1, s__Vibrio sp000960595, 95.0, 80.3, …	95.67	11	N/A	N/A
ERR9364070	d__Bacteria;p__Pseudomonadota;c__Gammaproteobacteria;o__Enterobacterales_A;f__Vibrionaceae;g__Vibrio;s__Vibrio cholerae	GCF_000621645.1	95.0	d__Bacteria;p__Pseudomonadota;c__Gammaproteobacteria;o__Enterobacterales_A;f__Vibrionaceae;g__Vibrio;s__Vibrio cholerae	99.29	0.964	GCF_000621645.1	95.0	d__Bacteria;p__Pseudomonadota;c__Gammaproteobacteria;o__Enterobacterales_A;f__Vibrionaceae;g__Vibrio;s__Vibrio cholerae	99.29	0.964	d__Bacteria;p__Pseudomonadota;c__Gammaproteobacteria;o__Enterobacterales_A;f__Vibrionaceae;g__Vibrio;s__	taxonomic classification defined by topology and ANI	topological placement and ANI have congruent species assignments	GCF_009665255.1, s__Vibrio metoecus_B, 95.0, 89.47, 0.826; GCF_000696385.1, s__Vibrio metoecus, 95.0, 88.6, 0.837; GCF_019048845.1, s__Vibrio sp000176715, 95.0, 88.42, 0.766; GCF_000338875.1, s__Vibrio mimicus, 95.0, 86.52, 0.757; GCF_011306175.1, s__Vibrio sp011306175, 95.0, 83.19, 0.686; GCF_009763805.1, s__Vibrio cidicii, 95.3805, 80.51, 0.308; GCA_015767675.1, s__Vibrio sp000960595, 95.0, 80.…	95.87	11	N/A	N/A
ERR9364071	d__Bacteria;p__Pseudomonadota;c__Gammaproteobacteria;o__Enterobacterales_A;f__Vibrionaceae;g__Vibrio;s__Vibrio cholerae	GCF_000621645.1	95.0	d__Bacteria;p__Pseudomonadota;c__Gammaproteobacteria;o__Enterobacterales_A;f__Vibrionaceae;g__Vibrio;s__Vibrio cholerae	99.3	0.963	GCF_000621645.1	95.0	d__Bacteria;p__Pseudomonadota;c__Gammaproteobacteria;o__Enterobacterales_A;f__Vibrionaceae;g__Vibrio;s__Vibrio cholerae	99.3	0.963	d__Bacteria;p__Pseudomonadota;c__Gammaproteobacteria;o__Enterobacterales_A;f__Vibrionaceae;g__Vibrio;s__	taxonomic classification defined by topology and ANI	topological placement and ANI have congruent species assignments	GCF_009665255.1, s__Vibrio metoecus_B, 95.0, 89.48, 0.837; GCF_000696385.1, s__Vibrio metoecus, 95.0, 88.67, 0.843; GCF_019048845.1, s__Vibrio sp000176715, 95.0, 88.41, 0.772; GCF_000338875.1, s__Vibrio mimicus, 95.0, 86.58, 0.74; GCF_011306175.1, s__Vibrio sp011306175, 95.0, 83.19, 0.682; GCF_009763805.1, s__Vibrio cidicii, 95.3805, 80.44, 0.314; GCA_015767675.1, s__Vibrio sp000960595, 95.0, 80.…	92.35	11	N/A	N/A
ERR9364072	d__Bacteria;p__Pseudomonadota;c__Gammaproteobacteria;o__Enterobacterales_A;f__Vibrionaceae;g__Vibrio;s__Vibrio cholerae	GCF_000621645.1	95.0	d__Bacteria;p__Pseudomonadota;c__Gammaproteobacteria;o__Enterobacterales_A;f__Vibrionaceae;g__Vibrio;s__Vibrio cholerae	99.3	0.963	GCF_000621645.1	95.0	d__Bacteria;p__Pseudomonadota;c__Gammaproteobacteria;o__Enterobacterales_A;f__Vibrionaceae;g__Vibrio;s__Vibrio cholerae	99.3	0.963	d__Bacteria;p__Pseudomonadota;c__Gammaproteobacteria;o__Enterobacterales_A;f__Vibrionaceae;g__Vibrio;s__	taxonomic classification defined by topology and ANI	topological placement and ANI have congruent species assignments	GCF_009665255.1, s__Vibrio metoecus_B, 95.0, 89.54, 0.825; GCF_000696385.1, s__Vibrio metoecus, 95.0, 88.64, 0.834; GCF_019048845.1, s__Vibrio sp000176715, 95.0, 88.44, 0.776; GCF_000338875.1, s__Vibrio mimicus, 95.0, 86.59, 0.744; GCF_011306175.1, s__Vibrio sp011306175, 95.0, 83.22, 0.684; GCF_009763805.1, s__Vibrio cidicii, 95.3805, 80.48, 0.3; GCA_015767675.1, s__Vibrio sp000960595, 95.0, 80.3…	93.96	11	N/A	N/A
ERR9364073	d__Bacteria;p__Pseudomonadota;c__Gammaproteobacteria;o__Enterobacterales_A;f__Vibrionaceae;g__Vibrio;s__Vibrio cholerae	GCF_000621645.1	95.0	d__Bacteria;p__Pseudomonadota;c__Gammaproteobacteria;o__Enterobacterales_A;f__Vibrionaceae;g__Vibrio;s__Vibrio cholerae	99.27	0.967	GCF_000621645.1	95.0	d__Bacteria;p__Pseudomonadota;c__Gammaproteobacteria;o__Enterobacterales_A;f__Vibrionaceae;g__Vibrio;s__Vibrio cholerae	99.27	0.967	d__Bacteria;p__Pseudomonadota;c__Gammaproteobacteria;o__Enterobacterales_A;f__Vibrionaceae;g__Vibrio;s__	taxonomic classification defined by topology and ANI	topological placement and ANI have congruent species assignments	GCF_009665255.1, s__Vibrio metoecus_B, 95.0, 89.47, 0.827; GCF_000696385.1, s__Vibrio metoecus, 95.0, 88.69, 0.848; GCF_019048845.1, s__Vibrio sp000176715, 95.0, 88.39, 0.778; GCF_000338875.1, s__Vibrio mimicus, 95.0, 86.53, 0.756; GCF_011306175.1, s__Vibrio sp011306175, 95.0, 83.15, 0.678; GCF_009763805.1, s__Vibrio cidicii, 95.3805, 80.46, 0.305; GCA_015767675.1, s__Vibrio sp000960595, 95.0, 80…	92.1	11	N/A	N/A
ERR9364074	d__Bacteria;p__Pseudomonadota;c__Gammaproteobacteria;o__Enterobacterales_A;f__Vibrionaceae;g__Vibrio;s__Vibrio cholerae	GCF_000621645.1	95.0	d__Bacteria;p__Pseudomonadota;c__Gammaproteobacteria;o__Enterobacterales_A;f__Vibrionaceae;g__Vibrio;s__Vibrio cholerae	99.29	0.963	GCF_000621645.1	95.0	d__Bacteria;p__Pseudomonadota;c__Gammaproteobacteria;o__Enterobacterales_A;f__Vibrionaceae;g__Vibrio;s__Vibrio cholerae	99.29	0.963	d__Bacteria;p__Pseudomonadota;c__Gammaproteobacteria;o__Enterobacterales_A;f__Vibrionaceae;g__Vibrio;s__	taxonomic classification defined by topology and ANI	topological placement and ANI have congruent species assignments	GCF_009665255.1, s__Vibrio metoecus_B, 95.0, 89.57, 0.833; GCF_000696385.1, s__Vibrio metoecus, 95.0, 88.66, 0.825; GCF_019048845.1, s__Vibrio sp000176715, 95.0, 88.47, 0.766; GCF_000338875.1, s__Vibrio mimicus, 95.0, 86.7, 0.737; GCF_011306175.1, s__Vibrio sp011306175, 95.0, 83.15, 0.683; GCF_009763805.1, s__Vibrio cidicii, 95.3805, 80.48, 0.313; GCA_015767675.1, s__Vibrio sp000960595, 95.0, 80.…	94.0	11	N/A	N/A
ERR9364075	d__Bacteria;p__Pseudomonadota;c__Gammaproteobacteria;o__Enterobacterales_A;f__Vibrionaceae;g__Vibrio;s__Vibrio cholerae	GCF_000621645.1	95.0	d__Bacteria;p__Pseudomonadota;c__Gammaproteobacteria;o__Enterobacterales_A;f__Vibrionaceae;g__Vibrio;s__Vibrio cholerae	99.3	0.964	GCF_000621645.1	95.0	d__Bacteria;p__Pseudomonadota;c__Gammaproteobacteria;o__Enterobacterales_A;f__Vibrionaceae;g__Vibrio;s__Vibrio cholerae	99.3	0.964	d__Bacteria;p__Pseudomonadota;c__Gammaproteobacteria;o__Enterobacterales_A;f__Vibrionaceae;g__Vibrio;s__	taxonomic classification defined by topology and ANI	topological placement and ANI have congruent species assignments	GCF_009665255.1, s__Vibrio metoecus_B, 95.0, 89.5, 0.825; GCF_000696385.1, s__Vibrio metoecus, 95.0, 88.66, 0.838; GCF_019048845.1, s__Vibrio sp000176715, 95.0, 88.44, 0.776; GCF_000338875.1, s__Vibrio mimicus, 95.0, 86.66, 0.75; GCF_011306175.1, s__Vibrio sp011306175, 95.0, 83.14, 0.684; GCF_009763805.1, s__Vibrio cidicii, 95.3805, 80.54, 0.3; GCA_015767675.1, s__Vibrio sp000960595, 95.0, 80.27,…	93.8	11	N/A	N/A
ERR9364076	d__Bacteria;p__Pseudomonadota;c__Gammaproteobacteria;o__Enterobacterales_A;f__Vibrionaceae;g__Vibrio;s__Vibrio cholerae	GCF_000621645.1	95.0	d__Bacteria;p__Pseudomonadota;c__Gammaproteobacteria;o__Enterobacterales_A;f__Vibrionaceae;g__Vibrio;s__Vibrio cholerae	99.28	0.966	GCF_000621645.1	95.0	d__Bacteria;p__Pseudomonadota;c__Gammaproteobacteria;o__Enterobacterales_A;f__Vibrionaceae;g__Vibrio;s__Vibrio cholerae	99.28	0.966	d__Bacteria;p__Pseudomonadota;c__Gammaproteobacteria;o__Enterobacterales_A;f__Vibrionaceae;g__Vibrio;s__	taxonomic classification defined by topology and ANI	topological placement and ANI have congruent species assignments	GCF_009665255.1, s__Vibrio metoecus_B, 95.0, 89.52, 0.83; GCF_000696385.1, s__Vibrio metoecus, 95.0, 88.65, 0.837; GCF_019048845.1, s__Vibrio sp000176715, 95.0, 88.43, 0.77; GCF_000338875.1, s__Vibrio mimicus, 95.0, 86.57, 0.745; GCF_011306175.1, s__Vibrio sp011306175, 95.0, 83.15, 0.687; GCF_009763805.1, s__Vibrio cidicii, 95.3805, 80.47, 0.311; GCA_015767675.1, s__Vibrio sp000960595, 95.0, 80.3…	92.87	11	N/A	N/A
ERR9364077	d__Bacteria;p__Pseudomonadota;c__Gammaproteobacteria;o__Enterobacterales_A;f__Vibrionaceae;g__Vibrio;s__Vibrio cholerae	GCF_000621645.1	95.0	d__Bacteria;p__Pseudomonadota;c__Gammaproteobacteria;o__Enterobacterales_A;f__Vibrionaceae;g__Vibrio;s__Vibrio cholerae	99.31	0.964	GCF_000621645.1	95.0	d__Bacteria;p__Pseudomonadota;c__Gammaproteobacteria;o__Enterobacterales_A;f__Vibrionaceae;g__Vibrio;s__Vibrio cholerae	99.31	0.964	d__Bacteria;p__Pseudomonadota;c__Gammaproteobacteria;o__Enterobacterales_A;f__Vibrionaceae;g__Vibrio;s__	taxonomic classification defined by topology and ANI	topological placement and ANI have congruent species assignments	GCF_009665255.1, s__Vibrio metoecus_B, 95.0, 89.48, 0.832; GCF_000696385.1, s__Vibrio metoecus, 95.0, 88.67, 0.837; GCF_019048845.1, s__Vibrio sp000176715, 95.0, 88.48, 0.767; GCF_000338875.1, s__Vibrio mimicus, 95.0, 86.62, 0.74; GCF_011306175.1, s__Vibrio sp011306175, 95.0, 83.19, 0.686; GCF_009763805.1, s__Vibrio cidicii, 95.3805, 80.48, 0.301; GCA_015767675.1, s__Vibrio sp000960595, 95.0, 80.…	93.64	11	N/A	N/A
ERR9364078	d__Bacteria;p__Pseudomonadota;c__Gammaproteobacteria;o__Enterobacterales_A;f__Vibrionaceae;g__Vibrio;s__Vibrio cholerae	GCF_000621645.1	95.0	d__Bacteria;p__Pseudomonadota;c__Gammaproteobacteria;o__Enterobacterales_A;f__Vibrionaceae;g__Vibrio;s__Vibrio cholerae	99.29	0.965	GCF_000621645.1	95.0	d__Bacteria;p__Pseudomonadota;c__Gammaproteobacteria;o__Enterobacterales_A;f__Vibrionaceae;g__Vibrio;s__Vibrio cholerae	99.29	0.965	d__Bacteria;p__Pseudomonadota;c__Gammaproteobacteria;o__Enterobacterales_A;f__Vibrionaceae;g__Vibrio;s__	taxonomic classification defined by topology and ANI	topological placement and ANI have congruent species assignments	GCF_009665255.1, s__Vibrio metoecus_B, 95.0, 89.48, 0.827; GCF_000696385.1, s__Vibrio metoecus, 95.0, 88.69, 0.838; GCF_019048845.1, s__Vibrio sp000176715, 95.0, 88.45, 0.776; GCF_000338875.1, s__Vibrio mimicus, 95.0, 86.58, 0.746; GCF_011306175.1, s__Vibrio sp011306175, 95.0, 83.13, 0.687; GCF_009763805.1, s__Vibrio cidicii, 95.3805, 80.48, 0.304; GCF_921294215.1, s__Vibrio marisflavi, 95.0, 80.…	92.41	11	N/A	N/A
ERR9364079	d__Bacteria;p__Pseudomonadota;c__Gammaproteobacteria;o__Enterobacterales_A;f__Vibrionaceae;g__Vibrio;s__Vibrio cholerae	GCF_000621645.1	95.0	d__Bacteria;p__Pseudomonadota;c__Gammaproteobacteria;o__Enterobacterales_A;f__Vibrionaceae;g__Vibrio;s__Vibrio cholerae	99.29	0.966	GCF_000621645.1	95.0	d__Bacteria;p__Pseudomonadota;c__Gammaproteobacteria;o__Enterobacterales_A;f__Vibrionaceae;g__Vibrio;s__Vibrio cholerae	99.29	0.966	d__Bacteria;p__Pseudomonadota;c__Gammaproteobacteria;o__Enterobacterales_A;f__Vibrionaceae;g__Vibrio;s__	taxonomic classification defined by topology and ANI	topological placement and ANI have congruent species assignments	GCF_009665255.1, s__Vibrio metoecus_B, 95.0, 89.42, 0.836; GCF_000696385.1, s__Vibrio metoecus, 95.0, 88.64, 0.841; GCF_019048845.1, s__Vibrio sp000176715, 95.0, 88.45, 0.771; GCF_000338875.1, s__Vibrio mimicus, 95.0, 86.56, 0.744; GCF_011306175.1, s__Vibrio sp011306175, 95.0, 83.09, 0.671; GCF_009763805.1, s__Vibrio cidicii, 95.3805, 80.53, 0.307; GCA_015767675.1, s__Vibrio sp000960595, 95.0, 80…	92.93	11	N/A	N/A
ERR9364080	d__Bacteria;p__Pseudomonadota;c__Gammaproteobacteria;o__Enterobacterales_A;f__Vibrionaceae;g__Vibrio;s__Vibrio cholerae	GCF_000621645.1	95.0	d__Bacteria;p__Pseudomonadota;c__Gammaproteobacteria;o__Enterobacterales_A;f__Vibrionaceae;g__Vibrio;s__Vibrio cholerae	99.3	0.961	GCF_000621645.1	95.0	d__Bacteria;p__Pseudomonadota;c__Gammaproteobacteria;o__Enterobacterales_A;f__Vibrionaceae;g__Vibrio;s__Vibrio cholerae	99.3	0.961	d__Bacteria;p__Pseudomonadota;c__Gammaproteobacteria;o__Enterobacterales_A;f__Vibrionaceae;g__Vibrio;s__	taxonomic classification defined by topology and ANI	topological placement and ANI have congruent species assignments	GCF_009665255.1, s__Vibrio metoecus_B, 95.0, 89.55, 0.82; GCF_000696385.1, s__Vibrio metoecus, 95.0, 88.77, 0.837; GCF_019048845.1, s__Vibrio sp000176715, 95.0, 88.41, 0.777; GCF_000338875.1, s__Vibrio mimicus, 95.0, 86.57, 0.754; GCF_011306175.1, s__Vibrio sp011306175, 95.0, 83.06, 0.692; GCF_009763805.1, s__Vibrio cidicii, 95.3805, 80.47, 0.318; GCA_015767675.1, s__Vibrio sp000960595, 95.0, 80.…	93.13	11	N/A	N/A
ERR9364081	d__Bacteria;p__Pseudomonadota;c__Gammaproteobacteria;o__Enterobacterales_A;f__Vibrionaceae;g__Vibrio;s__Vibrio cholerae	GCF_000621645.1	95.0	d__Bacteria;p__Pseudomonadota;c__Gammaproteobacteria;o__Enterobacterales_A;f__Vibrionaceae;g__Vibrio;s__Vibrio cholerae	99.29	0.966	GCF_000621645.1	95.0	d__Bacteria;p__Pseudomonadota;c__Gammaproteobacteria;o__Enterobacterales_A;f__Vibrionaceae;g__Vibrio;s__Vibrio cholerae	99.29	0.966	d__Bacteria;p__Pseudomonadota;c__Gammaproteobacteria;o__Enterobacterales_A;f__Vibrionaceae;g__Vibrio;s__	taxonomic classification defined by topology and ANI	topological placement and ANI have congruent species assignments	GCF_009665255.1, s__Vibrio metoecus_B, 95.0, 89.48, 0.834; GCF_000696385.1, s__Vibrio metoecus, 95.0, 88.62, 0.836; GCF_019048845.1, s__Vibrio sp000176715, 95.0, 88.47, 0.767; GCF_000338875.1, s__Vibrio mimicus, 95.0, 86.62, 0.749; GCF_011306175.1, s__Vibrio sp011306175, 95.0, 83.06, 0.689; GCF_009763805.1, s__Vibrio cidicii, 95.3805, 80.49, 0.306; GCA_015767675.1, s__Vibrio sp000960595, 95.0, 80…	93.49	11	N/A	N/A
ERR9364082	d__Bacteria;p__Pseudomonadota;c__Gammaproteobacteria;o__Enterobacterales_A;f__Vibrionaceae;g__Vibrio;s__Vibrio cholerae	GCF_000621645.1	95.0	d__Bacteria;p__Pseudomonadota;c__Gammaproteobacteria;o__Enterobacterales_A;f__Vibrionaceae;g__Vibrio;s__Vibrio cholerae	99.3	0.966	GCF_000621645.1	95.0	d__Bacteria;p__Pseudomonadota;c__Gammaproteobacteria;o__Enterobacterales_A;f__Vibrionaceae;g__Vibrio;s__Vibrio cholerae	99.3	0.966	d__Bacteria;p__Pseudomonadota;c__Gammaproteobacteria;o__Enterobacterales_A;f__Vibrionaceae;g__Vibrio;s__	taxonomic classification defined by topology and ANI	topological placement and ANI have congruent species assignments	GCF_009665255.1, s__Vibrio metoecus_B, 95.0, 89.47, 0.825; GCF_000696385.1, s__Vibrio metoecus, 95.0, 88.67, 0.827; GCF_019048845.1, s__Vibrio sp000176715, 95.0, 88.41, 0.77; GCF_000338875.1, s__Vibrio mimicus, 95.0, 86.54, 0.754; GCF_011306175.1, s__Vibrio sp011306175, 95.0, 83.12, 0.671; GCF_009763805.1, s__Vibrio cidicii, 95.3805, 80.35, 0.316; GCA_015767675.1, s__Vibrio sp000960595, 95.0, 80.…	93.53	11	N/A	N/A
ERR9364083	d__Bacteria;p__Pseudomonadota;c__Gammaproteobacteria;o__Enterobacterales_A;f__Vibrionaceae;g__Vibrio;s__Vibrio cholerae	GCF_000621645.1	95.0	d__Bacteria;p__Pseudomonadota;c__Gammaproteobacteria;o__Enterobacterales_A;f__Vibrionaceae;g__Vibrio;s__Vibrio cholerae	99.29	0.966	GCF_000621645.1	95.0	d__Bacteria;p__Pseudomonadota;c__Gammaproteobacteria;o__Enterobacterales_A;f__Vibrionaceae;g__Vibrio;s__Vibrio cholerae	99.29	0.966	d__Bacteria;p__Pseudomonadota;c__Gammaproteobacteria;o__Enterobacterales_A;f__Vibrionaceae;g__Vibrio;s__	taxonomic classification defined by topology and ANI	topological placement and ANI have congruent species assignments	GCF_009665255.1, s__Vibrio metoecus_B, 95.0, 89.52, 0.833; GCF_000696385.1, s__Vibrio metoecus, 95.0, 88.64, 0.833; GCF_019048845.1, s__Vibrio sp000176715, 95.0, 88.37, 0.778; GCF_000338875.1, s__Vibrio mimicus, 95.0, 86.6, 0.752; GCF_011306175.1, s__Vibrio sp011306175, 95.0, 83.17, 0.677; GCA_015767675.1, s__Vibrio sp000960595, 95.0, 80.4, 0.297; GCF_009763805.1, s__Vibrio cidicii, 95.3805, 80.3…	92.33	11	N/A	N/A
ERR9364084	d__Bacteria;p__Pseudomonadota;c__Gammaproteobacteria;o__Enterobacterales_A;f__Vibrionaceae;g__Vibrio;s__Vibrio cholerae	GCF_000621645.1	95.0	d__Bacteria;p__Pseudomonadota;c__Gammaproteobacteria;o__Enterobacterales_A;f__Vibrionaceae;g__Vibrio;s__Vibrio cholerae	99.28	0.966	GCF_000621645.1	95.0	d__Bacteria;p__Pseudomonadota;c__Gammaproteobacteria;o__Enterobacterales_A;f__Vibrionaceae;g__Vibrio;s__Vibrio cholerae	99.28	0.966	d__Bacteria;p__Pseudomonadota;c__Gammaproteobacteria;o__Enterobacterales_A;f__Vibrionaceae;g__Vibrio;s__	taxonomic classification defined by topology and ANI	topological placement and ANI have congruent species assignments	GCF_009665255.1, s__Vibrio metoecus_B, 95.0, 89.47, 0.827; GCF_000696385.1, s__Vibrio metoecus, 95.0, 88.6, 0.837; GCF_019048845.1, s__Vibrio sp000176715, 95.0, 88.5, 0.773; GCF_000338875.1, s__Vibrio mimicus, 95.0, 86.59, 0.75; GCF_011306175.1, s__Vibrio sp011306175, 95.0, 83.11, 0.686; GCF_009763805.1, s__Vibrio cidicii, 95.3805, 80.63, 0.314; GCA_015767675.1, s__Vibrio sp000960595, 95.0, 80.31…	95.89	11	N/A	N/A
ERR9364085	d__Bacteria;p__Pseudomonadota;c__Gammaproteobacteria;o__Enterobacterales_A;f__Vibrionaceae;g__Vibrio;s__Vibrio cholerae	GCF_000621645.1	95.0	d__Bacteria;p__Pseudomonadota;c__Gammaproteobacteria;o__Enterobacterales_A;f__Vibrionaceae;g__Vibrio;s__Vibrio cholerae	99.3	0.964	GCF_000621645.1	95.0	d__Bacteria;p__Pseudomonadota;c__Gammaproteobacteria;o__Enterobacterales_A;f__Vibrionaceae;g__Vibrio;s__Vibrio cholerae	99.3	0.964	d__Bacteria;p__Pseudomonadota;c__Gammaproteobacteria;o__Enterobacterales_A;f__Vibrionaceae;g__Vibrio;s__	taxonomic classification defined by topology and ANI	topological placement and ANI have congruent species assignments	GCF_009665255.1, s__Vibrio metoecus_B, 95.0, 89.49, 0.836; GCF_000696385.1, s__Vibrio metoecus, 95.0, 88.79, 0.844; GCF_019048845.1, s__Vibrio sp000176715, 95.0, 88.47, 0.772; GCF_000338875.1, s__Vibrio mimicus, 95.0, 86.59, 0.75; GCF_011306175.1, s__Vibrio sp011306175, 95.0, 83.17, 0.693; GCF_009763805.1, s__Vibrio cidicii, 95.3805, 80.57, 0.317; GCA_015767675.1, s__Vibrio sp000960595, 95.0, 80.…	93.98	11	N/A	N/A
ERR9364086	d__Bacteria;p__Pseudomonadota;c__Gammaproteobacteria;o__Enterobacterales_A;f__Vibrionaceae;g__Vibrio;s__Vibrio cholerae	GCF_000621645.1	95.0	d__Bacteria;p__Pseudomonadota;c__Gammaproteobacteria;o__Enterobacterales_A;f__Vibrionaceae;g__Vibrio;s__Vibrio cholerae	99.26	0.967	GCF_000621645.1	95.0	d__Bacteria;p__Pseudomonadota;c__Gammaproteobacteria;o__Enterobacterales_A;f__Vibrionaceae;g__Vibrio;s__Vibrio cholerae	99.26	0.967	d__Bacteria;p__Pseudomonadota;c__Gammaproteobacteria;o__Enterobacterales_A;f__Vibrionaceae;g__Vibrio;s__	taxonomic classification defined by topology and ANI	topological placement and ANI have congruent species assignments	GCF_009665255.1, s__Vibrio metoecus_B, 95.0, 89.47, 0.839; GCF_000696385.1, s__Vibrio metoecus, 95.0, 88.6, 0.841; GCF_019048845.1, s__Vibrio sp000176715, 95.0, 88.45, 0.772; GCF_000338875.1, s__Vibrio mimicus, 95.0, 86.56, 0.75; GCF_011306175.1, s__Vibrio sp011306175, 95.0, 83.05, 0.678; GCF_009763805.1, s__Vibrio cidicii, 95.3805, 80.36, 0.314; GCA_015767675.1, s__Vibrio sp000960595, 95.0, 80.3…	91.38	11	N/A	N/A
ERR9364087	d__Bacteria;p__Pseudomonadota;c__Gammaproteobacteria;o__Enterobacterales_A;f__Vibrionaceae;g__Vibrio;s__Vibrio cholerae	GCF_000621645.1	95.0	d__Bacteria;p__Pseudomonadota;c__Gammaproteobacteria;o__Enterobacterales_A;f__Vibrionaceae;g__Vibrio;s__Vibrio cholerae	99.3	0.962	GCF_000621645.1	95.0	d__Bacteria;p__Pseudomonadota;c__Gammaproteobacteria;o__Enterobacterales_A;f__Vibrionaceae;g__Vibrio;s__Vibrio cholerae	99.3	0.962	d__Bacteria;p__Pseudomonadota;c__Gammaproteobacteria;o__Enterobacterales_A;f__Vibrionaceae;g__Vibrio;s__	taxonomic classification defined by topology and ANI	topological placement and ANI have congruent species assignments	GCF_009665255.1, s__Vibrio metoecus_B, 95.0, 89.47, 0.823; GCF_000696385.1, s__Vibrio metoecus, 95.0, 88.66, 0.84; GCF_019048845.1, s__Vibrio sp000176715, 95.0, 88.47, 0.773; GCF_000338875.1, s__Vibrio mimicus, 95.0, 86.56, 0.743; GCF_011306175.1, s__Vibrio sp011306175, 95.0, 83.11, 0.685; GCF_009763805.1, s__Vibrio cidicii, 95.3805, 80.48, 0.305; GCA_015767675.1, s__Vibrio sp000960595, 95.0, 80.…	93.68	11	N/A	N/A
ERR9364088	d__Bacteria;p__Pseudomonadota;c__Gammaproteobacteria;o__Enterobacterales_A;f__Vibrionaceae;g__Vibrio;s__Vibrio cholerae	GCF_000621645.1	95.0	d__Bacteria;p__Pseudomonadota;c__Gammaproteobacteria;o__Enterobacterales_A;f__Vibrionaceae;g__Vibrio;s__Vibrio cholerae	99.27	0.966	GCF_000621645.1	95.0	d__Bacteria;p__Pseudomonadota;c__Gammaproteobacteria;o__Enterobacterales_A;f__Vibrionaceae;g__Vibrio;s__Vibrio cholerae	99.27	0.966	d__Bacteria;p__Pseudomonadota;c__Gammaproteobacteria;o__Enterobacterales_A;f__Vibrionaceae;g__Vibrio;s__	taxonomic classification defined by topology and ANI	topological placement and ANI have congruent species assignments	GCF_009665255.1, s__Vibrio metoecus_B, 95.0, 89.47, 0.83; GCF_000696385.1, s__Vibrio metoecus, 95.0, 88.6, 0.825; GCF_019048845.1, s__Vibrio sp000176715, 95.0, 88.47, 0.777; GCF_000338875.1, s__Vibrio mimicus, 95.0, 86.65, 0.74; GCF_011306175.1, s__Vibrio sp011306175, 95.0, 83.08, 0.681; GCF_009763805.1, s__Vibrio cidicii, 95.3805, 80.49, 0.309; GCA_015767675.1, s__Vibrio sp000960595, 95.0, 80.29…	91.62	11	N/A	N/A
ERR9364089	d__Bacteria;p__Pseudomonadota;c__Gammaproteobacteria;o__Enterobacterales_A;f__Vibrionaceae;g__Vibrio;s__Vibrio cholerae	GCF_000621645.1	95.0	d__Bacteria;p__Pseudomonadota;c__Gammaproteobacteria;o__Enterobacterales_A;f__Vibrionaceae;g__Vibrio;s__Vibrio cholerae	99.29	0.964	GCF_000621645.1	95.0	d__Bacteria;p__Pseudomonadota;c__Gammaproteobacteria;o__Enterobacterales_A;f__Vibrionaceae;g__Vibrio;s__Vibrio cholerae	99.29	0.964	d__Bacteria;p__Pseudomonadota;c__Gammaproteobacteria;o__Enterobacterales_A;f__Vibrionaceae;g__Vibrio;s__	taxonomic classification defined by topology and ANI	topological placement and ANI have congruent species assignments	GCF_009665255.1, s__Vibrio metoecus_B, 95.0, 89.41, 0.832; GCF_000696385.1, s__Vibrio metoecus, 95.0, 88.73, 0.839; GCF_019048845.1, s__Vibrio sp000176715, 95.0, 88.5, 0.77; GCF_000338875.1, s__Vibrio mimicus, 95.0, 86.56, 0.748; GCF_011306175.1, s__Vibrio sp011306175, 95.0, 83.11, 0.676; GCF_009763805.1, s__Vibrio cidicii, 95.3805, 80.5, 0.303; GCA_015767675.1, s__Vibrio sp000960595, 95.0, 80.39…	94.4	11	N/A	N/A
ERR9364090	d__Bacteria;p__Pseudomonadota;c__Gammaproteobacteria;o__Enterobacterales_A;f__Vibrionaceae;g__Vibrio;s__Vibrio cholerae	GCF_000621645.1	95.0	d__Bacteria;p__Pseudomonadota;c__Gammaproteobacteria;o__Enterobacterales_A;f__Vibrionaceae;g__Vibrio;s__Vibrio cholerae	99.28	0.967	GCF_000621645.1	95.0	d__Bacteria;p__Pseudomonadota;c__Gammaproteobacteria;o__Enterobacterales_A;f__Vibrionaceae;g__Vibrio;s__Vibrio cholerae	99.28	0.967	d__Bacteria;p__Pseudomonadota;c__Gammaproteobacteria;o__Enterobacterales_A;f__Vibrionaceae;g__Vibrio;s__	taxonomic classification defined by topology and ANI	topological placement and ANI have congruent species assignments	GCF_009665255.1, s__Vibrio metoecus_B, 95.0, 89.57, 0.821; GCF_000696385.1, s__Vibrio metoecus, 95.0, 88.7, 0.835; GCF_019048845.1, s__Vibrio sp000176715, 95.0, 88.49, 0.764; GCF_000338875.1, s__Vibrio mimicus, 95.0, 86.61, 0.746; GCF_011306175.1, s__Vibrio sp011306175, 95.0, 83.23, 0.688; GCF_009763805.1, s__Vibrio cidicii, 95.3805, 80.48, 0.308; GCA_015767675.1, s__Vibrio sp000960595, 95.0, 80.…	92.17	11	N/A	N/A
ERR9364091	d__Bacteria;p__Pseudomonadota;c__Gammaproteobacteria;o__Enterobacterales_A;f__Vibrionaceae;g__Vibrio;s__Vibrio cholerae	GCF_000621645.1	95.0	d__Bacteria;p__Pseudomonadota;c__Gammaproteobacteria;o__Enterobacterales_A;f__Vibrionaceae;g__Vibrio;s__Vibrio cholerae	99.29	0.963	GCF_000621645.1	95.0	d__Bacteria;p__Pseudomonadota;c__Gammaproteobacteria;o__Enterobacterales_A;f__Vibrionaceae;g__Vibrio;s__Vibrio cholerae	99.29	0.963	d__Bacteria;p__Pseudomonadota;c__Gammaproteobacteria;o__Enterobacterales_A;f__Vibrionaceae;g__Vibrio;s__	taxonomic classification defined by topology and ANI	topological placement and ANI have congruent species assignments	GCF_009665255.1, s__Vibrio metoecus_B, 95.0, 89.51, 0.827; GCF_000696385.1, s__Vibrio metoecus, 95.0, 88.62, 0.839; GCF_019048845.1, s__Vibrio sp000176715, 95.0, 88.4, 0.781; GCF_000338875.1, s__Vibrio mimicus, 95.0, 86.59, 0.749; GCF_011306175.1, s__Vibrio sp011306175, 95.0, 83.24, 0.678; GCF_009763805.1, s__Vibrio cidicii, 95.3805, 80.45, 0.309; GCA_015767675.1, s__Vibrio sp000960595, 95.0, 80.…	93.57	11	N/A	N/A
ERR9364092	d__Bacteria;p__Pseudomonadota;c__Gammaproteobacteria;o__Enterobacterales_A;f__Vibrionaceae;g__Vibrio;s__Vibrio cholerae	GCF_000621645.1	95.0	d__Bacteria;p__Pseudomonadota;c__Gammaproteobacteria;o__Enterobacterales_A;f__Vibrionaceae;g__Vibrio;s__Vibrio cholerae	99.3	0.965	GCF_000621645.1	95.0	d__Bacteria;p__Pseudomonadota;c__Gammaproteobacteria;o__Enterobacterales_A;f__Vibrionaceae;g__Vibrio;s__Vibrio cholerae	99.3	0.965	d__Bacteria;p__Pseudomonadota;c__Gammaproteobacteria;o__Enterobacterales_A;f__Vibrionaceae;g__Vibrio;s__	taxonomic classification defined by topology and ANI	topological placement and ANI have congruent species assignments	GCF_009665255.1, s__Vibrio metoecus_B, 95.0, 89.51, 0.824; GCF_000696385.1, s__Vibrio metoecus, 95.0, 88.62, 0.83; GCF_019048845.1, s__Vibrio sp000176715, 95.0, 88.49, 0.758; GCF_000338875.1, s__Vibrio mimicus, 95.0, 86.54, 0.751; GCF_011306175.1, s__Vibrio sp011306175, 95.0, 83.22, 0.684; GCF_009763805.1, s__Vibrio cidicii, 95.3805, 80.48, 0.306; GCA_015767675.1, s__Vibrio sp000960595, 95.0, 80.…	95.03	11	N/A	N/A
ERR9364093	d__Bacteria;p__Pseudomonadota;c__Gammaproteobacteria;o__Enterobacterales_A;f__Vibrionaceae;g__Vibrio;s__Vibrio cholerae	GCF_000621645.1	95.0	d__Bacteria;p__Pseudomonadota;c__Gammaproteobacteria;o__Enterobacterales_A;f__Vibrionaceae;g__Vibrio;s__Vibrio cholerae	99.3	0.966	GCF_000621645.1	95.0	d__Bacteria;p__Pseudomonadota;c__Gammaproteobacteria;o__Enterobacterales_A;f__Vibrionaceae;g__Vibrio;s__Vibrio cholerae	99.3	0.966	d__Bacteria;p__Pseudomonadota;c__Gammaproteobacteria;o__Enterobacterales_A;f__Vibrionaceae;g__Vibrio;s__	taxonomic classification defined by topology and ANI	topological placement and ANI have congruent species assignments	GCF_009665255.1, s__Vibrio metoecus_B, 95.0, 89.62, 0.829; GCF_000696385.1, s__Vibrio metoecus, 95.0, 88.7, 0.835; GCF_019048845.1, s__Vibrio sp000176715, 95.0, 88.45, 0.771; GCF_000338875.1, s__Vibrio mimicus, 95.0, 86.57, 0.741; GCF_011306175.1, s__Vibrio sp011306175, 95.0, 83.15, 0.672; GCF_009763805.1, s__Vibrio cidicii, 95.3805, 80.39, 0.313; GCA_015767675.1, s__Vibrio sp000960595, 95.0, 80.…	93.64	11	N/A	N/A
ERR9364094	d__Bacteria;p__Pseudomonadota;c__Gammaproteobacteria;o__Enterobacterales_A;f__Vibrionaceae;g__Vibrio;s__Vibrio cholerae	GCF_000621645.1	95.0	d__Bacteria;p__Pseudomonadota;c__Gammaproteobacteria;o__Enterobacterales_A;f__Vibrionaceae;g__Vibrio;s__Vibrio cholerae	99.28	0.965	GCF_000621645.1	95.0	d__Bacteria;p__Pseudomonadota;c__Gammaproteobacteria;o__Enterobacterales_A;f__Vibrionaceae;g__Vibrio;s__Vibrio cholerae	99.28	0.965	d__Bacteria;p__Pseudomonadota;c__Gammaproteobacteria;o__Enterobacterales_A;f__Vibrionaceae;g__Vibrio;s__	taxonomic classification defined by topology and ANI	topological placement and ANI have congruent species assignments	GCF_009665255.1, s__Vibrio metoecus_B, 95.0, 89.51, 0.817; GCF_000696385.1, s__Vibrio metoecus, 95.0, 88.61, 0.834; GCF_019048845.1, s__Vibrio sp000176715, 95.0, 88.44, 0.775; GCF_000338875.1, s__Vibrio mimicus, 95.0, 86.62, 0.748; GCF_011306175.1, s__Vibrio sp011306175, 95.0, 83.15, 0.686; GCF_009763805.1, s__Vibrio cidicii, 95.3805, 80.39, 0.309; GCA_015767675.1, s__Vibrio sp000960595, 95.0, 80…	96.11	11	N/A	N/A
ERR9364095	d__Bacteria;p__Pseudomonadota;c__Gammaproteobacteria;o__Enterobacterales_A;f__Vibrionaceae;g__Vibrio;s__Vibrio cholerae	GCF_000621645.1	95.0	d__Bacteria;p__Pseudomonadota;c__Gammaproteobacteria;o__Enterobacterales_A;f__Vibrionaceae;g__Vibrio;s__Vibrio cholerae	99.3	0.963	GCF_000621645.1	95.0	d__Bacteria;p__Pseudomonadota;c__Gammaproteobacteria;o__Enterobacterales_A;f__Vibrionaceae;g__Vibrio;s__Vibrio cholerae	99.3	0.963	d__Bacteria;p__Pseudomonadota;c__Gammaproteobacteria;o__Enterobacterales_A;f__Vibrionaceae;g__Vibrio;s__	taxonomic classification defined by topology and ANI	topological placement and ANI have congruent species assignments	GCF_009665255.1, s__Vibrio metoecus_B, 95.0, 89.49, 0.823; GCF_000696385.1, s__Vibrio metoecus, 95.0, 88.61, 0.839; GCF_019048845.1, s__Vibrio sp000176715, 95.0, 88.4, 0.772; GCF_000338875.1, s__Vibrio mimicus, 95.0, 86.48, 0.752; GCF_011306175.1, s__Vibrio sp011306175, 95.0, 83.18, 0.67; GCF_009763805.1, s__Vibrio cidicii, 95.3805, 80.37, 0.308; GCA_015767675.1, s__Vibrio sp000960595, 95.0, 80.3…	95.03	11	N/A	N/A
ERR9364096	d__Bacteria;p__Pseudomonadota;c__Gammaproteobacteria;o__Enterobacterales_A;f__Vibrionaceae;g__Vibrio;s__Vibrio cholerae	GCF_000621645.1	95.0	d__Bacteria;p__Pseudomonadota;c__Gammaproteobacteria;o__Enterobacterales_A;f__Vibrionaceae;g__Vibrio;s__Vibrio cholerae	99.28	0.966	GCF_000621645.1	95.0	d__Bacteria;p__Pseudomonadota;c__Gammaproteobacteria;o__Enterobacterales_A;f__Vibrionaceae;g__Vibrio;s__Vibrio cholerae	99.28	0.966	d__Bacteria;p__Pseudomonadota;c__Gammaproteobacteria;o__Enterobacterales_A;f__Vibrionaceae;g__Vibrio;s__	taxonomic classification defined by topology and ANI	topological placement and ANI have congruent species assignments	GCF_009665255.1, s__Vibrio metoecus_B, 95.0, 89.45, 0.841; GCF_000696385.1, s__Vibrio metoecus, 95.0, 88.65, 0.837; GCF_019048845.1, s__Vibrio sp000176715, 95.0, 88.46, 0.765; GCF_000338875.1, s__Vibrio mimicus, 95.0, 86.54, 0.749; GCF_011306175.1, s__Vibrio sp011306175, 95.0, 83.12, 0.681; GCF_009763805.1, s__Vibrio cidicii, 95.3805, 80.5, 0.316; GCA_015767675.1, s__Vibrio sp000960595, 95.0, 80.…	94.74	11	N/A	N/A
ERR9364097	d__Bacteria;p__Pseudomonadota;c__Gammaproteobacteria;o__Enterobacterales_A;f__Vibrionaceae;g__Vibrio;s__Vibrio cholerae	GCF_000621645.1	95.0	d__Bacteria;p__Pseudomonadota;c__Gammaproteobacteria;o__Enterobacterales_A;f__Vibrionaceae;g__Vibrio;s__Vibrio cholerae	99.3	0.962	GCF_000621645.1	95.0	d__Bacteria;p__Pseudomonadota;c__Gammaproteobacteria;o__Enterobacterales_A;f__Vibrionaceae;g__Vibrio;s__Vibrio cholerae	99.3	0.962	d__Bacteria;p__Pseudomonadota;c__Gammaproteobacteria;o__Enterobacterales_A;f__Vibrionaceae;g__Vibrio;s__	taxonomic classification defined by topology and ANI	topological placement and ANI have congruent species assignments	GCF_009665255.1, s__Vibrio metoecus_B, 95.0, 89.54, 0.814; GCF_000696385.1, s__Vibrio metoecus, 95.0, 88.72, 0.837; GCF_019048845.1, s__Vibrio sp000176715, 95.0, 88.45, 0.76; GCF_000338875.1, s__Vibrio mimicus, 95.0, 86.61, 0.748; GCF_011306175.1, s__Vibrio sp011306175, 95.0, 83.15, 0.685; GCF_009763805.1, s__Vibrio cidicii, 95.3805, 80.55, 0.307; GCA_015767675.1, s__Vibrio sp000960595, 95.0, 80.…	94.06	11	N/A	N/A
ERR9364098	d__Bacteria;p__Pseudomonadota;c__Gammaproteobacteria;o__Enterobacterales_A;f__Vibrionaceae;g__Vibrio;s__Vibrio cholerae	GCF_000621645.1	95.0	d__Bacteria;p__Pseudomonadota;c__Gammaproteobacteria;o__Enterobacterales_A;f__Vibrionaceae;g__Vibrio;s__Vibrio cholerae	99.29	0.965	GCF_000621645.1	95.0	d__Bacteria;p__Pseudomonadota;c__Gammaproteobacteria;o__Enterobacterales_A;f__Vibrionaceae;g__Vibrio;s__Vibrio cholerae	99.29	0.965	d__Bacteria;p__Pseudomonadota;c__Gammaproteobacteria;o__Enterobacterales_A;f__Vibrionaceae;g__Vibrio;s__	taxonomic classification defined by topology and ANI	topological placement and ANI have congruent species assignments	GCF_009665255.1, s__Vibrio metoecus_B, 95.0, 89.58, 0.815; GCF_000696385.1, s__Vibrio metoecus, 95.0, 88.69, 0.838; GCF_019048845.1, s__Vibrio sp000176715, 95.0, 88.44, 0.77; GCF_000338875.1, s__Vibrio mimicus, 95.0, 86.6, 0.75; GCF_011306175.1, s__Vibrio sp011306175, 95.0, 83.19, 0.684; GCF_009763805.1, s__Vibrio cidicii, 95.3805, 80.51, 0.318; GCA_015767675.1, s__Vibrio sp000960595, 95.0, 80.36…	93.78	11	N/A	N/A
ERR9364099	d__Bacteria;p__Pseudomonadota;c__Gammaproteobacteria;o__Enterobacterales_A;f__Vibrionaceae;g__Vibrio;s__Vibrio cholerae	GCF_000621645.1	95.0	d__Bacteria;p__Pseudomonadota;c__Gammaproteobacteria;o__Enterobacterales_A;f__Vibrionaceae;g__Vibrio;s__Vibrio cholerae	99.31	0.967	GCF_000621645.1	95.0	d__Bacteria;p__Pseudomonadota;c__Gammaproteobacteria;o__Enterobacterales_A;f__Vibrionaceae;g__Vibrio;s__Vibrio cholerae	99.31	0.967	d__Bacteria;p__Pseudomonadota;c__Gammaproteobacteria;o__Enterobacterales_A;f__Vibrionaceae;g__Vibrio;s__	taxonomic classification defined by topology and ANI	topological placement and ANI have congruent species assignments	GCF_009665255.1, s__Vibrio metoecus_B, 95.0, 89.57, 0.832; GCF_000696385.1, s__Vibrio metoecus, 95.0, 88.53, 0.845; GCF_019048845.1, s__Vibrio sp000176715, 95.0, 88.45, 0.77; GCF_000338875.1, s__Vibrio mimicus, 95.0, 86.63, 0.743; GCF_011306175.1, s__Vibrio sp011306175, 95.0, 83.03, 0.692; GCF_009763805.1, s__Vibrio cidicii, 95.3805, 80.36, 0.313; GCA_015767675.1, s__Vibrio sp000960595, 95.0, 80.…	92.37	11	N/A	N/A
ERR9364100	d__Bacteria;p__Pseudomonadota;c__Gammaproteobacteria;o__Enterobacterales_A;f__Vibrionaceae;g__Vibrio;s__Vibrio cholerae	GCF_000621645.1	95.0	d__Bacteria;p__Pseudomonadota;c__Gammaproteobacteria;o__Enterobacterales_A;f__Vibrionaceae;g__Vibrio;s__Vibrio cholerae	99.31	0.962	GCF_000621645.1	95.0	d__Bacteria;p__Pseudomonadota;c__Gammaproteobacteria;o__Enterobacterales_A;f__Vibrionaceae;g__Vibrio;s__Vibrio cholerae	99.31	0.962	d__Bacteria;p__Pseudomonadota;c__Gammaproteobacteria;o__Enterobacterales_A;f__Vibrionaceae;g__Vibrio;s__	taxonomic classification defined by topology and ANI	topological placement and ANI have congruent species assignments	GCF_009665255.1, s__Vibrio metoecus_B, 95.0, 89.48, 0.828; GCF_000696385.1, s__Vibrio metoecus, 95.0, 88.69, 0.835; GCF_019048845.1, s__Vibrio sp000176715, 95.0, 88.48, 0.768; GCF_000338875.1, s__Vibrio mimicus, 95.0, 86.55, 0.749; GCF_011306175.1, s__Vibrio sp011306175, 95.0, 83.15, 0.688; GCF_009763805.1, s__Vibrio cidicii, 95.3805, 80.55, 0.311; GCA_015767675.1, s__Vibrio sp000960595, 95.0, 80…	94.9	11	N/A	N/A
ERR9364101	d__Bacteria;p__Pseudomonadota;c__Gammaproteobacteria;o__Enterobacterales_A;f__Vibrionaceae;g__Vibrio;s__Vibrio cholerae	GCF_000621645.1	95.0	d__Bacteria;p__Pseudomonadota;c__Gammaproteobacteria;o__Enterobacterales_A;f__Vibrionaceae;g__Vibrio;s__Vibrio cholerae	97.9	0.903	GCF_000621645.1	95.0	d__Bacteria;p__Pseudomonadota;c__Gammaproteobacteria;o__Enterobacterales_A;f__Vibrionaceae;g__Vibrio;s__Vibrio cholerae	97.9	0.903	d__Bacteria;p__Pseudomonadota;c__Gammaproteobacteria;o__Enterobacterales_A;f__Vibrionaceae;g__Vibrio;s__	taxonomic classification defined by topology and ANI	topological placement and ANI have congruent species assignments	GCF_009665255.1, s__Vibrio metoecus_B, 95.0, 89.55, 0.823; GCF_019048845.1, s__Vibrio sp000176715, 95.0, 88.65, 0.76; GCF_000696385.1, s__Vibrio metoecus, 95.0, 88.5, 0.813; GCF_000338875.1, s__Vibrio mimicus, 95.0, 86.57, 0.75; GCF_011306175.1, s__Vibrio sp011306175, 95.0, 83.12, 0.67; GCF_009763805.1, s__Vibrio cidicii, 95.3805, 80.45, 0.304; GCF_000764325.1, s__Vibrio navarrensis, 95.3805, 80.…	95.39	11	N/A	N/A
ERR9364102	d__Bacteria;p__Pseudomonadota;c__Gammaproteobacteria;o__Enterobacterales_A;f__Vibrionaceae;g__Vibrio;s__Vibrio cholerae	GCF_000621645.1	95.0	d__Bacteria;p__Pseudomonadota;c__Gammaproteobacteria;o__Enterobacterales_A;f__Vibrionaceae;g__Vibrio;s__Vibrio cholerae	99.29	0.965	GCF_000621645.1	95.0	d__Bacteria;p__Pseudomonadota;c__Gammaproteobacteria;o__Enterobacterales_A;f__Vibrionaceae;g__Vibrio;s__Vibrio cholerae	99.29	0.965	d__Bacteria;p__Pseudomonadota;c__Gammaproteobacteria;o__Enterobacterales_A;f__Vibrionaceae;g__Vibrio;s__	taxonomic classification defined by topology and ANI	topological placement and ANI have congruent species assignments	GCF_009665255.1, s__Vibrio metoecus_B, 95.0, 89.43, 0.833; GCF_000696385.1, s__Vibrio metoecus, 95.0, 88.55, 0.828; GCF_019048845.1, s__Vibrio sp000176715, 95.0, 88.43, 0.775; GCF_000338875.1, s__Vibrio mimicus, 95.0, 86.6, 0.741; GCF_011306175.1, s__Vibrio sp011306175, 95.0, 83.14, 0.678; GCF_009763805.1, s__Vibrio cidicii, 95.3805, 80.42, 0.307; GCA_015767675.1, s__Vibrio sp000960595, 95.0, 80.…	94.5	11	N/A	N/A
ERR9364103	d__Bacteria;p__Pseudomonadota;c__Gammaproteobacteria;o__Enterobacterales_A;f__Vibrionaceae;g__Vibrio;s__Vibrio cholerae	GCF_000621645.1	95.0	d__Bacteria;p__Pseudomonadota;c__Gammaproteobacteria;o__Enterobacterales_A;f__Vibrionaceae;g__Vibrio;s__Vibrio cholerae	99.29	0.963	GCF_000621645.1	95.0	d__Bacteria;p__Pseudomonadota;c__Gammaproteobacteria;o__Enterobacterales_A;f__Vibrionaceae;g__Vibrio;s__Vibrio cholerae	99.29	0.963	d__Bacteria;p__Pseudomonadota;c__Gammaproteobacteria;o__Enterobacterales_A;f__Vibrionaceae;g__Vibrio;s__	taxonomic classification defined by topology and ANI	topological placement and ANI have congruent species assignments	GCF_009665255.1, s__Vibrio metoecus_B, 95.0, 89.45, 0.833; GCF_000696385.1, s__Vibrio metoecus, 95.0, 88.65, 0.829; GCF_019048845.1, s__Vibrio sp000176715, 95.0, 88.47, 0.767; GCF_000338875.1, s__Vibrio mimicus, 95.0, 86.59, 0.749; GCF_011306175.1, s__Vibrio sp011306175, 95.0, 83.11, 0.675; GCF_009763805.1, s__Vibrio cidicii, 95.3805, 80.45, 0.301; GCA_015767675.1, s__Vibrio sp000960595, 95.0, 80…	92.89	11	N/A	N/A
ERR9364104	d__Bacteria;p__Pseudomonadota;c__Gammaproteobacteria;o__Enterobacterales_A;f__Vibrionaceae;g__Vibrio;s__Vibrio cholerae	GCF_000621645.1	95.0	d__Bacteria;p__Pseudomonadota;c__Gammaproteobacteria;o__Enterobacterales_A;f__Vibrionaceae;g__Vibrio;s__Vibrio cholerae	99.28	0.967	GCF_000621645.1	95.0	d__Bacteria;p__Pseudomonadota;c__Gammaproteobacteria;o__Enterobacterales_A;f__Vibrionaceae;g__Vibrio;s__Vibrio cholerae	99.28	0.967	d__Bacteria;p__Pseudomonadota;c__Gammaproteobacteria;o__Enterobacterales_A;f__Vibrionaceae;g__Vibrio;s__	taxonomic classification defined by topology and ANI	topological placement and ANI have congruent species assignments	GCF_009665255.1, s__Vibrio metoecus_B, 95.0, 89.52, 0.828; GCF_000696385.1, s__Vibrio metoecus, 95.0, 88.65, 0.844; GCF_019048845.1, s__Vibrio sp000176715, 95.0, 88.44, 0.772; GCF_000338875.1, s__Vibrio mimicus, 95.0, 86.6, 0.746; GCF_011306175.1, s__Vibrio sp011306175, 95.0, 83.15, 0.685; GCF_009763805.1, s__Vibrio cidicii, 95.3805, 80.48, 0.32; GCA_015767675.1, s__Vibrio sp000960595, 95.0, 80.4…	93.98	11	N/A	N/A
ERR9364105	d__Bacteria;p__Pseudomonadota;c__Gammaproteobacteria;o__Enterobacterales_A;f__Vibrionaceae;g__Vibrio;s__Vibrio cholerae	GCF_000621645.1	95.0	d__Bacteria;p__Pseudomonadota;c__Gammaproteobacteria;o__Enterobacterales_A;f__Vibrionaceae;g__Vibrio;s__Vibrio cholerae	99.29	0.964	GCF_000621645.1	95.0	d__Bacteria;p__Pseudomonadota;c__Gammaproteobacteria;o__Enterobacterales_A;f__Vibrionaceae;g__Vibrio;s__Vibrio cholerae	99.29	0.964	d__Bacteria;p__Pseudomonadota;c__Gammaproteobacteria;o__Enterobacterales_A;f__Vibrionaceae;g__Vibrio;s__	taxonomic classification defined by topology and ANI	topological placement and ANI have congruent species assignments	GCF_009665255.1, s__Vibrio metoecus_B, 95.0, 89.47, 0.838; GCF_000696385.1, s__Vibrio metoecus, 95.0, 88.63, 0.832; GCF_019048845.1, s__Vibrio sp000176715, 95.0, 88.39, 0.777; GCF_000338875.1, s__Vibrio mimicus, 95.0, 86.58, 0.751; GCF_011306175.1, s__Vibrio sp011306175, 95.0, 83.2, 0.687; GCF_009763805.1, s__Vibrio cidicii, 95.3805, 80.43, 0.32; GCA_015767675.1, s__Vibrio sp000960595, 95.0, 80.3…	95.79	11	N/A	N/A
ERR9364107	d__Bacteria;p__Pseudomonadota;c__Gammaproteobacteria;o__Enterobacterales_A;f__Vibrionaceae;g__Vibrio;s__Vibrio cholerae	GCF_000621645.1	95.0	d__Bacteria;p__Pseudomonadota;c__Gammaproteobacteria;o__Enterobacterales_A;f__Vibrionaceae;g__Vibrio;s__Vibrio cholerae	99.28	0.965	GCF_000621645.1	95.0	d__Bacteria;p__Pseudomonadota;c__Gammaproteobacteria;o__Enterobacterales_A;f__Vibrionaceae;g__Vibrio;s__Vibrio cholerae	99.28	0.965	d__Bacteria;p__Pseudomonadota;c__Gammaproteobacteria;o__Enterobacterales_A;f__Vibrionaceae;g__Vibrio;s__	taxonomic classification defined by topology and ANI	topological placement and ANI have congruent species assignments	GCF_009665255.1, s__Vibrio metoecus_B, 95.0, 89.51, 0.827; GCF_000696385.1, s__Vibrio metoecus, 95.0, 88.62, 0.841; GCF_019048845.1, s__Vibrio sp000176715, 95.0, 88.44, 0.774; GCF_000338875.1, s__Vibrio mimicus, 95.0, 86.58, 0.739; GCF_011306175.1, s__Vibrio sp011306175, 95.0, 83.11, 0.694; GCF_009763805.1, s__Vibrio cidicii, 95.3805, 80.47, 0.311; GCA_015767675.1, s__Vibrio sp000960595, 95.0, 80…	96.27	11	N/A	N/A
ERR9364108	d__Bacteria;p__Pseudomonadota;c__Gammaproteobacteria;o__Enterobacterales_A;f__Vibrionaceae;g__Vibrio;s__Vibrio cholerae	GCF_000621645.1	95.0	d__Bacteria;p__Pseudomonadota;c__Gammaproteobacteria;o__Enterobacterales_A;f__Vibrionaceae;g__Vibrio;s__Vibrio cholerae	99.29	0.966	GCF_000621645.1	95.0	d__Bacteria;p__Pseudomonadota;c__Gammaproteobacteria;o__Enterobacterales_A;f__Vibrionaceae;g__Vibrio;s__Vibrio cholerae	99.29	0.966	d__Bacteria;p__Pseudomonadota;c__Gammaproteobacteria;o__Enterobacterales_A;f__Vibrionaceae;g__Vibrio;s__	taxonomic classification defined by topology and ANI	topological placement and ANI have congruent species assignments	GCF_009665255.1, s__Vibrio metoecus_B, 95.0, 89.48, 0.831; GCF_000696385.1, s__Vibrio metoecus, 95.0, 88.59, 0.835; GCF_019048845.1, s__Vibrio sp000176715, 95.0, 88.37, 0.768; GCF_000338875.1, s__Vibrio mimicus, 95.0, 86.59, 0.743; GCF_011306175.1, s__Vibrio sp011306175, 95.0, 83.19, 0.692; GCF_009763805.1, s__Vibrio cidicii, 95.3805, 80.55, 0.306; GCA_015767675.1, s__Vibrio sp000960595, 95.0, 80…	94.4	11	N/A	N/A
ERR9364110	d__Bacteria;p__Pseudomonadota;c__Gammaproteobacteria;o__Enterobacterales_A;f__Vibrionaceae;g__Vibrio;s__Vibrio cholerae	GCF_000621645.1	95.0	d__Bacteria;p__Pseudomonadota;c__Gammaproteobacteria;o__Enterobacterales_A;f__Vibrionaceae;g__Vibrio;s__Vibrio cholerae	99.3	0.964	GCF_000621645.1	95.0	d__Bacteria;p__Pseudomonadota;c__Gammaproteobacteria;o__Enterobacterales_A;f__Vibrionaceae;g__Vibrio;s__Vibrio cholerae	99.3	0.964	d__Bacteria;p__Pseudomonadota;c__Gammaproteobacteria;o__Enterobacterales_A;f__Vibrionaceae;g__Vibrio;s__	taxonomic classification defined by topology and ANI	topological placement and ANI have congruent species assignments	GCF_009665255.1, s__Vibrio metoecus_B, 95.0, 89.42, 0.836; GCF_000696385.1, s__Vibrio metoecus, 95.0, 88.63, 0.831; GCF_019048845.1, s__Vibrio sp000176715, 95.0, 88.49, 0.768; GCF_000338875.1, s__Vibrio mimicus, 95.0, 86.55, 0.748; GCF_011306175.1, s__Vibrio sp011306175, 95.0, 83.09, 0.684; GCF_009763805.1, s__Vibrio cidicii, 95.3805, 80.45, 0.31; GCA_015767675.1, s__Vibrio sp000960595, 95.0, 80.…	94.28	11	N/A	N/A
ERR9364111	d__Bacteria;p__Pseudomonadota;c__Gammaproteobacteria;o__Enterobacterales_A;f__Vibrionaceae;g__Vibrio;s__Vibrio cholerae	GCF_000621645.1	95.0	d__Bacteria;p__Pseudomonadota;c__Gammaproteobacteria;o__Enterobacterales_A;f__Vibrionaceae;g__Vibrio;s__Vibrio cholerae	99.29	0.964	GCF_000621645.1	95.0	d__Bacteria;p__Pseudomonadota;c__Gammaproteobacteria;o__Enterobacterales_A;f__Vibrionaceae;g__Vibrio;s__Vibrio cholerae	99.29	0.964	d__Bacteria;p__Pseudomonadota;c__Gammaproteobacteria;o__Enterobacterales_A;f__Vibrionaceae;g__Vibrio;s__	taxonomic classification defined by topology and ANI	topological placement and ANI have congruent species assignments	GCF_009665255.1, s__Vibrio metoecus_B, 95.0, 89.54, 0.827; GCF_000696385.1, s__Vibrio metoecus, 95.0, 88.67, 0.83; GCF_019048845.1, s__Vibrio sp000176715, 95.0, 88.37, 0.774; GCF_000338875.1, s__Vibrio mimicus, 95.0, 86.52, 0.75; GCF_011306175.1, s__Vibrio sp011306175, 95.0, 83.25, 0.672; GCF_009763805.1, s__Vibrio cidicii, 95.3805, 80.39, 0.308; GCA_015767675.1, s__Vibrio sp000960595, 95.0, 80.3…	94.42	11	N/A	N/A
ERR9364112	d__Bacteria;p__Pseudomonadota;c__Gammaproteobacteria;o__Enterobacterales_A;f__Vibrionaceae;g__Vibrio;s__Vibrio cholerae	GCF_000621645.1	95.0	d__Bacteria;p__Pseudomonadota;c__Gammaproteobacteria;o__Enterobacterales_A;f__Vibrionaceae;g__Vibrio;s__Vibrio cholerae	99.31	0.962	GCF_000621645.1	95.0	d__Bacteria;p__Pseudomonadota;c__Gammaproteobacteria;o__Enterobacterales_A;f__Vibrionaceae;g__Vibrio;s__Vibrio cholerae	99.31	0.962	d__Bacteria;p__Pseudomonadota;c__Gammaproteobacteria;o__Enterobacterales_A;f__Vibrionaceae;g__Vibrio;s__	taxonomic classification defined by topology and ANI	topological placement and ANI have congruent species assignments	GCF_009665255.1, s__Vibrio metoecus_B, 95.0, 89.46, 0.826; GCF_000696385.1, s__Vibrio metoecus, 95.0, 88.58, 0.83; GCF_019048845.1, s__Vibrio sp000176715, 95.0, 88.41, 0.779; GCF_000338875.1, s__Vibrio mimicus, 95.0, 86.58, 0.748; GCF_011306175.1, s__Vibrio sp011306175, 95.0, 83.17, 0.679; GCF_009763805.1, s__Vibrio cidicii, 95.3805, 80.45, 0.316; GCA_015767675.1, s__Vibrio sp000960595, 95.0, 80.…	94.28	11	N/A	N/A
ERR9364113	d__Bacteria;p__Pseudomonadota;c__Gammaproteobacteria;o__Enterobacterales_A;f__Vibrionaceae;g__Vibrio;s__Vibrio cholerae	GCF_000621645.1	95.0	d__Bacteria;p__Pseudomonadota;c__Gammaproteobacteria;o__Enterobacterales_A;f__Vibrionaceae;g__Vibrio;s__Vibrio cholerae	99.29	0.966	GCF_000621645.1	95.0	d__Bacteria;p__Pseudomonadota;c__Gammaproteobacteria;o__Enterobacterales_A;f__Vibrionaceae;g__Vibrio;s__Vibrio cholerae	99.29	0.966	d__Bacteria;p__Pseudomonadota;c__Gammaproteobacteria;o__Enterobacterales_A;f__Vibrionaceae;g__Vibrio;s__	taxonomic classification defined by topology and ANI	topological placement and ANI have congruent species assignments	GCF_009665255.1, s__Vibrio metoecus_B, 95.0, 89.47, 0.824; GCF_000696385.1, s__Vibrio metoecus, 95.0, 88.75, 0.834; GCF_019048845.1, s__Vibrio sp000176715, 95.0, 88.46, 0.767; GCF_000338875.1, s__Vibrio mimicus, 95.0, 86.56, 0.742; GCF_011306175.1, s__Vibrio sp011306175, 95.0, 83.14, 0.697; GCF_009763805.1, s__Vibrio cidicii, 95.3805, 80.56, 0.307; GCA_015767675.1, s__Vibrio sp000960595, 95.0, 80…	95.57	11	N/A	N/A
ERR9364114	d__Bacteria;p__Pseudomonadota;c__Gammaproteobacteria;o__Enterobacterales_A;f__Vibrionaceae;g__Vibrio;s__Vibrio cholerae	GCF_000621645.1	95.0	d__Bacteria;p__Pseudomonadota;c__Gammaproteobacteria;o__Enterobacterales_A;f__Vibrionaceae;g__Vibrio;s__Vibrio cholerae	99.29	0.963	GCF_000621645.1	95.0	d__Bacteria;p__Pseudomonadota;c__Gammaproteobacteria;o__Enterobacterales_A;f__Vibrionaceae;g__Vibrio;s__Vibrio cholerae	99.29	0.963	d__Bacteria;p__Pseudomonadota;c__Gammaproteobacteria;o__Enterobacterales_A;f__Vibrionaceae;g__Vibrio;s__	taxonomic classification defined by topology and ANI	topological placement and ANI have congruent species assignments	GCF_009665255.1, s__Vibrio metoecus_B, 95.0, 89.56, 0.822; GCF_000696385.1, s__Vibrio metoecus, 95.0, 88.53, 0.841; GCF_019048845.1, s__Vibrio sp000176715, 95.0, 88.44, 0.783; GCF_000338875.1, s__Vibrio mimicus, 95.0, 86.56, 0.749; GCF_011306175.1, s__Vibrio sp011306175, 95.0, 83.13, 0.689; GCF_009763805.1, s__Vibrio cidicii, 95.3805, 80.45, 0.313; GCA_015767675.1, s__Vibrio sp000960595, 95.0, 80…	96.05	11	N/A	N/A
SRR10022815	d__Bacteria;p__Pseudomonadota;c__Gammaproteobacteria;o__Enterobacterales_A;f__Vibrionaceae;g__Vibrio;s__Vibrio parahaemolyticus	GCF_900460535.1	95.0	d__Bacteria;p__Pseudomonadota;c__Gammaproteobacteria;o__Enterobacterales_A;f__Vibrionaceae;g__Vibrio;s__Vibrio parahaemolyticus	98.23	0.932	GCF_900460535.1	95.0	d__Bacteria;p__Pseudomonadota;c__Gammaproteobacteria;o__Enterobacterales_A;f__Vibrionaceae;g__Vibrio;s__Vibrio parahaemolyticus	98.23	0.932	d__Bacteria;p__Pseudomonadota;c__Gammaproteobacteria;o__Enterobacterales_A;f__Vibrionaceae;g__Vibrio;s__	taxonomic classification defined by topology and ANI	topological placement and ANI have congruent species assignments	GCA_001048675.1, s__Vibrio diabolicus, 95.0, 86.95, 0.769; GCF_000354175.2, s__Vibrio alginolyticus, 95.0, 86.13, 0.735; GCF_002163755.1, s__Vibrio campbellii, 95.0, 84.13, 0.607; GCF_000817815.1, s__Vibrio owensii, 95.0, 83.83, 0.617; GCF_002906655.1, s__Vibrio hyugaensis, 95.0, 83.65, 0.622; GCF_001591145.1, s__Vibrio harveyi, 95.0, 83.57, 0.603; GCF_002563795.1, s__Vibrio sp002563795, 95.0, 83…	82.16	11	N/A	N/A
SRR10208197	d__Bacteria;p__Pseudomonadota;c__Gammaproteobacteria;o__Enterobacterales_A;f__Vibrionaceae;g__Vibrio;s__Vibrio cholerae	GCF_000621645.1	95.0	d__Bacteria;p__Pseudomonadota;c__Gammaproteobacteria;o__Enterobacterales_A;f__Vibrionaceae;g__Vibrio;s__Vibrio cholerae	99.1	0.97	GCF_000621645.1	95.0	d__Bacteria;p__Pseudomonadota;c__Gammaproteobacteria;o__Enterobacterales_A;f__Vibrionaceae;g__Vibrio;s__Vibrio cholerae	99.1	0.97	d__Bacteria;p__Pseudomonadota;c__Gammaproteobacteria;o__Enterobacterales_A;f__Vibrionaceae;g__Vibrio;s__	taxonomic classification defined by topology and ANI	topological placement and ANI have congruent species assignments	GCF_009665255.1, s__Vibrio metoecus_B, 95.0, 89.39, 0.83; GCF_000696385.1, s__Vibrio metoecus, 95.0, 88.52, 0.824; GCF_019048845.1, s__Vibrio sp000176715, 95.0, 88.45, 0.749; GCF_000338875.1, s__Vibrio mimicus, 95.0, 86.47, 0.735; GCF_011306175.1, s__Vibrio sp011306175, 95.0, 82.98, 0.678; GCF_009763805.1, s__Vibrio cidicii, 95.3805, 80.54, 0.294; GCA_015767675.1, s__Vibrio sp000960595, 95.0, 80.…	65.16	11	N/A	N/A
SRR10208198	d__Bacteria;p__Pseudomonadota;c__Gammaproteobacteria;o__Enterobacterales_A;f__Vibrionaceae;g__Vibrio;s__Vibrio cholerae	GCF_000621645.1	95.0	d__Bacteria;p__Pseudomonadota;c__Gammaproteobacteria;o__Enterobacterales_A;f__Vibrionaceae;g__Vibrio;s__Vibrio cholerae	99.12	0.972	GCF_000621645.1	95.0	d__Bacteria;p__Pseudomonadota;c__Gammaproteobacteria;o__Enterobacterales_A;f__Vibrionaceae;g__Vibrio;s__Vibrio cholerae	99.12	0.972	d__Bacteria;p__Pseudomonadota;c__Gammaproteobacteria;o__Enterobacterales_A;f__Vibrionaceae;g__Vibrio;s__	taxonomic classification defined by topology and ANI	topological placement and ANI have congruent species assignments	GCF_009665255.1, s__Vibrio metoecus_B, 95.0, 89.34, 0.82; GCF_000696385.1, s__Vibrio metoecus, 95.0, 88.46, 0.825; GCF_019048845.1, s__Vibrio sp000176715, 95.0, 88.43, 0.783; GCF_000338875.1, s__Vibrio mimicus, 95.0, 86.45, 0.736; GCF_011306175.1, s__Vibrio sp011306175, 95.0, 83.17, 0.668; GCF_009763805.1, s__Vibrio cidicii, 95.3805, 80.47, 0.308; GCA_015767675.1, s__Vibrio sp000960595, 95.0, 80.…	67.63	11	N/A	N/A
SRR10208199	d__Bacteria;p__Pseudomonadota;c__Gammaproteobacteria;o__Enterobacterales_A;f__Vibrionaceae;g__Vibrio;s__Vibrio cholerae	GCF_000621645.1	95.0	d__Bacteria;p__Pseudomonadota;c__Gammaproteobacteria;o__Enterobacterales_A;f__Vibrionaceae;g__Vibrio;s__Vibrio cholerae	99.15	0.965	GCF_000621645.1	95.0	d__Bacteria;p__Pseudomonadota;c__Gammaproteobacteria;o__Enterobacterales_A;f__Vibrionaceae;g__Vibrio;s__Vibrio cholerae	99.15	0.965	d__Bacteria;p__Pseudomonadota;c__Gammaproteobacteria;o__Enterobacterales_A;f__Vibrionaceae;g__Vibrio;s__	taxonomic classification defined by topology and ANI	topological placement and ANI have congruent species assignments	GCF_009665255.1, s__Vibrio metoecus_B, 95.0, 89.38, 0.83; GCF_000696385.1, s__Vibrio metoecus, 95.0, 88.59, 0.833; GCF_019048845.1, s__Vibrio sp000176715, 95.0, 88.3, 0.775; GCF_000338875.1, s__Vibrio mimicus, 95.0, 86.53, 0.752; GCF_011306175.1, s__Vibrio sp011306175, 95.0, 83.19, 0.68; GCF_009763805.1, s__Vibrio cidicii, 95.3805, 80.5, 0.301; GCA_015767675.1, s__Vibrio sp000960595, 95.0, 80.46,…	66.14	11	N/A	N/A
SRR10208200	d__Bacteria;p__Pseudomonadota;c__Gammaproteobacteria;o__Enterobacterales_A;f__Vibrionaceae;g__Vibrio;s__Vibrio cholerae	GCF_000621645.1	95.0	d__Bacteria;p__Pseudomonadota;c__Gammaproteobacteria;o__Enterobacterales_A;f__Vibrionaceae;g__Vibrio;s__Vibrio cholerae	99.13	0.966	GCF_000621645.1	95.0	d__Bacteria;p__Pseudomonadota;c__Gammaproteobacteria;o__Enterobacterales_A;f__Vibrionaceae;g__Vibrio;s__Vibrio cholerae	99.13	0.966	d__Bacteria;p__Pseudomonadota;c__Gammaproteobacteria;o__Enterobacterales_A;f__Vibrionaceae;g__Vibrio;s__	taxonomic classification defined by topology and ANI	topological placement and ANI have congruent species assignments	GCF_009665255.1, s__Vibrio metoecus_B, 95.0, 89.36, 0.827; GCF_000696385.1, s__Vibrio metoecus, 95.0, 88.56, 0.827; GCF_019048845.1, s__Vibrio sp000176715, 95.0, 88.28, 0.771; GCF_000338875.1, s__Vibrio mimicus, 95.0, 86.52, 0.741; GCF_011306175.1, s__Vibrio sp011306175, 95.0, 83.05, 0.677; GCF_009763805.1, s__Vibrio cidicii, 95.3805, 80.81, 0.291; GCA_015767675.1, s__Vibrio sp000960595, 95.0, 80…	68.72	11	N/A	N/A
SRR10208201	d__Bacteria;p__Pseudomonadota;c__Gammaproteobacteria;o__Enterobacterales_A;f__Vibrionaceae;g__Vibrio;s__Vibrio cholerae	GCF_000621645.1	95.0	d__Bacteria;p__Pseudomonadota;c__Gammaproteobacteria;o__Enterobacterales_A;f__Vibrionaceae;g__Vibrio;s__Vibrio cholerae	99.09	0.979	GCF_000621645.1	95.0	d__Bacteria;p__Pseudomonadota;c__Gammaproteobacteria;o__Enterobacterales_A;f__Vibrionaceae;g__Vibrio;s__Vibrio cholerae	99.09	0.979	d__Bacteria;p__Pseudomonadota;c__Gammaproteobacteria;o__Enterobacterales_A;f__Vibrionaceae;g__Vibrio;s__	taxonomic classification defined by topology and ANI	topological placement and ANI have congruent species assignments	GCF_009665255.1, s__Vibrio metoecus_B, 95.0, 89.3, 0.834; GCF_000696385.1, s__Vibrio metoecus, 95.0, 88.58, 0.84; GCF_019048845.1, s__Vibrio sp000176715, 95.0, 88.34, 0.763; GCF_000338875.1, s__Vibrio mimicus, 95.0, 86.42, 0.74; GCF_011306175.1, s__Vibrio sp011306175, 95.0, 82.94, 0.691; GCF_009763805.1, s__Vibrio cidicii, 95.3805, 80.79, 0.288; GCA_015767675.1, s__Vibrio sp000960595, 95.0, 80.3,…	68.42	11	N/A	N/A
SRR10345480	d__Bacteria;p__Pseudomonadota;c__Gammaproteobacteria;o__Enterobacterales_A;f__Vibrionaceae;g__Vibrio;s__Vibrio parahaemolyticus	GCF_900460535.1	95.0	d__Bacteria;p__Pseudomonadota;c__Gammaproteobacteria;o__Enterobacterales_A;f__Vibrionaceae;g__Vibrio;s__Vibrio parahaemolyticus	98.23	0.943	GCF_900460535.1	95.0	d__Bacteria;p__Pseudomonadota;c__Gammaproteobacteria;o__Enterobacterales_A;f__Vibrionaceae;g__Vibrio;s__Vibrio parahaemolyticus	98.23	0.943	d__Bacteria;p__Pseudomonadota;c__Gammaproteobacteria;o__Enterobacterales_A;f__Vibrionaceae;g__Vibrio;s__	taxonomic classification defined by topology and ANI	topological placement and ANI have congruent species assignments	GCA_001048675.1, s__Vibrio diabolicus, 95.0, 86.76, 0.773; GCF_000354175.2, s__Vibrio alginolyticus, 95.0, 86.24, 0.729; GCF_002163755.1, s__Vibrio campbellii, 95.0, 83.9, 0.611; GCF_000817815.1, s__Vibrio owensii, 95.0, 83.79, 0.627; GCF_002906655.1, s__Vibrio hyugaensis, 95.0, 83.69, 0.625; GCF_001591145.1, s__Vibrio harveyi, 95.0, 83.66, 0.621; GCF_002563795.1, s__Vibrio sp002563795, 95.0, 83.…	76.13	11	N/A	N/A
SRR10983439	d__Bacteria;p__Pseudomonadota;c__Gammaproteobacteria;o__Enterobacterales_A;f__Vibrionaceae;g__Photobacterium;s__Photobacterium ganghwense	GCF_003025595.1	95.0	d__Bacteria;p__Pseudomonadota;c__Gammaproteobacteria;o__Enterobacterales_A;f__Vibrionaceae;g__Photobacterium;s__Photobacterium ganghwense	99.68	0.956	GCF_003025595.1	95.0	d__Bacteria;p__Pseudomonadota;c__Gammaproteobacteria;o__Enterobacterales_A;f__Vibrionaceae;g__Photobacterium;s__Photobacterium ganghwense	99.68	0.956	d__Bacteria;p__Pseudomonadota;c__Gammaproteobacteria;o__Enterobacterales_A;f__Vibrionaceae;g__Photobacterium;s__	taxonomic classification defined by topology and ANI	topological placement and ANI have congruent species assignments	GCF_000940995.1, s__Photobacterium gaetbulicola, 95.0, 80.59, 0.321; GCF_024380015.1, s__Photobacterium atrarenae, 95.0, 80.25, 0.356; GCA_024529955.1, s__Photobacterium toruni, 95.0, 80.19, 0.138; GCF_003026455.1, s__Photobacterium rosenbergii, 95.0, 80.19, 0.299; GCF_022347985.1, s__Photobacterium sp022347985, 95.0, 80.03, 0.293; GCF_001029435.1, s__Photobacterium aphoticum, 95.0, 79.96, 0.358;…	96.66	11	N/A	N/A
SRR11637491	d__Bacteria;p__Pseudomonadota;c__Gammaproteobacteria;o__Enterobacterales_A;f__Vibrionaceae;g__Vibrio;s__Vibrio scophthalmi	GCF_000222585.1	95.0	d__Bacteria;p__Pseudomonadota;c__Gammaproteobacteria;o__Enterobacterales_A;f__Vibrionaceae;g__Vibrio;s__Vibrio scophthalmi	96.98	0.856	GCF_000222585.1	95.0	d__Bacteria;p__Pseudomonadota;c__Gammaproteobacteria;o__Enterobacterales_A;f__Vibrionaceae;g__Vibrio;s__Vibrio scophthalmi	96.98	0.856	d__Bacteria;p__Pseudomonadota;c__Gammaproteobacteria;o__Enterobacterales_A;f__Vibrionaceae;g__Vibrio;s__	taxonomic classification defined by topology and ANI	topological placement and ANI have congruent species assignments	GCF_000222605.1, s__Vibrio ichthyoenteri, 95.0, 87.29, 0.77; GCF_000827885.1, s__Vibrio renipiscarius, 95.0, 84.38, 0.636; GCF_009938225.1, s__Vibrio ponticus, 95.0, 81.55, 0.426; GCF_003605645.1, s__Vibrio sinensis, 95.0, 81.31, 0.328; GCF_015278125.1, s__Vibrio sp015278125, 95.0, 81.21, 0.409; GCF_003350325.1, s__Vibrio rhodolitus, 95.0, 81.16, 0.448; GCF_014050145.1, s__Vibrio marinisediminis,…	95.07	11	N/A	N/A
SRR11669590	d__Bacteria;p__Pseudomonadota;c__Gammaproteobacteria;o__Enterobacterales_A;f__Vibrionaceae;g__Vibrio;s__Vibrio cholerae	GCF_000621645.1	95.0	d__Bacteria;p__Pseudomonadota;c__Gammaproteobacteria;o__Enterobacterales_A;f__Vibrionaceae;g__Vibrio;s__Vibrio cholerae	99.06	0.944	GCF_000621645.1	95.0	d__Bacteria;p__Pseudomonadota;c__Gammaproteobacteria;o__Enterobacterales_A;f__Vibrionaceae;g__Vibrio;s__Vibrio cholerae	99.06	0.944	d__Bacteria;p__Pseudomonadota;c__Gammaproteobacteria;o__Enterobacterales_A;f__Vibrionaceae;g__Vibrio;s__	taxonomic classification defined by topology and ANI	topological placement and ANI have congruent species assignments	GCF_009665255.1, s__Vibrio metoecus_B, 95.0, 89.37, 0.815; GCF_000696385.1, s__Vibrio metoecus, 95.0, 88.39, 0.823; GCF_019048845.1, s__Vibrio sp000176715, 95.0, 88.22, 0.781; GCF_000338875.1, s__Vibrio mimicus, 95.0, 86.44, 0.75; GCF_011306175.1, s__Vibrio sp011306175, 95.0, 82.96, 0.676; GCF_009763805.1, s__Vibrio cidicii, 95.3805, 80.35, 0.305; GCA_015767675.1, s__Vibrio sp000960595, 95.0, 80.…	61.93	11	N/A	N/A
SRR12065278	d__Bacteria;p__Pseudomonadota;c__Gammaproteobacteria;o__Enterobacterales_A;f__Vibrionaceae;g__Vibrio;s__Vibrio parahaemolyticus	GCF_900460535.1	95.0	d__Bacteria;p__Pseudomonadota;c__Gammaproteobacteria;o__Enterobacterales_A;f__Vibrionaceae;g__Vibrio;s__Vibrio parahaemolyticus	98.29	0.933	GCF_900460535.1	95.0	d__Bacteria;p__Pseudomonadota;c__Gammaproteobacteria;o__Enterobacterales_A;f__Vibrionaceae;g__Vibrio;s__Vibrio parahaemolyticus	98.29	0.933	d__Bacteria;p__Pseudomonadota;c__Gammaproteobacteria;o__Enterobacterales_A;f__Vibrionaceae;g__Vibrio;s__	taxonomic classification defined by topology and ANI	topological placement and ANI have congruent species assignments	GCA_001048675.1, s__Vibrio diabolicus, 95.0, 86.83, 0.769; GCF_000354175.2, s__Vibrio alginolyticus, 95.0, 86.2, 0.722; GCF_002163755.1, s__Vibrio campbellii, 95.0, 84.03, 0.588; GCF_000817815.1, s__Vibrio owensii, 95.0, 84.01, 0.608; GCF_002906655.1, s__Vibrio hyugaensis, 95.0, 83.87, 0.607; GCF_001591145.1, s__Vibrio harveyi, 95.0, 83.85, 0.604; GCF_002563795.1, s__Vibrio sp002563795, 95.0, 83.…	93.11	11	N/A	N/A
SRR12608699	d__Bacteria;p__Pseudomonadota;c__Gammaproteobacteria;o__Enterobacterales_A;f__Vibrionaceae;g__Vibrio;s__	N/A	N/A	N/A	N/A	N/A	GCF_010587385.1	95.0	d__Bacteria;p__Pseudomonadota;c__Gammaproteobacteria;o__Enterobacterales_A;f__Vibrionaceae;g__Vibrio;s__Vibrio astriarenae	83.32	0.533	d__Bacteria;p__Pseudomonadota;c__Gammaproteobacteria;o__Enterobacterales_A;f__Vibrionaceae;g__Vibrio;s__	taxonomic classification defined by topology and ANI	classification based on placement in class-level tree	GCF_000176235.1, s__Vibrio orientalis, 95.0, 81.0, 0.231; GCF_023716665.1, s__Vibrio sp023716665, 95.0, 80.91, 0.209; GCF_000772105.1, s__Vibrio tubiashii, 95.0, 80.91, 0.205; GCA_024347475.1, s__Vibrio fortis, 95.0, 80.76, 0.222; GCF_003544875.1, s__Vibrio alfacsensis, 95.0, 80.66, 0.206; GCF_023195835.1, s__Vibrio sinaloensis_C, 95.0, 80.65, 0.223; GCF_002163755.1, s__Vibrio campbellii, 95.0, 8…	54.34	11	0.99183	Genome not assigned to closest species as it falls outside its pre-defined ANI radius
SRR12699722	d__Bacteria;p__Pseudomonadota;c__Gammaproteobacteria;o__Enterobacterales_A;f__Vibrionaceae;g__Vibrio;s__Vibrio cholerae	GCF_000621645.1	95.0	d__Bacteria;p__Pseudomonadota;c__Gammaproteobacteria;o__Enterobacterales_A;f__Vibrionaceae;g__Vibrio;s__Vibrio cholerae	99.03	0.966	GCF_000621645.1	95.0	d__Bacteria;p__Pseudomonadota;c__Gammaproteobacteria;o__Enterobacterales_A;f__Vibrionaceae;g__Vibrio;s__Vibrio cholerae	99.03	0.966	d__Bacteria;p__Pseudomonadota;c__Gammaproteobacteria;o__Enterobacterales_A;f__Vibrionaceae;g__Vibrio;s__	taxonomic classification defined by topology and ANI	topological placement and ANI have congruent species assignments	GCF_009665255.1, s__Vibrio metoecus_B, 95.0, 89.21, 0.826; GCF_000696385.1, s__Vibrio metoecus, 95.0, 88.37, 0.831; GCF_019048845.1, s__Vibrio sp000176715, 95.0, 88.27, 0.765; GCF_000338875.1, s__Vibrio mimicus, 95.0, 86.37, 0.744; GCF_011306175.1, s__Vibrio sp011306175, 95.0, 82.93, 0.665; GCF_009763805.1, s__Vibrio cidicii, 95.3805, 80.38, 0.301; GCA_015767675.1, s__Vibrio sp000960595, 95.0, 80…	55.35	11	N/A	Genome has more than 11.7% of markers with multiple hits
SRR12699723	d__Bacteria;p__Pseudomonadota;c__Gammaproteobacteria;o__Enterobacterales_A;f__Vibrionaceae;g__Vibrio;s__Vibrio cholerae	GCF_000621645.1	95.0	d__Bacteria;p__Pseudomonadota;c__Gammaproteobacteria;o__Enterobacterales_A;f__Vibrionaceae;g__Vibrio;s__Vibrio cholerae	98.97	0.964	GCF_000621645.1	95.0	d__Bacteria;p__Pseudomonadota;c__Gammaproteobacteria;o__Enterobacterales_A;f__Vibrionaceae;g__Vibrio;s__Vibrio cholerae	98.97	0.964	d__Bacteria;p__Pseudomonadota;c__Gammaproteobacteria;o__Enterobacterales_A;f__Vibrionaceae;g__Vibrio;s__	taxonomic classification defined by topology and ANI	topological placement and ANI have congruent species assignments	GCF_009665255.1, s__Vibrio metoecus_B, 95.0, 89.25, 0.814; GCF_000696385.1, s__Vibrio metoecus, 95.0, 88.34, 0.835; GCF_019048845.1, s__Vibrio sp000176715, 95.0, 88.07, 0.772; GCF_000338875.1, s__Vibrio mimicus, 95.0, 86.42, 0.744; GCF_011306175.1, s__Vibrio sp011306175, 95.0, 82.79, 0.685; GCF_009763805.1, s__Vibrio cidicii, 95.3805, 80.36, 0.307; GCA_015767675.1, s__Vibrio sp000960595, 95.0, 80…	50.74	11	N/A	Genome has more than 10.8% of markers with multiple hits
SRR12699724	d__Bacteria;p__Pseudomonadota;c__Gammaproteobacteria;o__Enterobacterales_A;f__Vibrionaceae;g__Vibrio;s__Vibrio cholerae	GCF_000621645.1	95.0	d__Bacteria;p__Pseudomonadota;c__Gammaproteobacteria;o__Enterobacterales_A;f__Vibrionaceae;g__Vibrio;s__Vibrio cholerae	99.02	0.964	GCF_000621645.1	95.0	d__Bacteria;p__Pseudomonadota;c__Gammaproteobacteria;o__Enterobacterales_A;f__Vibrionaceae;g__Vibrio;s__Vibrio cholerae	99.02	0.964	d__Bacteria;p__Pseudomonadota;c__Gammaproteobacteria;o__Enterobacterales_A;f__Vibrionaceae;g__Vibrio;s__	taxonomic classification defined by topology and ANI	topological placement and ANI have congruent species assignments	GCF_009665255.1, s__Vibrio metoecus_B, 95.0, 89.29, 0.834; GCF_000696385.1, s__Vibrio metoecus, 95.0, 88.4, 0.836; GCF_019048845.1, s__Vibrio sp000176715, 95.0, 88.18, 0.781; GCF_000338875.1, s__Vibrio mimicus, 95.0, 86.42, 0.756; GCF_011306175.1, s__Vibrio sp011306175, 95.0, 82.98, 0.682; GCF_009763805.1, s__Vibrio cidicii, 95.3805, 80.4, 0.301; GCA_015767675.1, s__Vibrio sp000960595, 95.0, 80.2…	55.25	11	N/A	Genome has more than 11.7% of markers with multiple hits
SRR12699725	d__Bacteria;p__Pseudomonadota;c__Gammaproteobacteria;o__Enterobacterales_A;f__Vibrionaceae;g__Vibrio;s__Vibrio cholerae	GCF_000621645.1	95.0	d__Bacteria;p__Pseudomonadota;c__Gammaproteobacteria;o__Enterobacterales_A;f__Vibrionaceae;g__Vibrio;s__Vibrio cholerae	99.03	0.965	GCF_000621645.1	95.0	d__Bacteria;p__Pseudomonadota;c__Gammaproteobacteria;o__Enterobacterales_A;f__Vibrionaceae;g__Vibrio;s__Vibrio cholerae	99.03	0.965	d__Bacteria;p__Pseudomonadota;c__Gammaproteobacteria;o__Enterobacterales_A;f__Vibrionaceae;g__Vibrio;s__	taxonomic classification defined by topology and ANI	topological placement and ANI have congruent species assignments	GCF_009665255.1, s__Vibrio metoecus_B, 95.0, 89.3, 0.817; GCF_000696385.1, s__Vibrio metoecus, 95.0, 88.46, 0.848; GCF_019048845.1, s__Vibrio sp000176715, 95.0, 88.2, 0.774; GCF_000338875.1, s__Vibrio mimicus, 95.0, 86.38, 0.753; GCF_011306175.1, s__Vibrio sp011306175, 95.0, 83.01, 0.688; GCF_009763805.1, s__Vibrio cidicii, 95.3805, 80.43, 0.303; GCA_015767675.1, s__Vibrio sp000960595, 95.0, 80.3…	56.29	11	N/A	N/A
SRR12699726	d__Bacteria;p__Pseudomonadota;c__Gammaproteobacteria;o__Enterobacterales_A;f__Vibrionaceae;g__Vibrio;s__Vibrio cholerae	GCF_000621645.1	95.0	d__Bacteria;p__Pseudomonadota;c__Gammaproteobacteria;o__Enterobacterales_A;f__Vibrionaceae;g__Vibrio;s__Vibrio cholerae	99.03	0.966	GCF_000621645.1	95.0	d__Bacteria;p__Pseudomonadota;c__Gammaproteobacteria;o__Enterobacterales_A;f__Vibrionaceae;g__Vibrio;s__Vibrio cholerae	99.03	0.966	d__Bacteria;p__Pseudomonadota;c__Gammaproteobacteria;o__Enterobacterales_A;f__Vibrionaceae;g__Vibrio;s__	taxonomic classification defined by topology and ANI	topological placement and ANI have congruent species assignments	GCF_009665255.1, s__Vibrio metoecus_B, 95.0, 89.23, 0.823; GCF_000696385.1, s__Vibrio metoecus, 95.0, 88.48, 0.834; GCF_019048845.1, s__Vibrio sp000176715, 95.0, 88.27, 0.768; GCF_000338875.1, s__Vibrio mimicus, 95.0, 86.44, 0.744; GCF_011306175.1, s__Vibrio sp011306175, 95.0, 83.05, 0.667; GCF_009763805.1, s__Vibrio cidicii, 95.3805, 80.47, 0.298; GCA_015767675.1, s__Vibrio sp000960595, 95.0, 80…	57.34	11	N/A	Genome has more than 11.7% of markers with multiple hits
SRR12699727	d__Bacteria;p__Pseudomonadota;c__Gammaproteobacteria;o__Enterobacterales_A;f__Vibrionaceae;g__Vibrio;s__Vibrio cholerae	GCF_000621645.1	95.0	d__Bacteria;p__Pseudomonadota;c__Gammaproteobacteria;o__Enterobacterales_A;f__Vibrionaceae;g__Vibrio;s__Vibrio cholerae	99.07	0.961	GCF_000621645.1	95.0	d__Bacteria;p__Pseudomonadota;c__Gammaproteobacteria;o__Enterobacterales_A;f__Vibrionaceae;g__Vibrio;s__Vibrio cholerae	99.07	0.961	d__Bacteria;p__Pseudomonadota;c__Gammaproteobacteria;o__Enterobacterales_A;f__Vibrionaceae;g__Vibrio;s__	taxonomic classification defined by topology and ANI	topological placement and ANI have congruent species assignments	GCF_009665255.1, s__Vibrio metoecus_B, 95.0, 89.27, 0.829; GCF_000696385.1, s__Vibrio metoecus, 95.0, 88.42, 0.843; GCF_019048845.1, s__Vibrio sp000176715, 95.0, 88.3, 0.777; GCF_000338875.1, s__Vibrio mimicus, 95.0, 86.37, 0.755; GCF_011306175.1, s__Vibrio sp011306175, 95.0, 83.03, 0.675; GCF_009763805.1, s__Vibrio cidicii, 95.3805, 80.58, 0.298; GCA_015767675.1, s__Vibrio sp000960595, 95.0, 80.…	59.13	11	N/A	Genome has more than 10.8% of markers with multiple hits
SRR12699729	d__Bacteria;p__Pseudomonadota;c__Gammaproteobacteria;o__Enterobacterales_A;f__Vibrionaceae;g__Vibrio;s__Vibrio cholerae	GCF_000621645.1	95.0	d__Bacteria;p__Pseudomonadota;c__Gammaproteobacteria;o__Enterobacterales_A;f__Vibrionaceae;g__Vibrio;s__Vibrio cholerae	97.71	0.903	GCF_000621645.1	95.0	d__Bacteria;p__Pseudomonadota;c__Gammaproteobacteria;o__Enterobacterales_A;f__Vibrionaceae;g__Vibrio;s__Vibrio cholerae	97.71	0.903	d__Bacteria;p__Pseudomonadota;c__Gammaproteobacteria;o__Enterobacterales_A;f__Vibrionaceae;g__Vibrio;s__	taxonomic classification defined by topology and ANI	topological placement and ANI have congruent species assignments	GCF_009665255.1, s__Vibrio metoecus_B, 95.0, 89.31, 0.811; GCF_000696385.1, s__Vibrio metoecus, 95.0, 88.43, 0.823; GCF_019048845.1, s__Vibrio sp000176715, 95.0, 88.31, 0.791; GCF_000338875.1, s__Vibrio mimicus, 95.0, 86.8, 0.766; GCF_011306175.1, s__Vibrio sp011306175, 95.0, 83.06, 0.671; GCF_009763805.1, s__Vibrio cidicii, 95.3805, 80.75, 0.309; GCA_015767675.1, s__Vibrio sp000960595, 95.0, 80.…	62.42	11	N/A	Genome has more than 11.7% of markers with multiple hits
SRR12699730	d__Bacteria;p__Pseudomonadota;c__Gammaproteobacteria;o__Enterobacterales_A;f__Vibrionaceae;g__Vibrio;s__Vibrio cholerae	GCF_000621645.1	95.0	d__Bacteria;p__Pseudomonadota;c__Gammaproteobacteria;o__Enterobacterales_A;f__Vibrionaceae;g__Vibrio;s__Vibrio cholerae	98.96	0.946	GCF_000621645.1	95.0	d__Bacteria;p__Pseudomonadota;c__Gammaproteobacteria;o__Enterobacterales_A;f__Vibrionaceae;g__Vibrio;s__Vibrio cholerae	98.96	0.946	d__Bacteria;p__Pseudomonadota;c__Gammaproteobacteria;o__Enterobacterales_A;f__Vibrionaceae;g__Vibrio;s__	taxonomic classification defined by topology and ANI	topological placement and ANI have congruent species assignments	GCF_009665255.1, s__Vibrio metoecus_B, 95.0, 89.13, 0.812; GCF_000696385.1, s__Vibrio metoecus, 95.0, 88.42, 0.82; GCF_019048845.1, s__Vibrio sp000176715, 95.0, 88.14, 0.782; GCF_000338875.1, s__Vibrio mimicus, 95.0, 86.3, 0.743; GCF_011306175.1, s__Vibrio sp011306175, 95.0, 82.96, 0.663; GCF_009763805.1, s__Vibrio cidicii, 95.3805, 80.33, 0.299; GCA_015767675.1, s__Vibrio sp000960595, 95.0, 80.1…	50.96	11	N/A	Genome has more than 11.7% of markers with multiple hits
SRR12699731	d__Bacteria;p__Pseudomonadota;c__Gammaproteobacteria;o__Enterobacterales_A;f__Vibrionaceae;g__Vibrio;s__Vibrio cholerae	GCF_000621645.1	95.0	d__Bacteria;p__Pseudomonadota;c__Gammaproteobacteria;o__Enterobacterales_A;f__Vibrionaceae;g__Vibrio;s__Vibrio cholerae	99.03	0.965	GCF_000621645.1	95.0	d__Bacteria;p__Pseudomonadota;c__Gammaproteobacteria;o__Enterobacterales_A;f__Vibrionaceae;g__Vibrio;s__Vibrio cholerae	99.03	0.965	d__Bacteria;p__Pseudomonadota;c__Gammaproteobacteria;o__Enterobacterales_A;f__Vibrionaceae;g__Vibrio;s__	taxonomic classification defined by topology and ANI	topological placement and ANI have congruent species assignments	GCF_009665255.1, s__Vibrio metoecus_B, 95.0, 89.24, 0.821; GCF_000696385.1, s__Vibrio metoecus, 95.0, 88.41, 0.841; GCF_019048845.1, s__Vibrio sp000176715, 95.0, 88.28, 0.772; GCF_000338875.1, s__Vibrio mimicus, 95.0, 86.37, 0.747; GCF_011306175.1, s__Vibrio sp011306175, 95.0, 83.01, 0.666; GCF_009763805.1, s__Vibrio cidicii, 95.3805, 80.53, 0.295; GCA_015767675.1, s__Vibrio sp000960595, 95.0, 80…	53.13	11	N/A	Genome has more than 13.3% of markers with multiple hits
SRR12699732	d__Bacteria;p__Pseudomonadota;c__Gammaproteobacteria;o__Enterobacterales_A;f__Vibrionaceae;g__Vibrio;s__Vibrio cholerae	GCF_000621645.1	95.0	d__Bacteria;p__Pseudomonadota;c__Gammaproteobacteria;o__Enterobacterales_A;f__Vibrionaceae;g__Vibrio;s__Vibrio cholerae	99.06	0.966	GCF_000621645.1	95.0	d__Bacteria;p__Pseudomonadota;c__Gammaproteobacteria;o__Enterobacterales_A;f__Vibrionaceae;g__Vibrio;s__Vibrio cholerae	99.06	0.966	d__Bacteria;p__Pseudomonadota;c__Gammaproteobacteria;o__Enterobacterales_A;f__Vibrionaceae;g__Vibrio;s__	taxonomic classification defined by topology and ANI	topological placement and ANI have congruent species assignments	GCF_009665255.1, s__Vibrio metoecus_B, 95.0, 89.22, 0.823; GCF_000696385.1, s__Vibrio metoecus, 95.0, 88.43, 0.83; GCF_019048845.1, s__Vibrio sp000176715, 95.0, 88.13, 0.792; GCF_000338875.1, s__Vibrio mimicus, 95.0, 86.43, 0.75; GCF_011306175.1, s__Vibrio sp011306175, 95.0, 82.96, 0.673; GCF_009763805.1, s__Vibrio cidicii, 95.3805, 80.47, 0.292; GCA_015767675.1, s__Vibrio sp000960595, 95.0, 80.1…	58.95	11	N/A	Genome has more than 10.8% of markers with multiple hits
SRR12699733	d__Bacteria;p__Pseudomonadota;c__Gammaproteobacteria;o__Enterobacterales_A;f__Vibrionaceae;g__Vibrio;s__Vibrio cholerae	GCF_000621645.1	95.0	d__Bacteria;p__Pseudomonadota;c__Gammaproteobacteria;o__Enterobacterales_A;f__Vibrionaceae;g__Vibrio;s__Vibrio cholerae	98.97	0.963	GCF_000621645.1	95.0	d__Bacteria;p__Pseudomonadota;c__Gammaproteobacteria;o__Enterobacterales_A;f__Vibrionaceae;g__Vibrio;s__Vibrio cholerae	98.97	0.963	d__Bacteria;p__Pseudomonadota;c__Gammaproteobacteria;o__Enterobacterales_A;f__Vibrionaceae;g__Vibrio;s__	taxonomic classification defined by topology and ANI	topological placement and ANI have congruent species assignments	GCF_009665255.1, s__Vibrio metoecus_B, 95.0, 89.21, 0.81; GCF_000696385.1, s__Vibrio metoecus, 95.0, 88.33, 0.824; GCF_019048845.1, s__Vibrio sp000176715, 95.0, 88.17, 0.774; GCF_000338875.1, s__Vibrio mimicus, 95.0, 86.3, 0.753; GCF_011306175.1, s__Vibrio sp011306175, 95.0, 82.96, 0.67; GCF_009763805.1, s__Vibrio cidicii, 95.3805, 80.43, 0.295; GCA_015767675.1, s__Vibrio sp000960595, 95.0, 80.08…	50.37	11	N/A	Genome has more than 10.0% of markers with multiple hits
SRR12699734	d__Bacteria;p__Pseudomonadota;c__Gammaproteobacteria;o__Enterobacterales_A;f__Vibrionaceae;g__Vibrio;s__Vibrio cholerae	GCF_000621645.1	95.0	d__Bacteria;p__Pseudomonadota;c__Gammaproteobacteria;o__Enterobacterales_A;f__Vibrionaceae;g__Vibrio;s__Vibrio cholerae	99.01	0.964	GCF_000621645.1	95.0	d__Bacteria;p__Pseudomonadota;c__Gammaproteobacteria;o__Enterobacterales_A;f__Vibrionaceae;g__Vibrio;s__Vibrio cholerae	99.01	0.964	d__Bacteria;p__Pseudomonadota;c__Gammaproteobacteria;o__Enterobacterales_A;f__Vibrionaceae;g__Vibrio;s__	taxonomic classification defined by topology and ANI	topological placement and ANI have congruent species assignments	GCF_009665255.1, s__Vibrio metoecus_B, 95.0, 89.25, 0.826; GCF_000696385.1, s__Vibrio metoecus, 95.0, 88.34, 0.834; GCF_019048845.1, s__Vibrio sp000176715, 95.0, 88.16, 0.774; GCF_000338875.1, s__Vibrio mimicus, 95.0, 86.34, 0.746; GCF_011306175.1, s__Vibrio sp011306175, 95.0, 82.86, 0.689; GCF_009763805.1, s__Vibrio cidicii, 95.3805, 80.21, 0.314; GCA_015767675.1, s__Vibrio sp000960595, 95.0, 80…	53.8	11	N/A	Genome has more than 13.3% of markers with multiple hits
SRR12699735	d__Bacteria;p__Pseudomonadota;c__Gammaproteobacteria;o__Enterobacterales_A;f__Vibrionaceae;g__Vibrio;s__Vibrio cholerae	GCF_000621645.1	95.0	d__Bacteria;p__Pseudomonadota;c__Gammaproteobacteria;o__Enterobacterales_A;f__Vibrionaceae;g__Vibrio;s__Vibrio cholerae	99.02	0.966	GCF_000621645.1	95.0	d__Bacteria;p__Pseudomonadota;c__Gammaproteobacteria;o__Enterobacterales_A;f__Vibrionaceae;g__Vibrio;s__Vibrio cholerae	99.02	0.966	d__Bacteria;p__Pseudomonadota;c__Gammaproteobacteria;o__Enterobacterales_A;f__Vibrionaceae;g__Vibrio;s__	taxonomic classification defined by topology and ANI	topological placement and ANI have congruent species assignments	GCF_009665255.1, s__Vibrio metoecus_B, 95.0, 89.36, 0.817; GCF_000696385.1, s__Vibrio metoecus, 95.0, 88.4, 0.821; GCF_019048845.1, s__Vibrio sp000176715, 95.0, 88.18, 0.775; GCF_000338875.1, s__Vibrio mimicus, 95.0, 86.38, 0.748; GCF_011306175.1, s__Vibrio sp011306175, 95.0, 82.86, 0.682; GCF_009763805.1, s__Vibrio cidicii, 95.3805, 80.36, 0.307; GCA_015767675.1, s__Vibrio sp000960595, 95.0, 80.…	56.76	11	N/A	Genome has more than 10.0% of markers with multiple hits
SRR12699736	d__Bacteria;p__Pseudomonadota;c__Gammaproteobacteria;o__Enterobacterales_A;f__Vibrionaceae;g__Vibrio;s__Vibrio cholerae	GCF_000621645.1	95.0	d__Bacteria;p__Pseudomonadota;c__Gammaproteobacteria;o__Enterobacterales_A;f__Vibrionaceae;g__Vibrio;s__Vibrio cholerae	99.08	0.963	GCF_000621645.1	95.0	d__Bacteria;p__Pseudomonadota;c__Gammaproteobacteria;o__Enterobacterales_A;f__Vibrionaceae;g__Vibrio;s__Vibrio cholerae	99.08	0.963	d__Bacteria;p__Pseudomonadota;c__Gammaproteobacteria;o__Enterobacterales_A;f__Vibrionaceae;g__Vibrio;s__	taxonomic classification defined by topology and ANI	topological placement and ANI have congruent species assignments	GCF_009665255.1, s__Vibrio metoecus_B, 95.0, 89.29, 0.826; GCF_000696385.1, s__Vibrio metoecus, 95.0, 88.42, 0.841; GCF_019048845.1, s__Vibrio sp000176715, 95.0, 88.25, 0.75; GCF_000338875.1, s__Vibrio mimicus, 95.0, 86.39, 0.748; GCF_011306175.1, s__Vibrio sp011306175, 95.0, 82.91, 0.679; GCF_009763805.1, s__Vibrio cidicii, 95.3805, 80.31, 0.306; GCA_015767675.1, s__Vibrio sp000960595, 95.0, 80.…	59.52	11	N/A	Genome has more than 10.0% of markers with multiple hits
SRR12699737	d__Bacteria;p__Pseudomonadota;c__Gammaproteobacteria;o__Enterobacterales_A;f__Vibrionaceae;g__Vibrio;s__Vibrio cholerae	GCF_000621645.1	95.0	d__Bacteria;p__Pseudomonadota;c__Gammaproteobacteria;o__Enterobacterales_A;f__Vibrionaceae;g__Vibrio;s__Vibrio cholerae	99.06	0.963	GCF_000621645.1	95.0	d__Bacteria;p__Pseudomonadota;c__Gammaproteobacteria;o__Enterobacterales_A;f__Vibrionaceae;g__Vibrio;s__Vibrio cholerae	99.06	0.963	d__Bacteria;p__Pseudomonadota;c__Gammaproteobacteria;o__Enterobacterales_A;f__Vibrionaceae;g__Vibrio;s__	taxonomic classification defined by topology and ANI	topological placement and ANI have congruent species assignments	GCF_009665255.1, s__Vibrio metoecus_B, 95.0, 89.36, 0.826; GCF_000696385.1, s__Vibrio metoecus, 95.0, 88.44, 0.832; GCF_019048845.1, s__Vibrio sp000176715, 95.0, 88.29, 0.763; GCF_000338875.1, s__Vibrio mimicus, 95.0, 86.48, 0.755; GCF_011306175.1, s__Vibrio sp011306175, 95.0, 83.08, 0.668; GCF_009763805.1, s__Vibrio cidicii, 95.3805, 80.57, 0.304; GCA_015767675.1, s__Vibrio sp000960595, 95.0, 80…	63.3	11	N/A	Genome has more than 10.0% of markers with multiple hits
SRR12699738	d__Bacteria;p__Pseudomonadota;c__Gammaproteobacteria;o__Enterobacterales_A;f__Vibrionaceae;g__Vibrio;s__Vibrio cholerae	GCF_000621645.1	95.0	d__Bacteria;p__Pseudomonadota;c__Gammaproteobacteria;o__Enterobacterales_A;f__Vibrionaceae;g__Vibrio;s__Vibrio cholerae	98.99	0.961	GCF_000621645.1	95.0	d__Bacteria;p__Pseudomonadota;c__Gammaproteobacteria;o__Enterobacterales_A;f__Vibrionaceae;g__Vibrio;s__Vibrio cholerae	98.99	0.961	d__Bacteria;p__Pseudomonadota;c__Gammaproteobacteria;o__Enterobacterales_A;f__Vibrionaceae;g__Vibrio;s__	taxonomic classification defined by topology and ANI	topological placement and ANI have congruent species assignments	GCF_009665255.1, s__Vibrio metoecus_B, 95.0, 89.26, 0.818; GCF_000696385.1, s__Vibrio metoecus, 95.0, 88.39, 0.815; GCF_019048845.1, s__Vibrio sp000176715, 95.0, 88.18, 0.775; GCF_000338875.1, s__Vibrio mimicus, 95.0, 86.29, 0.748; GCF_011306175.1, s__Vibrio sp011306175, 95.0, 83.02, 0.672; GCA_015767675.1, s__Vibrio sp000960595, 95.0, 80.37, 0.307; GCF_009763805.1, s__Vibrio cidicii, 95.3805, 80…	50.15	11	N/A	Genome has more than 12.5% of markers with multiple hits
SRR12699739	d__Bacteria;p__Pseudomonadota;c__Gammaproteobacteria;o__Enterobacterales_A;f__Vibrionaceae;g__Vibrio;s__Vibrio cholerae	GCF_000621645.1	95.0	d__Bacteria;p__Pseudomonadota;c__Gammaproteobacteria;o__Enterobacterales_A;f__Vibrionaceae;g__Vibrio;s__Vibrio cholerae	97.72	0.899	GCF_000621645.1	95.0	d__Bacteria;p__Pseudomonadota;c__Gammaproteobacteria;o__Enterobacterales_A;f__Vibrionaceae;g__Vibrio;s__Vibrio cholerae	97.72	0.899	d__Bacteria;p__Pseudomonadota;c__Gammaproteobacteria;o__Enterobacterales_A;f__Vibrionaceae;g__Vibrio;s__	taxonomic classification defined by topology and ANI	topological placement and ANI have congruent species assignments	GCF_009665255.1, s__Vibrio metoecus_B, 95.0, 89.49, 0.801; GCF_000696385.1, s__Vibrio metoecus, 95.0, 88.37, 0.802; GCF_019048845.1, s__Vibrio sp000176715, 95.0, 88.35, 0.769; GCF_000338875.1, s__Vibrio mimicus, 95.0, 86.41, 0.741; GCF_011306175.1, s__Vibrio sp011306175, 95.0, 83.14, 0.679; GCF_009763805.1, s__Vibrio cidicii, 95.3805, 80.51, 0.303; GCA_015767675.1, s__Vibrio sp000960595, 95.0, 80…	64.33	11	N/A	Genome has more than 10.8% of markers with multiple hits
SRR12699740	d__Bacteria;p__Pseudomonadota;c__Gammaproteobacteria;o__Enterobacterales_A;f__Vibrionaceae;g__Vibrio;s__Vibrio cholerae	GCF_000621645.1	95.0	d__Bacteria;p__Pseudomonadota;c__Gammaproteobacteria;o__Enterobacterales_A;f__Vibrionaceae;g__Vibrio;s__Vibrio cholerae	98.97	0.963	GCF_000621645.1	95.0	d__Bacteria;p__Pseudomonadota;c__Gammaproteobacteria;o__Enterobacterales_A;f__Vibrionaceae;g__Vibrio;s__Vibrio cholerae	98.97	0.963	d__Bacteria;p__Pseudomonadota;c__Gammaproteobacteria;o__Enterobacterales_A;f__Vibrionaceae;g__Vibrio;s__	taxonomic classification defined by topology and ANI	topological placement and ANI have congruent species assignments	GCF_009665255.1, s__Vibrio metoecus_B, 95.0, 89.25, 0.817; GCF_000696385.1, s__Vibrio metoecus, 95.0, 88.37, 0.819; GCF_019048845.1, s__Vibrio sp000176715, 95.0, 88.28, 0.781; GCF_000338875.1, s__Vibrio mimicus, 95.0, 86.32, 0.744; GCF_011306175.1, s__Vibrio sp011306175, 95.0, 82.99, 0.669; GCF_009763805.1, s__Vibrio cidicii, 95.3805, 80.33, 0.301; GCA_015767675.1, s__Vibrio sp000960595, 95.0, 80…	52.17	11	N/A	Genome has more than 10.8% of markers with multiple hits
SRR12699741	d__Bacteria;p__Pseudomonadota;c__Gammaproteobacteria;o__Enterobacterales_A;f__Vibrionaceae;g__Vibrio;s__Vibrio cholerae	GCF_000621645.1	95.0	d__Bacteria;p__Pseudomonadota;c__Gammaproteobacteria;o__Enterobacterales_A;f__Vibrionaceae;g__Vibrio;s__Vibrio cholerae	99.06	0.966	GCF_000621645.1	95.0	d__Bacteria;p__Pseudomonadota;c__Gammaproteobacteria;o__Enterobacterales_A;f__Vibrionaceae;g__Vibrio;s__Vibrio cholerae	99.06	0.966	d__Bacteria;p__Pseudomonadota;c__Gammaproteobacteria;o__Enterobacterales_A;f__Vibrionaceae;g__Vibrio;s__	taxonomic classification defined by topology and ANI	topological placement and ANI have congruent species assignments	GCF_009665255.1, s__Vibrio metoecus_B, 95.0, 89.24, 0.814; GCF_000696385.1, s__Vibrio metoecus, 95.0, 88.52, 0.832; GCF_019048845.1, s__Vibrio sp000176715, 95.0, 88.2, 0.781; GCF_000338875.1, s__Vibrio mimicus, 95.0, 86.45, 0.749; GCF_011306175.1, s__Vibrio sp011306175, 95.0, 82.96, 0.679; GCF_009763805.1, s__Vibrio cidicii, 95.3805, 80.56, 0.306; GCA_015767675.1, s__Vibrio sp000960595, 95.0, 80.…	57.99	11	N/A	Genome has more than 10.8% of markers with multiple hits
SRR12699742	d__Bacteria;p__Pseudomonadota;c__Gammaproteobacteria;o__Enterobacterales_A;f__Vibrionaceae;g__Vibrio;s__Vibrio cholerae	GCF_000621645.1	95.0	d__Bacteria;p__Pseudomonadota;c__Gammaproteobacteria;o__Enterobacterales_A;f__Vibrionaceae;g__Vibrio;s__Vibrio cholerae	99.09	0.933	GCF_000621645.1	95.0	d__Bacteria;p__Pseudomonadota;c__Gammaproteobacteria;o__Enterobacterales_A;f__Vibrionaceae;g__Vibrio;s__Vibrio cholerae	99.09	0.933	d__Bacteria;p__Pseudomonadota;c__Gammaproteobacteria;o__Enterobacterales_A;f__Vibrionaceae;g__Vibrio;s__	taxonomic classification defined by topology and ANI	topological placement and ANI have congruent species assignments	GCF_009665255.1, s__Vibrio metoecus_B, 95.0, 89.7, 0.827; GCF_000696385.1, s__Vibrio metoecus, 95.0, 89.01, 0.796; GCF_019048845.1, s__Vibrio sp000176715, 95.0, 88.94, 0.799; GCF_000338875.1, s__Vibrio mimicus, 95.0, 87.15, 0.76; GCF_011306175.1, s__Vibrio sp011306175, 95.0, 83.32, 0.575; GCF_009763805.1, s__Vibrio cidicii, 95.3805, 80.32, 0.341; GCF_900460245.1, s__Vibrio fluvialis, 95.0, 80.29,…	56.15	11	N/A	N/A
SRR12699743	d__Bacteria;p__Pseudomonadota;c__Gammaproteobacteria;o__Enterobacterales_A;f__Vibrionaceae;g__Vibrio;s__Vibrio cholerae	GCF_000621645.1	95.0	d__Bacteria;p__Pseudomonadota;c__Gammaproteobacteria;o__Enterobacterales_A;f__Vibrionaceae;g__Vibrio;s__Vibrio cholerae	99.05	0.967	GCF_000621645.1	95.0	d__Bacteria;p__Pseudomonadota;c__Gammaproteobacteria;o__Enterobacterales_A;f__Vibrionaceae;g__Vibrio;s__Vibrio cholerae	99.05	0.967	d__Bacteria;p__Pseudomonadota;c__Gammaproteobacteria;o__Enterobacterales_A;f__Vibrionaceae;g__Vibrio;s__	taxonomic classification defined by topology and ANI	topological placement and ANI have congruent species assignments	GCF_009665255.1, s__Vibrio metoecus_B, 95.0, 89.29, 0.82; GCF_000696385.1, s__Vibrio metoecus, 95.0, 88.52, 0.832; GCF_019048845.1, s__Vibrio sp000176715, 95.0, 88.3, 0.767; GCF_000338875.1, s__Vibrio mimicus, 95.0, 86.45, 0.753; GCF_011306175.1, s__Vibrio sp011306175, 95.0, 83.03, 0.683; GCF_009763805.1, s__Vibrio cidicii, 95.3805, 80.66, 0.297; GCA_015767675.1, s__Vibrio sp000960595, 95.0, 80.5…	58.57	11	N/A	Genome has more than 12.5% of markers with multiple hits
SRR12699744	d__Bacteria;p__Pseudomonadota;c__Gammaproteobacteria;o__Enterobacterales_A;f__Vibrionaceae;g__Vibrio;s__Vibrio cholerae	GCF_000621645.1	95.0	d__Bacteria;p__Pseudomonadota;c__Gammaproteobacteria;o__Enterobacterales_A;f__Vibrionaceae;g__Vibrio;s__Vibrio cholerae	99.02	0.965	GCF_000621645.1	95.0	d__Bacteria;p__Pseudomonadota;c__Gammaproteobacteria;o__Enterobacterales_A;f__Vibrionaceae;g__Vibrio;s__Vibrio cholerae	99.02	0.965	d__Bacteria;p__Pseudomonadota;c__Gammaproteobacteria;o__Enterobacterales_A;f__Vibrionaceae;g__Vibrio;s__	taxonomic classification defined by topology and ANI	topological placement and ANI have congruent species assignments	GCF_009665255.1, s__Vibrio metoecus_B, 95.0, 89.22, 0.823; GCF_000696385.1, s__Vibrio metoecus, 95.0, 88.45, 0.83; GCF_019048845.1, s__Vibrio sp000176715, 95.0, 88.16, 0.775; GCF_000338875.1, s__Vibrio mimicus, 95.0, 86.47, 0.746; GCF_011306175.1, s__Vibrio sp011306175, 95.0, 82.92, 0.666; GCF_009763805.1, s__Vibrio cidicii, 95.3805, 80.5, 0.302; GCA_015767675.1, s__Vibrio sp000960595, 95.0, 80.1…	54.18	11	N/A	Genome has more than 11.7% of markers with multiple hits
SRR12699745	d__Bacteria;p__Pseudomonadota;c__Gammaproteobacteria;o__Enterobacterales_A;f__Vibrionaceae;g__Vibrio;s__Vibrio cholerae	GCF_000621645.1	95.0	d__Bacteria;p__Pseudomonadota;c__Gammaproteobacteria;o__Enterobacterales_A;f__Vibrionaceae;g__Vibrio;s__Vibrio cholerae	99.04	0.966	GCF_000621645.1	95.0	d__Bacteria;p__Pseudomonadota;c__Gammaproteobacteria;o__Enterobacterales_A;f__Vibrionaceae;g__Vibrio;s__Vibrio cholerae	99.04	0.966	d__Bacteria;p__Pseudomonadota;c__Gammaproteobacteria;o__Enterobacterales_A;f__Vibrionaceae;g__Vibrio;s__	taxonomic classification defined by topology and ANI	topological placement and ANI have congruent species assignments	GCF_009665255.1, s__Vibrio metoecus_B, 95.0, 89.26, 0.827; GCF_000696385.1, s__Vibrio metoecus, 95.0, 88.48, 0.826; GCF_019048845.1, s__Vibrio sp000176715, 95.0, 88.28, 0.764; GCF_000338875.1, s__Vibrio mimicus, 95.0, 86.42, 0.745; GCF_011306175.1, s__Vibrio sp011306175, 95.0, 83.1, 0.666; GCF_009763805.1, s__Vibrio cidicii, 95.3805, 80.64, 0.294; GCA_015767675.1, s__Vibrio sp000960595, 95.0, 80.…	58.31	11	N/A	Genome has more than 10.8% of markers with multiple hits
SRR12699746	d__Bacteria;p__Pseudomonadota;c__Gammaproteobacteria;o__Enterobacterales_A;f__Vibrionaceae;g__Vibrio;s__Vibrio cholerae	GCF_000621645.1	95.0	d__Bacteria;p__Pseudomonadota;c__Gammaproteobacteria;o__Enterobacterales_A;f__Vibrionaceae;g__Vibrio;s__Vibrio cholerae	99.03	0.963	GCF_000621645.1	95.0	d__Bacteria;p__Pseudomonadota;c__Gammaproteobacteria;o__Enterobacterales_A;f__Vibrionaceae;g__Vibrio;s__Vibrio cholerae	99.03	0.963	d__Bacteria;p__Pseudomonadota;c__Gammaproteobacteria;o__Enterobacterales_A;f__Vibrionaceae;g__Vibrio;s__	taxonomic classification defined by topology and ANI	topological placement and ANI have congruent species assignments	GCF_009665255.1, s__Vibrio metoecus_B, 95.0, 89.33, 0.827; GCF_000696385.1, s__Vibrio metoecus, 95.0, 88.57, 0.832; GCF_019048845.1, s__Vibrio sp000176715, 95.0, 88.25, 0.762; GCF_000338875.1, s__Vibrio mimicus, 95.0, 86.36, 0.742; GCF_011306175.1, s__Vibrio sp011306175, 95.0, 83.04, 0.665; GCF_009763805.1, s__Vibrio cidicii, 95.3805, 80.53, 0.305; GCA_015767675.1, s__Vibrio sp000960595, 95.0, 80…	57.46	11	N/A	N/A
SRR12699747	d__Bacteria;p__Pseudomonadota;c__Gammaproteobacteria;o__Enterobacterales_A;f__Vibrionaceae;g__Vibrio;s__Vibrio cholerae	GCF_000621645.1	95.0	d__Bacteria;p__Pseudomonadota;c__Gammaproteobacteria;o__Enterobacterales_A;f__Vibrionaceae;g__Vibrio;s__Vibrio cholerae	99.04	0.961	GCF_000621645.1	95.0	d__Bacteria;p__Pseudomonadota;c__Gammaproteobacteria;o__Enterobacterales_A;f__Vibrionaceae;g__Vibrio;s__Vibrio cholerae	99.04	0.961	d__Bacteria;p__Pseudomonadota;c__Gammaproteobacteria;o__Enterobacterales_A;f__Vibrionaceae;g__Vibrio;s__	taxonomic classification defined by topology and ANI	topological placement and ANI have congruent species assignments	GCF_009665255.1, s__Vibrio metoecus_B, 95.0, 89.16, 0.817; GCF_000696385.1, s__Vibrio metoecus, 95.0, 88.45, 0.841; GCF_019048845.1, s__Vibrio sp000176715, 95.0, 88.06, 0.721; GCF_000338875.1, s__Vibrio mimicus, 95.0, 86.41, 0.743; GCF_011306175.1, s__Vibrio sp011306175, 95.0, 82.78, 0.671; GCF_009763805.1, s__Vibrio cidicii, 95.3805, 80.04, 0.263; GCA_015767675.1, s__Vibrio sp000960595, 95.0, 79…	18.07	11	N/A	Genome has more than 69.2% of markers with multiple hits
SRR12699748	d__Bacteria;p__Pseudomonadota;c__Gammaproteobacteria;o__Enterobacterales_A;f__Vibrionaceae;g__Vibrio;s__Vibrio cholerae	GCF_000621645.1	95.0	d__Bacteria;p__Pseudomonadota;c__Gammaproteobacteria;o__Enterobacterales_A;f__Vibrionaceae;g__Vibrio;s__Vibrio cholerae	99.05	0.962	GCF_000621645.1	95.0	d__Bacteria;p__Pseudomonadota;c__Gammaproteobacteria;o__Enterobacterales_A;f__Vibrionaceae;g__Vibrio;s__Vibrio cholerae	99.05	0.962	d__Bacteria;p__Pseudomonadota;c__Gammaproteobacteria;o__Enterobacterales_A;f__Vibrionaceae;g__Vibrio;s__	taxonomic classification defined by topology and ANI	topological placement and ANI have congruent species assignments	GCF_009665255.1, s__Vibrio metoecus_B, 95.0, 89.32, 0.818; GCF_000696385.1, s__Vibrio metoecus, 95.0, 88.41, 0.829; GCF_019048845.1, s__Vibrio sp000176715, 95.0, 88.31, 0.767; GCF_000338875.1, s__Vibrio mimicus, 95.0, 86.46, 0.748; GCF_011306175.1, s__Vibrio sp011306175, 95.0, 82.91, 0.686; GCF_009763805.1, s__Vibrio cidicii, 95.3805, 80.28, 0.301; GCA_015767675.1, s__Vibrio sp000960595, 95.0, 80…	58.21	11	N/A	Genome has more than 10.8% of markers with multiple hits
SRR12699749	d__Bacteria;p__Pseudomonadota;c__Gammaproteobacteria;o__Enterobacterales_A;f__Vibrionaceae;g__Vibrio;s__Vibrio cholerae	GCF_000621645.1	95.0	d__Bacteria;p__Pseudomonadota;c__Gammaproteobacteria;o__Enterobacterales_A;f__Vibrionaceae;g__Vibrio;s__Vibrio cholerae	99.03	0.964	GCF_000621645.1	95.0	d__Bacteria;p__Pseudomonadota;c__Gammaproteobacteria;o__Enterobacterales_A;f__Vibrionaceae;g__Vibrio;s__Vibrio cholerae	99.03	0.964	d__Bacteria;p__Pseudomonadota;c__Gammaproteobacteria;o__Enterobacterales_A;f__Vibrionaceae;g__Vibrio;s__	taxonomic classification defined by topology and ANI	topological placement and ANI have congruent species assignments	GCF_009665255.1, s__Vibrio metoecus_B, 95.0, 89.26, 0.824; GCF_000696385.1, s__Vibrio metoecus, 95.0, 88.47, 0.837; GCF_019048845.1, s__Vibrio sp000176715, 95.0, 88.23, 0.775; GCF_000338875.1, s__Vibrio mimicus, 95.0, 86.42, 0.744; GCF_011306175.1, s__Vibrio sp011306175, 95.0, 82.93, 0.686; GCF_009763805.1, s__Vibrio cidicii, 95.3805, 80.79, 0.295; GCA_015767675.1, s__Vibrio sp000960595, 95.0, 80…	54.08	11	N/A	Genome has more than 15.0% of markers with multiple hits
SRR12699750	d__Bacteria;p__Pseudomonadota;c__Gammaproteobacteria;o__Enterobacterales_A;f__Vibrionaceae;g__Vibrio;s__Vibrio cholerae	GCF_000621645.1	95.0	d__Bacteria;p__Pseudomonadota;c__Gammaproteobacteria;o__Enterobacterales_A;f__Vibrionaceae;g__Vibrio;s__Vibrio cholerae	99.05	0.963	GCF_000621645.1	95.0	d__Bacteria;p__Pseudomonadota;c__Gammaproteobacteria;o__Enterobacterales_A;f__Vibrionaceae;g__Vibrio;s__Vibrio cholerae	99.05	0.963	d__Bacteria;p__Pseudomonadota;c__Gammaproteobacteria;o__Enterobacterales_A;f__Vibrionaceae;g__Vibrio;s__	taxonomic classification defined by topology and ANI	topological placement and ANI have congruent species assignments	GCF_009665255.1, s__Vibrio metoecus_B, 95.0, 89.23, 0.821; GCF_000696385.1, s__Vibrio metoecus, 95.0, 88.44, 0.828; GCF_019048845.1, s__Vibrio sp000176715, 95.0, 88.2, 0.771; GCF_000338875.1, s__Vibrio mimicus, 95.0, 86.41, 0.745; GCF_011306175.1, s__Vibrio sp011306175, 95.0, 82.98, 0.676; GCF_009763805.1, s__Vibrio cidicii, 95.3805, 80.35, 0.313; GCA_015767675.1, s__Vibrio sp000960595, 95.0, 80.…	55.63	11	N/A	Genome has more than 13.3% of markers with multiple hits
SRR12699751	d__Bacteria;p__Pseudomonadota;c__Gammaproteobacteria;o__Enterobacterales_A;f__Vibrionaceae;g__Vibrio;s__Vibrio cholerae	GCF_000621645.1	95.0	d__Bacteria;p__Pseudomonadota;c__Gammaproteobacteria;o__Enterobacterales_A;f__Vibrionaceae;g__Vibrio;s__Vibrio cholerae	99.03	0.966	GCF_000621645.1	95.0	d__Bacteria;p__Pseudomonadota;c__Gammaproteobacteria;o__Enterobacterales_A;f__Vibrionaceae;g__Vibrio;s__Vibrio cholerae	99.03	0.966	d__Bacteria;p__Pseudomonadota;c__Gammaproteobacteria;o__Enterobacterales_A;f__Vibrionaceae;g__Vibrio;s__	taxonomic classification defined by topology and ANI	topological placement and ANI have congruent species assignments	GCF_009665255.1, s__Vibrio metoecus_B, 95.0, 89.25, 0.817; GCF_000696385.1, s__Vibrio metoecus, 95.0, 88.43, 0.832; GCF_019048845.1, s__Vibrio sp000176715, 95.0, 88.25, 0.77; GCF_000338875.1, s__Vibrio mimicus, 95.0, 86.28, 0.751; GCF_011306175.1, s__Vibrio sp011306175, 95.0, 82.99, 0.672; GCF_009763805.1, s__Vibrio cidicii, 95.3805, 80.33, 0.3; GCA_015767675.1, s__Vibrio sp000960595, 95.0, 80.18…	57.18	11	N/A	N/A
SRR12699752	d__Bacteria;p__Pseudomonadota;c__Gammaproteobacteria;o__Enterobacterales_A;f__Vibrionaceae;g__Vibrio;s__Vibrio cholerae	GCF_000621645.1	95.0	d__Bacteria;p__Pseudomonadota;c__Gammaproteobacteria;o__Enterobacterales_A;f__Vibrionaceae;g__Vibrio;s__Vibrio cholerae	98.96	0.966	GCF_000621645.1	95.0	d__Bacteria;p__Pseudomonadota;c__Gammaproteobacteria;o__Enterobacterales_A;f__Vibrionaceae;g__Vibrio;s__Vibrio cholerae	98.96	0.966	d__Bacteria;p__Pseudomonadota;c__Gammaproteobacteria;o__Enterobacterales_A;f__Vibrionaceae;g__Vibrio;s__	taxonomic classification defined by topology and ANI	topological placement and ANI have congruent species assignments	GCF_009665255.1, s__Vibrio metoecus_B, 95.0, 89.19, 0.821; GCF_000696385.1, s__Vibrio metoecus, 95.0, 88.37, 0.835; GCF_019048845.1, s__Vibrio sp000176715, 95.0, 88.11, 0.771; GCF_000338875.1, s__Vibrio mimicus, 95.0, 86.36, 0.742; GCF_011306175.1, s__Vibrio sp011306175, 95.0, 82.85, 0.667; GCF_009763805.1, s__Vibrio cidicii, 95.3805, 80.27, 0.294; GCA_015767675.1, s__Vibrio sp000960595, 95.0, 80…	50.23	11	N/A	Genome has more than 10.0% of markers with multiple hits
SRR12699753	d__Bacteria;p__Pseudomonadota;c__Gammaproteobacteria;o__Enterobacterales_A;f__Vibrionaceae;g__Vibrio;s__Vibrio cholerae	GCF_000621645.1	95.0	d__Bacteria;p__Pseudomonadota;c__Gammaproteobacteria;o__Enterobacterales_A;f__Vibrionaceae;g__Vibrio;s__Vibrio cholerae	99.03	0.964	GCF_000621645.1	95.0	d__Bacteria;p__Pseudomonadota;c__Gammaproteobacteria;o__Enterobacterales_A;f__Vibrionaceae;g__Vibrio;s__Vibrio cholerae	99.03	0.964	d__Bacteria;p__Pseudomonadota;c__Gammaproteobacteria;o__Enterobacterales_A;f__Vibrionaceae;g__Vibrio;s__	taxonomic classification defined by topology and ANI	topological placement and ANI have congruent species assignments	GCF_009665255.1, s__Vibrio metoecus_B, 95.0, 89.27, 0.827; GCF_000696385.1, s__Vibrio metoecus, 95.0, 88.47, 0.836; GCF_019048845.1, s__Vibrio sp000176715, 95.0, 88.29, 0.763; GCF_000338875.1, s__Vibrio mimicus, 95.0, 86.37, 0.753; GCF_011306175.1, s__Vibrio sp011306175, 95.0, 83.0, 0.664; GCF_009763805.1, s__Vibrio cidicii, 95.3805, 80.33, 0.299; GCA_015767675.1, s__Vibrio sp000960595, 95.0, 80.…	56.07	11	N/A	N/A
SRR12699754	d__Bacteria;p__Pseudomonadota;c__Gammaproteobacteria;o__Enterobacterales_A;f__Vibrionaceae;g__Vibrio;s__Vibrio cholerae	GCF_000621645.1	95.0	d__Bacteria;p__Pseudomonadota;c__Gammaproteobacteria;o__Enterobacterales_A;f__Vibrionaceae;g__Vibrio;s__Vibrio cholerae	98.94	0.965	GCF_000621645.1	95.0	d__Bacteria;p__Pseudomonadota;c__Gammaproteobacteria;o__Enterobacterales_A;f__Vibrionaceae;g__Vibrio;s__Vibrio cholerae	98.94	0.965	d__Bacteria;p__Pseudomonadota;c__Gammaproteobacteria;o__Enterobacterales_A;f__Vibrionaceae;g__Vibrio;s__	taxonomic classification defined by topology and ANI	topological placement and ANI have congruent species assignments	GCF_009665255.1, s__Vibrio metoecus_B, 95.0, 89.15, 0.832; GCF_000696385.1, s__Vibrio metoecus, 95.0, 88.39, 0.837; GCF_019048845.1, s__Vibrio sp000176715, 95.0, 88.08, 0.776; GCF_000338875.1, s__Vibrio mimicus, 95.0, 86.37, 0.747; GCF_011306175.1, s__Vibrio sp011306175, 95.0, 82.88, 0.686; GCF_009763805.1, s__Vibrio cidicii, 95.3805, 80.35, 0.304; GCA_015767675.1, s__Vibrio sp000960595, 95.0, 80…	48.92	11	N/A	Genome has more than 10.8% of markers with multiple hits
SRR12699755	d__Bacteria;p__Pseudomonadota;c__Gammaproteobacteria;o__Enterobacterales_A;f__Vibrionaceae;g__Vibrio;s__Vibrio cholerae	GCF_000621645.1	95.0	d__Bacteria;p__Pseudomonadota;c__Gammaproteobacteria;o__Enterobacterales_A;f__Vibrionaceae;g__Vibrio;s__Vibrio cholerae	99.04	0.965	GCF_000621645.1	95.0	d__Bacteria;p__Pseudomonadota;c__Gammaproteobacteria;o__Enterobacterales_A;f__Vibrionaceae;g__Vibrio;s__Vibrio cholerae	99.04	0.965	d__Bacteria;p__Pseudomonadota;c__Gammaproteobacteria;o__Enterobacterales_A;f__Vibrionaceae;g__Vibrio;s__	taxonomic classification defined by topology and ANI	topological placement and ANI have congruent species assignments	GCF_009665255.1, s__Vibrio metoecus_B, 95.0, 89.29, 0.823; GCF_000696385.1, s__Vibrio metoecus, 95.0, 88.35, 0.84; GCF_019048845.1, s__Vibrio sp000176715, 95.0, 88.26, 0.767; GCF_000338875.1, s__Vibrio mimicus, 95.0, 86.36, 0.745; GCF_011306175.1, s__Vibrio sp011306175, 95.0, 83.06, 0.676; GCF_009763805.1, s__Vibrio cidicii, 95.3805, 80.25, 0.304; GCA_015767675.1, s__Vibrio sp000960595, 95.0, 80.…	54.32	11	N/A	Genome has more than 14.2% of markers with multiple hits
SRR12699756	d__Bacteria;p__Pseudomonadota;c__Gammaproteobacteria;o__Enterobacterales_A;f__Vibrionaceae;g__Vibrio;s__Vibrio cholerae	GCF_000621645.1	95.0	d__Bacteria;p__Pseudomonadota;c__Gammaproteobacteria;o__Enterobacterales_A;f__Vibrionaceae;g__Vibrio;s__Vibrio cholerae	99.04	0.966	GCF_000621645.1	95.0	d__Bacteria;p__Pseudomonadota;c__Gammaproteobacteria;o__Enterobacterales_A;f__Vibrionaceae;g__Vibrio;s__Vibrio cholerae	99.04	0.966	d__Bacteria;p__Pseudomonadota;c__Gammaproteobacteria;o__Enterobacterales_A;f__Vibrionaceae;g__Vibrio;s__	taxonomic classification defined by topology and ANI	topological placement and ANI have congruent species assignments	GCF_009665255.1, s__Vibrio metoecus_B, 95.0, 89.25, 0.824; GCF_000696385.1, s__Vibrio metoecus, 95.0, 88.45, 0.832; GCF_019048845.1, s__Vibrio sp000176715, 95.0, 88.28, 0.768; GCF_000338875.1, s__Vibrio mimicus, 95.0, 86.4, 0.755; GCF_011306175.1, s__Vibrio sp011306175, 95.0, 83.06, 0.665; GCF_009763805.1, s__Vibrio cidicii, 95.3805, 80.55, 0.306; GCA_015767675.1, s__Vibrio sp000960595, 95.0, 80.…	55.77	11	N/A	Genome has more than 13.3% of markers with multiple hits
SRR12699757	d__Bacteria;p__Pseudomonadota;c__Gammaproteobacteria;o__Enterobacterales_A;f__Vibrionaceae;g__Vibrio;s__Vibrio cholerae	GCF_000621645.1	95.0	d__Bacteria;p__Pseudomonadota;c__Gammaproteobacteria;o__Enterobacterales_A;f__Vibrionaceae;g__Vibrio;s__Vibrio cholerae	99.0	0.963	GCF_000621645.1	95.0	d__Bacteria;p__Pseudomonadota;c__Gammaproteobacteria;o__Enterobacterales_A;f__Vibrionaceae;g__Vibrio;s__Vibrio cholerae	99.0	0.963	d__Bacteria;p__Pseudomonadota;c__Gammaproteobacteria;o__Enterobacterales_A;f__Vibrionaceae;g__Vibrio;s__	taxonomic classification defined by topology and ANI	topological placement and ANI have congruent species assignments	GCF_009665255.1, s__Vibrio metoecus_B, 95.0, 89.28, 0.812; GCF_000696385.1, s__Vibrio metoecus, 95.0, 88.45, 0.819; GCF_019048845.1, s__Vibrio sp000176715, 95.0, 88.2, 0.791; GCF_000338875.1, s__Vibrio mimicus, 95.0, 86.29, 0.759; GCF_011306175.1, s__Vibrio sp011306175, 95.0, 82.98, 0.668; GCF_009763805.1, s__Vibrio cidicii, 95.3805, 80.34, 0.3; GCA_015767675.1, s__Vibrio sp000960595, 95.0, 80.17…	54.26	11	N/A	Genome has more than 10.8% of markers with multiple hits
SRR12699758	d__Bacteria;p__Pseudomonadota;c__Gammaproteobacteria;o__Enterobacterales_A;f__Vibrionaceae;g__Vibrio;s__Vibrio cholerae	GCF_000621645.1	95.0	d__Bacteria;p__Pseudomonadota;c__Gammaproteobacteria;o__Enterobacterales_A;f__Vibrionaceae;g__Vibrio;s__Vibrio cholerae	99.0	0.963	GCF_000621645.1	95.0	d__Bacteria;p__Pseudomonadota;c__Gammaproteobacteria;o__Enterobacterales_A;f__Vibrionaceae;g__Vibrio;s__Vibrio cholerae	99.0	0.963	d__Bacteria;p__Pseudomonadota;c__Gammaproteobacteria;o__Enterobacterales_A;f__Vibrionaceae;g__Vibrio;s__	taxonomic classification defined by topology and ANI	topological placement and ANI have congruent species assignments	GCF_009665255.1, s__Vibrio metoecus_B, 95.0, 89.26, 0.83; GCF_000696385.1, s__Vibrio metoecus, 95.0, 88.43, 0.837; GCF_019048845.1, s__Vibrio sp000176715, 95.0, 88.29, 0.77; GCF_000338875.1, s__Vibrio mimicus, 95.0, 86.39, 0.74; GCF_011306175.1, s__Vibrio sp011306175, 95.0, 82.96, 0.677; GCF_009763805.1, s__Vibrio cidicii, 95.3805, 80.48, 0.299; GCA_015767675.1, s__Vibrio sp000960595, 95.0, 80.28…	55.19	11	N/A	Genome has more than 10.8% of markers with multiple hits
SRR12699759	d__Bacteria;p__Pseudomonadota;c__Gammaproteobacteria;o__Enterobacterales_A;f__Vibrionaceae;g__Vibrio;s__Vibrio cholerae	GCF_000621645.1	95.0	d__Bacteria;p__Pseudomonadota;c__Gammaproteobacteria;o__Enterobacterales_A;f__Vibrionaceae;g__Vibrio;s__Vibrio cholerae	98.94	0.966	GCF_000621645.1	95.0	d__Bacteria;p__Pseudomonadota;c__Gammaproteobacteria;o__Enterobacterales_A;f__Vibrionaceae;g__Vibrio;s__Vibrio cholerae	98.94	0.966	d__Bacteria;p__Pseudomonadota;c__Gammaproteobacteria;o__Enterobacterales_A;f__Vibrionaceae;g__Vibrio;s__	taxonomic classification defined by topology and ANI	topological placement and ANI have congruent species assignments	GCF_009665255.1, s__Vibrio metoecus_B, 95.0, 89.17, 0.826; GCF_000696385.1, s__Vibrio metoecus, 95.0, 88.41, 0.835; GCF_019048845.1, s__Vibrio sp000176715, 95.0, 88.12, 0.783; GCF_000338875.1, s__Vibrio mimicus, 95.0, 86.34, 0.742; GCF_011306175.1, s__Vibrio sp011306175, 95.0, 83.0, 0.683; GCF_009763805.1, s__Vibrio cidicii, 95.3805, 80.44, 0.295; GCA_015767675.1, s__Vibrio sp000960595, 95.0, 80.…	49.39	11	N/A	Genome has more than 11.7% of markers with multiple hits
SRR12699760	d__Bacteria;p__Pseudomonadota;c__Gammaproteobacteria;o__Enterobacterales_A;f__Vibrionaceae;g__Vibrio;s__Vibrio cholerae	GCF_000621645.1	95.0	d__Bacteria;p__Pseudomonadota;c__Gammaproteobacteria;o__Enterobacterales_A;f__Vibrionaceae;g__Vibrio;s__Vibrio cholerae	99.03	0.963	GCF_000621645.1	95.0	d__Bacteria;p__Pseudomonadota;c__Gammaproteobacteria;o__Enterobacterales_A;f__Vibrionaceae;g__Vibrio;s__Vibrio cholerae	99.03	0.963	d__Bacteria;p__Pseudomonadota;c__Gammaproteobacteria;o__Enterobacterales_A;f__Vibrionaceae;g__Vibrio;s__	taxonomic classification defined by topology and ANI	topological placement and ANI have congruent species assignments	GCF_009665255.1, s__Vibrio metoecus_B, 95.0, 89.33, 0.824; GCF_000696385.1, s__Vibrio metoecus, 95.0, 88.48, 0.841; GCF_019048845.1, s__Vibrio sp000176715, 95.0, 88.31, 0.772; GCF_000338875.1, s__Vibrio mimicus, 95.0, 86.43, 0.748; GCF_011306175.1, s__Vibrio sp011306175, 95.0, 83.03, 0.684; GCF_009763805.1, s__Vibrio cidicii, 95.3805, 80.31, 0.313; GCA_015767675.1, s__Vibrio sp000960595, 95.0, 80…	55.21	11	N/A	Genome has more than 12.5% of markers with multiple hits
SRR12699761	d__Bacteria;p__Pseudomonadota;c__Gammaproteobacteria;o__Enterobacterales_A;f__Vibrionaceae;g__Vibrio;s__Vibrio cholerae	GCF_000621645.1	95.0	d__Bacteria;p__Pseudomonadota;c__Gammaproteobacteria;o__Enterobacterales_A;f__Vibrionaceae;g__Vibrio;s__Vibrio cholerae	99.02	0.963	GCF_000621645.1	95.0	d__Bacteria;p__Pseudomonadota;c__Gammaproteobacteria;o__Enterobacterales_A;f__Vibrionaceae;g__Vibrio;s__Vibrio cholerae	99.02	0.963	d__Bacteria;p__Pseudomonadota;c__Gammaproteobacteria;o__Enterobacterales_A;f__Vibrionaceae;g__Vibrio;s__	taxonomic classification defined by topology and ANI	topological placement and ANI have congruent species assignments	GCF_009665255.1, s__Vibrio metoecus_B, 95.0, 89.19, 0.83; GCF_000696385.1, s__Vibrio metoecus, 95.0, 88.42, 0.829; GCF_019048845.1, s__Vibrio sp000176715, 95.0, 88.21, 0.779; GCF_000338875.1, s__Vibrio mimicus, 95.0, 86.32, 0.761; GCF_011306175.1, s__Vibrio sp011306175, 95.0, 83.01, 0.661; GCF_009763805.1, s__Vibrio cidicii, 95.3805, 80.35, 0.306; GCA_015767675.1, s__Vibrio sp000960595, 95.0, 80.…	59.19	11	N/A	N/A
SRR12699762	d__Bacteria;p__Pseudomonadota;c__Gammaproteobacteria;o__Enterobacterales_A;f__Vibrionaceae;g__Vibrio;s__Vibrio cholerae	GCF_000621645.1	95.0	d__Bacteria;p__Pseudomonadota;c__Gammaproteobacteria;o__Enterobacterales_A;f__Vibrionaceae;g__Vibrio;s__Vibrio cholerae	98.96	0.961	GCF_000621645.1	95.0	d__Bacteria;p__Pseudomonadota;c__Gammaproteobacteria;o__Enterobacterales_A;f__Vibrionaceae;g__Vibrio;s__Vibrio cholerae	98.96	0.961	d__Bacteria;p__Pseudomonadota;c__Gammaproteobacteria;o__Enterobacterales_A;f__Vibrionaceae;g__Vibrio;s__	taxonomic classification defined by topology and ANI	topological placement and ANI have congruent species assignments	GCF_009665255.1, s__Vibrio metoecus_B, 95.0, 89.31, 0.81; GCF_000696385.1, s__Vibrio metoecus, 95.0, 88.46, 0.817; GCF_019048845.1, s__Vibrio sp000176715, 95.0, 88.17, 0.775; GCF_000338875.1, s__Vibrio mimicus, 95.0, 86.31, 0.743; GCF_011306175.1, s__Vibrio sp011306175, 95.0, 83.01, 0.662; GCF_009763805.1, s__Vibrio cidicii, 95.3805, 80.34, 0.303; GCA_015767675.1, s__Vibrio sp000960595, 95.0, 80.…	56.21	11	N/A	N/A
SRR12699763	d__Bacteria;p__Pseudomonadota;c__Gammaproteobacteria;o__Enterobacterales_A;f__Vibrionaceae;g__Vibrio;s__Vibrio cholerae	GCF_000621645.1	95.0	d__Bacteria;p__Pseudomonadota;c__Gammaproteobacteria;o__Enterobacterales_A;f__Vibrionaceae;g__Vibrio;s__Vibrio cholerae	99.05	0.963	GCF_000621645.1	95.0	d__Bacteria;p__Pseudomonadota;c__Gammaproteobacteria;o__Enterobacterales_A;f__Vibrionaceae;g__Vibrio;s__Vibrio cholerae	99.05	0.963	d__Bacteria;p__Pseudomonadota;c__Gammaproteobacteria;o__Enterobacterales_A;f__Vibrionaceae;g__Vibrio;s__	taxonomic classification defined by topology and ANI	topological placement and ANI have congruent species assignments	GCF_009665255.1, s__Vibrio metoecus_B, 95.0, 89.24, 0.837; GCF_000696385.1, s__Vibrio metoecus, 95.0, 88.5, 0.833; GCF_019048845.1, s__Vibrio sp000176715, 95.0, 88.23, 0.782; GCF_000338875.1, s__Vibrio mimicus, 95.0, 86.41, 0.75; GCF_011306175.1, s__Vibrio sp011306175, 95.0, 83.07, 0.663; GCF_009763805.1, s__Vibrio cidicii, 95.3805, 80.3, 0.306; GCA_015767675.1, s__Vibrio sp000960595, 95.0, 80.13…	55.53	11	N/A	N/A
SRR12699764	d__Bacteria;p__Pseudomonadota;c__Gammaproteobacteria;o__Enterobacterales_A;f__Vibrionaceae;g__Vibrio;s__Vibrio cholerae	GCF_000621645.1	95.0	d__Bacteria;p__Pseudomonadota;c__Gammaproteobacteria;o__Enterobacterales_A;f__Vibrionaceae;g__Vibrio;s__Vibrio cholerae	99.04	0.967	GCF_000621645.1	95.0	d__Bacteria;p__Pseudomonadota;c__Gammaproteobacteria;o__Enterobacterales_A;f__Vibrionaceae;g__Vibrio;s__Vibrio cholerae	99.04	0.967	d__Bacteria;p__Pseudomonadota;c__Gammaproteobacteria;o__Enterobacterales_A;f__Vibrionaceae;g__Vibrio;s__	taxonomic classification defined by topology and ANI	topological placement and ANI have congruent species assignments	GCF_009665255.1, s__Vibrio metoecus_B, 95.0, 89.32, 0.817; GCF_000696385.1, s__Vibrio metoecus, 95.0, 88.55, 0.827; GCF_019048845.1, s__Vibrio sp000176715, 95.0, 88.27, 0.771; GCF_000338875.1, s__Vibrio mimicus, 95.0, 86.45, 0.752; GCF_011306175.1, s__Vibrio sp011306175, 95.0, 83.08, 0.683; GCF_009763805.1, s__Vibrio cidicii, 95.3805, 80.6, 0.301; GCA_015767675.1, s__Vibrio sp000960595, 95.0, 80.…	58.57	11	N/A	Genome has more than 10.8% of markers with multiple hits
SRR12699765	d__Bacteria;p__Pseudomonadota;c__Gammaproteobacteria;o__Enterobacterales_A;f__Vibrionaceae;g__Vibrio;s__Vibrio cholerae	GCF_000621645.1	95.0	d__Bacteria;p__Pseudomonadota;c__Gammaproteobacteria;o__Enterobacterales_A;f__Vibrionaceae;g__Vibrio;s__Vibrio cholerae	99.01	0.966	GCF_000621645.1	95.0	d__Bacteria;p__Pseudomonadota;c__Gammaproteobacteria;o__Enterobacterales_A;f__Vibrionaceae;g__Vibrio;s__Vibrio cholerae	99.01	0.966	d__Bacteria;p__Pseudomonadota;c__Gammaproteobacteria;o__Enterobacterales_A;f__Vibrionaceae;g__Vibrio;s__	taxonomic classification defined by topology and ANI	topological placement and ANI have congruent species assignments	GCF_009665255.1, s__Vibrio metoecus_B, 95.0, 89.29, 0.816; GCF_000696385.1, s__Vibrio metoecus, 95.0, 88.43, 0.834; GCF_019048845.1, s__Vibrio sp000176715, 95.0, 88.23, 0.768; GCF_000338875.1, s__Vibrio mimicus, 95.0, 86.47, 0.738; GCF_011306175.1, s__Vibrio sp011306175, 95.0, 82.97, 0.675; GCF_009763805.1, s__Vibrio cidicii, 95.3805, 80.37, 0.305; GCA_015767675.1, s__Vibrio sp000960595, 95.0, 80…	57.14	11	N/A	N/A
SRR12699766	d__Bacteria;p__Pseudomonadota;c__Gammaproteobacteria;o__Enterobacterales_A;f__Vibrionaceae;g__Vibrio;s__Vibrio cholerae	GCF_000621645.1	95.0	d__Bacteria;p__Pseudomonadota;c__Gammaproteobacteria;o__Enterobacterales_A;f__Vibrionaceae;g__Vibrio;s__Vibrio cholerae	99.02	0.967	GCF_000621645.1	95.0	d__Bacteria;p__Pseudomonadota;c__Gammaproteobacteria;o__Enterobacterales_A;f__Vibrionaceae;g__Vibrio;s__Vibrio cholerae	99.02	0.967	d__Bacteria;p__Pseudomonadota;c__Gammaproteobacteria;o__Enterobacterales_A;f__Vibrionaceae;g__Vibrio;s__	taxonomic classification defined by topology and ANI	topological placement and ANI have congruent species assignments	GCF_009665255.1, s__Vibrio metoecus_B, 95.0, 89.31, 0.81; GCF_000696385.1, s__Vibrio metoecus, 95.0, 88.47, 0.822; GCF_019048845.1, s__Vibrio sp000176715, 95.0, 88.19, 0.775; GCF_000338875.1, s__Vibrio mimicus, 95.0, 86.47, 0.747; GCF_011306175.1, s__Vibrio sp011306175, 95.0, 82.87, 0.691; GCF_009763805.1, s__Vibrio cidicii, 95.3805, 80.41, 0.298; GCA_015767675.1, s__Vibrio sp000960595, 95.0, 80.…	51.82	11	N/A	Genome has more than 10.8% of markers with multiple hits
SRR12699767	d__Bacteria;p__Pseudomonadota;c__Gammaproteobacteria;o__Enterobacterales_A;f__Vibrionaceae;g__Vibrio;s__Vibrio cholerae	GCF_000621645.1	95.0	d__Bacteria;p__Pseudomonadota;c__Gammaproteobacteria;o__Enterobacterales_A;f__Vibrionaceae;g__Vibrio;s__Vibrio cholerae	99.02	0.967	GCF_000621645.1	95.0	d__Bacteria;p__Pseudomonadota;c__Gammaproteobacteria;o__Enterobacterales_A;f__Vibrionaceae;g__Vibrio;s__Vibrio cholerae	99.02	0.967	d__Bacteria;p__Pseudomonadota;c__Gammaproteobacteria;o__Enterobacterales_A;f__Vibrionaceae;g__Vibrio;s__	taxonomic classification defined by topology and ANI	topological placement and ANI have congruent species assignments	GCF_009665255.1, s__Vibrio metoecus_B, 95.0, 89.39, 0.818; GCF_000696385.1, s__Vibrio metoecus, 95.0, 88.47, 0.835; GCF_019048845.1, s__Vibrio sp000176715, 95.0, 88.28, 0.766; GCF_000338875.1, s__Vibrio mimicus, 95.0, 86.43, 0.758; GCF_011306175.1, s__Vibrio sp011306175, 95.0, 82.98, 0.683; GCF_009763805.1, s__Vibrio cidicii, 95.3805, 80.53, 0.305; GCA_015767675.1, s__Vibrio sp000960595, 95.0, 80…	55.67	11	N/A	Genome has more than 10.8% of markers with multiple hits
SRR12709670	d__Bacteria;p__Pseudomonadota;c__Gammaproteobacteria;o__Enterobacterales_A;f__Vibrionaceae;g__Photobacterium;s__Photobacterium damselae	GCF_003026815.1	95.0	d__Bacteria;p__Pseudomonadota;c__Gammaproteobacteria;o__Enterobacterales_A;f__Vibrionaceae;g__Photobacterium;s__Photobacterium damselae	95.95	0.755	GCF_003026815.1	95.0	d__Bacteria;p__Pseudomonadota;c__Gammaproteobacteria;o__Enterobacterales_A;f__Vibrionaceae;g__Photobacterium;s__Photobacterium damselae	95.95	0.755	d__Bacteria;p__Pseudomonadota;c__Gammaproteobacteria;o__Enterobacterales_A;f__Vibrionaceae;g__Photobacterium;s__	taxonomic classification defined by topology and ANI	topological placement and ANI have congruent species assignments	GCF_000940995.1, s__Photobacterium gaetbulicola, 95.0, 80.56, 0.149; GCF_009873615.1, s__Photobacterium lucens, 95.0, 80.12, 0.301; GCA_024346715.1, s__Photobacterium swingsii, 95.0, 80.04, 0.224; GCF_024380015.1, s__Photobacterium atrarenae, 95.0, 80.03, 0.115; GCF_022347985.1, s__Photobacterium sp022347985, 95.0, 79.9, 0.141; GCF_000950415.1, s__Photobacterium leiognathi, 95.0, 79.86, 0.282; GC…	71.4	11	N/A	N/A
SRR12709675	d__Bacteria;p__Pseudomonadota;c__Gammaproteobacteria;o__Enterobacterales_A;f__Vibrionaceae;g__Photobacterium;s__Photobacterium damselae	GCF_003026815.1	95.0	d__Bacteria;p__Pseudomonadota;c__Gammaproteobacteria;o__Enterobacterales_A;f__Vibrionaceae;g__Photobacterium;s__Photobacterium damselae	96.03	0.763	GCF_003026815.1	95.0	d__Bacteria;p__Pseudomonadota;c__Gammaproteobacteria;o__Enterobacterales_A;f__Vibrionaceae;g__Photobacterium;s__Photobacterium damselae	96.03	0.763	d__Bacteria;p__Pseudomonadota;c__Gammaproteobacteria;o__Enterobacterales_A;f__Vibrionaceae;g__Photobacterium;s__	taxonomic classification defined by topology and ANI	topological placement and ANI have congruent species assignments	GCF_000940995.1, s__Photobacterium gaetbulicola, 95.0, 80.65, 0.151; GCF_009873615.1, s__Photobacterium lucens, 95.0, 79.97, 0.303; GCA_024346715.1, s__Photobacterium swingsii, 95.0, 79.96, 0.215; GCF_023151555.2, s__Photobacterium sp023151555, 95.0, 79.83, 0.107; GCF_021432065.1, s__Photobacterium halotolerans_A, 95.0, 79.74, 0.104; GCF_024380015.1, s__Photobacterium atrarenae, 95.0, 79.73, 0.11…	69.77	11	N/A	N/A
SRR13023681	d__Bacteria;p__Pseudomonadota;c__Gammaproteobacteria;o__Enterobacterales_A;f__Vibrionaceae;g__Vibrio;s__Vibrio parahaemolyticus	GCF_900460535.1	95.0	d__Bacteria;p__Pseudomonadota;c__Gammaproteobacteria;o__Enterobacterales_A;f__Vibrionaceae;g__Vibrio;s__Vibrio parahaemolyticus	98.36	0.926	GCF_900460535.1	95.0	d__Bacteria;p__Pseudomonadota;c__Gammaproteobacteria;o__Enterobacterales_A;f__Vibrionaceae;g__Vibrio;s__Vibrio parahaemolyticus	98.36	0.926	d__Bacteria;p__Pseudomonadota;c__Gammaproteobacteria;o__Enterobacterales_A;f__Vibrionaceae;g__Vibrio;s__	taxonomic classification defined by topology and ANI	topological placement and ANI have congruent species assignments	GCA_001048675.1, s__Vibrio diabolicus, 95.0, 86.85, 0.764; GCF_000354175.2, s__Vibrio alginolyticus, 95.0, 86.24, 0.726; GCF_000817815.1, s__Vibrio owensii, 95.0, 84.02, 0.578; GCF_002163755.1, s__Vibrio campbellii, 95.0, 84.01, 0.613; GCF_002906655.1, s__Vibrio hyugaensis, 95.0, 83.97, 0.59; GCF_001591145.1, s__Vibrio harveyi, 95.0, 83.78, 0.594; GCF_002563795.1, s__Vibrio sp002563795, 95.0, 83.…	95.85	11	N/A	N/A
SRR13124520	d__Bacteria;p__Pseudomonadota;c__Gammaproteobacteria;o__Enterobacterales_A;f__Vibrionaceae;g__Vibrio;s__Vibrio sp000960595	GCA_015767675.1	95.0	d__Bacteria;p__Pseudomonadota;c__Gammaproteobacteria;o__Enterobacterales_A;f__Vibrionaceae;g__Vibrio;s__Vibrio sp000960595	99.78	0.997	GCA_015767675.1	95.0	d__Bacteria;p__Pseudomonadota;c__Gammaproteobacteria;o__Enterobacterales_A;f__Vibrionaceae;g__Vibrio;s__Vibrio sp000960595	99.78	0.997	d__Bacteria;p__Pseudomonadota;c__Gammaproteobacteria;o__Enterobacterales_A;f__Vibrionaceae;g__Vibrio;s__	taxonomic classification defined by topology and ANI	topological placement and ANI have congruent species assignments	GCF_000764325.1, s__Vibrio navarrensis, 95.3805, 94.72, 0.862; GCF_009763805.1, s__Vibrio cidicii, 95.3805, 93.92, 0.808; GCF_002224265.1, s__Vibrio vulnificus, 95.0, 81.44, 0.448; GCF_013369385.1, s__Vibrio sp013369385, 95.0, 81.31, 0.469; GCF_900460245.1, s__Vibrio fluvialis, 95.0, 80.55, 0.28; GCF_024449095.1, s__Vibrio coralliilyticus_A, 95.0, 80.03, 0.204; GCF_011064285.1, s__Vibrio ziniensi…	63.06	11	N/A	Genome has more than 10.0% of markers with multiple hits
SRR13188328	d__Bacteria;p__Pseudomonadota;c__Gammaproteobacteria;o__Enterobacterales_A;f__Vibrionaceae;g__Vibrio;s__Vibrio sp002342735	GCF_015594925.2	95.0	d__Bacteria;p__Pseudomonadota;c__Gammaproteobacteria;o__Enterobacterales_A;f__Vibrionaceae;g__Vibrio;s__Vibrio sp002342735	99.95	0.998	GCF_015594925.2	95.0	d__Bacteria;p__Pseudomonadota;c__Gammaproteobacteria;o__Enterobacterales_A;f__Vibrionaceae;g__Vibrio;s__Vibrio sp002342735	99.95	0.998	d__Bacteria;p__Pseudomonadota;c__Gammaproteobacteria;o__Enterobacterales_A;f__Vibrionaceae;g__Vibrio;s__	taxonomic classification defined by topology and ANI	topological placement and ANI have congruent species assignments	GCA_024346975.1, s__Vibrio neonatus, 95.0, 80.21, 0.12; GCF_001677275.1, s__Vibrio breoganii, 95.0, 80.16, 0.099; GCA_024346875.1, s__Vibrio gallicus, 95.0, 80.09, 0.125; GCA_024346835.1, s__Vibrio comitans, 95.0, 80.06, 0.098; GCA_024347675.1, s__Vibrio ishigakensis, 95.0, 79.93, 0.082; GCA_024346935.1, s__Vibrio inusitatus, 95.0, 79.9, 0.102; GCF_023716565.1, s__Vibrio sp023716565, 95.0, 79.83,…	86.2	11	N/A	N/A
SRR13453794	d__Bacteria;p__Pseudomonadota;c__Gammaproteobacteria;o__Enterobacterales_A;f__Vibrionaceae;g__Vibrio;s__Vibrio vulnificus	GCF_002224265.1	95.0	d__Bacteria;p__Pseudomonadota;c__Gammaproteobacteria;o__Enterobacterales_A;f__Vibrionaceae;g__Vibrio;s__Vibrio vulnificus	95.41	0.885	GCF_002224265.1	95.0	d__Bacteria;p__Pseudomonadota;c__Gammaproteobacteria;o__Enterobacterales_A;f__Vibrionaceae;g__Vibrio;s__Vibrio vulnificus	95.41	0.885	d__Bacteria;p__Pseudomonadota;c__Gammaproteobacteria;o__Enterobacterales_A;f__Vibrionaceae;g__Vibrio;s__	taxonomic classification defined by topology and ANI	topological placement and ANI have congruent species assignments	GCF_013369385.1, s__Vibrio sp013369385, 95.0, 93.44, 0.838; GCA_015767675.1, s__Vibrio sp000960595, 95.0, 81.8, 0.458; GCF_009763805.1, s__Vibrio cidicii, 95.3805, 81.73, 0.49; GCF_000764325.1, s__Vibrio navarrensis, 95.3805, 81.39, 0.517; GCF_900460535.1, s__Vibrio parahaemolyticus, 95.0, 80.84, 0.353; GCF_002163755.1, s__Vibrio campbellii, 95.0, 80.71, 0.314; GCF_000354175.2, s__Vibrio alginoly…	95.65	11	N/A	N/A
SRR14826278	d__Bacteria;p__Pseudomonadota;c__Gammaproteobacteria;o__Enterobacterales_A;f__Vibrionaceae;g__Vibrio;s__Vibrio cholerae	GCF_000621645.1	95.0	d__Bacteria;p__Pseudomonadota;c__Gammaproteobacteria;o__Enterobacterales_A;f__Vibrionaceae;g__Vibrio;s__Vibrio cholerae	96.44	0.871	GCF_000621645.1	95.0	d__Bacteria;p__Pseudomonadota;c__Gammaproteobacteria;o__Enterobacterales_A;f__Vibrionaceae;g__Vibrio;s__Vibrio cholerae	96.44	0.871	d__Bacteria;p__Pseudomonadota;c__Gammaproteobacteria;o__Enterobacterales_A;f__Vibrionaceae;g__Vibrio;s__	taxonomic classification defined by topology and ANI	topological placement and ANI have congruent species assignments	GCF_009665255.1, s__Vibrio metoecus_B, 95.0, 89.14, 0.807; GCF_019048845.1, s__Vibrio sp000176715, 95.0, 88.48, 0.811; GCF_000696385.1, s__Vibrio metoecus, 95.0, 88.23, 0.811; GCF_000338875.1, s__Vibrio mimicus, 95.0, 86.76, 0.792; GCF_011306175.1, s__Vibrio sp011306175, 95.0, 83.3, 0.673; GCA_015767675.1, s__Vibrio sp000960595, 95.0, 80.38, 0.319; GCF_009763805.1, s__Vibrio cidicii, 95.3805, 80.…	91.08	11	N/A	N/A
SRR16109995	Unclassified Bacteria	N/A	N/A	N/A	N/A	N/A	N/A	N/A	N/A	N/A	N/A	N/A	N/A	N/A	N/A	N/A	N/A	N/A	Insufficient number of amino acids in MSA (2.2%)
SRR16109996	Unclassified Bacteria	N/A	N/A	N/A	N/A	N/A	N/A	N/A	N/A	N/A	N/A	N/A	N/A	N/A	N/A	N/A	N/A	N/A	Insufficient number of amino acids in MSA (1.1%)
SRR17283079	d__Bacteria;p__Pseudomonadota;c__Gammaproteobacteria;o__Enterobacterales_A;f__Vibrionaceae;g__Vibrio;s__Vibrio cholerae	GCF_000621645.1	95.0	d__Bacteria;p__Pseudomonadota;c__Gammaproteobacteria;o__Enterobacterales_A;f__Vibrionaceae;g__Vibrio;s__Vibrio cholerae	99.22	0.965	GCF_000621645.1	95.0	d__Bacteria;p__Pseudomonadota;c__Gammaproteobacteria;o__Enterobacterales_A;f__Vibrionaceae;g__Vibrio;s__Vibrio cholerae	99.22	0.965	d__Bacteria;p__Pseudomonadota;c__Gammaproteobacteria;o__Enterobacterales_A;f__Vibrionaceae;g__Vibrio;s__	taxonomic classification defined by topology and ANI	topological placement and ANI have congruent species assignments	GCF_009665255.1, s__Vibrio metoecus_B, 95.0, 89.4, 0.83; GCF_000696385.1, s__Vibrio metoecus, 95.0, 88.64, 0.845; GCF_019048845.1, s__Vibrio sp000176715, 95.0, 88.32, 0.777; GCF_000338875.1, s__Vibrio mimicus, 95.0, 86.48, 0.745; GCF_011306175.1, s__Vibrio sp011306175, 95.0, 83.14, 0.673; GCF_009763805.1, s__Vibrio cidicii, 95.3805, 80.56, 0.302; GCA_015767675.1, s__Vibrio sp000960595, 95.0, 80.3…	80.83	11	N/A	N/A
SRR17390676	d__Bacteria;p__Pseudomonadota;c__Gammaproteobacteria;o__Enterobacterales_A;f__Vibrionaceae;g__Vibrio;s__Vibrio tubiashii	GCF_000772105.1	95.0	d__Bacteria;p__Pseudomonadota;c__Gammaproteobacteria;o__Enterobacterales_A;f__Vibrionaceae;g__Vibrio;s__Vibrio tubiashii	95.17	0.821	GCF_000772105.1	95.0	d__Bacteria;p__Pseudomonadota;c__Gammaproteobacteria;o__Enterobacterales_A;f__Vibrionaceae;g__Vibrio;s__Vibrio tubiashii	95.17	0.821	d__Bacteria;p__Pseudomonadota;c__Gammaproteobacteria;o__Enterobacterales_A;f__Vibrionaceae;g__Vibrio;s__	taxonomic classification defined by topology and ANI	topological placement and ANI have congruent species assignments	GCF_001695575.1, s__Vibrio europaeus, 95.0, 94.14, 0.845; GCF_001399455.2, s__Vibrio bivalvicida, 95.0, 87.16, 0.745; GCA_000775715.1, s__Vibrio tubiashii_A, 95.0, 83.15, 0.631; GCF_000967545.1, s__Vibrio galatheae, 95.0, 82.48, 0.623; GCF_000176235.1, s__Vibrio orientalis, 95.0, 82.47, 0.535; GCF_004551525.1, s__Vibrio ouci, 95.0, 82.4, 0.501; GCF_000189255.1, s__Vibrio brasiliensis, 95.0, 82.23…	42.11	11	N/A	Genome has more than 57.5% of markers with multiple hits
SRR17631718	d__Bacteria;p__Pseudomonadota;c__Gammaproteobacteria;o__Enterobacterales_A;f__Vibrionaceae;g__Vibrio;s__Vibrio cholerae	GCF_000621645.1	95.0	d__Bacteria;p__Pseudomonadota;c__Gammaproteobacteria;o__Enterobacterales_A;f__Vibrionaceae;g__Vibrio;s__Vibrio cholerae	99.16	0.964	GCF_000621645.1	95.0	d__Bacteria;p__Pseudomonadota;c__Gammaproteobacteria;o__Enterobacterales_A;f__Vibrionaceae;g__Vibrio;s__Vibrio cholerae	99.16	0.964	d__Bacteria;p__Pseudomonadota;c__Gammaproteobacteria;o__Enterobacterales_A;f__Vibrionaceae;g__Vibrio;s__	taxonomic classification defined by topology and ANI	topological placement and ANI have congruent species assignments	GCF_009665255.1, s__Vibrio metoecus_B, 95.0, 89.57, 0.842; GCF_019048845.1, s__Vibrio sp000176715, 95.0, 88.52, 0.802; GCF_000696385.1, s__Vibrio metoecus, 95.0, 88.5, 0.818; GCF_000338875.1, s__Vibrio mimicus, 95.0, 86.61, 0.755; GCF_011306175.1, s__Vibrio sp011306175, 95.0, 83.34, 0.676; GCF_009763805.1, s__Vibrio cidicii, 95.3805, 80.78, 0.311; GCA_015767675.1, s__Vibrio sp000960595, 95.0, 80.…	98.21	11	N/A	N/A
SRR17631719	d__Bacteria;p__Pseudomonadota;c__Gammaproteobacteria;o__Enterobacterales_A;f__Vibrionaceae;g__Vibrio;s__Vibrio cholerae	GCF_000621645.1	95.0	d__Bacteria;p__Pseudomonadota;c__Gammaproteobacteria;o__Enterobacterales_A;f__Vibrionaceae;g__Vibrio;s__Vibrio cholerae	99.18	0.963	GCF_000621645.1	95.0	d__Bacteria;p__Pseudomonadota;c__Gammaproteobacteria;o__Enterobacterales_A;f__Vibrionaceae;g__Vibrio;s__Vibrio cholerae	99.18	0.963	d__Bacteria;p__Pseudomonadota;c__Gammaproteobacteria;o__Enterobacterales_A;f__Vibrionaceae;g__Vibrio;s__	taxonomic classification defined by topology and ANI	topological placement and ANI have congruent species assignments	GCF_009665255.1, s__Vibrio metoecus_B, 95.0, 89.6, 0.851; GCF_000696385.1, s__Vibrio metoecus, 95.0, 88.59, 0.827; GCF_019048845.1, s__Vibrio sp000176715, 95.0, 88.5, 0.792; GCF_000338875.1, s__Vibrio mimicus, 95.0, 86.63, 0.761; GCF_011306175.1, s__Vibrio sp011306175, 95.0, 83.27, 0.687; GCF_009763805.1, s__Vibrio cidicii, 95.3805, 80.69, 0.317; GCA_015767675.1, s__Vibrio sp000960595, 95.0, 80.5…	98.25	11	N/A	N/A
SRR18249428	d__Bacteria;p__Pseudomonadota;c__Gammaproteobacteria;o__Enterobacterales_A;f__Vibrionaceae;g__Vibrio;s__Vibrio harveyi	GCF_001591145.1	95.0	d__Bacteria;p__Pseudomonadota;c__Gammaproteobacteria;o__Enterobacterales_A;f__Vibrionaceae;g__Vibrio;s__Vibrio harveyi	99.92	1.0	GCF_001591145.1	95.0	d__Bacteria;p__Pseudomonadota;c__Gammaproteobacteria;o__Enterobacterales_A;f__Vibrionaceae;g__Vibrio;s__Vibrio harveyi	99.92	1.0	d__Bacteria;p__Pseudomonadota;c__Gammaproteobacteria;o__Enterobacterales_A;f__Vibrionaceae;g__Vibrio;s__	taxonomic classification defined by topology and ANI	topological placement and ANI have congruent species assignments	GCF_000817815.1, s__Vibrio owensii, 95.0, 90.34, 0.768; GCF_002163755.1, s__Vibrio campbellii, 95.0, 89.35, 0.784; GCF_002741985.1, s__Vibrio rotiferianus, 95.0, 88.68, 0.744; GCF_000400365.1, s__Vibrio jasicida, 95.0, 88.31, 0.778; GCF_002906655.1, s__Vibrio hyugaensis, 95.0, 87.89, 0.779; GCF_003544875.1, s__Vibrio alfacsensis, 95.0, 84.89, 0.648; GCF_000171815.1, s__Vibrio sp000171815, 95.0, 8…	79.52	11	N/A	N/A
SRR18395848	d__Bacteria;p__Pseudomonadota;c__Gammaproteobacteria;o__Enterobacterales_A;f__Vibrionaceae;g__Vibrio;s__Vibrio parahaemolyticus	GCF_900460535.1	95.0	d__Bacteria;p__Pseudomonadota;c__Gammaproteobacteria;o__Enterobacterales_A;f__Vibrionaceae;g__Vibrio;s__Vibrio parahaemolyticus	98.0	0.932	GCF_900460535.1	95.0	d__Bacteria;p__Pseudomonadota;c__Gammaproteobacteria;o__Enterobacterales_A;f__Vibrionaceae;g__Vibrio;s__Vibrio parahaemolyticus	98.0	0.932	d__Bacteria;p__Pseudomonadota;c__Gammaproteobacteria;o__Enterobacterales_A;f__Vibrionaceae;g__Vibrio;s__	taxonomic classification defined by topology and ANI	topological placement and ANI have congruent species assignments	GCA_001048675.1, s__Vibrio diabolicus, 95.0, 86.75, 0.763; GCF_000354175.2, s__Vibrio alginolyticus, 95.0, 85.96, 0.739; GCF_002163755.1, s__Vibrio campbellii, 95.0, 83.76, 0.612; GCF_000817815.1, s__Vibrio owensii, 95.0, 83.72, 0.627; GCF_001591145.1, s__Vibrio harveyi, 95.0, 83.63, 0.622; GCF_002906655.1, s__Vibrio hyugaensis, 95.0, 83.58, 0.639; GCF_000400365.1, s__Vibrio jasicida, 95.0, 83.43…	62.62	11	N/A	N/A
SRR18554163	d__Bacteria;p__Pseudomonadota;c__Gammaproteobacteria;o__Enterobacterales_A;f__Vibrionaceae;g__Vibrio;s__Vibrio cholerae	GCF_000621645.1	95.0	d__Bacteria;p__Pseudomonadota;c__Gammaproteobacteria;o__Enterobacterales_A;f__Vibrionaceae;g__Vibrio;s__Vibrio cholerae	99.14	0.965	GCF_000621645.1	95.0	d__Bacteria;p__Pseudomonadota;c__Gammaproteobacteria;o__Enterobacterales_A;f__Vibrionaceae;g__Vibrio;s__Vibrio cholerae	99.14	0.965	d__Bacteria;p__Pseudomonadota;c__Gammaproteobacteria;o__Enterobacterales_A;f__Vibrionaceae;g__Vibrio;s__	taxonomic classification defined by topology and ANI	topological placement and ANI have congruent species assignments	GCF_009665255.1, s__Vibrio metoecus_B, 95.0, 89.5, 0.839; GCF_000696385.1, s__Vibrio metoecus, 95.0, 88.67, 0.822; GCF_019048845.1, s__Vibrio sp000176715, 95.0, 88.58, 0.784; GCF_000338875.1, s__Vibrio mimicus, 95.0, 86.67, 0.752; GCF_011306175.1, s__Vibrio sp011306175, 95.0, 83.15, 0.695; GCF_009763805.1, s__Vibrio cidicii, 95.3805, 80.68, 0.312; GCA_015767675.1, s__Vibrio sp000960595, 95.0, 80.…	96.01	11	N/A	N/A
SRR18554164	d__Bacteria;p__Pseudomonadota;c__Gammaproteobacteria;o__Enterobacterales_A;f__Vibrionaceae;g__Vibrio;s__Vibrio cholerae	GCF_000621645.1	95.0	d__Bacteria;p__Pseudomonadota;c__Gammaproteobacteria;o__Enterobacterales_A;f__Vibrionaceae;g__Vibrio;s__Vibrio cholerae	99.17	0.963	GCF_000621645.1	95.0	d__Bacteria;p__Pseudomonadota;c__Gammaproteobacteria;o__Enterobacterales_A;f__Vibrionaceae;g__Vibrio;s__Vibrio cholerae	99.17	0.963	d__Bacteria;p__Pseudomonadota;c__Gammaproteobacteria;o__Enterobacterales_A;f__Vibrionaceae;g__Vibrio;s__	taxonomic classification defined by topology and ANI	topological placement and ANI have congruent species assignments	GCF_009665255.1, s__Vibrio metoecus_B, 95.0, 89.5, 0.83; GCF_000696385.1, s__Vibrio metoecus, 95.0, 88.54, 0.815; GCF_019048845.1, s__Vibrio sp000176715, 95.0, 88.51, 0.773; GCF_000338875.1, s__Vibrio mimicus, 95.0, 86.73, 0.756; GCF_011306175.1, s__Vibrio sp011306175, 95.0, 83.25, 0.672; GCF_009763805.1, s__Vibrio cidicii, 95.3805, 80.71, 0.316; GCA_015767675.1, s__Vibrio sp000960595, 95.0, 80.3…	94.88	11	N/A	N/A
SRR18554165	d__Bacteria;p__Pseudomonadota;c__Gammaproteobacteria;o__Enterobacterales_A;f__Vibrionaceae;g__Vibrio;s__Vibrio cholerae	GCF_000621645.1	95.0	d__Bacteria;p__Pseudomonadota;c__Gammaproteobacteria;o__Enterobacterales_A;f__Vibrionaceae;g__Vibrio;s__Vibrio cholerae	99.11	0.97	GCF_000621645.1	95.0	d__Bacteria;p__Pseudomonadota;c__Gammaproteobacteria;o__Enterobacterales_A;f__Vibrionaceae;g__Vibrio;s__Vibrio cholerae	99.11	0.97	d__Bacteria;p__Pseudomonadota;c__Gammaproteobacteria;o__Enterobacterales_A;f__Vibrionaceae;g__Vibrio;s__	taxonomic classification defined by topology and ANI	topological placement and ANI have congruent species assignments	GCF_009665255.1, s__Vibrio metoecus_B, 95.0, 89.59, 0.828; GCF_000696385.1, s__Vibrio metoecus, 95.0, 88.46, 0.82; GCF_019048845.1, s__Vibrio sp000176715, 95.0, 88.44, 0.792; GCF_000338875.1, s__Vibrio mimicus, 95.0, 86.64, 0.749; GCF_011306175.1, s__Vibrio sp011306175, 95.0, 83.11, 0.687; GCF_009763805.1, s__Vibrio cidicii, 95.3805, 80.63, 0.325; GCA_015767675.1, s__Vibrio sp000960595, 95.0, 80.…	95.17	11	N/A	N/A
SRR18969866	d__Bacteria;p__Pseudomonadota;c__Gammaproteobacteria;o__Enterobacterales_A;f__Vibrionaceae;g__Aliivibrio;s__Aliivibrio fischeri	GCF_023983475.1	95.0761	d__Bacteria;p__Pseudomonadota;c__Gammaproteobacteria;o__Enterobacterales_A;f__Vibrionaceae;g__Aliivibrio;s__Aliivibrio fischeri	99.87	0.991	GCF_023983475.1	95.0761	d__Bacteria;p__Pseudomonadota;c__Gammaproteobacteria;o__Enterobacterales_A;f__Vibrionaceae;g__Aliivibrio;s__Aliivibrio fischeri	99.87	0.991	d__Bacteria;p__Pseudomonadota;c__Gammaproteobacteria;o__Enterobacterales_A;f__Vibrionaceae;g__Aliivibrio;s__	taxonomic classification defined by topology and ANI	topological placement and ANI have congruent species assignments	GCF_009727955.1, s__Aliivibrio fischeri_A, 95.0761, 94.91, 0.879; GCF_008933155.1, s__Aliivibrio finisterrensis, 95.0, 84.5, 0.686; GCA_024206155.1, s__Aliivibrio sp024206155, 95.0, 83.86, 0.647; GCF_900312675.1, s__Aliivibrio sp900312675, 95.0, 83.41, 0.658; GCA_000953695.1, s__Aliivibrio wodanis, 95.0, 83.33, 0.58; GCF_002954705.1, s__Aliivibrio sifiae_A, 95.0, 83.22, 0.657; GCF_002954715.1, s_…	73.6	11	N/A	N/A
SRR19391429	d__Bacteria;p__Pseudomonadota;c__Gammaproteobacteria;o__Enterobacterales_A;f__Vibrionaceae;g__Vibrio;s__Vibrio campbellii	GCF_002163755.1	95.0	d__Bacteria;p__Pseudomonadota;c__Gammaproteobacteria;o__Enterobacterales_A;f__Vibrionaceae;g__Vibrio;s__Vibrio campbellii	96.14	0.876	N/A	N/A	N/A	N/A	N/A	d__Bacteria;p__Pseudomonadota;c__Gammaproteobacteria;o__Enterobacterales_A;f__Vibrionaceae;g__Vibrio;s__	ANI	topological placement and ANI have incongruent species assignments	GCF_002163755.1, s__Vibrio campbellii, 95.0, 96.14, 0.876; GCF_000817815.1, s__Vibrio owensii, 95.0, 90.94, 0.721; GCF_002741985.1, s__Vibrio rotiferianus, 95.0, 89.59, 0.746; GCF_001591145.1, s__Vibrio harveyi, 95.0, 89.52, 0.799; GCF_000400365.1, s__Vibrio jasicida, 95.0, 89.14, 0.786; GCF_002906655.1, s__Vibrio hyugaensis, 95.0, 88.51, 0.788; GCF_000171815.1, s__Vibrio sp000171815, 95.0, 86.01…	71.42	11	N/A	N/A
SRR19882607	d__Bacteria;p__Pseudomonadota;c__Gammaproteobacteria;o__Enterobacterales_A;f__Vibrionaceae;g__Vibrio;s__Vibrio cholerae	GCF_000621645.1	95.0	d__Bacteria;p__Pseudomonadota;c__Gammaproteobacteria;o__Enterobacterales_A;f__Vibrionaceae;g__Vibrio;s__Vibrio cholerae	98.44	0.933	GCF_000621645.1	95.0	d__Bacteria;p__Pseudomonadota;c__Gammaproteobacteria;o__Enterobacterales_A;f__Vibrionaceae;g__Vibrio;s__Vibrio cholerae	98.44	0.933	d__Bacteria;p__Pseudomonadota;c__Gammaproteobacteria;o__Enterobacterales_A;f__Vibrionaceae;g__Vibrio;s__	taxonomic classification defined by topology and ANI	topological placement and ANI have congruent species assignments	GCF_009665255.1, s__Vibrio metoecus_B, 95.0, 88.58, 0.786; GCF_000696385.1, s__Vibrio metoecus, 95.0, 87.97, 0.782; GCF_019048845.1, s__Vibrio sp000176715, 95.0, 87.74, 0.757; GCF_000338875.1, s__Vibrio mimicus, 95.0, 86.08, 0.745; GCF_011306175.1, s__Vibrio sp011306175, 95.0, 82.58, 0.552; GCF_009763805.1, s__Vibrio cidicii, 95.3805, 80.15, 0.285; GCA_015767675.1, s__Vibrio sp000960595, 95.0, 79…	34.32	11	N/A	N/A
SRR20980344	d__Bacteria;p__Pseudomonadota;c__Gammaproteobacteria;o__Enterobacterales_A;f__Vibrionaceae;g__Vibrio;s__Vibrio japonicus	GCF_024582835.1	95.0	d__Bacteria;p__Pseudomonadota;c__Gammaproteobacteria;o__Enterobacterales_A;f__Vibrionaceae;g__Vibrio;s__Vibrio japonicus	99.95	0.993	GCF_024582835.1	95.0	d__Bacteria;p__Pseudomonadota;c__Gammaproteobacteria;o__Enterobacterales_A;f__Vibrionaceae;g__Vibrio;s__Vibrio japonicus	99.95	0.993	d__Bacteria;p__Pseudomonadota;c__Gammaproteobacteria;o__Enterobacterales_A;f__Vibrionaceae;g__Vibrio;s__	taxonomic classification defined by topology and ANI	topological placement and ANI have congruent species assignments	GCF_001591105.1, s__Vibrio nereis, 95.0, 83.51, 0.662; GCF_001274785.1, s__Vibrio hepatarius, 95.0, 83.36, 0.535; GCF_011806575.1, s__Vibrio hepatarius_A, 95.0, 83.18, 0.533; GCF_900460535.1, s__Vibrio parahaemolyticus, 95.0, 81.58, 0.368; GCF_000417905.1, s__Vibrio natriegens, 95.0, 81.44, 0.336; GCF_905175385.1, s__Vibrio sp903986855, 95.0, 81.4, 0.311; GCF_000354175.2, s__Vibrio alginolyticus,…	93.43	11	N/A	N/A
SRR21074465	d__Bacteria;p__Pseudomonadota;c__Gammaproteobacteria;o__Enterobacterales_A;f__Vibrionaceae;g__Vibrio;s__Vibrio cholerae	GCF_000621645.1	95.0	d__Bacteria;p__Pseudomonadota;c__Gammaproteobacteria;o__Enterobacterales_A;f__Vibrionaceae;g__Vibrio;s__Vibrio cholerae	99.27	0.966	GCF_000621645.1	95.0	d__Bacteria;p__Pseudomonadota;c__Gammaproteobacteria;o__Enterobacterales_A;f__Vibrionaceae;g__Vibrio;s__Vibrio cholerae	99.27	0.966	d__Bacteria;p__Pseudomonadota;c__Gammaproteobacteria;o__Enterobacterales_A;f__Vibrionaceae;g__Vibrio;s__	taxonomic classification defined by topology and ANI	topological placement and ANI have congruent species assignments	GCF_009665255.1, s__Vibrio metoecus_B, 95.0, 89.52, 0.827; GCF_000696385.1, s__Vibrio metoecus, 95.0, 88.59, 0.822; GCF_019048845.1, s__Vibrio sp000176715, 95.0, 88.38, 0.765; GCF_000338875.1, s__Vibrio mimicus, 95.0, 86.56, 0.747; GCF_011306175.1, s__Vibrio sp011306175, 95.0, 83.11, 0.681; GCA_015767675.1, s__Vibrio sp000960595, 95.0, 80.33, 0.308; GCF_009763805.1, s__Vibrio cidicii, 95.3805, 80…	88.68	11	N/A	N/A
SRR21422415	d__Bacteria;p__Pseudomonadota;c__Gammaproteobacteria;o__Enterobacterales_A;f__Vibrionaceae;g__Vibrio;s__Vibrio diabolicus	GCA_001048675.1	95.0	d__Bacteria;p__Pseudomonadota;c__Gammaproteobacteria;o__Enterobacterales_A;f__Vibrionaceae;g__Vibrio;s__Vibrio diabolicus	98.03	0.935	GCA_001048675.1	95.0	d__Bacteria;p__Pseudomonadota;c__Gammaproteobacteria;o__Enterobacterales_A;f__Vibrionaceae;g__Vibrio;s__Vibrio diabolicus	98.03	0.935	d__Bacteria;p__Pseudomonadota;c__Gammaproteobacteria;o__Enterobacterales_A;f__Vibrionaceae;g__Vibrio;s__	taxonomic classification defined by topology and ANI	topological placement and ANI have congruent species assignments	GCF_000354175.2, s__Vibrio alginolyticus, 95.0, 92.74, 0.881; GCF_900460535.1, s__Vibrio parahaemolyticus, 95.0, 87.07, 0.772; GCF_002563795.1, s__Vibrio sp002563795, 95.0, 85.56, 0.739; GCF_000817815.1, s__Vibrio owensii, 95.0, 83.96, 0.612; GCF_002163755.1, s__Vibrio campbellii, 95.0, 83.9, 0.596; GCF_002906655.1, s__Vibrio hyugaensis, 95.0, 83.78, 0.617; GCF_000400365.1, s__Vibrio jasicida, 95…	96.09	11	N/A	N/A
SRR21465141	d__Bacteria;p__Pseudomonadota;c__Gammaproteobacteria;o__Enterobacterales_A;f__Vibrionaceae;g__Vibrio;s__Vibrio cholerae	GCF_000621645.1	95.0	d__Bacteria;p__Pseudomonadota;c__Gammaproteobacteria;o__Enterobacterales_A;f__Vibrionaceae;g__Vibrio;s__Vibrio cholerae	97.66	0.898	GCF_000621645.1	95.0	d__Bacteria;p__Pseudomonadota;c__Gammaproteobacteria;o__Enterobacterales_A;f__Vibrionaceae;g__Vibrio;s__Vibrio cholerae	97.66	0.898	d__Bacteria;p__Pseudomonadota;c__Gammaproteobacteria;o__Enterobacterales_A;f__Vibrionaceae;g__Vibrio;s__	taxonomic classification defined by topology and ANI	topological placement and ANI have congruent species assignments	GCF_009665255.1, s__Vibrio metoecus_B, 95.0, 89.23, 0.818; GCF_000696385.1, s__Vibrio metoecus, 95.0, 88.42, 0.824; GCF_019048845.1, s__Vibrio sp000176715, 95.0, 88.28, 0.775; GCF_000338875.1, s__Vibrio mimicus, 95.0, 86.65, 0.739; GCF_011306175.1, s__Vibrio sp011306175, 95.0, 83.0, 0.678; GCF_009763805.1, s__Vibrio cidicii, 95.3805, 80.39, 0.3; GCA_015767675.1, s__Vibrio sp000960595, 95.0, 80.22…	54.26	11	N/A	Genome has more than 10.8% of markers with multiple hits
SRR21465142	d__Bacteria;p__Pseudomonadota;c__Gammaproteobacteria;o__Enterobacterales_A;f__Vibrionaceae;g__Vibrio;s__Vibrio cholerae	GCF_000621645.1	95.0	d__Bacteria;p__Pseudomonadota;c__Gammaproteobacteria;o__Enterobacterales_A;f__Vibrionaceae;g__Vibrio;s__Vibrio cholerae	97.71	0.905	GCF_000621645.1	95.0	d__Bacteria;p__Pseudomonadota;c__Gammaproteobacteria;o__Enterobacterales_A;f__Vibrionaceae;g__Vibrio;s__Vibrio cholerae	97.71	0.905	d__Bacteria;p__Pseudomonadota;c__Gammaproteobacteria;o__Enterobacterales_A;f__Vibrionaceae;g__Vibrio;s__	taxonomic classification defined by topology and ANI	topological placement and ANI have congruent species assignments	GCF_009665255.1, s__Vibrio metoecus_B, 95.0, 89.37, 0.808; GCF_000696385.1, s__Vibrio metoecus, 95.0, 88.5, 0.803; GCF_019048845.1, s__Vibrio sp000176715, 95.0, 88.3, 0.779; GCF_000338875.1, s__Vibrio mimicus, 95.0, 86.58, 0.75; GCF_011306175.1, s__Vibrio sp011306175, 95.0, 83.01, 0.68; GCA_015767675.1, s__Vibrio sp000960595, 95.0, 80.42, 0.303; GCA_000257205.1, s__Vibrio ordalii, 96.3484, 80.25,…	65.3	11	N/A	Genome has more than 10.0% of markers with multiple hits
SRR21885128	d__Bacteria;p__Pseudomonadota;c__Gammaproteobacteria;o__Enterobacterales_A;f__Vibrionaceae;g__Vibrio;s__Vibrio harveyi	GCF_001591145.1	95.0	d__Bacteria;p__Pseudomonadota;c__Gammaproteobacteria;o__Enterobacterales_A;f__Vibrionaceae;g__Vibrio;s__Vibrio harveyi	98.6	0.972	GCF_001591145.1	95.0	d__Bacteria;p__Pseudomonadota;c__Gammaproteobacteria;o__Enterobacterales_A;f__Vibrionaceae;g__Vibrio;s__Vibrio harveyi	98.6	0.972	d__Bacteria;p__Pseudomonadota;c__Gammaproteobacteria;o__Enterobacterales_A;f__Vibrionaceae;g__Vibrio;s__	taxonomic classification defined by topology and ANI	topological placement and ANI have congruent species assignments	GCF_000817815.1, s__Vibrio owensii, 95.0, 90.22, 0.731; GCF_002163755.1, s__Vibrio campbellii, 95.0, 89.26, 0.795; GCF_002741985.1, s__Vibrio rotiferianus, 95.0, 88.76, 0.753; GCF_000400365.1, s__Vibrio jasicida, 95.0, 88.52, 0.791; GCF_002906655.1, s__Vibrio hyugaensis, 95.0, 87.89, 0.789; GCF_003544875.1, s__Vibrio alfacsensis, 95.0, 84.96, 0.642; GCF_000171815.1, s__Vibrio sp000171815, 95.0, 8…	76.27	11	N/A	N/A
SRR22163870	d__Bacteria;p__Pseudomonadota;c__Gammaproteobacteria;o__Enterobacterales_A;f__Vibrionaceae;g__Vibrio;s__Vibrio alginolyticus	GCF_000354175.2	95.0	d__Bacteria;p__Pseudomonadota;c__Gammaproteobacteria;o__Enterobacterales_A;f__Vibrionaceae;g__Vibrio;s__Vibrio alginolyticus	98.4	0.927	GCF_000354175.2	95.0	d__Bacteria;p__Pseudomonadota;c__Gammaproteobacteria;o__Enterobacterales_A;f__Vibrionaceae;g__Vibrio;s__Vibrio alginolyticus	98.4	0.927	d__Bacteria;p__Pseudomonadota;c__Gammaproteobacteria;o__Enterobacterales_A;f__Vibrionaceae;g__Vibrio;s__	taxonomic classification defined by topology and ANI	topological placement and ANI have congruent species assignments	GCA_001048675.1, s__Vibrio diabolicus, 95.0, 92.6, 0.862; GCF_900460535.1, s__Vibrio parahaemolyticus, 95.0, 86.28, 0.733; GCF_000817815.1, s__Vibrio owensii, 95.0, 85.13, 0.599; GCF_002563795.1, s__Vibrio sp002563795, 95.0, 84.78, 0.709; GCF_002163755.1, s__Vibrio campbellii, 95.0, 84.57, 0.6; GCF_001591145.1, s__Vibrio harveyi, 95.0, 84.46, 0.582; GCF_000400365.1, s__Vibrio jasicida, 95.0, 84.3…	94.58	11	N/A	N/A
SRR22423454	d__Bacteria;p__Pseudomonadota;c__Gammaproteobacteria;o__Enterobacterales_A;f__Vibrionaceae;g__Vibrio;s__Vibrio natriegens	GCF_000417905.1	95.0	d__Bacteria;p__Pseudomonadota;c__Gammaproteobacteria;o__Enterobacterales_A;f__Vibrionaceae;g__Vibrio;s__Vibrio natriegens	95.52	0.849	GCF_000417905.1	95.0	d__Bacteria;p__Pseudomonadota;c__Gammaproteobacteria;o__Enterobacterales_A;f__Vibrionaceae;g__Vibrio;s__Vibrio natriegens	95.52	0.849	d__Bacteria;p__Pseudomonadota;c__Gammaproteobacteria;o__Enterobacterales_A;f__Vibrionaceae;g__Vibrio;s__	taxonomic classification defined by topology and ANI	topological placement and ANI have congruent species assignments	GCF_021728395.1, s__Vibrio sp018223135, 95.0, 91.14, 0.822; GCA_018222805.1, s__Vibrio sp018222805, 95.0, 89.93, 0.83; GCF_905175385.1, s__Vibrio sp903986855, 95.0, 83.81, 0.663; GCF_900460535.1, s__Vibrio parahaemolyticus, 95.0, 83.63, 0.553; GCF_000354175.2, s__Vibrio alginolyticus, 95.0, 83.08, 0.515; GCA_001048675.1, s__Vibrio diabolicus, 95.0, 82.91, 0.52; GCF_002163755.1, s__Vibrio campbell…	83.42	11	N/A	N/A
SRR23874249	d__Bacteria;p__Pseudomonadota;c__Gammaproteobacteria;o__Enterobacterales_A;f__Vibrionaceae;g__Vibrio;s__Vibrio coralliilyticus	GCF_000176135.1	95.0	d__Bacteria;p__Pseudomonadota;c__Gammaproteobacteria;o__Enterobacterales_A;f__Vibrionaceae;g__Vibrio;s__Vibrio coralliilyticus	96.69	0.911	GCF_000176135.1	95.0	d__Bacteria;p__Pseudomonadota;c__Gammaproteobacteria;o__Enterobacterales_A;f__Vibrionaceae;g__Vibrio;s__Vibrio coralliilyticus	96.69	0.911	d__Bacteria;p__Pseudomonadota;c__Gammaproteobacteria;o__Enterobacterales_A;f__Vibrionaceae;g__Vibrio;s__	taxonomic classification defined by topology and ANI	topological placement and ANI have congruent species assignments	GCF_013113835.1, s__Vibrio sp013113835, 95.0, 94.45, 0.891; GCF_000967495.1, s__Vibrio neptunius, 95.0, 88.35, 0.772; GCF_024449095.1, s__Vibrio coralliilyticus_A, 95.0, 87.68, 0.723; GCF_000772105.1, s__Vibrio tubiashii, 95.0, 81.59, 0.369; GCF_001695575.1, s__Vibrio europaeus, 95.0, 81.32, 0.361; GCF_023716665.1, s__Vibrio sp023716665, 95.0, 81.13, 0.288; GCF_000189275.1, s__Vibrio sinaloensis_…	69.73	11	N/A	N/A
SRR24065257	d__Bacteria;p__Pseudomonadota;c__Gammaproteobacteria;o__Enterobacterales_A;f__Vibrionaceae;g__Vibrio;s__	N/A	N/A	N/A	N/A	N/A	GCA_024347635.1	95.0	d__Bacteria;p__Pseudomonadota;c__Gammaproteobacteria;o__Enterobacterales_A;f__Vibrionaceae;g__Vibrio;s__Vibrio tasmaniensis	94.96	0.875	d__Bacteria;p__Pseudomonadota;c__Gammaproteobacteria;o__Enterobacterales_A;f__Vibrionaceae;g__Vibrio;s__	taxonomic classification defined by topology and ANI	classification based on placement in class-level tree	GCA_024347315.1, s__Vibrio atlanticus, 96.4949, 94.18, 0.875; GCF_000272405.2, s__Vibrio tasmaniensis_A, 96.4949, 94.08, 0.823; GCA_024347615.1, s__Vibrio splendidus, 95.0, 91.63, 0.831; GCF_002873455.1, s__Vibrio splendidus_J, 95.0, 90.44, 0.816; GCA_024347335.1, s__Vibrio celticus, 95.153, 90.27, 0.825; GCF_000272045.2, s__Vibrio crassostreae_C, 95.0, 90.15, 0.79; GCF_014878155.1, s__Vibrio len…	80.34	11	0.99959	Genome not assigned to closest species as it falls outside its pre-defined ANI radius
SRR24138838	d__Bacteria;p__Pseudomonadota;c__Gammaproteobacteria;o__Enterobacterales_A;f__Vibrionaceae;g__Vibrio;s__Vibrio cholerae	GCF_000621645.1	95.0	d__Bacteria;p__Pseudomonadota;c__Gammaproteobacteria;o__Enterobacterales_A;f__Vibrionaceae;g__Vibrio;s__Vibrio cholerae	98.79	0.964	GCF_000621645.1	95.0	d__Bacteria;p__Pseudomonadota;c__Gammaproteobacteria;o__Enterobacterales_A;f__Vibrionaceae;g__Vibrio;s__Vibrio cholerae	98.79	0.964	d__Bacteria;p__Pseudomonadota;c__Gammaproteobacteria;o__Enterobacterales_A;f__Vibrionaceae;g__Vibrio;s__	taxonomic classification defined by topology and ANI	topological placement and ANI have congruent species assignments	GCF_009665255.1, s__Vibrio metoecus_B, 95.0, 89.05, 0.821; GCF_000696385.1, s__Vibrio metoecus, 95.0, 88.25, 0.833; GCF_019048845.1, s__Vibrio sp000176715, 95.0, 88.05, 0.719; GCF_000338875.1, s__Vibrio mimicus, 95.0, 86.25, 0.73; GCF_011306175.1, s__Vibrio sp011306175, 95.0, 82.83, 0.658; GCF_009763805.1, s__Vibrio cidicii, 95.3805, 80.24, 0.255; GCA_015767675.1, s__Vibrio sp000960595, 95.0, 80.…	22.14	11	N/A	Genome has more than 35.8% of markers with multiple hits
SRR24138839	d__Bacteria;p__Pseudomonadota;c__Gammaproteobacteria;o__Enterobacterales_A;f__Vibrionaceae;g__Vibrio;s__Vibrio cholerae	GCF_000621645.1	95.0	d__Bacteria;p__Pseudomonadota;c__Gammaproteobacteria;o__Enterobacterales_A;f__Vibrionaceae;g__Vibrio;s__Vibrio cholerae	98.79	0.966	GCF_000621645.1	95.0	d__Bacteria;p__Pseudomonadota;c__Gammaproteobacteria;o__Enterobacterales_A;f__Vibrionaceae;g__Vibrio;s__Vibrio cholerae	98.79	0.966	d__Bacteria;p__Pseudomonadota;c__Gammaproteobacteria;o__Enterobacterales_A;f__Vibrionaceae;g__Vibrio;s__	taxonomic classification defined by topology and ANI	topological placement and ANI have congruent species assignments	GCF_009665255.1, s__Vibrio metoecus_B, 95.0, 89.16, 0.806; GCF_000696385.1, s__Vibrio metoecus, 95.0, 88.26, 0.825; GCF_019048845.1, s__Vibrio sp000176715, 95.0, 88.15, 0.765; GCF_000338875.1, s__Vibrio mimicus, 95.0, 86.27, 0.735; GCF_011306175.1, s__Vibrio sp011306175, 95.0, 82.85, 0.668; GCF_009763805.1, s__Vibrio cidicii, 95.3805, 80.37, 0.294; GCA_015767675.1, s__Vibrio sp000960595, 95.0, 80…	39.09	11	N/A	N/A
SRR24138840	d__Bacteria;p__Pseudomonadota;c__Gammaproteobacteria;o__Enterobacterales_A;f__Vibrionaceae;g__Vibrio;s__Vibrio cholerae	GCF_000621645.1	95.0	d__Bacteria;p__Pseudomonadota;c__Gammaproteobacteria;o__Enterobacterales_A;f__Vibrionaceae;g__Vibrio;s__Vibrio cholerae	99.06	0.966	GCF_000621645.1	95.0	d__Bacteria;p__Pseudomonadota;c__Gammaproteobacteria;o__Enterobacterales_A;f__Vibrionaceae;g__Vibrio;s__Vibrio cholerae	99.06	0.966	d__Bacteria;p__Pseudomonadota;c__Gammaproteobacteria;o__Enterobacterales_A;f__Vibrionaceae;g__Vibrio;s__	taxonomic classification defined by topology and ANI	topological placement and ANI have congruent species assignments	GCF_009665255.1, s__Vibrio metoecus_B, 95.0, 89.28, 0.824; GCF_000696385.1, s__Vibrio metoecus, 95.0, 88.46, 0.833; GCF_019048845.1, s__Vibrio sp000176715, 95.0, 88.23, 0.734; GCF_000338875.1, s__Vibrio mimicus, 95.0, 86.38, 0.734; GCF_011306175.1, s__Vibrio sp011306175, 95.0, 83.13, 0.653; GCF_009763805.1, s__Vibrio cidicii, 95.3805, 80.42, 0.264; GCA_015767675.1, s__Vibrio sp000960595, 95.0, 80…	55.05	11	N/A	Genome has more than 22.5% of markers with multiple hits
SRR24138841	d__Bacteria;p__Pseudomonadota;c__Gammaproteobacteria;o__Enterobacterales_A;f__Vibrionaceae;g__Vibrio;s__Vibrio cholerae	GCF_000621645.1	95.0	d__Bacteria;p__Pseudomonadota;c__Gammaproteobacteria;o__Enterobacterales_A;f__Vibrionaceae;g__Vibrio;s__Vibrio cholerae	98.82	0.966	GCF_000621645.1	95.0	d__Bacteria;p__Pseudomonadota;c__Gammaproteobacteria;o__Enterobacterales_A;f__Vibrionaceae;g__Vibrio;s__Vibrio cholerae	98.82	0.966	d__Bacteria;p__Pseudomonadota;c__Gammaproteobacteria;o__Enterobacterales_A;f__Vibrionaceae;g__Vibrio;s__	taxonomic classification defined by topology and ANI	topological placement and ANI have congruent species assignments	GCF_009665255.1, s__Vibrio metoecus_B, 95.0, 89.16, 0.82; GCF_000696385.1, s__Vibrio metoecus, 95.0, 88.3, 0.822; GCF_019048845.1, s__Vibrio sp000176715, 95.0, 88.04, 0.776; GCF_000338875.1, s__Vibrio mimicus, 95.0, 86.31, 0.739; GCF_011306175.1, s__Vibrio sp011306175, 95.0, 82.92, 0.67; GCF_009763805.1, s__Vibrio cidicii, 95.3805, 80.34, 0.311; GCA_015767675.1, s__Vibrio sp000960595, 95.0, 80.2,…	43.56	11	N/A	N/A
SRR24138842	d__Bacteria;p__Pseudomonadota;c__Gammaproteobacteria;o__Enterobacterales_A;f__Vibrionaceae;g__Vibrio;s__Vibrio cholerae	GCF_000621645.1	95.0	d__Bacteria;p__Pseudomonadota;c__Gammaproteobacteria;o__Enterobacterales_A;f__Vibrionaceae;g__Vibrio;s__Vibrio cholerae	98.92	0.964	GCF_000621645.1	95.0	d__Bacteria;p__Pseudomonadota;c__Gammaproteobacteria;o__Enterobacterales_A;f__Vibrionaceae;g__Vibrio;s__Vibrio cholerae	98.92	0.964	d__Bacteria;p__Pseudomonadota;c__Gammaproteobacteria;o__Enterobacterales_A;f__Vibrionaceae;g__Vibrio;s__	taxonomic classification defined by topology and ANI	topological placement and ANI have congruent species assignments	GCF_009665255.1, s__Vibrio metoecus_B, 95.0, 89.19, 0.835; GCF_000696385.1, s__Vibrio metoecus, 95.0, 88.46, 0.838; GCF_019048845.1, s__Vibrio sp000176715, 95.0, 88.05, 0.728; GCF_000338875.1, s__Vibrio mimicus, 95.0, 86.29, 0.739; GCF_011306175.1, s__Vibrio sp011306175, 95.0, 82.92, 0.677; GCF_009763805.1, s__Vibrio cidicii, 95.3805, 80.44, 0.264; GCA_015767675.1, s__Vibrio sp000960595, 95.0, 80…	22.54	11	N/A	Genome has more than 51.7% of markers with multiple hits
SRR24138843	d__Bacteria;p__Pseudomonadota;c__Gammaproteobacteria;o__Enterobacterales;f__Enterobacteriaceae;g__Enterobacter;s__Enterobacter cloacae	GCF_000025565.1	95.0	d__Bacteria;p__Pseudomonadota;c__Gammaproteobacteria;o__Enterobacterales;f__Enterobacteriaceae;g__Enterobacter;s__Enterobacter cloacae	97.52	0.811	GCF_000025565.1	95.0	d__Bacteria;p__Pseudomonadota;c__Gammaproteobacteria;o__Enterobacterales;f__Enterobacteriaceae;g__Enterobacter;s__Enterobacter cloacae	97.52	0.811	d__Bacteria;p__Pseudomonadota;c__Gammaproteobacteria;o__Enterobacterales;f__Enterobacteriaceae;g__Enterobacter;s__	taxonomic classification defined by topology and ANI	topological placement and ANI have congruent species assignments	GCF_002939185.1, s__Enterobacter sichuanensis, 95.0, 88.9, 0.843; GCF_001521715.1, s__Enterobacter asburiae, 96.8818, 88.77, 0.807; GCF_001022965.1, s__Enterobacter cloacae_L, 95.0, 88.64, 0.808; GCF_001729805.1, s__Enterobacter roggenkampii, 95.0, 88.62, 0.817; GCF_002208095.1, s__Enterobacter cloacae_M, 96.7528, 88.6, 0.764; GCF_007035645.1, s__Enterobacter asburiae_B, 96.8818, 88.57, 0.824; GC…	13.39	11	N/A	Genome has more than 76.7% of markers with multiple hits
SRR24138844	d__Bacteria;p__Pseudomonadota;c__Gammaproteobacteria;o__Enterobacterales_A;f__Vibrionaceae;g__Vibrio;s__Vibrio cholerae	GCF_000621645.1	95.0	d__Bacteria;p__Pseudomonadota;c__Gammaproteobacteria;o__Enterobacterales_A;f__Vibrionaceae;g__Vibrio;s__Vibrio cholerae	98.21	0.957	GCF_000621645.1	95.0	d__Bacteria;p__Pseudomonadota;c__Gammaproteobacteria;o__Enterobacterales_A;f__Vibrionaceae;g__Vibrio;s__Vibrio cholerae	98.21	0.957	d__Bacteria;p__Pseudomonadota;c__Gammaproteobacteria;o__Enterobacterales_A;f__Vibrionaceae;g__Vibrio;s__	taxonomic classification defined by topology and ANI	topological placement and ANI have congruent species assignments	GCF_009665255.1, s__Vibrio metoecus_B, 95.0, 88.68, 0.801; GCF_000696385.1, s__Vibrio metoecus, 95.0, 87.96, 0.806; GCF_019048845.1, s__Vibrio sp000176715, 95.0, 87.69, 0.748; GCF_000338875.1, s__Vibrio mimicus, 95.0, 85.8, 0.726; GCF_011306175.1, s__Vibrio sp011306175, 95.0, 82.51, 0.648; GCF_009763805.1, s__Vibrio cidicii, 95.3805, 80.13, 0.283; GCA_015767675.1, s__Vibrio sp000960595, 95.0, 79.…	20.44	11	N/A	N/A
SRR24138846	d__Bacteria;p__Pseudomonadota;c__Gammaproteobacteria;o__Enterobacterales_A;f__Vibrionaceae;g__Vibrio;s__Vibrio cholerae	GCF_000621645.1	95.0	d__Bacteria;p__Pseudomonadota;c__Gammaproteobacteria;o__Enterobacterales_A;f__Vibrionaceae;g__Vibrio;s__Vibrio cholerae	98.62	0.966	GCF_000621645.1	95.0	d__Bacteria;p__Pseudomonadota;c__Gammaproteobacteria;o__Enterobacterales_A;f__Vibrionaceae;g__Vibrio;s__Vibrio cholerae	98.62	0.966	d__Bacteria;p__Pseudomonadota;c__Gammaproteobacteria;o__Enterobacterales_A;f__Vibrionaceae;g__Vibrio;s__	taxonomic classification defined by topology and ANI	topological placement and ANI have congruent species assignments	GCF_009665255.1, s__Vibrio metoecus_B, 95.0, 88.94, 0.825; GCF_000696385.1, s__Vibrio metoecus, 95.0, 88.21, 0.817; GCF_019048845.1, s__Vibrio sp000176715, 95.0, 88.03, 0.716; GCF_000338875.1, s__Vibrio mimicus, 95.0, 86.08, 0.739; GCF_011306175.1, s__Vibrio sp011306175, 95.0, 82.74, 0.666; GCF_009763805.1, s__Vibrio cidicii, 95.3805, 80.31, 0.262; GCA_015767675.1, s__Vibrio sp000960595, 95.0, 80…	19.54	11	N/A	Genome has more than 34.2% of markers with multiple hits
SRR24138847	d__Bacteria;p__Pseudomonadota;c__Gammaproteobacteria;o__Enterobacterales_A;f__Vibrionaceae;g__Vibrio;s__Vibrio cholerae	GCF_000621645.1	95.0	d__Bacteria;p__Pseudomonadota;c__Gammaproteobacteria;o__Enterobacterales_A;f__Vibrionaceae;g__Vibrio;s__Vibrio cholerae	98.81	0.965	N/A	N/A	N/A	N/A	N/A	d__Bacteria;p__Pseudomonadota;c__Gammaproteobacteria;o__Enterobacterales_A;f__Vibrionaceae;g__Vibrio;s__	ANI	topological placement and ANI have incongruent species assignments	GCF_000621645.1, s__Vibrio cholerae, 95.0, 98.81, 0.965; GCF_009665255.1, s__Vibrio metoecus_B, 95.0, 89.04, 0.824; GCF_000696385.1, s__Vibrio metoecus, 95.0, 88.22, 0.827; GCF_019048845.1, s__Vibrio sp000176715, 95.0, 88.06, 0.725; GCF_000338875.1, s__Vibrio mimicus, 95.0, 86.18, 0.737; GCF_011306175.1, s__Vibrio sp011306175, 95.0, 82.79, 0.673; GCF_009763805.1, s__Vibrio cidicii, 95.3805, 80.29…	20.36	11	N/A	Genome has more than 40.8% of markers with multiple hits
SRR24138848	d__Bacteria;p__Pseudomonadota;c__Gammaproteobacteria;o__Enterobacterales_A;f__Vibrionaceae;g__Vibrio;s__Vibrio cholerae	GCF_000621645.1	95.0	d__Bacteria;p__Pseudomonadota;c__Gammaproteobacteria;o__Enterobacterales_A;f__Vibrionaceae;g__Vibrio;s__Vibrio cholerae	98.74	0.958	GCF_000621645.1	95.0	d__Bacteria;p__Pseudomonadota;c__Gammaproteobacteria;o__Enterobacterales_A;f__Vibrionaceae;g__Vibrio;s__Vibrio cholerae	98.74	0.958	d__Bacteria;p__Pseudomonadota;c__Gammaproteobacteria;o__Enterobacterales_A;f__Vibrionaceae;g__Vibrio;s__	taxonomic classification defined by topology and ANI	topological placement and ANI have congruent species assignments	GCF_009665255.1, s__Vibrio metoecus_B, 95.0, 89.08, 0.823; GCF_000696385.1, s__Vibrio metoecus, 95.0, 88.11, 0.823; GCF_019048845.1, s__Vibrio sp000176715, 95.0, 88.06, 0.77; GCF_000338875.1, s__Vibrio mimicus, 95.0, 86.25, 0.745; GCF_011306175.1, s__Vibrio sp011306175, 95.0, 82.74, 0.666; GCF_009763805.1, s__Vibrio cidicii, 95.3805, 80.37, 0.292; GCA_015767675.1, s__Vibrio sp000960595, 95.0, 80.…	34.34	11	N/A	N/A
SRR24138849	d__Bacteria;p__Pseudomonadota;c__Gammaproteobacteria;o__Enterobacterales_A;f__Vibrionaceae;g__Vibrio;s__Vibrio cholerae	GCF_000621645.1	95.0	d__Bacteria;p__Pseudomonadota;c__Gammaproteobacteria;o__Enterobacterales_A;f__Vibrionaceae;g__Vibrio;s__Vibrio cholerae	98.67	0.968	GCF_000621645.1	95.0	d__Bacteria;p__Pseudomonadota;c__Gammaproteobacteria;o__Enterobacterales_A;f__Vibrionaceae;g__Vibrio;s__Vibrio cholerae	98.67	0.968	d__Bacteria;p__Pseudomonadota;c__Gammaproteobacteria;o__Enterobacterales_A;f__Vibrionaceae;g__Vibrio;s__	taxonomic classification defined by topology and ANI	topological placement and ANI have congruent species assignments	GCF_009665255.1, s__Vibrio metoecus_B, 95.0, 89.0, 0.824; GCF_000696385.1, s__Vibrio metoecus, 95.0, 88.21, 0.826; GCF_019048845.1, s__Vibrio sp000176715, 95.0, 88.08, 0.766; GCF_000338875.1, s__Vibrio mimicus, 95.0, 86.15, 0.74; GCF_011306175.1, s__Vibrio sp011306175, 95.0, 82.75, 0.671; GCF_009763805.1, s__Vibrio cidicii, 95.3805, 80.28, 0.302; GCA_015767675.1, s__Vibrio sp000960595, 95.0, 80.1…	39.38	11	N/A	N/A
SRR24138850	d__Bacteria;p__Pseudomonadota;c__Gammaproteobacteria;o__Enterobacterales_A;f__Vibrionaceae;g__Vibrio;s__Vibrio cholerae	GCF_000621645.1	95.0	d__Bacteria;p__Pseudomonadota;c__Gammaproteobacteria;o__Enterobacterales_A;f__Vibrionaceae;g__Vibrio;s__Vibrio cholerae	98.63	0.964	GCF_000621645.1	95.0	d__Bacteria;p__Pseudomonadota;c__Gammaproteobacteria;o__Enterobacterales_A;f__Vibrionaceae;g__Vibrio;s__Vibrio cholerae	98.63	0.964	d__Bacteria;p__Pseudomonadota;c__Gammaproteobacteria;o__Enterobacterales_A;f__Vibrionaceae;g__Vibrio;s__	taxonomic classification defined by topology and ANI	topological placement and ANI have congruent species assignments	GCF_009665255.1, s__Vibrio metoecus_B, 95.0, 88.89, 0.831; GCF_000696385.1, s__Vibrio metoecus, 95.0, 88.17, 0.831; GCF_019048845.1, s__Vibrio sp000176715, 95.0, 88.0, 0.77; GCF_000338875.1, s__Vibrio mimicus, 95.0, 86.11, 0.741; GCF_011306175.1, s__Vibrio sp011306175, 95.0, 82.67, 0.657; GCF_009763805.1, s__Vibrio cidicii, 95.3805, 80.37, 0.294; GCA_015767675.1, s__Vibrio sp000960595, 95.0, 80.2…	34.12	11	N/A	N/A
SRR24138851	d__Bacteria;p__Pseudomonadota;c__Gammaproteobacteria;o__Enterobacterales_A;f__Vibrionaceae;g__Vibrio;s__Vibrio cholerae	GCF_000621645.1	95.0	d__Bacteria;p__Pseudomonadota;c__Gammaproteobacteria;o__Enterobacterales_A;f__Vibrionaceae;g__Vibrio;s__Vibrio cholerae	98.66	0.966	GCF_000621645.1	95.0	d__Bacteria;p__Pseudomonadota;c__Gammaproteobacteria;o__Enterobacterales_A;f__Vibrionaceae;g__Vibrio;s__Vibrio cholerae	98.66	0.966	d__Bacteria;p__Pseudomonadota;c__Gammaproteobacteria;o__Enterobacterales_A;f__Vibrionaceae;g__Vibrio;s__	taxonomic classification defined by topology and ANI	topological placement and ANI have congruent species assignments	GCF_009665255.1, s__Vibrio metoecus_B, 95.0, 88.88, 0.821; GCF_000696385.1, s__Vibrio metoecus, 95.0, 88.32, 0.832; GCF_019048845.1, s__Vibrio sp000176715, 95.0, 87.98, 0.757; GCF_000338875.1, s__Vibrio mimicus, 95.0, 86.22, 0.738; GCF_011306175.1, s__Vibrio sp011306175, 95.0, 82.74, 0.671; GCF_009763805.1, s__Vibrio cidicii, 95.3805, 80.22, 0.295; GCA_015767675.1, s__Vibrio sp000960595, 95.0, 80…	35.85	11	N/A	N/A
SRR24138852	d__Bacteria;p__Pseudomonadota;c__Gammaproteobacteria;o__Enterobacterales_A;f__Vibrionaceae;g__Vibrio;s__Vibrio cholerae	GCF_000621645.1	95.0	d__Bacteria;p__Pseudomonadota;c__Gammaproteobacteria;o__Enterobacterales_A;f__Vibrionaceae;g__Vibrio;s__Vibrio cholerae	98.93	0.965	GCF_000621645.1	95.0	d__Bacteria;p__Pseudomonadota;c__Gammaproteobacteria;o__Enterobacterales_A;f__Vibrionaceae;g__Vibrio;s__Vibrio cholerae	98.93	0.965	d__Bacteria;p__Pseudomonadota;c__Gammaproteobacteria;o__Enterobacterales_A;f__Vibrionaceae;g__Vibrio;s__	taxonomic classification defined by topology and ANI	topological placement and ANI have congruent species assignments	GCF_009665255.1, s__Vibrio metoecus_B, 95.0, 89.2, 0.819; GCF_000696385.1, s__Vibrio metoecus, 95.0, 88.41, 0.836; GCF_019048845.1, s__Vibrio sp000176715, 95.0, 88.2, 0.766; GCF_000338875.1, s__Vibrio mimicus, 95.0, 86.35, 0.749; GCF_011306175.1, s__Vibrio sp011306175, 95.0, 82.98, 0.67; GCF_009763805.1, s__Vibrio cidicii, 95.3805, 80.55, 0.298; GCA_015767675.1, s__Vibrio sp000960595, 95.0, 80.32…	49.49	11	N/A	N/A
SRR24138853	d__Bacteria;p__Pseudomonadota;c__Gammaproteobacteria;o__Enterobacterales_A;f__Vibrionaceae;g__Vibrio;s__Vibrio cholerae	GCF_000621645.1	95.0	d__Bacteria;p__Pseudomonadota;c__Gammaproteobacteria;o__Enterobacterales_A;f__Vibrionaceae;g__Vibrio;s__Vibrio cholerae	99.0	0.967	GCF_000621645.1	95.0	d__Bacteria;p__Pseudomonadota;c__Gammaproteobacteria;o__Enterobacterales_A;f__Vibrionaceae;g__Vibrio;s__Vibrio cholerae	99.0	0.967	d__Bacteria;p__Pseudomonadota;c__Gammaproteobacteria;o__Enterobacterales_A;f__Vibrionaceae;g__Vibrio;s__	taxonomic classification defined by topology and ANI	topological placement and ANI have congruent species assignments	GCF_009665255.1, s__Vibrio metoecus_B, 95.0, 89.23, 0.827; GCF_000696385.1, s__Vibrio metoecus, 95.0, 88.28, 0.837; GCF_019048845.1, s__Vibrio sp000176715, 95.0, 88.16, 0.741; GCF_000338875.1, s__Vibrio mimicus, 95.0, 86.37, 0.744; GCF_011306175.1, s__Vibrio sp011306175, 95.0, 83.05, 0.682; GCF_009763805.1, s__Vibrio cidicii, 95.3805, 80.38, 0.274; GCA_015767675.1, s__Vibrio sp000960595, 95.0, 80…	18.77	11	N/A	Genome has more than 60.8% of markers with multiple hits
SRR24138854	d__Bacteria;p__Pseudomonadota;c__Gammaproteobacteria;o__Enterobacterales_A;f__Vibrionaceae;g__Vibrio;s__Vibrio cholerae	GCF_000621645.1	95.0	d__Bacteria;p__Pseudomonadota;c__Gammaproteobacteria;o__Enterobacterales_A;f__Vibrionaceae;g__Vibrio;s__Vibrio cholerae	99.03	0.966	GCF_000621645.1	95.0	d__Bacteria;p__Pseudomonadota;c__Gammaproteobacteria;o__Enterobacterales_A;f__Vibrionaceae;g__Vibrio;s__Vibrio cholerae	99.03	0.966	d__Bacteria;p__Pseudomonadota;c__Gammaproteobacteria;o__Enterobacterales_A;f__Vibrionaceae;g__Vibrio;s__	taxonomic classification defined by topology and ANI	topological placement and ANI have congruent species assignments	GCF_009665255.1, s__Vibrio metoecus_B, 95.0, 89.21, 0.819; GCF_000696385.1, s__Vibrio metoecus, 95.0, 88.6, 0.835; GCF_019048845.1, s__Vibrio sp000176715, 95.0, 88.21, 0.733; GCF_000338875.1, s__Vibrio mimicus, 95.0, 86.47, 0.743; GCF_011306175.1, s__Vibrio sp011306175, 95.0, 82.99, 0.685; GCF_009763805.1, s__Vibrio cidicii, 95.3805, 80.62, 0.26; GCA_015767675.1, s__Vibrio sp000960595, 95.0, 80.1…	16.48	11	N/A	Genome has more than 66.7% of markers with multiple hits
SRR24138855	Unclassified Bacteria	N/A	N/A	N/A	N/A	N/A	N/A	N/A	N/A	N/A	N/A	N/A	N/A	N/A	N/A	N/A	N/A	N/A	Insufficient number of amino acids in MSA (8.6%)
SRR24138856	d__Bacteria;p__Pseudomonadota;c__Gammaproteobacteria;o__Enterobacterales_A;f__Vibrionaceae;g__Vibrio;s__Vibrio cholerae	GCF_000621645.1	95.0	d__Bacteria;p__Pseudomonadota;c__Gammaproteobacteria;o__Enterobacterales_A;f__Vibrionaceae;g__Vibrio;s__Vibrio cholerae	98.83	0.966	GCF_000621645.1	95.0	d__Bacteria;p__Pseudomonadota;c__Gammaproteobacteria;o__Enterobacterales_A;f__Vibrionaceae;g__Vibrio;s__Vibrio cholerae	98.83	0.966	d__Bacteria;p__Pseudomonadota;c__Gammaproteobacteria;o__Enterobacterales_A;f__Vibrionaceae;g__Vibrio;s__	taxonomic classification defined by topology and ANI	topological placement and ANI have congruent species assignments	GCF_009665255.1, s__Vibrio metoecus_B, 95.0, 89.16, 0.827; GCF_000696385.1, s__Vibrio metoecus, 95.0, 88.39, 0.825; GCF_019048845.1, s__Vibrio sp000176715, 95.0, 88.06, 0.78; GCF_000338875.1, s__Vibrio mimicus, 95.0, 86.35, 0.753; GCF_011306175.1, s__Vibrio sp011306175, 95.0, 82.91, 0.66; GCF_009763805.1, s__Vibrio cidicii, 95.3805, 80.37, 0.303; GCA_015767675.1, s__Vibrio sp000960595, 95.0, 80.3…	44.31	11	N/A	N/A
SRR24138857	d__Bacteria;p__Pseudomonadota;c__Gammaproteobacteria;o__Enterobacterales_A;f__Vibrionaceae;g__Vibrio;s__Vibrio cholerae	GCF_000621645.1	95.0	d__Bacteria;p__Pseudomonadota;c__Gammaproteobacteria;o__Enterobacterales_A;f__Vibrionaceae;g__Vibrio;s__Vibrio cholerae	98.9	0.963	GCF_000621645.1	95.0	d__Bacteria;p__Pseudomonadota;c__Gammaproteobacteria;o__Enterobacterales_A;f__Vibrionaceae;g__Vibrio;s__Vibrio cholerae	98.9	0.963	d__Bacteria;p__Pseudomonadota;c__Gammaproteobacteria;o__Enterobacterales_A;f__Vibrionaceae;g__Vibrio;s__	taxonomic classification defined by topology and ANI	topological placement and ANI have congruent species assignments	GCF_009665255.1, s__Vibrio metoecus_B, 95.0, 89.1, 0.829; GCF_000696385.1, s__Vibrio metoecus, 95.0, 88.29, 0.837; GCF_019048845.1, s__Vibrio sp000176715, 95.0, 88.16, 0.778; GCF_000338875.1, s__Vibrio mimicus, 95.0, 86.28, 0.746; GCF_011306175.1, s__Vibrio sp011306175, 95.0, 82.92, 0.661; GCF_009763805.1, s__Vibrio cidicii, 95.3805, 80.32, 0.306; GCA_015767675.1, s__Vibrio sp000960595, 95.0, 80.…	45.2	11	N/A	N/A
SRR24138858	d__Bacteria;p__Pseudomonadota;c__Gammaproteobacteria;o__Enterobacterales_A;f__Vibrionaceae;g__Vibrio;s__Vibrio cholerae	GCF_000621645.1	95.0	d__Bacteria;p__Pseudomonadota;c__Gammaproteobacteria;o__Enterobacterales_A;f__Vibrionaceae;g__Vibrio;s__Vibrio cholerae	98.85	0.966	GCF_000621645.1	95.0	d__Bacteria;p__Pseudomonadota;c__Gammaproteobacteria;o__Enterobacterales_A;f__Vibrionaceae;g__Vibrio;s__Vibrio cholerae	98.85	0.966	d__Bacteria;p__Pseudomonadota;c__Gammaproteobacteria;o__Enterobacterales_A;f__Vibrionaceae;g__Vibrio;s__	taxonomic classification defined by topology and ANI	topological placement and ANI have congruent species assignments	GCF_009665255.1, s__Vibrio metoecus_B, 95.0, 89.11, 0.822; GCF_000696385.1, s__Vibrio metoecus, 95.0, 88.33, 0.839; GCF_019048845.1, s__Vibrio sp000176715, 95.0, 88.1, 0.773; GCF_000338875.1, s__Vibrio mimicus, 95.0, 86.3, 0.751; GCF_011306175.1, s__Vibrio sp011306175, 95.0, 82.92, 0.673; GCF_009763805.1, s__Vibrio cidicii, 95.3805, 80.32, 0.302; GCA_015767675.1, s__Vibrio sp000960595, 95.0, 80.1…	43.89	11	N/A	Genome has more than 10.8% of markers with multiple hits
SRR24138859	d__Bacteria;p__Pseudomonadota;c__Gammaproteobacteria;o__Enterobacterales_A;f__Vibrionaceae;g__Vibrio;s__Vibrio cholerae	GCF_000621645.1	95.0	d__Bacteria;p__Pseudomonadota;c__Gammaproteobacteria;o__Enterobacterales_A;f__Vibrionaceae;g__Vibrio;s__Vibrio cholerae	99.04	0.963	GCF_000621645.1	95.0	d__Bacteria;p__Pseudomonadota;c__Gammaproteobacteria;o__Enterobacterales_A;f__Vibrionaceae;g__Vibrio;s__Vibrio cholerae	99.04	0.963	d__Bacteria;p__Pseudomonadota;c__Gammaproteobacteria;o__Enterobacterales_A;f__Vibrionaceae;g__Vibrio;s__	taxonomic classification defined by topology and ANI	topological placement and ANI have congruent species assignments	GCF_009665255.1, s__Vibrio metoecus_B, 95.0, 89.28, 0.835; GCF_000696385.1, s__Vibrio metoecus, 95.0, 88.42, 0.848; GCF_019048845.1, s__Vibrio sp000176715, 95.0, 88.29, 0.733; GCF_000338875.1, s__Vibrio mimicus, 95.0, 86.38, 0.75; GCF_011306175.1, s__Vibrio sp011306175, 95.0, 82.95, 0.681; GCF_009763805.1, s__Vibrio cidicii, 95.3805, 80.38, 0.264; GCA_015767675.1, s__Vibrio sp000960595, 95.0, 80.…	24.95	11	N/A	Genome has more than 61.7% of markers with multiple hits
SRR24138860	d__Bacteria;p__Pseudomonadota;c__Gammaproteobacteria;o__Enterobacterales_A;f__Vibrionaceae;g__Vibrio;s__Vibrio cholerae	GCF_000621645.1	95.0	d__Bacteria;p__Pseudomonadota;c__Gammaproteobacteria;o__Enterobacterales_A;f__Vibrionaceae;g__Vibrio;s__Vibrio cholerae	98.88	0.964	GCF_000621645.1	95.0	d__Bacteria;p__Pseudomonadota;c__Gammaproteobacteria;o__Enterobacterales_A;f__Vibrionaceae;g__Vibrio;s__Vibrio cholerae	98.88	0.964	d__Bacteria;p__Pseudomonadota;c__Gammaproteobacteria;o__Enterobacterales_A;f__Vibrionaceae;g__Vibrio;s__	taxonomic classification defined by topology and ANI	topological placement and ANI have congruent species assignments	GCF_009665255.1, s__Vibrio metoecus_B, 95.0, 89.1, 0.823; GCF_000696385.1, s__Vibrio metoecus, 95.0, 88.27, 0.822; GCF_019048845.1, s__Vibrio sp000176715, 95.0, 88.07, 0.726; GCF_000338875.1, s__Vibrio mimicus, 95.0, 86.29, 0.735; GCF_011306175.1, s__Vibrio sp011306175, 95.0, 82.79, 0.674; GCF_009763805.1, s__Vibrio cidicii, 95.3805, 80.26, 0.267; GCA_015767675.1, s__Vibrio sp000960595, 95.0, 80.…	22.46	11	N/A	Genome has more than 44.2% of markers with multiple hits
SRR24138861	d__Bacteria;p__Pseudomonadota;c__Gammaproteobacteria;o__Enterobacterales_A;f__Vibrionaceae;g__Vibrio;s__Vibrio cholerae	GCF_000621645.1	95.0	d__Bacteria;p__Pseudomonadota;c__Gammaproteobacteria;o__Enterobacterales_A;f__Vibrionaceae;g__Vibrio;s__Vibrio cholerae	98.82	0.963	GCF_000621645.1	95.0	d__Bacteria;p__Pseudomonadota;c__Gammaproteobacteria;o__Enterobacterales_A;f__Vibrionaceae;g__Vibrio;s__Vibrio cholerae	98.82	0.963	d__Bacteria;p__Pseudomonadota;c__Gammaproteobacteria;o__Enterobacterales_A;f__Vibrionaceae;g__Vibrio;s__	taxonomic classification defined by topology and ANI	topological placement and ANI have congruent species assignments	GCF_009665255.1, s__Vibrio metoecus_B, 95.0, 89.1, 0.824; GCF_000696385.1, s__Vibrio metoecus, 95.0, 88.36, 0.836; GCF_019048845.1, s__Vibrio sp000176715, 95.0, 87.99, 0.778; GCF_000338875.1, s__Vibrio mimicus, 95.0, 86.14, 0.75; GCF_011306175.1, s__Vibrio sp011306175, 95.0, 82.77, 0.66; GCF_009763805.1, s__Vibrio cidicii, 95.3805, 80.51, 0.301; GCA_015767675.1, s__Vibrio sp000960595, 95.0, 80.19…	37.93	11	N/A	N/A
SRR24138862	d__Bacteria;p__Pseudomonadota;c__Gammaproteobacteria;o__Enterobacterales_A;f__Vibrionaceae;g__Vibrio;s__Vibrio cholerae	GCF_000621645.1	95.0	d__Bacteria;p__Pseudomonadota;c__Gammaproteobacteria;o__Enterobacterales_A;f__Vibrionaceae;g__Vibrio;s__Vibrio cholerae	98.93	0.966	GCF_000621645.1	95.0	d__Bacteria;p__Pseudomonadota;c__Gammaproteobacteria;o__Enterobacterales_A;f__Vibrionaceae;g__Vibrio;s__Vibrio cholerae	98.93	0.966	d__Bacteria;p__Pseudomonadota;c__Gammaproteobacteria;o__Enterobacterales_A;f__Vibrionaceae;g__Vibrio;s__	taxonomic classification defined by topology and ANI	topological placement and ANI have congruent species assignments	GCF_009665255.1, s__Vibrio metoecus_B, 95.0, 89.17, 0.826; GCF_000696385.1, s__Vibrio metoecus, 95.0, 88.31, 0.828; GCF_019048845.1, s__Vibrio sp000176715, 95.0, 88.16, 0.77; GCF_000338875.1, s__Vibrio mimicus, 95.0, 86.32, 0.737; GCF_011306175.1, s__Vibrio sp011306175, 95.0, 82.93, 0.668; GCF_009763805.1, s__Vibrio cidicii, 95.3805, 80.39, 0.293; GCA_015767675.1, s__Vibrio sp000960595, 95.0, 80.…	49.24	11	N/A	Genome has more than 10.0% of markers with multiple hits
SRR24138863	d__Bacteria;p__Pseudomonadota;c__Gammaproteobacteria;o__Enterobacterales_A;f__Vibrionaceae;g__Vibrio;s__Vibrio cholerae	GCF_000621645.1	95.0	d__Bacteria;p__Pseudomonadota;c__Gammaproteobacteria;o__Enterobacterales_A;f__Vibrionaceae;g__Vibrio;s__Vibrio cholerae	98.01	0.959	GCF_000621645.1	95.0	d__Bacteria;p__Pseudomonadota;c__Gammaproteobacteria;o__Enterobacterales_A;f__Vibrionaceae;g__Vibrio;s__Vibrio cholerae	98.01	0.959	d__Bacteria;p__Pseudomonadota;c__Gammaproteobacteria;o__Enterobacterales_A;f__Vibrionaceae;g__Vibrio;s__	taxonomic classification defined by topology and ANI	topological placement and ANI have congruent species assignments	GCF_009665255.1, s__Vibrio metoecus_B, 95.0, 88.36, 0.812; GCF_000696385.1, s__Vibrio metoecus, 95.0, 87.66, 0.811; GCF_019048845.1, s__Vibrio sp000176715, 95.0, 87.49, 0.763; GCF_000338875.1, s__Vibrio mimicus, 95.0, 85.76, 0.732; GCF_011306175.1, s__Vibrio sp011306175, 95.0, 82.44, 0.64; GCF_009763805.1, s__Vibrio cidicii, 95.3805, 80.31, 0.281; GCA_015767675.1, s__Vibrio sp000960595, 95.0, 79.…	17.06	11	N/A	N/A
SRR24138864	d__Bacteria;p__Pseudomonadota;c__Gammaproteobacteria;o__Enterobacterales_A;f__Vibrionaceae;g__Vibrio;s__Vibrio cholerae	GCF_000621645.1	95.0	d__Bacteria;p__Pseudomonadota;c__Gammaproteobacteria;o__Enterobacterales_A;f__Vibrionaceae;g__Vibrio;s__Vibrio cholerae	97.91	0.957	N/A	N/A	N/A	N/A	N/A	d__Bacteria;p__Pseudomonadota;c__Gammaproteobacteria;o__Enterobacterales_A;f__Vibrionaceae;g__Vibrio;s__	ANI	topological placement and ANI have incongruent species assignments	GCF_000621645.1, s__Vibrio cholerae, 95.0, 97.91, 0.957; GCF_009665255.1, s__Vibrio metoecus_B, 95.0, 88.35, 0.801; GCF_000696385.1, s__Vibrio metoecus, 95.0, 87.65, 0.814; GCF_019048845.1, s__Vibrio sp000176715, 95.0, 87.48, 0.758; GCF_000338875.1, s__Vibrio mimicus, 95.0, 85.55, 0.732; GCF_011306175.1, s__Vibrio sp011306175, 95.0, 82.27, 0.644; GCF_009763805.1, s__Vibrio cidicii, 95.3805, 80.06…	18.41	4	N/A	N/A
SRR24348246	d__Bacteria;p__Pseudomonadota;c__Gammaproteobacteria;o__Enterobacterales_A;f__Vibrionaceae;g__Vibrio;s__Vibrio parahaemolyticus	GCF_900460535.1	95.0	d__Bacteria;p__Pseudomonadota;c__Gammaproteobacteria;o__Enterobacterales_A;f__Vibrionaceae;g__Vibrio;s__Vibrio parahaemolyticus	98.3	0.92	GCF_900460535.1	95.0	d__Bacteria;p__Pseudomonadota;c__Gammaproteobacteria;o__Enterobacterales_A;f__Vibrionaceae;g__Vibrio;s__Vibrio parahaemolyticus	98.3	0.92	d__Bacteria;p__Pseudomonadota;c__Gammaproteobacteria;o__Enterobacterales_A;f__Vibrionaceae;g__Vibrio;s__	taxonomic classification defined by topology and ANI	topological placement and ANI have congruent species assignments	GCA_001048675.1, s__Vibrio diabolicus, 95.0, 86.84, 0.761; GCF_000354175.2, s__Vibrio alginolyticus, 95.0, 86.16, 0.732; GCF_002163755.1, s__Vibrio campbellii, 95.0, 84.05, 0.595; GCF_000817815.1, s__Vibrio owensii, 95.0, 83.86, 0.625; GCF_001591145.1, s__Vibrio harveyi, 95.0, 83.74, 0.615; GCF_002906655.1, s__Vibrio hyugaensis, 95.0, 83.7, 0.633; GCF_000400365.1, s__Vibrio jasicida, 95.0, 83.55,…	82.86	11	N/A	N/A
SRR24464611	d__Bacteria;p__Pseudomonadota;c__Gammaproteobacteria;o__Enterobacterales_A;f__Vibrionaceae;g__Vibrio;s__Vibrio parahaemolyticus	GCF_900460535.1	95.0	d__Bacteria;p__Pseudomonadota;c__Gammaproteobacteria;o__Enterobacterales_A;f__Vibrionaceae;g__Vibrio;s__Vibrio parahaemolyticus	98.31	0.915	GCF_900460535.1	95.0	d__Bacteria;p__Pseudomonadota;c__Gammaproteobacteria;o__Enterobacterales_A;f__Vibrionaceae;g__Vibrio;s__Vibrio parahaemolyticus	98.31	0.915	d__Bacteria;p__Pseudomonadota;c__Gammaproteobacteria;o__Enterobacterales_A;f__Vibrionaceae;g__Vibrio;s__	taxonomic classification defined by topology and ANI	topological placement and ANI have congruent species assignments	GCA_001048675.1, s__Vibrio diabolicus, 95.0, 87.05, 0.77; GCF_000354175.2, s__Vibrio alginolyticus, 95.0, 86.49, 0.732; GCF_002163755.1, s__Vibrio campbellii, 95.0, 84.01, 0.582; GCF_000817815.1, s__Vibrio owensii, 95.0, 83.76, 0.581; GCF_002906655.1, s__Vibrio hyugaensis, 95.0, 83.74, 0.588; GCF_001591145.1, s__Vibrio harveyi, 95.0, 83.67, 0.593; GCF_002563795.1, s__Vibrio sp002563795, 95.0, 83.…	96.82	11	N/A	N/A
SRR24465243	d__Bacteria;p__Pseudomonadota;c__Gammaproteobacteria;o__Enterobacterales_A;f__Vibrionaceae;g__Vibrio;s__Vibrio parahaemolyticus	GCF_900460535.1	95.0	d__Bacteria;p__Pseudomonadota;c__Gammaproteobacteria;o__Enterobacterales_A;f__Vibrionaceae;g__Vibrio;s__Vibrio parahaemolyticus	98.31	0.932	GCF_900460535.1	95.0	d__Bacteria;p__Pseudomonadota;c__Gammaproteobacteria;o__Enterobacterales_A;f__Vibrionaceae;g__Vibrio;s__Vibrio parahaemolyticus	98.31	0.932	d__Bacteria;p__Pseudomonadota;c__Gammaproteobacteria;o__Enterobacterales_A;f__Vibrionaceae;g__Vibrio;s__	taxonomic classification defined by topology and ANI	topological placement and ANI have congruent species assignments	GCA_001048675.1, s__Vibrio diabolicus, 95.0, 86.96, 0.77; GCF_000354175.2, s__Vibrio alginolyticus, 95.0, 86.14, 0.741; GCF_002163755.1, s__Vibrio campbellii, 95.0, 84.07, 0.608; GCF_000817815.1, s__Vibrio owensii, 95.0, 83.95, 0.607; GCF_002906655.1, s__Vibrio hyugaensis, 95.0, 83.79, 0.609; GCF_001591145.1, s__Vibrio harveyi, 95.0, 83.7, 0.611; GCF_000400365.1, s__Vibrio jasicida, 95.0, 83.54, …	96.76	11	N/A	N/A
SRR24502230	d__Bacteria;p__Pseudomonadota;c__Gammaproteobacteria;o__Enterobacterales_A;f__Vibrionaceae;g__Vibrio;s__Vibrio natriegens	GCF_000417905.1	95.0	d__Bacteria;p__Pseudomonadota;c__Gammaproteobacteria;o__Enterobacterales_A;f__Vibrionaceae;g__Vibrio;s__Vibrio natriegens	99.93	0.998	GCF_000417905.1	95.0	d__Bacteria;p__Pseudomonadota;c__Gammaproteobacteria;o__Enterobacterales_A;f__Vibrionaceae;g__Vibrio;s__Vibrio natriegens	99.93	0.998	d__Bacteria;p__Pseudomonadota;c__Gammaproteobacteria;o__Enterobacterales_A;f__Vibrionaceae;g__Vibrio;s__	taxonomic classification defined by topology and ANI	topological placement and ANI have congruent species assignments	GCF_021728395.1, s__Vibrio sp018223135, 95.0, 91.42, 0.842; GCA_018222805.1, s__Vibrio sp018222805, 95.0, 90.07, 0.847; GCF_905175385.1, s__Vibrio sp903986855, 95.0, 84.0, 0.657; GCF_900460535.1, s__Vibrio parahaemolyticus, 95.0, 83.46, 0.555; GCA_001048675.1, s__Vibrio diabolicus, 95.0, 83.11, 0.525; GCF_000354175.2, s__Vibrio alginolyticus, 95.0, 83.03, 0.528; GCF_002163755.1, s__Vibrio campbel…	86.89	11	N/A	N/A
SRR24502231	d__Bacteria;p__Pseudomonadota;c__Gammaproteobacteria;o__Enterobacterales_A;f__Vibrionaceae;g__Vibrio;s__Vibrio natriegens	GCF_000417905.1	95.0	d__Bacteria;p__Pseudomonadota;c__Gammaproteobacteria;o__Enterobacterales_A;f__Vibrionaceae;g__Vibrio;s__Vibrio natriegens	99.95	0.999	GCF_000417905.1	95.0	d__Bacteria;p__Pseudomonadota;c__Gammaproteobacteria;o__Enterobacterales_A;f__Vibrionaceae;g__Vibrio;s__Vibrio natriegens	99.95	0.999	d__Bacteria;p__Pseudomonadota;c__Gammaproteobacteria;o__Enterobacterales_A;f__Vibrionaceae;g__Vibrio;s__	taxonomic classification defined by topology and ANI	topological placement and ANI have congruent species assignments	GCF_021728395.1, s__Vibrio sp018223135, 95.0, 91.46, 0.842; GCA_018222805.1, s__Vibrio sp018222805, 95.0, 90.06, 0.857; GCF_905175385.1, s__Vibrio sp903986855, 95.0, 84.1, 0.656; GCF_900460535.1, s__Vibrio parahaemolyticus, 95.0, 83.6, 0.557; GCA_001048675.1, s__Vibrio diabolicus, 95.0, 83.09, 0.527; GCF_000354175.2, s__Vibrio alginolyticus, 95.0, 83.03, 0.533; GCF_002163755.1, s__Vibrio campbell…	90.23	11	N/A	N/A
SRR24898079	d__Bacteria;p__Pseudomonadota;c__Gammaproteobacteria;o__Enterobacterales_A;f__Vibrionaceae;g__Vibrio;s__Vibrio parahaemolyticus	GCF_900460535.1	95.0	d__Bacteria;p__Pseudomonadota;c__Gammaproteobacteria;o__Enterobacterales_A;f__Vibrionaceae;g__Vibrio;s__Vibrio parahaemolyticus	98.15	0.937	GCF_900460535.1	95.0	d__Bacteria;p__Pseudomonadota;c__Gammaproteobacteria;o__Enterobacterales_A;f__Vibrionaceae;g__Vibrio;s__Vibrio parahaemolyticus	98.15	0.937	d__Bacteria;p__Pseudomonadota;c__Gammaproteobacteria;o__Enterobacterales_A;f__Vibrionaceae;g__Vibrio;s__	taxonomic classification defined by topology and ANI	topological placement and ANI have congruent species assignments	GCA_001048675.1, s__Vibrio diabolicus, 95.0, 86.93, 0.775; GCF_000354175.2, s__Vibrio alginolyticus, 95.0, 86.19, 0.735; GCF_002163755.1, s__Vibrio campbellii, 95.0, 84.11, 0.604; GCF_000817815.1, s__Vibrio owensii, 95.0, 83.98, 0.6; GCF_002906655.1, s__Vibrio hyugaensis, 95.0, 83.71, 0.607; GCF_001591145.1, s__Vibrio harveyi, 95.0, 83.71, 0.591; GCF_000400365.1, s__Vibrio jasicida, 95.0, 83.55, …	87.75	11	N/A	N/A
SRR25316066	d__Bacteria;p__Pseudomonadota;c__Gammaproteobacteria;o__Enterobacterales_A;f__Vibrionaceae;g__Photobacterium;s__Photobacterium damselae	GCF_003026815.1	95.0	d__Bacteria;p__Pseudomonadota;c__Gammaproteobacteria;o__Enterobacterales_A;f__Vibrionaceae;g__Photobacterium;s__Photobacterium damselae	95.9	0.795	GCF_003026815.1	95.0	d__Bacteria;p__Pseudomonadota;c__Gammaproteobacteria;o__Enterobacterales_A;f__Vibrionaceae;g__Photobacterium;s__Photobacterium damselae	95.9	0.795	d__Bacteria;p__Pseudomonadota;c__Gammaproteobacteria;o__Enterobacterales_A;f__Vibrionaceae;g__Photobacterium;s__	taxonomic classification defined by topology and ANI	topological placement and ANI have congruent species assignments	GCF_000940995.1, s__Photobacterium gaetbulicola, 95.0, 80.89, 0.151; GCF_009873615.1, s__Photobacterium lucens, 95.0, 80.18, 0.295; GCF_021432065.1, s__Photobacterium halotolerans_A, 95.0, 80.1, 0.1; GCF_023151555.2, s__Photobacterium sp023151555, 95.0, 79.95, 0.111; GCA_024346715.1, s__Photobacterium swingsii, 95.0, 79.81, 0.233; GCF_003026495.1, s__Photobacterium sanctipauli, 95.0, 79.8, 0.171;…	76.23	11	N/A	Genome has more than 11.7% of markers with multiple hits
SRR25316067	d__Bacteria;p__Pseudomonadota;c__Gammaproteobacteria;o__Enterobacterales_A;f__Vibrionaceae;g__Photobacterium;s__Photobacterium damselae	GCF_003026815.1	95.0	d__Bacteria;p__Pseudomonadota;c__Gammaproteobacteria;o__Enterobacterales_A;f__Vibrionaceae;g__Photobacterium;s__Photobacterium damselae	95.93	0.79	GCF_003026815.1	95.0	d__Bacteria;p__Pseudomonadota;c__Gammaproteobacteria;o__Enterobacterales_A;f__Vibrionaceae;g__Photobacterium;s__Photobacterium damselae	95.93	0.79	d__Bacteria;p__Pseudomonadota;c__Gammaproteobacteria;o__Enterobacterales_A;f__Vibrionaceae;g__Photobacterium;s__	taxonomic classification defined by topology and ANI	topological placement and ANI have congruent species assignments	GCF_000940995.1, s__Photobacterium gaetbulicola, 95.0, 80.6, 0.153; GCF_009873615.1, s__Photobacterium lucens, 95.0, 80.16, 0.293; GCA_024346715.1, s__Photobacterium swingsii, 95.0, 79.91, 0.219; GCF_023151555.2, s__Photobacterium sp023151555, 95.0, 79.89, 0.116; GCF_000950415.1, s__Photobacterium leiognathi, 95.0, 79.85, 0.276; GCF_022347985.1, s__Photobacterium sp022347985, 95.0, 79.7, 0.137; G…	77.91	11	N/A	N/A
SRR25316068	d__Bacteria;p__Pseudomonadota;c__Gammaproteobacteria;o__Enterobacterales_A;f__Vibrionaceae;g__Photobacterium;s__Photobacterium damselae	GCF_003026815.1	95.0	d__Bacteria;p__Pseudomonadota;c__Gammaproteobacteria;o__Enterobacterales_A;f__Vibrionaceae;g__Photobacterium;s__Photobacterium damselae	95.91	0.798	GCF_003026815.1	95.0	d__Bacteria;p__Pseudomonadota;c__Gammaproteobacteria;o__Enterobacterales_A;f__Vibrionaceae;g__Photobacterium;s__Photobacterium damselae	95.91	0.798	d__Bacteria;p__Pseudomonadota;c__Gammaproteobacteria;o__Enterobacterales_A;f__Vibrionaceae;g__Photobacterium;s__	taxonomic classification defined by topology and ANI	topological placement and ANI have congruent species assignments	GCF_000940995.1, s__Photobacterium gaetbulicola, 95.0, 80.83, 0.151; GCF_009873615.1, s__Photobacterium lucens, 95.0, 80.18, 0.293; GCF_018199995.1, s__Photobacterium sp018199995, 95.0, 80.17, 0.102; GCF_023151555.2, s__Photobacterium sp023151555, 95.0, 80.14, 0.118; GCF_024380015.1, s__Photobacterium atrarenae, 95.0, 79.98, 0.132; GCF_021432065.1, s__Photobacterium halotolerans_A, 95.0, 79.95, 0…	82.4	11	N/A	N/A
SRR25316069	d__Bacteria;p__Pseudomonadota;c__Gammaproteobacteria;o__Enterobacterales_A;f__Vibrionaceae;g__Photobacterium;s__Photobacterium damselae	GCF_003026815.1	95.0	d__Bacteria;p__Pseudomonadota;c__Gammaproteobacteria;o__Enterobacterales_A;f__Vibrionaceae;g__Photobacterium;s__Photobacterium damselae	95.97	0.826	GCF_003026815.1	95.0	d__Bacteria;p__Pseudomonadota;c__Gammaproteobacteria;o__Enterobacterales_A;f__Vibrionaceae;g__Photobacterium;s__Photobacterium damselae	95.97	0.826	d__Bacteria;p__Pseudomonadota;c__Gammaproteobacteria;o__Enterobacterales_A;f__Vibrionaceae;g__Photobacterium;s__	taxonomic classification defined by topology and ANI	topological placement and ANI have congruent species assignments	GCF_000940995.1, s__Photobacterium gaetbulicola, 95.0, 80.39, 0.157; GCF_009873615.1, s__Photobacterium lucens, 95.0, 80.16, 0.296; GCF_024380015.1, s__Photobacterium atrarenae, 95.0, 79.79, 0.124; GCF_024357955.1, s__Photobacterium sp024357955, 95.0, 79.73, 0.154; GCF_001029435.1, s__Photobacterium aphoticum, 95.0, 79.73, 0.173; GCF_000950415.1, s__Photobacterium leiognathi, 95.0, 79.69, 0.282; …	84.79	11	N/A	N/A
SRR25316070	d__Bacteria;p__Pseudomonadota;c__Gammaproteobacteria;o__Enterobacterales_A;f__Vibrionaceae;g__Photobacterium;s__Photobacterium damselae	GCF_003026815.1	95.0	d__Bacteria;p__Pseudomonadota;c__Gammaproteobacteria;o__Enterobacterales_A;f__Vibrionaceae;g__Photobacterium;s__Photobacterium damselae	95.96	0.822	GCF_003026815.1	95.0	d__Bacteria;p__Pseudomonadota;c__Gammaproteobacteria;o__Enterobacterales_A;f__Vibrionaceae;g__Photobacterium;s__Photobacterium damselae	95.96	0.822	d__Bacteria;p__Pseudomonadota;c__Gammaproteobacteria;o__Enterobacterales_A;f__Vibrionaceae;g__Photobacterium;s__	taxonomic classification defined by topology and ANI	topological placement and ANI have congruent species assignments	GCF_000940995.1, s__Photobacterium gaetbulicola, 95.0, 80.31, 0.151; GCF_009873615.1, s__Photobacterium lucens, 95.0, 80.15, 0.294; GCF_000950415.1, s__Photobacterium leiognathi, 95.0, 79.82, 0.283; GCF_003026495.1, s__Photobacterium sanctipauli, 95.0, 79.75, 0.167; GCF_024380015.1, s__Photobacterium atrarenae, 95.0, 79.74, 0.12; GCF_003026105.1, s__Photobacterium sp003026105, 95.0, 79.68, 0.255;…	80.48	11	N/A	Genome has more than 10.8% of markers with multiple hits
SRR26147054	d__Bacteria;p__Pseudomonadota;c__Gammaproteobacteria;o__Enterobacterales_A;f__Vibrionaceae;g__Vibrio;s__Vibrio anguillarum	GCF_001989995.2	96.3484	d__Bacteria;p__Pseudomonadota;c__Gammaproteobacteria;o__Enterobacterales_A;f__Vibrionaceae;g__Vibrio;s__Vibrio anguillarum	98.41	0.902	GCF_001989995.2	96.3484	d__Bacteria;p__Pseudomonadota;c__Gammaproteobacteria;o__Enterobacterales_A;f__Vibrionaceae;g__Vibrio;s__Vibrio anguillarum	98.41	0.902	d__Bacteria;p__Pseudomonadota;c__Gammaproteobacteria;o__Enterobacterales_A;f__Vibrionaceae;g__Vibrio;s__	taxonomic classification defined by topology and ANI	topological placement and ANI have congruent species assignments	GCA_000257205.1, s__Vibrio ordalii, 96.3484, 96.08, 0.909; GCF_012395185.1, s__Vibrio aestuarianus, 95.0, 81.87, 0.552; GCA_015767675.1, s__Vibrio sp000960595, 95.0, 80.49, 0.291; GCF_921294215.1, s__Vibrio marisflavi, 95.0, 80.06, 0.158; GCF_002741985.1, s__Vibrio rotiferianus, 95.0, 79.86, 0.271; GCF_900460245.1, s__Vibrio fluvialis, 95.0, 79.85, 0.317; GCF_002224265.1, s__Vibrio vulnificus, 95…	98.45	11	N/A	N/A
SRR26147055	d__Bacteria;p__Pseudomonadota;c__Gammaproteobacteria;o__Enterobacterales_A;f__Vibrionaceae;g__Vibrio;s__Vibrio anguillarum	GCF_001989995.2	96.3484	d__Bacteria;p__Pseudomonadota;c__Gammaproteobacteria;o__Enterobacterales_A;f__Vibrionaceae;g__Vibrio;s__Vibrio anguillarum	98.42	0.901	GCF_001989995.2	96.3484	d__Bacteria;p__Pseudomonadota;c__Gammaproteobacteria;o__Enterobacterales_A;f__Vibrionaceae;g__Vibrio;s__Vibrio anguillarum	98.42	0.901	d__Bacteria;p__Pseudomonadota;c__Gammaproteobacteria;o__Enterobacterales_A;f__Vibrionaceae;g__Vibrio;s__	taxonomic classification defined by topology and ANI	topological placement and ANI have congruent species assignments	GCA_000257205.1, s__Vibrio ordalii, 96.3484, 96.09, 0.907; GCF_012395185.1, s__Vibrio aestuarianus, 95.0, 81.91, 0.548; GCA_015767675.1, s__Vibrio sp000960595, 95.0, 80.33, 0.289; GCF_921294215.1, s__Vibrio marisflavi, 95.0, 80.23, 0.158; GCF_002563795.1, s__Vibrio sp002563795, 95.0, 79.99, 0.225; GCF_000176235.1, s__Vibrio orientalis, 95.0, 79.9, 0.236; GCF_000354175.2, s__Vibrio alginolyticus, …	97.62	11	N/A	N/A
SRR26147056	d__Bacteria;p__Pseudomonadota;c__Gammaproteobacteria;o__Enterobacterales_A;f__Vibrionaceae;g__Vibrio;s__Vibrio anguillarum	GCF_001989995.2	96.3484	d__Bacteria;p__Pseudomonadota;c__Gammaproteobacteria;o__Enterobacterales_A;f__Vibrionaceae;g__Vibrio;s__Vibrio anguillarum	98.4	0.908	GCF_001989995.2	96.3484	d__Bacteria;p__Pseudomonadota;c__Gammaproteobacteria;o__Enterobacterales_A;f__Vibrionaceae;g__Vibrio;s__Vibrio anguillarum	98.4	0.908	d__Bacteria;p__Pseudomonadota;c__Gammaproteobacteria;o__Enterobacterales_A;f__Vibrionaceae;g__Vibrio;s__	taxonomic classification defined by topology and ANI	topological placement and ANI have congruent species assignments	GCA_000257205.1, s__Vibrio ordalii, 96.3484, 96.1, 0.907; GCF_012395185.1, s__Vibrio aestuarianus, 95.0, 81.84, 0.551; GCA_015767675.1, s__Vibrio sp000960595, 95.0, 80.38, 0.292; GCF_921294215.1, s__Vibrio marisflavi, 95.0, 80.15, 0.162; GCF_002849855.1, s__Vibrio azureus, 95.0, 79.9, 0.182; GCF_002741985.1, s__Vibrio rotiferianus, 95.0, 79.9, 0.261; GCF_900460245.1, s__Vibrio fluvialis, 95.0, 79…	98.45	11	N/A	N/A
SRR26147057	d__Bacteria;p__Pseudomonadota;c__Gammaproteobacteria;o__Enterobacterales_A;f__Vibrionaceae;g__Vibrio;s__Vibrio anguillarum	GCF_001989995.2	96.3484	d__Bacteria;p__Pseudomonadota;c__Gammaproteobacteria;o__Enterobacterales_A;f__Vibrionaceae;g__Vibrio;s__Vibrio anguillarum	98.4	0.907	GCF_001989995.2	96.3484	d__Bacteria;p__Pseudomonadota;c__Gammaproteobacteria;o__Enterobacterales_A;f__Vibrionaceae;g__Vibrio;s__Vibrio anguillarum	98.4	0.907	d__Bacteria;p__Pseudomonadota;c__Gammaproteobacteria;o__Enterobacterales_A;f__Vibrionaceae;g__Vibrio;s__	taxonomic classification defined by topology and ANI	topological placement and ANI have congruent species assignments	GCA_000257205.1, s__Vibrio ordalii, 96.3484, 96.08, 0.912; GCF_012395185.1, s__Vibrio aestuarianus, 95.0, 81.87, 0.55; GCA_015767675.1, s__Vibrio sp000960595, 95.0, 80.4, 0.288; GCF_921294215.1, s__Vibrio marisflavi, 95.0, 80.08, 0.159; GCF_002741985.1, s__Vibrio rotiferianus, 95.0, 79.94, 0.259; GCF_900460245.1, s__Vibrio fluvialis, 95.0, 79.8, 0.319; GCF_000354175.2, s__Vibrio alginolyticus, 95…	98.45	11	N/A	N/A
SRR26147058	d__Bacteria;p__Pseudomonadota;c__Gammaproteobacteria;o__Enterobacterales_A;f__Vibrionaceae;g__Vibrio;s__Vibrio anguillarum	GCF_001989995.2	96.3484	d__Bacteria;p__Pseudomonadota;c__Gammaproteobacteria;o__Enterobacterales_A;f__Vibrionaceae;g__Vibrio;s__Vibrio anguillarum	98.38	0.91	GCF_001989995.2	96.3484	d__Bacteria;p__Pseudomonadota;c__Gammaproteobacteria;o__Enterobacterales_A;f__Vibrionaceae;g__Vibrio;s__Vibrio anguillarum	98.38	0.91	d__Bacteria;p__Pseudomonadota;c__Gammaproteobacteria;o__Enterobacterales_A;f__Vibrionaceae;g__Vibrio;s__	taxonomic classification defined by topology and ANI	topological placement and ANI have congruent species assignments	GCA_000257205.1, s__Vibrio ordalii, 96.3484, 96.09, 0.907; GCF_012395185.1, s__Vibrio aestuarianus, 95.0, 81.82, 0.557; GCA_015767675.1, s__Vibrio sp000960595, 95.0, 80.41, 0.283; GCF_921294215.1, s__Vibrio marisflavi, 95.0, 80.15, 0.158; GCF_002849855.1, s__Vibrio azureus, 95.0, 79.9, 0.18; GCF_002741985.1, s__Vibrio rotiferianus, 95.0, 79.88, 0.256; GCF_900460245.1, s__Vibrio fluvialis, 95.0, 7…	98.35	11	N/A	N/A
SRR26147059	d__Bacteria;p__Pseudomonadota;c__Gammaproteobacteria;o__Enterobacterales_A;f__Vibrionaceae;g__Vibrio;s__Vibrio anguillarum	GCF_001989995.2	96.3484	d__Bacteria;p__Pseudomonadota;c__Gammaproteobacteria;o__Enterobacterales_A;f__Vibrionaceae;g__Vibrio;s__Vibrio anguillarum	98.38	0.91	GCF_001989995.2	96.3484	d__Bacteria;p__Pseudomonadota;c__Gammaproteobacteria;o__Enterobacterales_A;f__Vibrionaceae;g__Vibrio;s__Vibrio anguillarum	98.38	0.91	d__Bacteria;p__Pseudomonadota;c__Gammaproteobacteria;o__Enterobacterales_A;f__Vibrionaceae;g__Vibrio;s__	taxonomic classification defined by topology and ANI	topological placement and ANI have congruent species assignments	GCA_000257205.1, s__Vibrio ordalii, 96.3484, 96.09, 0.903; GCF_012395185.1, s__Vibrio aestuarianus, 95.0, 81.92, 0.546; GCA_015767675.1, s__Vibrio sp000960595, 95.0, 80.49, 0.289; GCF_921294215.1, s__Vibrio marisflavi, 95.0, 80.27, 0.155; GCF_024582835.1, s__Vibrio japonicus, 95.0, 79.83, 0.24; GCF_900460245.1, s__Vibrio fluvialis, 95.0, 79.82, 0.3; GCF_009763805.1, s__Vibrio cidicii, 95.3805, 79…	98.45	11	N/A	N/A
SRR26147060	d__Bacteria;p__Pseudomonadota;c__Gammaproteobacteria;o__Enterobacterales_A;f__Vibrionaceae;g__Vibrio;s__Vibrio anguillarum	GCF_001989995.2	96.3484	d__Bacteria;p__Pseudomonadota;c__Gammaproteobacteria;o__Enterobacterales_A;f__Vibrionaceae;g__Vibrio;s__Vibrio anguillarum	98.4	0.905	GCF_001989995.2	96.3484	d__Bacteria;p__Pseudomonadota;c__Gammaproteobacteria;o__Enterobacterales_A;f__Vibrionaceae;g__Vibrio;s__Vibrio anguillarum	98.4	0.905	d__Bacteria;p__Pseudomonadota;c__Gammaproteobacteria;o__Enterobacterales_A;f__Vibrionaceae;g__Vibrio;s__	taxonomic classification defined by topology and ANI	topological placement and ANI have congruent species assignments	GCA_000257205.1, s__Vibrio ordalii, 96.3484, 96.06, 0.912; GCF_012395185.1, s__Vibrio aestuarianus, 95.0, 81.85, 0.544; GCA_015767675.1, s__Vibrio sp000960595, 95.0, 80.31, 0.286; GCF_921294215.1, s__Vibrio marisflavi, 95.0, 80.08, 0.161; GCF_002741985.1, s__Vibrio rotiferianus, 95.0, 79.88, 0.254; GCF_002849855.1, s__Vibrio azureus, 95.0, 79.88, 0.181; GCF_024582835.1, s__Vibrio japonicus, 95.0,…	98.45	11	N/A	N/A
SRR26147061	d__Bacteria;p__Pseudomonadota;c__Gammaproteobacteria;o__Enterobacterales_A;f__Vibrionaceae;g__Vibrio;s__Vibrio anguillarum	GCF_001989995.2	96.3484	d__Bacteria;p__Pseudomonadota;c__Gammaproteobacteria;o__Enterobacterales_A;f__Vibrionaceae;g__Vibrio;s__Vibrio anguillarum	98.4	0.907	GCF_001989995.2	96.3484	d__Bacteria;p__Pseudomonadota;c__Gammaproteobacteria;o__Enterobacterales_A;f__Vibrionaceae;g__Vibrio;s__Vibrio anguillarum	98.4	0.907	d__Bacteria;p__Pseudomonadota;c__Gammaproteobacteria;o__Enterobacterales_A;f__Vibrionaceae;g__Vibrio;s__	taxonomic classification defined by topology and ANI	topological placement and ANI have congruent species assignments	GCA_000257205.1, s__Vibrio ordalii, 96.3484, 96.07, 0.912; GCF_012395185.1, s__Vibrio aestuarianus, 95.0, 81.89, 0.551; GCF_921294215.1, s__Vibrio marisflavi, 95.0, 80.32, 0.161; GCA_015767675.1, s__Vibrio sp000960595, 95.0, 80.27, 0.286; GCF_002741985.1, s__Vibrio rotiferianus, 95.0, 79.9, 0.26; GCF_900460245.1, s__Vibrio fluvialis, 95.0, 79.83, 0.319; GCF_002563795.1, s__Vibrio sp002563795, 95.…	98.45	11	N/A	N/A
SRR26147062	d__Bacteria;p__Pseudomonadota;c__Gammaproteobacteria;o__Enterobacterales_A;f__Vibrionaceae;g__Vibrio;s__Vibrio anguillarum	GCF_001989995.2	96.3484	d__Bacteria;p__Pseudomonadota;c__Gammaproteobacteria;o__Enterobacterales_A;f__Vibrionaceae;g__Vibrio;s__Vibrio anguillarum	98.4	0.904	GCF_001989995.2	96.3484	d__Bacteria;p__Pseudomonadota;c__Gammaproteobacteria;o__Enterobacterales_A;f__Vibrionaceae;g__Vibrio;s__Vibrio anguillarum	98.4	0.904	d__Bacteria;p__Pseudomonadota;c__Gammaproteobacteria;o__Enterobacterales_A;f__Vibrionaceae;g__Vibrio;s__	taxonomic classification defined by topology and ANI	topological placement and ANI have congruent species assignments	GCA_000257205.1, s__Vibrio ordalii, 96.3484, 96.08, 0.911; GCF_012395185.1, s__Vibrio aestuarianus, 95.0, 81.82, 0.545; GCA_015767675.1, s__Vibrio sp000960595, 95.0, 80.16, 0.291; GCF_921294215.1, s__Vibrio marisflavi, 95.0, 80.05, 0.153; GCF_002741985.1, s__Vibrio rotiferianus, 95.0, 79.84, 0.262; GCF_002224265.1, s__Vibrio vulnificus, 95.0, 79.79, 0.301; GCF_002563795.1, s__Vibrio sp002563795, …	98.23	11	N/A	N/A
SRR26147063	d__Bacteria;p__Pseudomonadota;c__Gammaproteobacteria;o__Enterobacterales_A;f__Vibrionaceae;g__Vibrio;s__Vibrio anguillarum	GCF_001989995.2	96.3484	d__Bacteria;p__Pseudomonadota;c__Gammaproteobacteria;o__Enterobacterales_A;f__Vibrionaceae;g__Vibrio;s__Vibrio anguillarum	98.38	0.909	GCF_001989995.2	96.3484	d__Bacteria;p__Pseudomonadota;c__Gammaproteobacteria;o__Enterobacterales_A;f__Vibrionaceae;g__Vibrio;s__Vibrio anguillarum	98.38	0.909	d__Bacteria;p__Pseudomonadota;c__Gammaproteobacteria;o__Enterobacterales_A;f__Vibrionaceae;g__Vibrio;s__	taxonomic classification defined by topology and ANI	topological placement and ANI have congruent species assignments	GCA_000257205.1, s__Vibrio ordalii, 96.3484, 96.09, 0.905; GCF_012395185.1, s__Vibrio aestuarianus, 95.0, 81.87, 0.553; GCA_015767675.1, s__Vibrio sp000960595, 95.0, 80.33, 0.292; GCF_921294215.1, s__Vibrio marisflavi, 95.0, 80.01, 0.157; GCF_900460245.1, s__Vibrio fluvialis, 95.0, 79.88, 0.313; GCF_002741985.1, s__Vibrio rotiferianus, 95.0, 79.85, 0.258; GCF_002849855.1, s__Vibrio azureus, 95.0,…	98.45	11	N/A	N/A
SRR26147064	d__Bacteria;p__Pseudomonadota;c__Gammaproteobacteria;o__Enterobacterales_A;f__Vibrionaceae;g__Vibrio;s__Vibrio anguillarum	GCF_001989995.2	96.3484	d__Bacteria;p__Pseudomonadota;c__Gammaproteobacteria;o__Enterobacterales_A;f__Vibrionaceae;g__Vibrio;s__Vibrio anguillarum	98.39	0.91	GCF_001989995.2	96.3484	d__Bacteria;p__Pseudomonadota;c__Gammaproteobacteria;o__Enterobacterales_A;f__Vibrionaceae;g__Vibrio;s__Vibrio anguillarum	98.39	0.91	d__Bacteria;p__Pseudomonadota;c__Gammaproteobacteria;o__Enterobacterales_A;f__Vibrionaceae;g__Vibrio;s__	taxonomic classification defined by topology and ANI	topological placement and ANI have congruent species assignments	GCA_000257205.1, s__Vibrio ordalii, 96.3484, 96.08, 0.908; GCF_012395185.1, s__Vibrio aestuarianus, 95.0, 81.78, 0.548; GCF_921294215.1, s__Vibrio marisflavi, 95.0, 80.26, 0.152; GCA_015767675.1, s__Vibrio sp000960595, 95.0, 80.23, 0.287; GCF_900460245.1, s__Vibrio fluvialis, 95.0, 79.92, 0.316; GCF_002741985.1, s__Vibrio rotiferianus, 95.0, 79.81, 0.26; GCF_009763805.1, s__Vibrio cidicii, 95.380…	98.45	11	N/A	N/A
SRR26205254	d__Bacteria;p__Pseudomonadota;c__Gammaproteobacteria;o__Enterobacterales_A;f__Vibrionaceae;g__Vibrio;s__Vibrio natriegens	GCF_000417905.1	95.0	d__Bacteria;p__Pseudomonadota;c__Gammaproteobacteria;o__Enterobacterales_A;f__Vibrionaceae;g__Vibrio;s__Vibrio natriegens	100.0	0.999	GCF_000417905.1	95.0	d__Bacteria;p__Pseudomonadota;c__Gammaproteobacteria;o__Enterobacterales_A;f__Vibrionaceae;g__Vibrio;s__Vibrio natriegens	100.0	0.999	d__Bacteria;p__Pseudomonadota;c__Gammaproteobacteria;o__Enterobacterales_A;f__Vibrionaceae;g__Vibrio;s__	taxonomic classification defined by topology and ANI	topological placement and ANI have congruent species assignments	GCF_021728395.1, s__Vibrio sp018223135, 95.0, 91.5, 0.837; GCA_018222805.1, s__Vibrio sp018222805, 95.0, 90.11, 0.85; GCF_905175385.1, s__Vibrio sp903986855, 95.0, 83.91, 0.669; GCF_900460535.1, s__Vibrio parahaemolyticus, 95.0, 83.57, 0.554; GCA_001048675.1, s__Vibrio diabolicus, 95.0, 83.1, 0.523; GCF_000354175.2, s__Vibrio alginolyticus, 95.0, 83.07, 0.533; GCF_002163755.1, s__Vibrio campbelli…	97.52	11	N/A	N/A
SRR26205255	d__Bacteria;p__Pseudomonadota;c__Gammaproteobacteria;o__Enterobacterales_A;f__Vibrionaceae;g__Vibrio;s__Vibrio natriegens	GCF_000417905.1	95.0	d__Bacteria;p__Pseudomonadota;c__Gammaproteobacteria;o__Enterobacterales_A;f__Vibrionaceae;g__Vibrio;s__Vibrio natriegens	99.83	0.995	GCF_000417905.1	95.0	d__Bacteria;p__Pseudomonadota;c__Gammaproteobacteria;o__Enterobacterales_A;f__Vibrionaceae;g__Vibrio;s__Vibrio natriegens	99.83	0.995	d__Bacteria;p__Pseudomonadota;c__Gammaproteobacteria;o__Enterobacterales_A;f__Vibrionaceae;g__Vibrio;s__	taxonomic classification defined by topology and ANI	topological placement and ANI have congruent species assignments	GCF_021728395.1, s__Vibrio sp018223135, 95.0, 91.29, 0.842; GCA_018222805.1, s__Vibrio sp018222805, 95.0, 89.93, 0.859; GCF_905175385.1, s__Vibrio sp903986855, 95.0, 83.63, 0.654; GCF_900460535.1, s__Vibrio parahaemolyticus, 95.0, 83.19, 0.551; GCA_001048675.1, s__Vibrio diabolicus, 95.0, 83.02, 0.519; GCF_000354175.2, s__Vibrio alginolyticus, 95.0, 82.69, 0.51; GCF_002163755.1, s__Vibrio campbel…	19.38	4	N/A	Genome has more than 73.3% of markers with multiple hits
SRR26374938	d__Bacteria;p__Pseudomonadota;c__Gammaproteobacteria;o__Enterobacterales_A;f__Vibrionaceae;g__Vibrio;s__Vibrio lentus	GCF_014878155.1	95.0	d__Bacteria;p__Pseudomonadota;c__Gammaproteobacteria;o__Enterobacterales_A;f__Vibrionaceae;g__Vibrio;s__Vibrio lentus	96.91	0.882	N/A	N/A	N/A	N/A	N/A	d__Bacteria;p__Pseudomonadota;c__Gammaproteobacteria;o__Enterobacterales_A;f__Vibrionaceae;g__Vibrio;s__	ANI	topological placement and ANI have incongruent species assignments	GCF_014878155.1, s__Vibrio lentus, 95.0, 96.91, 0.882; GCF_002875945.1, s__Vibrio lentus_A, 95.0, 93.33, 0.833; GCF_014879975.1, s__Vibrio bathopelagicus, 95.0, 92.22, 0.842; GCA_024347615.1, s__Vibrio splendidus, 95.0, 91.18, 0.851; GCA_024347315.1, s__Vibrio atlanticus, 96.4949, 90.96, 0.796; GCF_002873455.1, s__Vibrio splendidus_J, 95.0, 90.73, 0.813; GCF_000272405.2, s__Vibrio tasmaniensis_A,…	90.53	11	N/A	N/A
SRR26425221	d__Bacteria;p__Pseudomonadota;c__Gammaproteobacteria;o__Enterobacterales_A;f__Vibrionaceae;g__Photobacterium;s__Photobacterium lucens	GCF_009873615.1	95.0	d__Bacteria;p__Pseudomonadota;c__Gammaproteobacteria;o__Enterobacterales_A;f__Vibrionaceae;g__Photobacterium;s__Photobacterium lucens	97.61	0.955	GCF_009873615.1	95.0	d__Bacteria;p__Pseudomonadota;c__Gammaproteobacteria;o__Enterobacterales_A;f__Vibrionaceae;g__Photobacterium;s__Photobacterium lucens	97.61	0.955	d__Bacteria;p__Pseudomonadota;c__Gammaproteobacteria;o__Enterobacterales_A;f__Vibrionaceae;g__Photobacterium;s__	taxonomic classification defined by topology and ANI	topological placement and ANI have congruent species assignments	GCF_000950415.1, s__Photobacterium leiognathi, 95.0, 92.97, 0.877; GCF_022129445.1, s__Photobacterium sp022129445, 95.0, 84.53, 0.762; GCF_003026105.1, s__Photobacterium sp003026105, 95.0, 84.26, 0.715; GCF_003026365.1, s__Photobacterium angustum, 95.0, 84.04, 0.695; GCF_000153325.1, s__Photobacterium sp000153325, 95.0, 83.69, 0.667; GCA_024529955.1, s__Photobacterium toruni, 95.0, 80.82, 0.403; …	93.64	11	N/A	N/A
SRR26516984	d__Bacteria;p__Pseudomonadota;c__Gammaproteobacteria;o__Enterobacterales_A;f__Vibrionaceae;g__Vibrio;s__Vibrio cholerae	GCF_000621645.1	95.0	d__Bacteria;p__Pseudomonadota;c__Gammaproteobacteria;o__Enterobacterales_A;f__Vibrionaceae;g__Vibrio;s__Vibrio cholerae	98.23	0.915	GCF_000621645.1	95.0	d__Bacteria;p__Pseudomonadota;c__Gammaproteobacteria;o__Enterobacterales_A;f__Vibrionaceae;g__Vibrio;s__Vibrio cholerae	98.23	0.915	d__Bacteria;p__Pseudomonadota;c__Gammaproteobacteria;o__Enterobacterales_A;f__Vibrionaceae;g__Vibrio;s__	taxonomic classification defined by topology and ANI	topological placement and ANI have congruent species assignments	GCF_009665255.1, s__Vibrio metoecus_B, 95.0, 89.53, 0.832; GCF_019048845.1, s__Vibrio sp000176715, 95.0, 88.62, 0.776; GCF_000696385.1, s__Vibrio metoecus, 95.0, 88.49, 0.813; GCF_000338875.1, s__Vibrio mimicus, 95.0, 86.71, 0.749; GCF_011306175.1, s__Vibrio sp011306175, 95.0, 83.19, 0.675; GCF_009763805.1, s__Vibrio cidicii, 95.3805, 80.48, 0.328; GCF_000764325.1, s__Vibrio navarrensis, 95.3805,…	98.15	11	N/A	N/A
SRR26516985	d__Bacteria;p__Pseudomonadota;c__Gammaproteobacteria;o__Enterobacterales_A;f__Vibrionaceae;g__Vibrio;s__Vibrio parahaemolyticus	GCF_900460535.1	95.0	d__Bacteria;p__Pseudomonadota;c__Gammaproteobacteria;o__Enterobacterales_A;f__Vibrionaceae;g__Vibrio;s__Vibrio parahaemolyticus	98.37	0.923	GCF_900460535.1	95.0	d__Bacteria;p__Pseudomonadota;c__Gammaproteobacteria;o__Enterobacterales_A;f__Vibrionaceae;g__Vibrio;s__Vibrio parahaemolyticus	98.37	0.923	d__Bacteria;p__Pseudomonadota;c__Gammaproteobacteria;o__Enterobacterales_A;f__Vibrionaceae;g__Vibrio;s__	taxonomic classification defined by topology and ANI	topological placement and ANI have congruent species assignments	GCA_001048675.1, s__Vibrio diabolicus, 95.0, 87.0, 0.757; GCF_000354175.2, s__Vibrio alginolyticus, 95.0, 86.21, 0.742; GCF_002163755.1, s__Vibrio campbellii, 95.0, 84.11, 0.602; GCF_000817815.1, s__Vibrio owensii, 95.0, 83.81, 0.636; GCF_001591145.1, s__Vibrio harveyi, 95.0, 83.72, 0.619; GCF_002906655.1, s__Vibrio hyugaensis, 95.0, 83.71, 0.636; GCF_002563795.1, s__Vibrio sp002563795, 95.0, 83.…	98.23	11	N/A	N/A
SRR26516986	d__Bacteria;p__Pseudomonadota;c__Gammaproteobacteria;o__Enterobacterales_A;f__Vibrionaceae;g__Vibrio;s__Vibrio parahaemolyticus	GCF_900460535.1	95.0	d__Bacteria;p__Pseudomonadota;c__Gammaproteobacteria;o__Enterobacterales_A;f__Vibrionaceae;g__Vibrio;s__Vibrio parahaemolyticus	98.35	0.912	GCF_900460535.1	95.0	d__Bacteria;p__Pseudomonadota;c__Gammaproteobacteria;o__Enterobacterales_A;f__Vibrionaceae;g__Vibrio;s__Vibrio parahaemolyticus	98.35	0.912	d__Bacteria;p__Pseudomonadota;c__Gammaproteobacteria;o__Enterobacterales_A;f__Vibrionaceae;g__Vibrio;s__	taxonomic classification defined by topology and ANI	topological placement and ANI have congruent species assignments	GCA_001048675.1, s__Vibrio diabolicus, 95.0, 87.07, 0.785; GCF_000354175.2, s__Vibrio alginolyticus, 95.0, 86.45, 0.739; GCF_002163755.1, s__Vibrio campbellii, 95.0, 83.99, 0.595; GCF_000817815.1, s__Vibrio owensii, 95.0, 83.89, 0.603; GCF_002906655.1, s__Vibrio hyugaensis, 95.0, 83.81, 0.609; GCF_001591145.1, s__Vibrio harveyi, 95.0, 83.72, 0.593; GCF_002563795.1, s__Vibrio sp002563795, 95.0, 83…	97.36	11	N/A	N/A
SRR26517136	d__Bacteria;p__Pseudomonadota;c__Gammaproteobacteria;o__Enterobacterales_A;f__Vibrionaceae;g__Vibrio;s__Vibrio parahaemolyticus	GCF_900460535.1	95.0	d__Bacteria;p__Pseudomonadota;c__Gammaproteobacteria;o__Enterobacterales_A;f__Vibrionaceae;g__Vibrio;s__Vibrio parahaemolyticus	98.34	0.929	GCF_900460535.1	95.0	d__Bacteria;p__Pseudomonadota;c__Gammaproteobacteria;o__Enterobacterales_A;f__Vibrionaceae;g__Vibrio;s__Vibrio parahaemolyticus	98.34	0.929	d__Bacteria;p__Pseudomonadota;c__Gammaproteobacteria;o__Enterobacterales_A;f__Vibrionaceae;g__Vibrio;s__	taxonomic classification defined by topology and ANI	topological placement and ANI have congruent species assignments	GCA_001048675.1, s__Vibrio diabolicus, 95.0, 87.03, 0.765; GCF_000354175.2, s__Vibrio alginolyticus, 95.0, 86.11, 0.73; GCF_000817815.1, s__Vibrio owensii, 95.0, 84.01, 0.618; GCF_002163755.1, s__Vibrio campbellii, 95.0, 83.99, 0.604; GCF_001591145.1, s__Vibrio harveyi, 95.0, 83.77, 0.601; GCF_002906655.1, s__Vibrio hyugaensis, 95.0, 83.72, 0.607; GCF_002563795.1, s__Vibrio sp002563795, 95.0, 83.…	98.31	11	N/A	N/A
SRR26518018	d__Bacteria;p__Pseudomonadota;c__Gammaproteobacteria;o__Enterobacterales_A;f__Vibrionaceae;g__Vibrio;s__Vibrio parahaemolyticus	GCF_900460535.1	95.0	d__Bacteria;p__Pseudomonadota;c__Gammaproteobacteria;o__Enterobacterales_A;f__Vibrionaceae;g__Vibrio;s__Vibrio parahaemolyticus	98.29	0.906	GCF_900460535.1	95.0	d__Bacteria;p__Pseudomonadota;c__Gammaproteobacteria;o__Enterobacterales_A;f__Vibrionaceae;g__Vibrio;s__Vibrio parahaemolyticus	98.29	0.906	d__Bacteria;p__Pseudomonadota;c__Gammaproteobacteria;o__Enterobacterales_A;f__Vibrionaceae;g__Vibrio;s__	taxonomic classification defined by topology and ANI	topological placement and ANI have congruent species assignments	GCA_001048675.1, s__Vibrio diabolicus, 95.0, 86.98, 0.775; GCF_000354175.2, s__Vibrio alginolyticus, 95.0, 86.33, 0.744; GCF_000817815.1, s__Vibrio owensii, 95.0, 83.97, 0.596; GCF_002163755.1, s__Vibrio campbellii, 95.0, 83.94, 0.601; GCF_002563795.1, s__Vibrio sp002563795, 95.0, 83.89, 0.69; GCF_001591145.1, s__Vibrio harveyi, 95.0, 83.74, 0.597; GCF_002906655.1, s__Vibrio hyugaensis, 95.0, 83.…	98.23	11	N/A	N/A
SRR26518089	d__Bacteria;p__Pseudomonadota;c__Gammaproteobacteria;o__Enterobacterales_A;f__Vibrionaceae;g__Vibrio;s__Vibrio vulnificus	GCF_002224265.1	95.0	d__Bacteria;p__Pseudomonadota;c__Gammaproteobacteria;o__Enterobacterales_A;f__Vibrionaceae;g__Vibrio;s__Vibrio vulnificus	95.43	0.902	GCF_002224265.1	95.0	d__Bacteria;p__Pseudomonadota;c__Gammaproteobacteria;o__Enterobacterales_A;f__Vibrionaceae;g__Vibrio;s__Vibrio vulnificus	95.43	0.902	d__Bacteria;p__Pseudomonadota;c__Gammaproteobacteria;o__Enterobacterales_A;f__Vibrionaceae;g__Vibrio;s__	taxonomic classification defined by topology and ANI	topological placement and ANI have congruent species assignments	GCF_013369385.1, s__Vibrio sp013369385, 95.0, 93.48, 0.845; GCF_009763805.1, s__Vibrio cidicii, 95.3805, 81.69, 0.487; GCA_015767675.1, s__Vibrio sp000960595, 95.0, 81.58, 0.457; GCF_000764325.1, s__Vibrio navarrensis, 95.3805, 81.26, 0.504; GCF_900460535.1, s__Vibrio parahaemolyticus, 95.0, 80.92, 0.351; GCF_002906655.1, s__Vibrio hyugaensis, 95.0, 80.86, 0.333; GCF_002163755.1, s__Vibrio campbe…	97.72	11	N/A	N/A
SRR26620587	d__Bacteria;p__Pseudomonadota;c__Gammaproteobacteria;o__Enterobacterales_A;f__Vibrionaceae;g__Vibrio;s__Vibrio parahaemolyticus	GCF_900460535.1	95.0	d__Bacteria;p__Pseudomonadota;c__Gammaproteobacteria;o__Enterobacterales_A;f__Vibrionaceae;g__Vibrio;s__Vibrio parahaemolyticus	98.3	0.931	GCF_900460535.1	95.0	d__Bacteria;p__Pseudomonadota;c__Gammaproteobacteria;o__Enterobacterales_A;f__Vibrionaceae;g__Vibrio;s__Vibrio parahaemolyticus	98.3	0.931	d__Bacteria;p__Pseudomonadota;c__Gammaproteobacteria;o__Enterobacterales_A;f__Vibrionaceae;g__Vibrio;s__	taxonomic classification defined by topology and ANI	topological placement and ANI have congruent species assignments	GCA_001048675.1, s__Vibrio diabolicus, 95.0, 86.91, 0.768; GCF_000354175.2, s__Vibrio alginolyticus, 95.0, 86.25, 0.739; GCF_002163755.1, s__Vibrio campbellii, 95.0, 84.06, 0.6; GCF_000817815.1, s__Vibrio owensii, 95.0, 83.91, 0.622; GCF_001591145.1, s__Vibrio harveyi, 95.0, 83.76, 0.598; GCF_002906655.1, s__Vibrio hyugaensis, 95.0, 83.73, 0.609; GCF_002563795.1, s__Vibrio sp002563795, 95.0, 83.5…	98.09	11	N/A	N/A
SRR26899093	d__Bacteria;p__Pseudomonadota;c__Gammaproteobacteria;o__Enterobacterales_A;f__Vibrionaceae;g__Vibrio;s__Vibrio cholerae	GCF_000621645.1	95.0	d__Bacteria;p__Pseudomonadota;c__Gammaproteobacteria;o__Enterobacterales_A;f__Vibrionaceae;g__Vibrio;s__Vibrio cholerae	99.99	0.998	GCF_000621645.1	95.0	d__Bacteria;p__Pseudomonadota;c__Gammaproteobacteria;o__Enterobacterales_A;f__Vibrionaceae;g__Vibrio;s__Vibrio cholerae	99.99	0.998	d__Bacteria;p__Pseudomonadota;c__Gammaproteobacteria;o__Enterobacterales_A;f__Vibrionaceae;g__Vibrio;s__	taxonomic classification defined by topology and ANI	topological placement and ANI have congruent species assignments	GCF_009665255.1, s__Vibrio metoecus_B, 95.0, 89.52, 0.824; GCF_000696385.1, s__Vibrio metoecus, 95.0, 88.53, 0.816; GCF_019048845.1, s__Vibrio sp000176715, 95.0, 88.41, 0.76; GCF_000338875.1, s__Vibrio mimicus, 95.0, 86.58, 0.739; GCF_011306175.1, s__Vibrio sp011306175, 95.0, 83.15, 0.673; GCF_009763805.1, s__Vibrio cidicii, 95.3805, 80.38, 0.315; GCA_015767675.1, s__Vibrio sp000960595, 95.0, 80.…	97.56	11	N/A	N/A
SRR26899094	d__Bacteria;p__Pseudomonadota;c__Gammaproteobacteria;o__Enterobacterales_A;f__Vibrionaceae;g__Vibrio;s__Vibrio cholerae	GCF_000621645.1	95.0	d__Bacteria;p__Pseudomonadota;c__Gammaproteobacteria;o__Enterobacterales_A;f__Vibrionaceae;g__Vibrio;s__Vibrio cholerae	99.73	0.998	GCF_000621645.1	95.0	d__Bacteria;p__Pseudomonadota;c__Gammaproteobacteria;o__Enterobacterales_A;f__Vibrionaceae;g__Vibrio;s__Vibrio cholerae	99.73	0.998	d__Bacteria;p__Pseudomonadota;c__Gammaproteobacteria;o__Enterobacterales_A;f__Vibrionaceae;g__Vibrio;s__	taxonomic classification defined by topology and ANI	topological placement and ANI have congruent species assignments	GCF_009665255.1, s__Vibrio metoecus_B, 95.0, 89.33, 0.824; GCF_000696385.1, s__Vibrio metoecus, 95.0, 88.3, 0.829; GCF_019048845.1, s__Vibrio sp000176715, 95.0, 88.26, 0.745; GCF_000338875.1, s__Vibrio mimicus, 95.0, 86.39, 0.744; GCF_011306175.1, s__Vibrio sp011306175, 95.0, 83.08, 0.678; GCF_009763805.1, s__Vibrio cidicii, 95.3805, 80.4, 0.303; GCA_015767675.1, s__Vibrio sp000960595, 95.0, 80.3…	69.67	11	N/A	Genome has more than 10.0% of markers with multiple hits
SRR26899142	d__Bacteria;p__Pseudomonadota;c__Gammaproteobacteria;o__Enterobacterales_A;f__Vibrionaceae;g__Vibrio;s__Vibrio parahaemolyticus	GCF_900460535.1	95.0	d__Bacteria;p__Pseudomonadota;c__Gammaproteobacteria;o__Enterobacterales_A;f__Vibrionaceae;g__Vibrio;s__Vibrio parahaemolyticus	100.0	0.995	GCF_900460535.1	95.0	d__Bacteria;p__Pseudomonadota;c__Gammaproteobacteria;o__Enterobacterales_A;f__Vibrionaceae;g__Vibrio;s__Vibrio parahaemolyticus	100.0	0.995	d__Bacteria;p__Pseudomonadota;c__Gammaproteobacteria;o__Enterobacterales_A;f__Vibrionaceae;g__Vibrio;s__	taxonomic classification defined by topology and ANI	topological placement and ANI have congruent species assignments	GCA_001048675.1, s__Vibrio diabolicus, 95.0, 86.95, 0.762; GCF_000354175.2, s__Vibrio alginolyticus, 95.0, 86.17, 0.728; GCF_002163755.1, s__Vibrio campbellii, 95.0, 84.14, 0.603; GCF_002906655.1, s__Vibrio hyugaensis, 95.0, 83.89, 0.644; GCF_000817815.1, s__Vibrio owensii, 95.0, 83.89, 0.626; GCF_001591145.1, s__Vibrio harveyi, 95.0, 83.75, 0.619; GCF_002563795.1, s__Vibrio sp002563795, 95.0, 83…	98.23	11	N/A	N/A
SRR26899144	d__Bacteria;p__Pseudomonadota;c__Gammaproteobacteria;o__Enterobacterales_A;f__Vibrionaceae;g__Vibrio;s__Vibrio cholerae	GCF_000621645.1	95.0	d__Bacteria;p__Pseudomonadota;c__Gammaproteobacteria;o__Enterobacterales_A;f__Vibrionaceae;g__Vibrio;s__Vibrio cholerae	99.99	0.999	GCF_000621645.1	95.0	d__Bacteria;p__Pseudomonadota;c__Gammaproteobacteria;o__Enterobacterales_A;f__Vibrionaceae;g__Vibrio;s__Vibrio cholerae	99.99	0.999	d__Bacteria;p__Pseudomonadota;c__Gammaproteobacteria;o__Enterobacterales_A;f__Vibrionaceae;g__Vibrio;s__	taxonomic classification defined by topology and ANI	topological placement and ANI have congruent species assignments	GCF_009665255.1, s__Vibrio metoecus_B, 95.0, 89.56, 0.823; GCF_019048845.1, s__Vibrio sp000176715, 95.0, 88.53, 0.757; GCF_000696385.1, s__Vibrio metoecus, 95.0, 88.45, 0.822; GCF_000338875.1, s__Vibrio mimicus, 95.0, 86.58, 0.74; GCF_011306175.1, s__Vibrio sp011306175, 95.0, 83.13, 0.686; GCF_009763805.1, s__Vibrio cidicii, 95.3805, 80.54, 0.304; GCA_015767675.1, s__Vibrio sp000960595, 95.0, 80.…	98.39	11	N/A	N/A
SRR26899145	d__Bacteria;p__Pseudomonadota;c__Gammaproteobacteria;o__Enterobacterales_A;f__Vibrionaceae;g__Vibrio;s__Vibrio cholerae	GCF_000621645.1	95.0	d__Bacteria;p__Pseudomonadota;c__Gammaproteobacteria;o__Enterobacterales_A;f__Vibrionaceae;g__Vibrio;s__Vibrio cholerae	99.99	1.0	GCF_000621645.1	95.0	d__Bacteria;p__Pseudomonadota;c__Gammaproteobacteria;o__Enterobacterales_A;f__Vibrionaceae;g__Vibrio;s__Vibrio cholerae	99.99	1.0	d__Bacteria;p__Pseudomonadota;c__Gammaproteobacteria;o__Enterobacterales_A;f__Vibrionaceae;g__Vibrio;s__	taxonomic classification defined by topology and ANI	topological placement and ANI have congruent species assignments	GCF_009665255.1, s__Vibrio metoecus_B, 95.0, 89.55, 0.824; GCF_019048845.1, s__Vibrio sp000176715, 95.0, 88.51, 0.756; GCF_000696385.1, s__Vibrio metoecus, 95.0, 88.44, 0.823; GCF_000338875.1, s__Vibrio mimicus, 95.0, 86.59, 0.737; GCF_011306175.1, s__Vibrio sp011306175, 95.0, 83.12, 0.685; GCF_009763805.1, s__Vibrio cidicii, 95.3805, 80.61, 0.3; GCA_015767675.1, s__Vibrio sp000960595, 95.0, 80.3…	98.39	11	N/A	N/A
SRR27032233	Unclassified	N/A	N/A	N/A	N/A	N/A	N/A	N/A	N/A	N/A	N/A	N/A	N/A	N/A	N/A	N/A	N/A	N/A	No bacterial or archaeal marker
SRR27179988	Unclassified Bacteria	N/A	N/A	N/A	N/A	N/A	N/A	N/A	N/A	N/A	N/A	N/A	N/A	N/A	N/A	N/A	N/A	N/A	Insufficient number of amino acids in MSA (0.5%)
SRR27179999	Unclassified	N/A	N/A	N/A	N/A	N/A	N/A	N/A	N/A	N/A	N/A	N/A	N/A	N/A	N/A	N/A	N/A	N/A	No bacterial or archaeal marker
SRR27180022	Unclassified	N/A	N/A	N/A	N/A	N/A	N/A	N/A	N/A	N/A	N/A	N/A	N/A	N/A	N/A	N/A	N/A	N/A	No bacterial or archaeal marker
SRR27180023	Unclassified Bacteria	N/A	N/A	N/A	N/A	N/A	N/A	N/A	N/A	N/A	N/A	N/A	N/A	N/A	N/A	N/A	N/A	N/A	Insufficient number of amino acids in MSA (1.3%)
SRR27180026	Unclassified	N/A	N/A	N/A	N/A	N/A	N/A	N/A	N/A	N/A	N/A	N/A	N/A	N/A	N/A	N/A	N/A	N/A	No bacterial or archaeal marker
SRR27180052	Unclassified	N/A	N/A	N/A	N/A	N/A	N/A	N/A	N/A	N/A	N/A	N/A	N/A	N/A	N/A	N/A	N/A	N/A	No bacterial or archaeal marker
SRR27180059	d__Bacteria;p__Pseudomonadota;c__Gammaproteobacteria;o__Enterobacterales_A;f__Vibrionaceae;g__Vibrio;s__Vibrio alginolyticus	GCF_000354175.2	95.0	d__Bacteria;p__Pseudomonadota;c__Gammaproteobacteria;o__Enterobacterales_A;f__Vibrionaceae;g__Vibrio;s__Vibrio alginolyticus	97.99	0.924	GCF_000354175.2	95.0	d__Bacteria;p__Pseudomonadota;c__Gammaproteobacteria;o__Enterobacterales_A;f__Vibrionaceae;g__Vibrio;s__Vibrio alginolyticus	97.99	0.924	d__Bacteria;p__Pseudomonadota;c__Gammaproteobacteria;o__Enterobacterales_A;f__Vibrionaceae;g__Vibrio;s__	taxonomic classification defined by topology and ANI	topological placement and ANI have congruent species assignments	GCA_001048675.1, s__Vibrio diabolicus, 95.0, 92.39, 0.886; GCF_900460535.1, s__Vibrio parahaemolyticus, 95.0, 85.99, 0.771; GCF_000817815.1, s__Vibrio owensii, 95.0, 85.07, 0.639; GCF_000400365.1, s__Vibrio jasicida, 95.0, 84.68, 0.64; GCF_002163755.1, s__Vibrio campbellii, 95.0, 84.57, 0.65; GCF_002563795.1, s__Vibrio sp002563795, 95.0, 84.48, 0.625; GCF_002906655.1, s__Vibrio hyugaensis, 95.0, …	48.2	11	N/A	N/A
SRR27180060	d__Bacteria;p__Pseudomonadota;c__Gammaproteobacteria;o__Enterobacterales_A;f__Vibrionaceae;g__Vibrio;s__Vibrio alginolyticus	GCF_000354175.2	95.0	d__Bacteria;p__Pseudomonadota;c__Gammaproteobacteria;o__Enterobacterales_A;f__Vibrionaceae;g__Vibrio;s__Vibrio alginolyticus	98.08	0.932	GCF_000354175.2	95.0	d__Bacteria;p__Pseudomonadota;c__Gammaproteobacteria;o__Enterobacterales_A;f__Vibrionaceae;g__Vibrio;s__Vibrio alginolyticus	98.08	0.932	d__Bacteria;p__Pseudomonadota;c__Gammaproteobacteria;o__Enterobacterales_A;f__Vibrionaceae;g__Vibrio;s__	taxonomic classification defined by topology and ANI	topological placement and ANI have congruent species assignments	GCA_001048675.1, s__Vibrio diabolicus, 95.0, 92.54, 0.891; GCF_900460535.1, s__Vibrio parahaemolyticus, 95.0, 86.25, 0.797; GCF_000817815.1, s__Vibrio owensii, 95.0, 85.28, 0.679; GCF_002163755.1, s__Vibrio campbellii, 95.0, 85.02, 0.661; GCF_001591145.1, s__Vibrio harveyi, 95.0, 84.75, 0.676; GCF_002563795.1, s__Vibrio sp002563795, 95.0, 84.72, 0.657; GCF_000400365.1, s__Vibrio jasicida, 95.0, 8…	41.07	11	N/A	N/A
SRR27180061	d__Bacteria;p__Pseudomonadota;c__Gammaproteobacteria;o__Enterobacterales_A;f__Vibrionaceae;g__Vibrio;s__Vibrio alginolyticus	GCF_000354175.2	95.0	d__Bacteria;p__Pseudomonadota;c__Gammaproteobacteria;o__Enterobacterales_A;f__Vibrionaceae;g__Vibrio;s__Vibrio alginolyticus	97.88	0.928	GCF_000354175.2	95.0	d__Bacteria;p__Pseudomonadota;c__Gammaproteobacteria;o__Enterobacterales_A;f__Vibrionaceae;g__Vibrio;s__Vibrio alginolyticus	97.88	0.928	d__Bacteria;p__Pseudomonadota;c__Gammaproteobacteria;o__Enterobacterales_A;f__Vibrionaceae;g__Vibrio;s__	taxonomic classification defined by topology and ANI	topological placement and ANI have congruent species assignments	GCA_001048675.1, s__Vibrio diabolicus, 95.0, 92.41, 0.868; GCF_900460535.1, s__Vibrio parahaemolyticus, 95.0, 86.53, 0.741; GCF_000817815.1, s__Vibrio owensii, 95.0, 85.28, 0.643; GCF_002163755.1, s__Vibrio campbellii, 95.0, 84.78, 0.633; GCF_000400365.1, s__Vibrio jasicida, 95.0, 84.76, 0.641; GCF_002563795.1, s__Vibrio sp002563795, 95.0, 84.72, 0.621; GCF_001591145.1, s__Vibrio harveyi, 95.0, 8…	36.86	11	N/A	N/A
SRR27180062	d__Bacteria;p__Pseudomonadota;c__Gammaproteobacteria;o__Enterobacterales_A;f__Vibrionaceae;g__Vibrio;s__Vibrio alginolyticus	GCF_000354175.2	95.0	d__Bacteria;p__Pseudomonadota;c__Gammaproteobacteria;o__Enterobacterales_A;f__Vibrionaceae;g__Vibrio;s__Vibrio alginolyticus	98.07	0.895	GCF_000354175.2	95.0	d__Bacteria;p__Pseudomonadota;c__Gammaproteobacteria;o__Enterobacterales_A;f__Vibrionaceae;g__Vibrio;s__Vibrio alginolyticus	98.07	0.895	d__Bacteria;p__Pseudomonadota;c__Gammaproteobacteria;o__Enterobacterales_A;f__Vibrionaceae;g__Vibrio;s__	taxonomic classification defined by topology and ANI	topological placement and ANI have congruent species assignments	GCA_001048675.1, s__Vibrio diabolicus, 95.0, 92.72, 0.867; GCF_900460535.1, s__Vibrio parahaemolyticus, 95.0, 86.42, 0.769; GCF_000817815.1, s__Vibrio owensii, 95.0, 85.27, 0.669; GCF_002563795.1, s__Vibrio sp002563795, 95.0, 84.77, 0.634; GCF_002163755.1, s__Vibrio campbellii, 95.0, 84.72, 0.647; GCF_001591145.1, s__Vibrio harveyi, 95.0, 84.57, 0.653; GCF_002906655.1, s__Vibrio hyugaensis, 95.0,…	42.07	11	N/A	N/A
SRR27180063	Unclassified	N/A	N/A	N/A	N/A	N/A	N/A	N/A	N/A	N/A	N/A	N/A	N/A	N/A	N/A	N/A	N/A	N/A	No bacterial or archaeal marker
SRR27180064	d__Bacteria;p__Pseudomonadota;c__Gammaproteobacteria;o__Enterobacterales_A;f__Vibrionaceae;g__Vibrio;s__Vibrio alginolyticus	GCF_000354175.2	95.0	d__Bacteria;p__Pseudomonadota;c__Gammaproteobacteria;o__Enterobacterales_A;f__Vibrionaceae;g__Vibrio;s__Vibrio alginolyticus	98.04	0.932	GCF_000354175.2	95.0	d__Bacteria;p__Pseudomonadota;c__Gammaproteobacteria;o__Enterobacterales_A;f__Vibrionaceae;g__Vibrio;s__Vibrio alginolyticus	98.04	0.932	d__Bacteria;p__Pseudomonadota;c__Gammaproteobacteria;o__Enterobacterales_A;f__Vibrionaceae;g__Vibrio;s__	taxonomic classification defined by topology and ANI	topological placement and ANI have congruent species assignments	GCA_001048675.1, s__Vibrio diabolicus, 95.0, 92.57, 0.886; GCF_900460535.1, s__Vibrio parahaemolyticus, 95.0, 86.41, 0.754; GCF_000817815.1, s__Vibrio owensii, 95.0, 85.43, 0.682; GCF_002163755.1, s__Vibrio campbellii, 95.0, 84.99, 0.681; GCF_002563795.1, s__Vibrio sp002563795, 95.0, 84.9, 0.656; GCF_000400365.1, s__Vibrio jasicida, 95.0, 84.79, 0.678; GCF_001591145.1, s__Vibrio harveyi, 95.0, 84…	62.8	11	N/A	N/A
SRR27180065	d__Bacteria;p__Pseudomonadota;c__Gammaproteobacteria;o__Enterobacterales_A;f__Vibrionaceae;g__Vibrio;s__Vibrio alginolyticus	GCF_000354175.2	95.0	d__Bacteria;p__Pseudomonadota;c__Gammaproteobacteria;o__Enterobacterales_A;f__Vibrionaceae;g__Vibrio;s__Vibrio alginolyticus	98.08	0.917	GCF_000354175.2	95.0	d__Bacteria;p__Pseudomonadota;c__Gammaproteobacteria;o__Enterobacterales_A;f__Vibrionaceae;g__Vibrio;s__Vibrio alginolyticus	98.08	0.917	d__Bacteria;p__Pseudomonadota;c__Gammaproteobacteria;o__Enterobacterales_A;f__Vibrionaceae;g__Vibrio;s__	taxonomic classification defined by topology and ANI	topological placement and ANI have congruent species assignments	GCA_001048675.1, s__Vibrio diabolicus, 95.0, 92.9, 0.88; GCF_900460535.1, s__Vibrio parahaemolyticus, 95.0, 86.93, 0.763; GCF_000817815.1, s__Vibrio owensii, 95.0, 85.29, 0.673; GCF_002563795.1, s__Vibrio sp002563795, 95.0, 85.03, 0.655; GCF_002163755.1, s__Vibrio campbellii, 95.0, 84.86, 0.657; GCF_000400365.1, s__Vibrio jasicida, 95.0, 84.83, 0.647; GCF_001591145.1, s__Vibrio harveyi, 95.0, 84.…	47.94	11	N/A	Genome has more than 10.0% of markers with multiple hits
SRR27180067	d__Bacteria;p__Pseudomonadota;c__Gammaproteobacteria;o__Enterobacterales_A;f__Vibrionaceae;g__Vibrio;s__Vibrio alginolyticus	GCF_000354175.2	95.0	d__Bacteria;p__Pseudomonadota;c__Gammaproteobacteria;o__Enterobacterales_A;f__Vibrionaceae;g__Vibrio;s__Vibrio alginolyticus	97.99	0.946	GCF_000354175.2	95.0	d__Bacteria;p__Pseudomonadota;c__Gammaproteobacteria;o__Enterobacterales_A;f__Vibrionaceae;g__Vibrio;s__Vibrio alginolyticus	97.99	0.946	d__Bacteria;p__Pseudomonadota;c__Gammaproteobacteria;o__Enterobacterales_A;f__Vibrionaceae;g__Vibrio;s__	taxonomic classification defined by topology and ANI	topological placement and ANI have congruent species assignments	GCA_001048675.1, s__Vibrio diabolicus, 95.0, 92.55, 0.893; GCF_900460535.1, s__Vibrio parahaemolyticus, 95.0, 86.44, 0.77; GCF_000817815.1, s__Vibrio owensii, 95.0, 85.58, 0.659; GCF_001591145.1, s__Vibrio harveyi, 95.0, 85.11, 0.654; GCF_000400365.1, s__Vibrio jasicida, 95.0, 85.07, 0.653; GCF_002163755.1, s__Vibrio campbellii, 95.0, 84.99, 0.67; GCF_002563795.1, s__Vibrio sp002563795, 95.0, 84.…	49.28	11	N/A	N/A
SRR27180068	d__Bacteria;p__Pseudomonadota;c__Gammaproteobacteria;o__Enterobacterales_A;f__Vibrionaceae;g__Vibrio;s__Vibrio alginolyticus	GCF_000354175.2	95.0	d__Bacteria;p__Pseudomonadota;c__Gammaproteobacteria;o__Enterobacterales_A;f__Vibrionaceae;g__Vibrio;s__Vibrio alginolyticus	98.06	0.918	GCF_000354175.2	95.0	d__Bacteria;p__Pseudomonadota;c__Gammaproteobacteria;o__Enterobacterales_A;f__Vibrionaceae;g__Vibrio;s__Vibrio alginolyticus	98.06	0.918	d__Bacteria;p__Pseudomonadota;c__Gammaproteobacteria;o__Enterobacterales_A;f__Vibrionaceae;g__Vibrio;s__	taxonomic classification defined by topology and ANI	topological placement and ANI have congruent species assignments	GCA_001048675.1, s__Vibrio diabolicus, 95.0, 92.65, 0.877; GCF_900460535.1, s__Vibrio parahaemolyticus, 95.0, 86.32, 0.767; GCF_000817815.1, s__Vibrio owensii, 95.0, 84.88, 0.662; GCF_002563795.1, s__Vibrio sp002563795, 95.0, 84.79, 0.666; GCF_002163755.1, s__Vibrio campbellii, 95.0, 84.71, 0.66; GCF_002906655.1, s__Vibrio hyugaensis, 95.0, 84.55, 0.658; GCF_000400365.1, s__Vibrio jasicida, 95.0,…	53.17	11	N/A	N/A
SRR27180069	d__Bacteria;p__Pseudomonadota;c__Gammaproteobacteria;o__Enterobacterales_A;f__Vibrionaceae;g__Vibrio;s__Vibrio alginolyticus	GCF_000354175.2	95.0	d__Bacteria;p__Pseudomonadota;c__Gammaproteobacteria;o__Enterobacterales_A;f__Vibrionaceae;g__Vibrio;s__Vibrio alginolyticus	97.99	0.915	GCF_000354175.2	95.0	d__Bacteria;p__Pseudomonadota;c__Gammaproteobacteria;o__Enterobacterales_A;f__Vibrionaceae;g__Vibrio;s__Vibrio alginolyticus	97.99	0.915	d__Bacteria;p__Pseudomonadota;c__Gammaproteobacteria;o__Enterobacterales_A;f__Vibrionaceae;g__Vibrio;s__	taxonomic classification defined by topology and ANI	topological placement and ANI have congruent species assignments	GCA_001048675.1, s__Vibrio diabolicus, 95.0, 92.84, 0.891; GCF_900460535.1, s__Vibrio parahaemolyticus, 95.0, 86.5, 0.792; GCF_000817815.1, s__Vibrio owensii, 95.0, 85.19, 0.66; GCF_002163755.1, s__Vibrio campbellii, 95.0, 84.73, 0.658; GCF_001591145.1, s__Vibrio harveyi, 95.0, 84.61, 0.674; GCF_002563795.1, s__Vibrio sp002563795, 95.0, 84.59, 0.658; GCF_002741985.1, s__Vibrio rotiferianus, 95.0,…	39.38	11	N/A	N/A
SRR27180070	d__Bacteria;p__Pseudomonadota;c__Gammaproteobacteria;o__Enterobacterales_A;f__Vibrionaceae;g__Vibrio;s__Vibrio alginolyticus	GCF_000354175.2	95.0	d__Bacteria;p__Pseudomonadota;c__Gammaproteobacteria;o__Enterobacterales_A;f__Vibrionaceae;g__Vibrio;s__Vibrio alginolyticus	98.04	0.932	GCF_000354175.2	95.0	d__Bacteria;p__Pseudomonadota;c__Gammaproteobacteria;o__Enterobacterales_A;f__Vibrionaceae;g__Vibrio;s__Vibrio alginolyticus	98.04	0.932	d__Bacteria;p__Pseudomonadota;c__Gammaproteobacteria;o__Enterobacterales_A;f__Vibrionaceae;g__Vibrio;s__	taxonomic classification defined by topology and ANI	topological placement and ANI have congruent species assignments	GCA_001048675.1, s__Vibrio diabolicus, 95.0, 92.79, 0.885; GCF_900460535.1, s__Vibrio parahaemolyticus, 95.0, 86.63, 0.775; GCF_000817815.1, s__Vibrio owensii, 95.0, 85.18, 0.673; GCF_002563795.1, s__Vibrio sp002563795, 95.0, 84.89, 0.659; GCF_001591145.1, s__Vibrio harveyi, 95.0, 84.61, 0.637; GCF_002163755.1, s__Vibrio campbellii, 95.0, 84.61, 0.644; GCF_002906655.1, s__Vibrio hyugaensis, 95.0,…	66.26	11	N/A	N/A
SRR27180071	d__Bacteria;p__Pseudomonadota;c__Gammaproteobacteria;o__Enterobacterales_A;f__Vibrionaceae;g__Vibrio;s__Vibrio alginolyticus	GCF_000354175.2	95.0	d__Bacteria;p__Pseudomonadota;c__Gammaproteobacteria;o__Enterobacterales_A;f__Vibrionaceae;g__Vibrio;s__Vibrio alginolyticus	97.98	0.944	GCF_000354175.2	95.0	d__Bacteria;p__Pseudomonadota;c__Gammaproteobacteria;o__Enterobacterales_A;f__Vibrionaceae;g__Vibrio;s__Vibrio alginolyticus	97.98	0.944	d__Bacteria;p__Pseudomonadota;c__Gammaproteobacteria;o__Enterobacterales_A;f__Vibrionaceae;g__Vibrio;s__	taxonomic classification defined by topology and ANI	topological placement and ANI have congruent species assignments	GCA_001048675.1, s__Vibrio diabolicus, 95.0, 92.51, 0.905; GCF_900460535.1, s__Vibrio parahaemolyticus, 95.0, 86.42, 0.779; GCF_000817815.1, s__Vibrio owensii, 95.0, 84.94, 0.664; GCF_002563795.1, s__Vibrio sp002563795, 95.0, 84.65, 0.644; GCF_002163755.1, s__Vibrio campbellii, 95.0, 84.61, 0.633; GCF_001591145.1, s__Vibrio harveyi, 95.0, 84.47, 0.655; GCF_002906655.1, s__Vibrio hyugaensis, 95.0,…	52.08	11	N/A	N/A
SRR27180072	d__Bacteria;p__Pseudomonadota;c__Gammaproteobacteria;o__Enterobacterales_A;f__Vibrionaceae;g__Vibrio;s__Vibrio alginolyticus	GCF_000354175.2	95.0	d__Bacteria;p__Pseudomonadota;c__Gammaproteobacteria;o__Enterobacterales_A;f__Vibrionaceae;g__Vibrio;s__Vibrio alginolyticus	98.08	0.935	GCF_000354175.2	95.0	d__Bacteria;p__Pseudomonadota;c__Gammaproteobacteria;o__Enterobacterales_A;f__Vibrionaceae;g__Vibrio;s__Vibrio alginolyticus	98.08	0.935	d__Bacteria;p__Pseudomonadota;c__Gammaproteobacteria;o__Enterobacterales_A;f__Vibrionaceae;g__Vibrio;s__	taxonomic classification defined by topology and ANI	topological placement and ANI have congruent species assignments	GCA_001048675.1, s__Vibrio diabolicus, 95.0, 92.62, 0.894; GCF_900460535.1, s__Vibrio parahaemolyticus, 95.0, 86.36, 0.771; GCF_000817815.1, s__Vibrio owensii, 95.0, 85.09, 0.673; GCF_002563795.1, s__Vibrio sp002563795, 95.0, 84.57, 0.661; GCF_002163755.1, s__Vibrio campbellii, 95.0, 84.43, 0.669; GCF_000400365.1, s__Vibrio jasicida, 95.0, 84.32, 0.669; GCF_001591145.1, s__Vibrio harveyi, 95.0, 8…	40.04	11	N/A	N/A
SRR27180073	Unclassified Bacteria	N/A	N/A	N/A	N/A	N/A	N/A	N/A	N/A	N/A	N/A	N/A	N/A	N/A	N/A	N/A	N/A	N/A	Insufficient number of amino acids in MSA (3.8%)
SRR27180075	Unclassified	N/A	N/A	N/A	N/A	N/A	N/A	N/A	N/A	N/A	N/A	N/A	N/A	N/A	N/A	N/A	N/A	N/A	No bacterial or archaeal marker
SRR27180078	Unclassified	N/A	N/A	N/A	N/A	N/A	N/A	N/A	N/A	N/A	N/A	N/A	N/A	N/A	N/A	N/A	N/A	N/A	No bacterial or archaeal marker
SRR27180079	Unclassified	N/A	N/A	N/A	N/A	N/A	N/A	N/A	N/A	N/A	N/A	N/A	N/A	N/A	N/A	N/A	N/A	N/A	No bacterial or archaeal marker
SRR27180087	d__Bacteria;p__Pseudomonadota;c__Gammaproteobacteria;o__Enterobacterales_A;f__Vibrionaceae;g__Vibrio;s__Vibrio alginolyticus	GCF_000354175.2	95.0	d__Bacteria;p__Pseudomonadota;c__Gammaproteobacteria;o__Enterobacterales_A;f__Vibrionaceae;g__Vibrio;s__Vibrio alginolyticus	97.99	0.91	GCF_000354175.2	95.0	d__Bacteria;p__Pseudomonadota;c__Gammaproteobacteria;o__Enterobacterales_A;f__Vibrionaceae;g__Vibrio;s__Vibrio alginolyticus	97.99	0.91	d__Bacteria;p__Pseudomonadota;c__Gammaproteobacteria;o__Enterobacterales_A;f__Vibrionaceae;g__Vibrio;s__	taxonomic classification defined by topology and ANI	topological placement and ANI have congruent species assignments	GCA_001048675.1, s__Vibrio diabolicus, 95.0, 93.52, 0.91; GCF_900460535.1, s__Vibrio parahaemolyticus, 95.0, 86.94, 0.82; GCF_000817815.1, s__Vibrio owensii, 95.0, 85.15, 0.714; GCF_002163755.1, s__Vibrio campbellii, 95.0, 84.86, 0.741; GCF_000400365.1, s__Vibrio jasicida, 95.0, 84.72, 0.72; GCF_002563795.1, s__Vibrio sp002563795, 95.0, 84.67, 0.693; GCF_001591145.1, s__Vibrio harveyi, 95.0, 84.6…	15.41	11	N/A	N/A
SRR27180101	Unclassified	N/A	N/A	N/A	N/A	N/A	N/A	N/A	N/A	N/A	N/A	N/A	N/A	N/A	N/A	N/A	N/A	N/A	No bacterial or archaeal marker
SRR7826358	d__Bacteria;p__Pseudomonadota;c__Gammaproteobacteria;o__Enterobacterales_A;f__Vibrionaceae;g__Vibrio;s__Vibrio cholerae	GCF_000621645.1	95.0	d__Bacteria;p__Pseudomonadota;c__Gammaproteobacteria;o__Enterobacterales_A;f__Vibrionaceae;g__Vibrio;s__Vibrio cholerae	98.97	0.965	GCF_000621645.1	95.0	d__Bacteria;p__Pseudomonadota;c__Gammaproteobacteria;o__Enterobacterales_A;f__Vibrionaceae;g__Vibrio;s__Vibrio cholerae	98.97	0.965	d__Bacteria;p__Pseudomonadota;c__Gammaproteobacteria;o__Enterobacterales_A;f__Vibrionaceae;g__Vibrio;s__	taxonomic classification defined by topology and ANI	topological placement and ANI have congruent species assignments	GCF_009665255.1, s__Vibrio metoecus_B, 95.0, 89.1, 0.83; GCF_000696385.1, s__Vibrio metoecus, 95.0, 88.28, 0.824; GCF_019048845.1, s__Vibrio sp000176715, 95.0, 88.14, 0.773; GCF_000338875.1, s__Vibrio mimicus, 95.0, 86.3, 0.743; GCF_011306175.1, s__Vibrio sp011306175, 95.0, 82.98, 0.672; GCA_015767675.1, s__Vibrio sp000960595, 95.0, 80.45, 0.296; GCF_009763805.1, s__Vibrio cidicii, 95.3805, 80.3,…	50.96	11	N/A	Genome has more than 10.0% of markers with multiple hits
SRR8335319	d__Bacteria;p__Pseudomonadota;c__Gammaproteobacteria;o__Enterobacterales_A;f__Vibrionaceae;g__Vibrio;s__Vibrio campbellii	GCF_002163755.1	95.0	d__Bacteria;p__Pseudomonadota;c__Gammaproteobacteria;o__Enterobacterales_A;f__Vibrionaceae;g__Vibrio;s__Vibrio campbellii	97.73	0.93	GCF_002163755.1	95.0	d__Bacteria;p__Pseudomonadota;c__Gammaproteobacteria;o__Enterobacterales_A;f__Vibrionaceae;g__Vibrio;s__Vibrio campbellii	97.73	0.93	d__Bacteria;p__Pseudomonadota;c__Gammaproteobacteria;o__Enterobacterales_A;f__Vibrionaceae;g__Vibrio;s__	taxonomic classification defined by topology and ANI	topological placement and ANI have congruent species assignments	GCF_000817815.1, s__Vibrio owensii, 95.0, 90.33, 0.765; GCF_001591145.1, s__Vibrio harveyi, 95.0, 88.9, 0.742; GCF_002741985.1, s__Vibrio rotiferianus, 95.0, 88.89, 0.682; GCF_000400365.1, s__Vibrio jasicida, 95.0, 88.56, 0.753; GCF_002906655.1, s__Vibrio hyugaensis, 95.0, 88.11, 0.769; GCF_000171815.1, s__Vibrio sp000171815, 95.0, 85.78, 0.759; GCF_003544875.1, s__Vibrio alfacsensis, 95.0, 84.85…	60.46	11	N/A	Genome has more than 10.0% of markers with multiple hits
