# Supplementary material for: Prevalent chromosome fusion in Vibrio cholerae O1
Source: Nat Commun. 2025 Jul 1;16:5830. doi: 10.1038/s41467-025-60699-0 (PMC12219848; doi:10.1038/s41467-025-60699-0)
Supplement: Supplementary file 8 — Source Data [file 41467_2025_60699_MOESM8_ESM.zip › source_data/Supplement/S7/S7a/gtdbtk.bac120.summary_added_b.tsv]

user_genome	classification	fastani_reference	fastani_reference_radius	fastani_taxonomy	fastani_ani	fastani_af	closest_placement_reference	closest_placement_radius	closest_placement_taxonomy	closest_placement_ani	closest_placement_af	pplacer_taxonomy	classification_method	note	other_related_references(genome_id,species_name,radius,ANI,AF)	msa_percent	translation_table	red_value	warnings
ERR10144421	d__Bacteria;p__Pseudomonadota;c__Gammaproteobacteria;o__Enterobacterales_A;f__Vibrionaceae;g__Vibrio;s__Vibrio cholerae	GCF_000621645.1	95.0	d__Bacteria;p__Pseudomonadota;c__Gammaproteobacteria;o__Enterobacterales_A;f__Vibrionaceae;g__Vibrio;s__Vibrio cholerae	99.3	0.967	GCF_000621645.1	95.0	d__Bacteria;p__Pseudomonadota;c__Gammaproteobacteria;o__Enterobacterales_A;f__Vibrionaceae;g__Vibrio;s__Vibrio cholerae	99.3	0.967	d__Bacteria;p__Pseudomonadota;c__Gammaproteobacteria;o__Enterobacterales_A;f__Vibrionaceae;g__Vibrio;s__	taxonomic classification defined by topology and ANI	topological placement and ANI have congruent species assignments	GCF_009665255.1, s__Vibrio metoecus_B, 95.0, 89.51, 0.823; GCF_000696385.1, s__Vibrio metoecus, 95.0, 88.78, 0.831; GCF_019048845.1, s__Vibrio sp000176715, 95.0, 88.49, 0.755; GCF_000338875.1, s__Vibrio mimicus, 95.0, 86.6, 0.747; GCF_011306175.1, s__Vibrio sp011306175, 95.0, 83.19, 0.695; GCF_009763805.1, s__Vibrio cidicii, 95.3805, 80.5, 0.309; GCA_015767675.1, s__Vibrio sp000960595, 95.0, 80.2…	97.3	11	N/A	N/A
ERR10144453	d__Bacteria;p__Pseudomonadota;c__Gammaproteobacteria;o__Enterobacterales_A;f__Vibrionaceae;g__Vibrio;s__Vibrio cholerae	GCF_000621645.1	95.0	d__Bacteria;p__Pseudomonadota;c__Gammaproteobacteria;o__Enterobacterales_A;f__Vibrionaceae;g__Vibrio;s__Vibrio cholerae	99.31	0.966	GCF_000621645.1	95.0	d__Bacteria;p__Pseudomonadota;c__Gammaproteobacteria;o__Enterobacterales_A;f__Vibrionaceae;g__Vibrio;s__Vibrio cholerae	99.31	0.966	d__Bacteria;p__Pseudomonadota;c__Gammaproteobacteria;o__Enterobacterales_A;f__Vibrionaceae;g__Vibrio;s__	taxonomic classification defined by topology and ANI	topological placement and ANI have congruent species assignments	GCF_009665255.1, s__Vibrio metoecus_B, 95.0, 89.53, 0.829; GCF_000696385.1, s__Vibrio metoecus, 95.0, 88.54, 0.842; GCF_019048845.1, s__Vibrio sp000176715, 95.0, 88.4, 0.776; GCF_000338875.1, s__Vibrio mimicus, 95.0, 86.64, 0.753; GCF_011306175.1, s__Vibrio sp011306175, 95.0, 83.24, 0.671; GCA_015767675.1, s__Vibrio sp000960595, 95.0, 80.33, 0.296; GCF_009763805.1, s__Vibrio cidicii, 95.3805, 80.…	97.2	11	N/A	N/A
ERR10145058	d__Bacteria;p__Pseudomonadota;c__Gammaproteobacteria;o__Enterobacterales_A;f__Vibrionaceae;g__Vibrio;s__Vibrio cholerae	GCF_000621645.1	95.0	d__Bacteria;p__Pseudomonadota;c__Gammaproteobacteria;o__Enterobacterales_A;f__Vibrionaceae;g__Vibrio;s__Vibrio cholerae	99.34	0.961	GCF_000621645.1	95.0	d__Bacteria;p__Pseudomonadota;c__Gammaproteobacteria;o__Enterobacterales_A;f__Vibrionaceae;g__Vibrio;s__Vibrio cholerae	99.34	0.961	d__Bacteria;p__Pseudomonadota;c__Gammaproteobacteria;o__Enterobacterales_A;f__Vibrionaceae;g__Vibrio;s__	taxonomic classification defined by topology and ANI	topological placement and ANI have congruent species assignments	GCF_009665255.1, s__Vibrio metoecus_B, 95.0, 89.47, 0.825; GCF_000696385.1, s__Vibrio metoecus, 95.0, 88.72, 0.837; GCF_019048845.1, s__Vibrio sp000176715, 95.0, 88.55, 0.759; GCF_000338875.1, s__Vibrio mimicus, 95.0, 86.56, 0.74; GCF_011306175.1, s__Vibrio sp011306175, 95.0, 83.22, 0.681; GCF_009763805.1, s__Vibrio cidicii, 95.3805, 80.52, 0.306; GCA_015767675.1, s__Vibrio sp000960595, 95.0, 80.…	98.27	11	N/A	N/A
ERR10145274	d__Bacteria;p__Pseudomonadota;c__Gammaproteobacteria;o__Enterobacterales_A;f__Vibrionaceae;g__Vibrio;s__Vibrio cholerae	GCF_000621645.1	95.0	d__Bacteria;p__Pseudomonadota;c__Gammaproteobacteria;o__Enterobacterales_A;f__Vibrionaceae;g__Vibrio;s__Vibrio cholerae	99.31	0.966	GCF_000621645.1	95.0	d__Bacteria;p__Pseudomonadota;c__Gammaproteobacteria;o__Enterobacterales_A;f__Vibrionaceae;g__Vibrio;s__Vibrio cholerae	99.31	0.966	d__Bacteria;p__Pseudomonadota;c__Gammaproteobacteria;o__Enterobacterales_A;f__Vibrionaceae;g__Vibrio;s__	taxonomic classification defined by topology and ANI	topological placement and ANI have congruent species assignments	GCF_009665255.1, s__Vibrio metoecus_B, 95.0, 89.45, 0.823; GCF_000696385.1, s__Vibrio metoecus, 95.0, 88.68, 0.827; GCF_019048845.1, s__Vibrio sp000176715, 95.0, 88.48, 0.771; GCF_000338875.1, s__Vibrio mimicus, 95.0, 86.53, 0.743; GCF_011306175.1, s__Vibrio sp011306175, 95.0, 83.28, 0.67; GCF_009763805.1, s__Vibrio cidicii, 95.3805, 80.39, 0.309; GCA_015767675.1, s__Vibrio sp000960595, 95.0, 80.…	98.15	11	N/A	N/A
ERR10146520	d__Bacteria;p__Pseudomonadota;c__Gammaproteobacteria;o__Enterobacterales_A;f__Vibrionaceae;g__Vibrio;s__Vibrio cholerae	GCF_000621645.1	95.0	d__Bacteria;p__Pseudomonadota;c__Gammaproteobacteria;o__Enterobacterales_A;f__Vibrionaceae;g__Vibrio;s__Vibrio cholerae	99.19	0.961	GCF_000621645.1	95.0	d__Bacteria;p__Pseudomonadota;c__Gammaproteobacteria;o__Enterobacterales_A;f__Vibrionaceae;g__Vibrio;s__Vibrio cholerae	99.19	0.961	d__Bacteria;p__Pseudomonadota;c__Gammaproteobacteria;o__Enterobacterales_A;f__Vibrionaceae;g__Vibrio;s__	taxonomic classification defined by topology and ANI	topological placement and ANI have congruent species assignments	GCF_009665255.1, s__Vibrio metoecus_B, 95.0, 89.35, 0.828; GCF_000696385.1, s__Vibrio metoecus, 95.0, 88.57, 0.84; GCF_019048845.1, s__Vibrio sp000176715, 95.0, 88.45, 0.748; GCF_000338875.1, s__Vibrio mimicus, 95.0, 86.44, 0.745; GCF_011306175.1, s__Vibrio sp011306175, 95.0, 83.08, 0.678; GCF_009763805.1, s__Vibrio cidicii, 95.3805, 80.39, 0.305; GCA_015767675.1, s__Vibrio sp000960595, 95.0, 80.…	84.61	11	N/A	N/A
ERR10146532	d__Bacteria;p__Pseudomonadota;c__Gammaproteobacteria;o__Enterobacterales_A;f__Vibrionaceae;g__Vibrio;s__Vibrio cholerae	GCF_000621645.1	95.0	d__Bacteria;p__Pseudomonadota;c__Gammaproteobacteria;o__Enterobacterales_A;f__Vibrionaceae;g__Vibrio;s__Vibrio cholerae	99.15	0.963	GCF_000621645.1	95.0	d__Bacteria;p__Pseudomonadota;c__Gammaproteobacteria;o__Enterobacterales_A;f__Vibrionaceae;g__Vibrio;s__Vibrio cholerae	99.15	0.963	d__Bacteria;p__Pseudomonadota;c__Gammaproteobacteria;o__Enterobacterales_A;f__Vibrionaceae;g__Vibrio;s__	taxonomic classification defined by topology and ANI	topological placement and ANI have congruent species assignments	GCF_009665255.1, s__Vibrio metoecus_B, 95.0, 89.4, 0.827; GCF_000696385.1, s__Vibrio metoecus, 95.0, 88.64, 0.837; GCF_019048845.1, s__Vibrio sp000176715, 95.0, 88.38, 0.759; GCF_000338875.1, s__Vibrio mimicus, 95.0, 86.54, 0.748; GCF_011306175.1, s__Vibrio sp011306175, 95.0, 83.06, 0.672; GCA_015767675.1, s__Vibrio sp000960595, 95.0, 80.31, 0.305; GCF_009763805.1, s__Vibrio cidicii, 95.3805, 80.…	78.91	11	N/A	N/A
ERR11011593_subsample	d__Bacteria;p__Pseudomonadota;c__Gammaproteobacteria;o__Enterobacterales_A;f__Vibrionaceae;g__Photobacterium;s__Photobacterium phosphoreum	GCF_002954725.1	95.0	d__Bacteria;p__Pseudomonadota;c__Gammaproteobacteria;o__Enterobacterales_A;f__Vibrionaceae;g__Photobacterium;s__Photobacterium phosphoreum	98.76	0.934	GCF_002954725.1	95.0	d__Bacteria;p__Pseudomonadota;c__Gammaproteobacteria;o__Enterobacterales_A;f__Vibrionaceae;g__Photobacterium;s__Photobacterium phosphoreum	98.76	0.934	d__Bacteria;p__Pseudomonadota;c__Gammaproteobacteria;o__Enterobacterales_A;f__Vibrionaceae;g__Photobacterium;s__	taxonomic classification defined by topology and ANI	topological placement and ANI have congruent species assignments	GCF_002849605.1, s__Photobacterium carnosum, 95.0, 87.27, 0.754; GCF_003026395.1, s__Photobacterium iliopiscarium, 95.0, 87.26, 0.83; GCF_003026355.1, s__Photobacterium kishitanii, 95.0, 86.77, 0.795; GCF_900166965.1, s__Photobacterium piscicola, 95.0, 86.6, 0.809; GCF_002954455.1, s__Photobacterium aquimaris, 95.0, 86.35, 0.802; GCA_024529955.1, s__Photobacterium toruni, 95.0, 86.27, 0.761; GCF_…	87.92	11	N/A	N/A
ERR11475402	d__Bacteria;p__Pseudomonadota;c__Gammaproteobacteria;o__Enterobacterales_A;f__Vibrionaceae;g__Vibrio;s__Vibrio cholerae	GCF_000621645.1	95.0	d__Bacteria;p__Pseudomonadota;c__Gammaproteobacteria;o__Enterobacterales_A;f__Vibrionaceae;g__Vibrio;s__Vibrio cholerae	99.32	0.97	GCF_000621645.1	95.0	d__Bacteria;p__Pseudomonadota;c__Gammaproteobacteria;o__Enterobacterales_A;f__Vibrionaceae;g__Vibrio;s__Vibrio cholerae	99.32	0.97	d__Bacteria;p__Pseudomonadota;c__Gammaproteobacteria;o__Enterobacterales_A;f__Vibrionaceae;g__Vibrio;s__	taxonomic classification defined by topology and ANI	topological placement and ANI have congruent species assignments	GCF_009665255.1, s__Vibrio metoecus_B, 95.0, 89.49, 0.833; GCF_019048845.1, s__Vibrio sp000176715, 95.0, 88.5, 0.79; GCF_000696385.1, s__Vibrio metoecus, 95.0, 88.47, 0.82; GCF_000338875.1, s__Vibrio mimicus, 95.0, 86.62, 0.753; GCF_011306175.1, s__Vibrio sp011306175, 95.0, 83.24, 0.669; GCF_009763805.1, s__Vibrio cidicii, 95.3805, 80.5, 0.311; GCA_015767675.1, s__Vibrio sp000960595, 95.0, 80.41,…	98.39	11	N/A	N/A
ERR11475405	d__Bacteria;p__Pseudomonadota;c__Gammaproteobacteria;o__Enterobacterales_A;f__Vibrionaceae;g__Vibrio;s__Vibrio cholerae	GCF_000621645.1	95.0	d__Bacteria;p__Pseudomonadota;c__Gammaproteobacteria;o__Enterobacterales_A;f__Vibrionaceae;g__Vibrio;s__Vibrio cholerae	99.31	0.968	GCF_000621645.1	95.0	d__Bacteria;p__Pseudomonadota;c__Gammaproteobacteria;o__Enterobacterales_A;f__Vibrionaceae;g__Vibrio;s__Vibrio cholerae	99.31	0.968	d__Bacteria;p__Pseudomonadota;c__Gammaproteobacteria;o__Enterobacterales_A;f__Vibrionaceae;g__Vibrio;s__	taxonomic classification defined by topology and ANI	topological placement and ANI have congruent species assignments	GCF_009665255.1, s__Vibrio metoecus_B, 95.0, 89.5, 0.834; GCF_000696385.1, s__Vibrio metoecus, 95.0, 88.58, 0.826; GCF_019048845.1, s__Vibrio sp000176715, 95.0, 88.58, 0.778; GCF_000338875.1, s__Vibrio mimicus, 95.0, 86.68, 0.756; GCF_011306175.1, s__Vibrio sp011306175, 95.0, 83.18, 0.668; GCF_009763805.1, s__Vibrio cidicii, 95.3805, 80.57, 0.32; GCA_015767675.1, s__Vibrio sp000960595, 95.0, 80.3…	98.39	11	N/A	N/A
ERR12321267_subsample	d__Bacteria;p__Pseudomonadota;c__Gammaproteobacteria;o__Enterobacterales_A;f__Vibrionaceae;g__Vibrio;s__Vibrio sinaloensis	GCF_000808535.1	95.0	d__Bacteria;p__Pseudomonadota;c__Gammaproteobacteria;o__Enterobacterales_A;f__Vibrionaceae;g__Vibrio;s__Vibrio sinaloensis	97.37	0.926	GCF_000808535.1	95.0	d__Bacteria;p__Pseudomonadota;c__Gammaproteobacteria;o__Enterobacterales_A;f__Vibrionaceae;g__Vibrio;s__Vibrio sinaloensis	97.37	0.926	d__Bacteria;p__Pseudomonadota;c__Gammaproteobacteria;o__Enterobacterales_A;f__Vibrionaceae;g__Vibrio;s__	taxonomic classification defined by topology and ANI	topological placement and ANI have congruent species assignments	GCF_000189275.1, s__Vibrio sinaloensis_B, 95.0, 82.95, 0.536; GCF_003970385.1, s__Vibrio aquaticus, 95.0, 82.27, 0.468; GCF_004551525.1, s__Vibrio ouci, 95.0, 82.27, 0.444; GCF_000772105.1, s__Vibrio tubiashii, 95.0, 82.22, 0.442; GCF_002163755.1, s__Vibrio campbellii, 95.0, 82.15, 0.344; GCF_001695575.1, s__Vibrio europaeus, 95.0, 82.11, 0.442; GCF_000176235.1, s__Vibrio orientalis, 95.0, 82.09,…	98.43	11	N/A	N/A
ERR9364106	d__Bacteria;p__Pseudomonadota;c__Gammaproteobacteria;o__Enterobacterales_A;f__Vibrionaceae;g__Vibrio;s__Vibrio cholerae	GCF_000621645.1	95.0	d__Bacteria;p__Pseudomonadota;c__Gammaproteobacteria;o__Enterobacterales_A;f__Vibrionaceae;g__Vibrio;s__Vibrio cholerae	99.29	0.964	GCF_000621645.1	95.0	d__Bacteria;p__Pseudomonadota;c__Gammaproteobacteria;o__Enterobacterales_A;f__Vibrionaceae;g__Vibrio;s__Vibrio cholerae	99.29	0.964	d__Bacteria;p__Pseudomonadota;c__Gammaproteobacteria;o__Enterobacterales_A;f__Vibrionaceae;g__Vibrio;s__	taxonomic classification defined by topology and ANI	topological placement and ANI have congruent species assignments	GCF_009665255.1, s__Vibrio metoecus_B, 95.0, 89.54, 0.819; GCF_019048845.1, s__Vibrio sp000176715, 95.0, 88.52, 0.779; GCF_000696385.1, s__Vibrio metoecus, 95.0, 88.5, 0.84; GCF_000338875.1, s__Vibrio mimicus, 95.0, 86.57, 0.744; GCF_011306175.1, s__Vibrio sp011306175, 95.0, 83.26, 0.67; GCF_009763805.1, s__Vibrio cidicii, 95.3805, 80.41, 0.301; GCA_015767675.1, s__Vibrio sp000960595, 95.0, 80.26…	95.13	11	N/A	N/A
ERR9364109	d__Bacteria;p__Pseudomonadota;c__Gammaproteobacteria;o__Enterobacterales_A;f__Vibrionaceae;g__Vibrio;s__Vibrio cholerae	GCF_000621645.1	95.0	d__Bacteria;p__Pseudomonadota;c__Gammaproteobacteria;o__Enterobacterales_A;f__Vibrionaceae;g__Vibrio;s__Vibrio cholerae	99.29	0.963	GCF_000621645.1	95.0	d__Bacteria;p__Pseudomonadota;c__Gammaproteobacteria;o__Enterobacterales_A;f__Vibrionaceae;g__Vibrio;s__Vibrio cholerae	99.29	0.963	d__Bacteria;p__Pseudomonadota;c__Gammaproteobacteria;o__Enterobacterales_A;f__Vibrionaceae;g__Vibrio;s__	taxonomic classification defined by topology and ANI	topological placement and ANI have congruent species assignments	GCF_009665255.1, s__Vibrio metoecus_B, 95.0, 89.51, 0.84; GCF_000696385.1, s__Vibrio metoecus, 95.0, 88.69, 0.834; GCF_019048845.1, s__Vibrio sp000176715, 95.0, 88.44, 0.773; GCF_000338875.1, s__Vibrio mimicus, 95.0, 86.58, 0.751; GCF_011306175.1, s__Vibrio sp011306175, 95.0, 83.1, 0.686; GCF_009763805.1, s__Vibrio cidicii, 95.3805, 80.36, 0.308; GCA_015767675.1, s__Vibrio sp000960595, 95.0, 80.3…	94.44	11	N/A	N/A
SRR12699728_1	d__Bacteria;p__Pseudomonadota;c__Gammaproteobacteria;o__Enterobacterales_A;f__Vibrionaceae;g__Vibrio;s__Vibrio cholerae	GCF_000621645.1	95.0	d__Bacteria;p__Pseudomonadota;c__Gammaproteobacteria;o__Enterobacterales_A;f__Vibrionaceae;g__Vibrio;s__Vibrio cholerae	99.02	0.966	GCF_000621645.1	95.0	d__Bacteria;p__Pseudomonadota;c__Gammaproteobacteria;o__Enterobacterales_A;f__Vibrionaceae;g__Vibrio;s__Vibrio cholerae	99.02	0.966	d__Bacteria;p__Pseudomonadota;c__Gammaproteobacteria;o__Enterobacterales_A;f__Vibrionaceae;g__Vibrio;s__	taxonomic classification defined by topology and ANI	topological placement and ANI have congruent species assignments	GCF_009665255.1, s__Vibrio metoecus_B, 95.0, 89.18, 0.82; GCF_000696385.1, s__Vibrio metoecus, 95.0, 88.42, 0.825; GCF_019048845.1, s__Vibrio sp000176715, 95.0, 88.22, 0.784; GCF_000338875.1, s__Vibrio mimicus, 95.0, 86.39, 0.758; GCF_011306175.1, s__Vibrio sp011306175, 95.0, 82.88, 0.695; GCF_009763805.1, s__Vibrio cidicii, 95.3805, 80.45, 0.292; GCA_015767675.1, s__Vibrio sp000960595, 95.0, 80.…	57.89	11	N/A	N/A
SRR17631716_subreads	d__Bacteria;p__Pseudomonadota;c__Gammaproteobacteria;o__Enterobacterales_A;f__Vibrionaceae;g__Vibrio;s__Vibrio cholerae	GCF_000621645.1	95.0	d__Bacteria;p__Pseudomonadota;c__Gammaproteobacteria;o__Enterobacterales_A;f__Vibrionaceae;g__Vibrio;s__Vibrio cholerae	99.14	0.965	GCF_000621645.1	95.0	d__Bacteria;p__Pseudomonadota;c__Gammaproteobacteria;o__Enterobacterales_A;f__Vibrionaceae;g__Vibrio;s__Vibrio cholerae	99.14	0.965	d__Bacteria;p__Pseudomonadota;c__Gammaproteobacteria;o__Enterobacterales_A;f__Vibrionaceae;g__Vibrio;s__	taxonomic classification defined by topology and ANI	topological placement and ANI have congruent species assignments	GCF_009665255.1, s__Vibrio metoecus_B, 95.0, 89.5, 0.839; GCF_000696385.1, s__Vibrio metoecus, 95.0, 88.67, 0.822; GCF_019048845.1, s__Vibrio sp000176715, 95.0, 88.58, 0.784; GCF_000338875.1, s__Vibrio mimicus, 95.0, 86.67, 0.752; GCF_011306175.1, s__Vibrio sp011306175, 95.0, 83.15, 0.695; GCF_009763805.1, s__Vibrio cidicii, 95.3805, 80.68, 0.312; GCA_015767675.1, s__Vibrio sp000960595, 95.0, 80.…	96.01	11	N/A	N/A
SRR18554162_subreads	d__Bacteria;p__Pseudomonadota;c__Gammaproteobacteria;o__Enterobacterales_A;f__Vibrionaceae;g__Vibrio;s__Vibrio cholerae	GCF_000621645.1	95.0	d__Bacteria;p__Pseudomonadota;c__Gammaproteobacteria;o__Enterobacterales_A;f__Vibrionaceae;g__Vibrio;s__Vibrio cholerae	99.15	0.965	GCF_000621645.1	95.0	d__Bacteria;p__Pseudomonadota;c__Gammaproteobacteria;o__Enterobacterales_A;f__Vibrionaceae;g__Vibrio;s__Vibrio cholerae	99.15	0.965	d__Bacteria;p__Pseudomonadota;c__Gammaproteobacteria;o__Enterobacterales_A;f__Vibrionaceae;g__Vibrio;s__	taxonomic classification defined by topology and ANI	topological placement and ANI have congruent species assignments	GCF_009665255.1, s__Vibrio metoecus_B, 95.0, 89.5, 0.833; GCF_000696385.1, s__Vibrio metoecus, 95.0, 88.55, 0.819; GCF_019048845.1, s__Vibrio sp000176715, 95.0, 88.51, 0.791; GCF_000338875.1, s__Vibrio mimicus, 95.0, 86.63, 0.749; GCF_011306175.1, s__Vibrio sp011306175, 95.0, 83.33, 0.672; GCA_015767675.1, s__Vibrio sp000960595, 95.0, 80.65, 0.304; GCF_009763805.1, s__Vibrio cidicii, 95.3805, 80.…	96.01	11	N/A	N/A
SRR23692898_subreads	d__Bacteria;p__Pseudomonadota;c__Gammaproteobacteria;o__Enterobacterales_A;f__Vibrionaceae;g__Vibrio;s__Vibrio furnissii	GCF_000176175.1	95.0	d__Bacteria;p__Pseudomonadota;c__Gammaproteobacteria;o__Enterobacterales_A;f__Vibrionaceae;g__Vibrio;s__Vibrio furnissii	98.12	0.931	GCF_000176175.1	95.0	d__Bacteria;p__Pseudomonadota;c__Gammaproteobacteria;o__Enterobacterales_A;f__Vibrionaceae;g__Vibrio;s__Vibrio furnissii	98.12	0.931	d__Bacteria;p__Pseudomonadota;c__Gammaproteobacteria;o__Enterobacterales_A;f__Vibrionaceae;g__Vibrio;s__	taxonomic classification defined by topology and ANI	topological placement and ANI have congruent species assignments	GCF_900460245.1, s__Vibrio fluvialis, 95.0, 87.43, 0.792; GCF_019226825.1, s__Vibrio sp004804295, 95.0, 81.39, 0.499; GCF_001547935.1, s__Vibrio tritonius, 95.0, 80.2, 0.219; GCF_009763805.1, s__Vibrio cidicii, 95.3805, 80.12, 0.293; GCF_011064285.1, s__Vibrio ziniensis, 95.0, 80.01, 0.308; GCF_009665255.1, s__Vibrio metoecus_B, 95.0, 79.98, 0.397; GCA_024347055.1, s__Vibrio porteresiae, 95.0, 79…	95.25	11	N/A	N/A
SRR23799115	d__Bacteria;p__Pseudomonadota;c__Gammaproteobacteria;o__Enterobacterales_A;f__Vibrionaceae;g__Vibrio;s__Vibrio metoecus	GCF_000696385.1	95.0	d__Bacteria;p__Pseudomonadota;c__Gammaproteobacteria;o__Enterobacterales_A;f__Vibrionaceae;g__Vibrio;s__Vibrio metoecus	97.63	0.936	GCF_000696385.1	95.0	d__Bacteria;p__Pseudomonadota;c__Gammaproteobacteria;o__Enterobacterales_A;f__Vibrionaceae;g__Vibrio;s__Vibrio metoecus	97.63	0.936	d__Bacteria;p__Pseudomonadota;c__Gammaproteobacteria;o__Enterobacterales_A;f__Vibrionaceae;g__Vibrio;s__	taxonomic classification defined by topology and ANI	topological placement and ANI have congruent species assignments	GCF_009665255.1, s__Vibrio metoecus_B, 95.0, 94.15, 0.914; GCF_019048845.1, s__Vibrio sp000176715, 95.0, 88.76, 0.795; GCF_000621645.1, s__Vibrio cholerae, 95.0, 88.62, 0.809; GCF_000338875.1, s__Vibrio mimicus, 95.0, 87.69, 0.785; GCF_011306175.1, s__Vibrio sp011306175, 95.0, 82.68, 0.683; GCF_009763805.1, s__Vibrio cidicii, 95.3805, 80.43, 0.32; GCA_015767675.1, s__Vibrio sp000960595, 95.0, 80.…	92.37	11	N/A	N/A
SRR24138845	d__Bacteria;p__Pseudomonadota;c__Gammaproteobacteria;o__Enterobacterales_A;f__Vibrionaceae;g__Vibrio;s__Vibrio cholerae	GCF_000621645.1	95.0	d__Bacteria;p__Pseudomonadota;c__Gammaproteobacteria;o__Enterobacterales_A;f__Vibrionaceae;g__Vibrio;s__Vibrio cholerae	98.63	0.966	GCF_000621645.1	95.0	d__Bacteria;p__Pseudomonadota;c__Gammaproteobacteria;o__Enterobacterales_A;f__Vibrionaceae;g__Vibrio;s__Vibrio cholerae	98.63	0.966	d__Bacteria;p__Pseudomonadota;c__Gammaproteobacteria;o__Enterobacterales_A;f__Vibrionaceae;g__Vibrio;s__	taxonomic classification defined by topology and ANI	topological placement and ANI have congruent species assignments	GCF_009665255.1, s__Vibrio metoecus_B, 95.0, 88.96, 0.829; GCF_000696385.1, s__Vibrio metoecus, 95.0, 88.13, 0.834; GCF_019048845.1, s__Vibrio sp000176715, 95.0, 87.89, 0.772; GCF_000338875.1, s__Vibrio mimicus, 95.0, 86.16, 0.742; GCF_011306175.1, s__Vibrio sp011306175, 95.0, 82.7, 0.66; GCF_009763805.1, s__Vibrio cidicii, 95.3805, 80.33, 0.292; GCA_015767675.1, s__Vibrio sp000960595, 95.0, 80.1…	30.35	11	N/A	N/A
SRR26899137_subsample	d__Bacteria;p__Pseudomonadota;c__Gammaproteobacteria;o__Enterobacterales_A;f__Vibrionaceae;g__Vibrio;s__Vibrio parahaemolyticus	GCF_900460535.1	95.0	d__Bacteria;p__Pseudomonadota;c__Gammaproteobacteria;o__Enterobacterales_A;f__Vibrionaceae;g__Vibrio;s__Vibrio parahaemolyticus	100.0	0.996	GCF_900460535.1	95.0	d__Bacteria;p__Pseudomonadota;c__Gammaproteobacteria;o__Enterobacterales_A;f__Vibrionaceae;g__Vibrio;s__Vibrio parahaemolyticus	100.0	0.996	d__Bacteria;p__Pseudomonadota;c__Gammaproteobacteria;o__Enterobacterales_A;f__Vibrionaceae;g__Vibrio;s__	taxonomic classification defined by topology and ANI	topological placement and ANI have congruent species assignments	GCA_001048675.1, s__Vibrio diabolicus, 95.0, 86.98, 0.762; GCF_000354175.2, s__Vibrio alginolyticus, 95.0, 86.18, 0.734; GCF_002163755.1, s__Vibrio campbellii, 95.0, 84.14, 0.607; GCF_000817815.1, s__Vibrio owensii, 95.0, 83.83, 0.635; GCF_002906655.1, s__Vibrio hyugaensis, 95.0, 83.76, 0.652; GCF_001591145.1, s__Vibrio harveyi, 95.0, 83.72, 0.627; GCF_002563795.1, s__Vibrio sp002563795, 95.0, 83…	98.23	11	N/A	N/A
SRR26899138_subsample	d__Bacteria;p__Pseudomonadota;c__Gammaproteobacteria;o__Enterobacterales_A;f__Vibrionaceae;g__Vibrio;s__Vibrio parahaemolyticus	GCF_900460535.1	95.0	d__Bacteria;p__Pseudomonadota;c__Gammaproteobacteria;o__Enterobacterales_A;f__Vibrionaceae;g__Vibrio;s__Vibrio parahaemolyticus	100.0	0.995	GCF_900460535.1	95.0	d__Bacteria;p__Pseudomonadota;c__Gammaproteobacteria;o__Enterobacterales_A;f__Vibrionaceae;g__Vibrio;s__Vibrio parahaemolyticus	100.0	0.995	d__Bacteria;p__Pseudomonadota;c__Gammaproteobacteria;o__Enterobacterales_A;f__Vibrionaceae;g__Vibrio;s__	taxonomic classification defined by topology and ANI	topological placement and ANI have congruent species assignments	GCA_001048675.1, s__Vibrio diabolicus, 95.0, 86.85, 0.76; GCF_000354175.2, s__Vibrio alginolyticus, 95.0, 86.21, 0.731; GCF_002163755.1, s__Vibrio campbellii, 95.0, 84.14, 0.599; GCF_000817815.1, s__Vibrio owensii, 95.0, 83.94, 0.617; GCF_002906655.1, s__Vibrio hyugaensis, 95.0, 83.91, 0.66; GCF_001591145.1, s__Vibrio harveyi, 95.0, 83.75, 0.619; GCF_002563795.1, s__Vibrio sp002563795, 95.0, 83.6…	98.23	11	N/A	N/A
SRR26899139_subsample	d__Bacteria;p__Pseudomonadota;c__Gammaproteobacteria;o__Enterobacterales_A;f__Vibrionaceae;g__Vibrio;s__Vibrio parahaemolyticus	GCF_900460535.1	95.0	d__Bacteria;p__Pseudomonadota;c__Gammaproteobacteria;o__Enterobacterales_A;f__Vibrionaceae;g__Vibrio;s__Vibrio parahaemolyticus	100.0	0.995	GCF_900460535.1	95.0	d__Bacteria;p__Pseudomonadota;c__Gammaproteobacteria;o__Enterobacterales_A;f__Vibrionaceae;g__Vibrio;s__Vibrio parahaemolyticus	100.0	0.995	d__Bacteria;p__Pseudomonadota;c__Gammaproteobacteria;o__Enterobacterales_A;f__Vibrionaceae;g__Vibrio;s__	taxonomic classification defined by topology and ANI	topological placement and ANI have congruent species assignments	GCA_001048675.1, s__Vibrio diabolicus, 95.0, 86.97, 0.766; GCF_000354175.2, s__Vibrio alginolyticus, 95.0, 86.27, 0.732; GCF_002163755.1, s__Vibrio campbellii, 95.0, 84.2, 0.603; GCF_000817815.1, s__Vibrio owensii, 95.0, 83.93, 0.616; GCF_002906655.1, s__Vibrio hyugaensis, 95.0, 83.85, 0.649; GCF_001591145.1, s__Vibrio harveyi, 95.0, 83.77, 0.62; GCF_002563795.1, s__Vibrio sp002563795, 95.0, 83.5…	98.23	11	N/A	N/A
SRR26899140	d__Bacteria;p__Pseudomonadota;c__Gammaproteobacteria;o__Enterobacterales_A;f__Vibrionaceae;g__Vibrio;s__Vibrio parahaemolyticus	GCF_900460535.1	95.0	d__Bacteria;p__Pseudomonadota;c__Gammaproteobacteria;o__Enterobacterales_A;f__Vibrionaceae;g__Vibrio;s__Vibrio parahaemolyticus	99.83	0.997	GCF_900460535.1	95.0	d__Bacteria;p__Pseudomonadota;c__Gammaproteobacteria;o__Enterobacterales_A;f__Vibrionaceae;g__Vibrio;s__Vibrio parahaemolyticus	99.83	0.997	d__Bacteria;p__Pseudomonadota;c__Gammaproteobacteria;o__Enterobacterales_A;f__Vibrionaceae;g__Vibrio;s__	taxonomic classification defined by topology and ANI	topological placement and ANI have congruent species assignments	GCA_001048675.1, s__Vibrio diabolicus, 95.0, 86.72, 0.755; GCF_000354175.2, s__Vibrio alginolyticus, 95.0, 86.05, 0.736; GCF_002163755.1, s__Vibrio campbellii, 95.0, 83.95, 0.602; GCF_000817815.1, s__Vibrio owensii, 95.0, 83.84, 0.621; GCF_002906655.1, s__Vibrio hyugaensis, 95.0, 83.62, 0.647; GCF_001591145.1, s__Vibrio harveyi, 95.0, 83.6, 0.621; GCF_002563795.1, s__Vibrio sp002563795, 95.0, 83.…	83.22	11	N/A	N/A
